# Supplementary material for: Transcriptome, proteome, and protein synthesis within the intracellular cytomatrix
Source: iScience. 2023 Jan 13;26(2):105965. doi: 10.1016/j.isci.2023.105965 (PMC9941065; doi:10.1016/j.isci.2023.105965)
Supplement: Table S2. Mass-spec iBAQ, related to Figure 3 [file mmc3.xlsx]

## Sheet: Definition
SRA = Strict/Relaxed/All quality bins for gene products
PeptideCount = count of distinct peptide sequences
PeptideCount_u2g = count of distinct unique-to-gene peptide sequences
PSMs = spectral counts
iBAQ = peptide area-based quantification (relative protein level)
iBAQ_MED= median normalized iBAQ
volcano_log2_FC - log2 fold change of two conditions. More precisely, log(mean(condition2)) - log(mean(condition1)).
volcano_pValue - pValue of each statistical test; null hypothesis probability for one gene product between conditions
volcano_pAdj - False Discovery Rate corrected pValue; correction for multiple hypothesis testing

## Sheet: MSPC000718_data_MSPC_all_1more_
		Table S2.	Mass-spectrometry proteome, related to Figure 3. Original data set
GeneID	TaxonID	GeneSymbol		volcano_log2_FC_groupCytoNone_vs_groupCytoTreat	pValue_groupCytoNone_vs_groupCytoTreat	pAdj_groupCytoNone_vs_groupCytoTreat	volcano_log2_FC_groupCMXNone_vs_groupCMXTreat	pValue_groupCMXNone_vs_groupCMXTreat	pAdj_groupCMXNone_vs_groupCMXTreat	ER_GOLGI	CellMembrane	SECRETED	SRA_47363_Cyt1	PeptideCount_47363_Cyt1	PeptideCount_u2g_47363_Cyt1	PSMs_47363_Cyt1	iBAQ_47363_Cyt1	iBAQ_log10_47363_Cyt1	iBAQ_MED_47363_Cyt1	iBAQ_MED_log10_47363_Cyt1	iBAQ_MED_log10_zscore_47363_Cyt1	SRA_47364_Cyt2	PeptideCount_47364_Cyt2	PeptideCount_u2g_47364_Cyt2	PSMs_47364_Cyt2	iBAQ_47364_Cyt2	iBAQ_log10_47364_Cyt2	iBAQ_MED_47364_Cyt2	iBAQ_MED_log10_47364_Cyt2	iBAQ_MED_log10_zscore_47364_Cyt2	SRA_47365_Cyt1_pp242	PeptideCount_47365_Cyt1_pp242	PeptideCount_u2g_47365_Cyt1_pp242	PSMs_47365_Cyt1_pp242	iBAQ_47365_Cyt1_pp242	iBAQ_log10_47365_Cyt1_pp242	iBAQ_MED_47365_Cyt1_pp242	iBAQ_MED_log10_47365_Cyt1_pp242	iBAQ_MED_log10_zscore_47365_Cyt1_pp242	SRA_47366_Cyt2_pp242	PeptideCount_47366_Cyt2_pp242	PeptideCount_u2g_47366_Cyt2_pp242	PSMs_47366_Cyt2_pp242	iBAQ_47366_Cyt2_pp242	iBAQ_log10_47366_Cyt2_pp242	iBAQ_MED_47366_Cyt2_pp242	iBAQ_MED_log10_47366_Cyt2_pp242	iBAQ_MED_log10_zscore_47366_Cyt2_pp242	SRA_47367_CMX1
23275	9606	POFUT2	protein O-fucosyltransferase 2	-9.08465	0.0485086	0.745819	3.35776	0.409136	0.930277	GOLGI			S	1	1	1	0.00115895	4.06406	0.139684	4.14515	1.54583	S	2	2	2	0.00110329	4.04269	0.258194	4.41195	1.69207						0.211084		0.340303	-0.539649						0.211084		0.340303	-0.539649
26469	9606	PTPN18	protein tyrosine phosphatase, non-receptor type 18 (brain-derived)	-0.929484	0.786861	1	-1.05202	0.759752	1				S	1	1	1	0.00030677	3.48681	0.0369738	3.56789	1.89596	S	1	1	1	2.57935e-05	2.41151	0.00603626	2.78077	1.30354						0.211084		0.340303	-0.533249						0.211084		0.340303	-0.533249
54929	9606	TMEM161A	transmembrane protein 161A	-4.74849	0.105427	0.874914	-4.88522	0.0974064	0.691976				S	1	1	1	0.00349917	4.54396	0.421742	4.62505	1.52987	S	2	2	2	0.00419063	4.62228	0.980701	4.99154	1.70687						0.211084		0.340303	-0.539457						0.211084		0.340303	-0.539457
5888	9606	RAD51	RAD51 recombinase	-6.58322	0.0614618	0.768166	5.71729	0.0949107	0.689958				S	2	2	2	0.0032161	4.50733	0.387624	4.58841	1.7536	S	1	1	2	0.000510876	3.70832	0.119556	4.07757	1.47796						0.211084		0.340303	-0.538594						0.211084		0.340303	-0.538594
9626	9606	GUCA1C	guanylate cyclase activator 1C										S	1	1	1	0.02098	5.3218	2.52864	5.40289	2.47487	S	1	1	1	0	0.211084	0	0.340303	-0.353553						0.211084		0.340303	-0.353553						0.211084		0.340303	-0.353553
10572	9606	SIVA1	SIVA1, apoptosis-inducing factor	3.26679	0.31761	0.946287	6.48106	0.0695163	0.652156									0.211084		0.340303	-0.528358						0.211084		0.340303	-0.528358	S	1	1	1	8.09733e-05	2.90834	0.0158744	3.2007	1.19771	S	1	1	2	0.00182899	4.26221	0.305174	4.48455	1.97244
117584	9606	RFFL	ring finger and FYVE-like domain containing E3 ubiquitin protein ligase	0.790525	0.792557	1	2.85711	0.355848	0.914794		Cell Membrane							0.211084		0.340303	-0.537423						0.211084		0.340303	-0.537423	S	1	1	1	0.000238659	3.37778	0.0467878	3.67013	1.79698	S	1	1	1	8.33409e-05	2.92086	0.0139057	3.14319	1.42756
286148	9606	DPY19L4	dpy-19-like 4 (C. elegans)	4.22225	0.275983	0.934255	0.381486	0.9181	1									0.211084		0.340303	-0.539971						0.211084		0.340303	-0.539971	S	1	1	1	0.000678823	3.83176	0.13308	4.12411	1.58569	S	2	2	2	0.00105593	4.02363	0.176185	4.24597	1.65414
51027	9606	BOLA1	bolA family member 1									SECRETED						0.211084		0.340303	-0.353553						0.211084		0.340303	-0.353553	S	1	1	1	0	0.211084	0	0.340303	-0.353553	S	2	2	2	0.00440677	4.64412	0.735285	4.86646	2.47487
727957	9606	MROH1	maestro heat-like repeat family member 1	0.4269	0.938067	1	-0.991618	0.856911	1									0.211084		0.340303	-0.539624						0.211084		0.340303	-0.539624	S	1	1	1	0.00016518	3.21796	0.0323828	3.51031	1.5436	S	3	3	3	0.000328901	3.51707	0.0548783	3.7394	1.69415
10329	9606	TMEM5	transmembrane protein 5							GOLGI								0.211084		0.340303	-0.353553						0.211084		0.340303	-0.353553						0.211084		0.340303	-0.353553						0.211084		0.340303	-0.353553	S
11007	9606	CCDC85B	coiled-coil domain containing 85B	0.583941	0.822467	1	-5.54202	0.0618142	0.645561									0.211084		0.340303	-0.539819						0.211084		0.340303	-0.539819						0.211084		0.340303	-0.539819						0.211084		0.340303	-0.539819	S
113878	9606	DTX2	deltex 2, E3 ubiquitin ligase	-4.06517	0.270797	0.930988	-3.57136	0.328618	0.897626									0.211084		0.340303	-0.540062						0.211084		0.340303	-0.540062						0.211084		0.340303	-0.540062						0.211084		0.340303	-0.540062	S
124976	9606	SPNS2	spinster homolog 2 (Drosophila)	-6.62607	0.0501135	0.745819	-0.644126	0.825725	1									0.211084		0.340303	-0.539641						0.211084		0.340303	-0.539641						0.211084		0.340303	-0.539641						0.211084		0.340303	-0.539641	S
1942	9606	EFNA1	ephrin-A1	-4.11711	0.155361	0.90661	-9.77712	0.00662348	0.380978		Cell Membrane	SECRETED						0.211084		0.340303	-0.540057						0.211084		0.340303	-0.540057						0.211084		0.340303	-0.540057						0.211084		0.340303	-0.540057	S
23357	9606	ANGEL1	angel homolog 1 (Drosophila)							ENDORETICULUM								0.211084		0.340303	-0.353553						0.211084		0.340303	-0.353553						0.211084		0.340303	-0.353553						0.211084		0.340303	-0.353553	S
3119	9606	HLA-DQB1	major histocompatibility complex, class II, DQ beta 1	-2.25423	0.453044	0.990202	-9.69977	0.0107413	0.40591		Cell Membrane							0.211084		0.340303	-0.540053						0.211084		0.340303	-0.540053						0.211084		0.340303	-0.540053						0.211084		0.340303	-0.540053	S
339745	9606	SPOPL	speckle-type POZ protein-like	-1.25256	0.649821	1	-7.96934	0.0188862	0.48321									0.211084		0.340303	-0.5398						0.211084		0.340303	-0.5398						0.211084		0.340303	-0.5398						0.211084		0.340303	-0.5398	S
340096	9606	H3.X	histone cluster 2, H3d pseudogene	2.69306	0.344691	0.955765	-10.6613	0.00486031	0.351128									0.211084		0.340303	-0.539779						0.211084		0.340303	-0.539779						0.211084		0.340303	-0.539779						0.211084		0.340303	-0.539779	S
3767	9606	KCNJ11	potassium channel, inwardly rectifying subfamily J, member 11	4.55827	0.163724	0.909542	-5.26407	0.115238	0.7181	ENDORETICULUM								0.211084		0.340303	-0.53961						0.211084		0.340303	-0.53961						0.211084		0.340303	-0.53961						0.211084		0.340303	-0.53961	S
391769	9606	H3.Y	histone cluster 2, H3d pseudogene	-4.14722	0.170786	0.909542	-10.5839	0.00569245	0.361275									0.211084		0.340303	-0.539787						0.211084		0.340303	-0.539787						0.211084		0.340303	-0.539787						0.211084		0.340303	-0.539787	S
399512	9606	SLC25A35	solute carrier family 25, member 35	-7.47689	0.0443836	0.720826	-0.346563	0.913381	1									0.211084		0.340303	-0.53475						0.211084		0.340303	-0.53475						0.211084		0.340303	-0.53475						0.211084		0.340303	-0.53475	S
4541	9606	ND6	NADH dehydrogenase, subunit 6 (complex I)	-7.26219	0.0226528	0.593209	-3.9305	0.160857	0.764595									0.211084		0.340303	-0.539989						0.211084		0.340303	-0.539989						0.211084		0.340303	-0.539989						0.211084		0.340303	-0.539989	S
4783	9606	NFIL3	nuclear factor, interleukin 3 regulated	2.86579	0.408792	0.973438	-2.77663	0.422837	0.936078									0.211084		0.340303	-0.539927						0.211084		0.340303	-0.539927						0.211084		0.340303	-0.539927						0.211084		0.340303	-0.539927	S
54991	9606	C1orf159	chromosome 1 open reading frame 159	0.685019	0.80382	1	-6.89089	0.0348875	0.563198									0.211084		0.340303	-0.535541						0.211084		0.340303	-0.535541						0.211084		0.340303	-0.535541						0.211084		0.340303	-0.535541	S
55116	9606	TMEM39B	transmembrane protein 39B	1.53295	0.671469	1	-5.49935	0.155602	0.759946									0.211084		0.340303	-0.539958						0.211084		0.340303	-0.539958						0.211084		0.340303	-0.539958						0.211084		0.340303	-0.539958	S
65084	9606	TMEM135	transmembrane protein 135	0.533628	0.847592	1	-4.38093	0.144674	0.742675									0.211084		0.340303	-0.532918						0.211084		0.340303	-0.532918						0.211084		0.340303	-0.532918						0.211084		0.340303	-0.532918	S
84243	9606	ZDHHC18	zinc finger, DHHC-type containing 18	-2.37412	0.474716	0.99429	-4.55194	0.190253	0.784296	BOTH								0.211084		0.340303	-0.539538						0.211084		0.340303	-0.539538						0.211084		0.340303	-0.539538						0.211084		0.340303	-0.539538	S
94097	9606	SFXN5	sideroflexin 5															0.211084		0.340303	-0.353553						0.211084		0.340303	-0.353553						0.211084		0.340303	-0.353553						0.211084		0.340303	-0.353553	S
9982	9606	FGFBP1	fibroblast growth factor binding protein 1	8.776	0.0187656	0.562332	-8.24889	0.0243947	0.521421		Cell Membrane	SECRETED						0.211084		0.340303	-0.540014						0.211084		0.340303	-0.540014						0.211084		0.340303	-0.540014						0.211084		0.340303	-0.540014	S
389058	9606	SP5	Sp5 transcription factor	-0.820132	0.823615	1	5.97282	0.134885	0.738896									0.211084		0.340303	-0.540034						0.211084		0.340303	-0.540034						0.211084		0.340303	-0.540034						0.211084		0.340303	-0.540034
80742	9606	PRR3	proline rich 3	1.63224	0.633318	1	10.0205	0.0177236	0.467588									0.211084		0.340303	-0.538253						0.211084		0.340303	-0.538253						0.211084		0.340303	-0.538253						0.211084		0.340303	-0.538253
89874	9606	SLC25A21	solute carrier family 25 (mitochondrial oxoadipate carrier), member 21	-3.09779	0.397836	0.970753	11.0964	0.0140792	0.429357				R	1	1	1	0.000381726	3.58175	0.046008	3.66283	0.777644						0.211084		0.340303	-0.711502						0.211084		0.340303	-0.711502						0.211084		0.340303	-0.711502
55145	9606	THAP1	THAP domain containing, apoptosis associated protein 1	1.08225	0.785994	1	3.24035	0.425871	0.93628				S	1	1	2	0.000121981	3.08629	0.0147019	3.16737	0.836461						0.211084		0.340303	-0.713649						0.211084		0.340303	-0.713649						0.211084		0.340303	-0.713649
1	9606	A1BG	alpha-1-B glycoprotein	-4.8909	0.373185	0.964519	-7.73861	0.175535	0.77665			SECRETED						0.211084		0.340303	-0.924336						0.211084		0.340303	-0.924336	R	1	1	1	0.000354741	3.54991	0.0695453	3.84227	0.58627						0.211084		0.340303	-0.924336	S
100	9606	ADA	adenosine deaminase								Cell Membrane							0.211084		0.340303	-0.353553						0.211084		0.340303	-0.353553						0.211084		0.340303	-0.353553	S	1	1	1	0.00238772	4.37798	0.3984	4.60032	2.47487
10001	9606	MED6	mediator complex subunit 6	3.42301	0.269778	0.93093	6.22118	0.0652328	0.64911				S	2	2	2	0.00268088	4.42828	0.323117	4.50936	0.492609						0.211084		0.340303	-1.59856	S	1	1	1	0.00300258	4.47749	0.58864	4.76985	0.623269	S	1	1	2	0.00584182	4.76655	0.974728	4.98888	0.733135	A
10005	9606	ACOT8	acyl-CoA thioesterase 8	-2.39352	0.276922	0.934255	-0.225205	0.914908	1				S	2	2	2	0.00106586	4.0277	0.128464	4.10878	-0.645121	S	5	5	8	0.00969919	4.98674	2.26983	5.35599	1.52402	A	2	2	2	0.000322882	3.50904	0.0632995	3.8014	-1.17972	R	3	3	4	0.000999988	3.99999	0.166852	4.22233	-0.44764	A
10006	9606	ABI1	abl-interactor 1	0.139096	0.851837	1	0.691455	0.367014	0.918736	ENDORETICULUM	Cell Membrane		S	16	12	30	0.119821	6.07853	14.4415	6.15961	0.879289	S	14	11	32	0.048989	5.6901	11.4645	6.05936	0.627674	S	12	10	38	0.0618605	5.79141	12.1274	6.08377	0.688945	S	13	10	52	0.0992221	5.99661	16.5556	6.21894	1.02819	S
10007	9606	GNPDA1	glucosamine-6-phosphate deaminase 1	-0.0913971	0.91367	1	-1.04413	0.239306	0.833879				S	12	9	42	0.230961	6.36354	27.8369	6.44462	1.12153	S	7	5	33	0.0603267	5.78051	14.1178	6.14977	0.62063	S	7	4	33	0.160052	6.20426	31.3775	6.49662	1.20986	S	8	7	31	0.0661314	5.82041	11.0343	6.04274	0.438819	S
10009	9606	ZBTB33	zinc finger and BTB domain containing 33	1.97504	0.610596	1	0.140446	0.970839	1									0.211084		0.340303	-1.57433	S	2	2	4	0.000487782	3.68823	0.114152	4.05748	0.111432	A	1	1	1	0.00103328	4.01422	0.202569	4.30657	0.224396						0.211084		0.340303	-1.57433	S
1001	9606	CDH3	cadherin 3, type 1, P-cadherin (placental)	1.69933	0.123042	0.884526	-0.582628	0.567739	1		Cell Membrane		S	3	2	3	0.0016573	4.2194	0.199748	4.30048	-0.85091	R	2	1	2	0.000243644	3.38676	0.0570181	3.75601	-1.58969	S	2	2	3	0.00135739	4.1327	0.266109	4.42506	-0.681872	S	5	5	8	0.00270519	4.4322	0.451371	4.65453	-0.370504	S
10010	9606	TANK	TRAF family member-associated NFKB activator	-3.20436	0.180133	0.909542	-3.61422	0.136806	0.741901				S	3	3	5	0.0115432	5.06233	1.39126	5.14341	1.39299	S	2	2	2	0.000952245	3.97875	0.222847	4.34801	0.280915	S	1	1	4	0.00160232	4.20475	0.314127	4.4971	0.489375	R	1	1	1	6.96242e-05	2.84276	0.011617	3.0651	-1.51276	S
100101267	9606	POM121C	POM121 transmembrane nucleoporin C	-6.16378	0.109273	0.877388	-0.688202	0.844055	1				A	4	1	6	0.000788243	3.89666	0.0950041	3.97774	-0.31404	S	3	0	6	0.00163204	4.21273	0.381933	4.58199	0.00360624	S	3	0	5	0.000822388	3.91508	0.161225	4.20743	-0.193294	A	3	0	5	0	0.211084	0	0.340303	-2.22621	S
100101467	9606	ZSCAN30	zinc finger and SCAN domain containing 30										S	1	1	1	0	0.211084	0	0.340303	-0.540059	A	1	0	3	0	0.211084	0	0.340303	-0.540059	S	2	1	3	0.000578075	3.76198	0.113329	4.05434	1.62656						0.211084		0.340303	-0.540059	A
10011	9606	SRA1	steroid receptor RNA activator 1	-0.956345	0.422371	0.979018	-3.59428	0.0145344	0.432172				S	10	10	27	0.0482865	5.68383	5.81979	5.76491	0.864885	S	3	3	14	0.0324499	5.51121	7.594	5.88047	0.998749	S	6	6	15	0.0138362	5.14102	2.71253	5.43337	0.480851	S	4	4	16	0.0259353	5.41389	4.32739	5.63623	0.715826	S
100129216	9606	LOC100129216	beta-defensin 131-like															0.211084		0.340303	-0.353553						0.211084		0.340303	-0.353553	S	1	1	2	0.00632591	4.80112	1.24016	5.09348	2.47487						0.211084		0.340303	-0.353553
100129520	9606	LOC100129520	testis expressed sequence 13-like	-0.917218	0.835266	1	-1.42354	0.747429	1				R	2	2	3	0.0195041	5.29013	2.35075	5.37121	0.866685	S	3	3	5	0.000488855	3.68918	0.114403	4.05844	0.0703291	R	3	3	8	0.000404617	3.60704	0.0793232	3.8994	-0.0261464	A	2	2	3	0.00569756	4.75569	0.950658	4.97802	0.628171	A
100129792	9606	CCDC152	coiled-coil domain containing 152															0.211084		0.340303	-0.353553	A	1	1	1	0	0.211084	0	0.340303	-0.353553						0.211084		0.340303	-0.353553						0.211084		0.340303	-0.353553
10013	9606	HDAC6	histone deacetylase 6	-1.79988	0.128717	0.888423	-0.665441	0.545539	0.996143				S	6	6	9	0.00900925	4.95469	1.08585	5.03577	0.690623	S	7	7	11	0.0120968	5.08267	2.83091	5.45193	1.98339	S	5	5	5	0.00168904	4.22764	0.331128	4.52	-0.911598	S	6	6	12	0.00458913	4.66173	0.765712	4.88407	0.219361	S
100130958	9606	SYCE1L	synaptonemal complex central element protein 1-like	-3.71452	0.416639	0.975417	-5.16057	0.269161	0.856452									0.211084		0.340303	-0.898755	A	1	1	1	0	0.211084	0	0.340303	-0.898755						0.211084		0.340303	-0.898755						0.211084		0.340303	-0.898755	S
100131017	9606	ZNF316	zinc finger protein 316	4.11326	0.247985	0.923044	4.1185	0.247439	0.839177				S	1	1	1	0.000115738	3.06348	0.0139494	3.14456	0.423778						0.211084		0.340303	-1.16033	S	2	2	2	0.000769953	3.88646	0.150945	4.17882	1.00803	S	3	3	4	0.00175346	4.24389	0.29257	4.46623	1.17039	S
100131187	9606	TSTD1	thiosulfate sulfurtransferase (rhodanese)-like domain containing 1	0.205674	0.966639	1	-6.08935	0.239529	0.834211				S	3	3	11	0.0451027	5.6542	5.43606	5.73528	0.667935	S	2	2	14	0.0437183	5.64066	10.2311	6.00992	0.780773	S	3	3	6	0.0662891	5.82144	12.9957	6.1138	0.823453	S	1	1	2	0.0341114	5.5329	5.69161	5.75524	0.676132	S
100131211	9606	NEMP2	nuclear envelope integral membrane protein 2															0.211084		0.340303	-0.353553						0.211084		0.340303	-0.353553						0.211084		0.340303	-0.353553	A	1	1	1	0	0.211084	0	0.340303	-0.353553
100131801	9606	PET100	PET100 homolog	2.46524	0.4177	0.975417	-2.40548	0.42856	0.93628									0.211084		0.340303	-1.18887						0.211084		0.340303	-1.18887						0.211084		0.340303	-1.18887	S	1	1	1	0.00329332	4.51763	0.549502	4.73997	0.505685	S
100132202	9606	LOC100132202	golgin subfamily A member 6-like protein 22	4.68945	0.252985	0.928822	4.0301	0.320106	0.895967				A	2	0	2	0.000254923	3.40641	0.0307249	3.48749	0.431518	A	1	0	1	0	0.211084	0	0.340303	-1.57425	S	2	0	2	0.000316951	3.50099	0.0621366	3.79335	0.626447	A	2	0	2	8.63914e-05	2.93647	0.0144147	3.15881	0.222041	A
100133093	9606	FAM25G	family with sequence similarity 25, member G	-9.00189	0.0199552	0.567427	-4.67205	0.165258	0.768191				A	1	0	1	0.000403161	3.60548	0.0485915	3.68656	0.653799						0.211084		0.340303	-0.925367						0.211084		0.340303	-0.925367						0.211084		0.340303	-0.925367	S
10014	9606	HDAC5	histone deacetylase 5	3.0217	0.580458	1	0.506576	0.925365	1	GOLGI								0.211084		0.340303	-0.929075	R	4	2	6	0.00552332	4.7422	1.29258	5.11146	1.18497	S	2	2	2	0.000945191	3.97552	0.1853	4.26788	0.811186	R	3	1	3	0.00108623	4.03592	0.181241	4.25826	0.806924
10015	9606	PDCD6IP	programmed cell death 6 interacting protein	0.278284	0.429669	0.984169	-0.25447	0.468563	0.962028				S	47	47	225	0.62452	6.79555	75.2711	6.87663	0.767485	S	46	46	223	0.345061	6.5379	80.752	6.90715	0.849098	S	43	43	237	0.571489	6.75701	112.038	7.04936	1.22932	S	45	45	206	0.478218	6.67963	79.7923	6.90196	0.835216	S
10016	9606	PDCD6	programmed cell death 6	0.862506	0.46381	0.993151	0.0299515	0.979299	1	ENDORETICULUM			S	7	7	17	0.229417	6.36062	27.6507	6.44171	0.651705	S	6	6	19	0.0162045	5.20963	3.7922	5.57889	-1.81264	S	7	7	23	0.138618	6.14182	27.1754	6.43418	0.630195	S	6	6	19	0.0764483	5.88337	12.7557	6.1057	-0.307979	S
100170841	9606	C17orf96	chromosome 17 open reading frame 96	-1.77643	0.552075	1	-0.555471	0.850771	1									0.211084		0.340303	-0.923907						0.211084		0.340303	-0.923907						0.211084		0.340303	-0.923907						0.211084		0.340303	-0.923907	S
10020	9606	GNE	glucosamine (UDP-N-acetyl)-2-epimerase/N-acetylmannosamine kinase	-1.03297	0.259915	0.93093	0.406942	0.644327	1				S	10	10	20	0.0217554	5.33757	2.6221	5.41865	1.0635	S	7	7	11	0.0154893	5.19003	3.62484	5.55929	1.39575	S	6	6	7	0.00875256	4.94214	1.7159	5.23449	0.628457	S	9	9	11	0.00792874	4.8992	1.32294	5.12154	0.361625	S
10025	9606	MED16	mediator complex subunit 16	-0.141556	0.907805	1	-1.45991	0.254846	0.84016				S	2	2	4	0.00592562	4.77273	0.714193	4.85382	0.362961	S	3	3	4	0.00348094	4.5417	0.814618	4.91095	0.557609	S	2	2	2	0.00471219	4.67322	0.923802	4.96558	0.743695	S	3	3	3	0.00310192	4.49163	0.517566	4.71397	-0.113453	S
10026	9606	PIGK	phosphatidylinositol glycan anchor biosynthesis, class K	-0.869463	0.410757	0.973438	0.46815	0.652182	1				S	4	4	8	0.0133113	5.12422	1.60437	5.2053	0.401583	S	3	3	4	0.00281486	4.44946	0.658739	4.81871	-0.799346	S	4	4	4	0.00460437	4.66317	0.902665	4.95553	-0.37434	S	1	1	2	0.00210226	4.32269	0.350769	4.54502	-1.64956	S
100287144	9606	USP17L10	ubiquitin specific peptidase 17-like family member 10	-2.42166	0.397595	0.970753	-3.05223	0.293355	0.877308	ENDORETICULUM			S	1	0	1	2.3717e-05	2.37506	0.00285852	2.45614	0.317398	S	1	0	3	7.11761e-05	2.85233	0.0166568	3.22159	0.839771	S	1	0	3	6.24932e-06	1.79583	0.00122515	2.08819	0.0662924						0.211084		0.340303	-1.12653	S
100287171	9606	WASH1	WAS protein family homolog 1	0.0627567	0.97357	1	4.51829	0.0418813	0.586774				S	3	3	3	0.00511879	4.70917	0.616949	4.79025	0.617452	S	2	2	2	0.00407176	4.60978	0.952882	4.97904	0.710645	S	3	3	4	0.00167232	4.22332	0.327849	4.51567	0.481913	S	1	1	4	0.0117236	5.06906	1.95613	5.2914	0.864835
100287178	9606	USP17L11	ubiquitin specific peptidase 17-like family member 11	0.153056	0.965121	1	-8.1597	0.0455163	0.601139	ENDORETICULUM			S	1	0	1	2.3717e-05	2.37506	0.00285852	2.45614	0.317398	S	1	0	3	7.11761e-05	2.85233	0.0166568	3.22159	0.839771	S	1	0	3	6.24932e-06	1.79583	0.00122515	2.08819	0.0662924						0.211084		0.340303	-1.12653	S
100287205	9606	USP17L12	ubiquitin specific peptidase 17-like family member 12	-2.05326	0.463458	0.993151	-1.9362	0.488409	0.969751	ENDORETICULUM			S	1	0	1	2.29264e-05	2.36034	0.00276324	2.44142	0.315158	S	1	0	3	6.88036e-05	2.83761	0.0161016	3.20687	0.840077	S	1	0	3	6.04101e-06	1.78111	0.00118431	2.07347	0.0628291						0.211084		0.340303	-1.12571	S
100287238	9606	USP17L13	ubiquitin specific peptidase 17-like family member 13	-1.65037	0.539163	1	1.08763	0.683382	1	ENDORETICULUM			S	1	0	1	2.3717e-05	2.37506	0.00285852	2.45614	-0.343088	S	1	0	3	7.11761e-05	2.85233	0.0166568	3.22159	0.275737	S	1	0	3	6.24932e-06	1.79583	0.00122515	2.08819	-0.640557						0.211084		0.340303	-2.05363	S
100287284	9606	MANSC4	MANSC domain containing 4	1.00984	0.753479	1	-1.24047	0.700182	1									0.211084		0.340303	-1.19556						0.211084		0.340303	-1.19556						0.211084		0.340303	-1.19556	A	1	1	1	0.00160127	4.20446	0.267177	4.4268	0.846497	A
100287327	9606	USP17L17	ubiquitin specific peptidase 17-like family member 17	-1.34857	0.620811	1	-2.53509	0.362804	0.916987	ENDORETICULUM			S	1	0	1	2.3717e-05	2.37506	0.00285852	2.45614	0.317398	S	1	0	3	7.11761e-05	2.85233	0.0166568	3.22159	0.839771	S	1	0	3	6.24932e-06	1.79583	0.00122515	2.08819	0.0662924						0.211084		0.340303	-1.12653	S
100287364	9606	USP17L18	ubiquitin specific peptidase 17-like family member 18	0.768168	0.826262	1	-5.39319	0.152784	0.755241	ENDORETICULUM			S	1	0	1	2.4564e-05	2.3903	0.00296061	2.47138	0.319692	S	1	0	3	7.37181e-05	2.86757	0.0172517	3.23683	0.839455	S	1	0	3	6.47251e-06	1.81107	0.0012689	2.10343	0.0698417						0.211084		0.340303	-1.12737	S
100287404	9606	USP17L19	ubiquitin specific peptidase 17-like family member 19	-3.09748	0.300142	0.941039	-6.70558	0.0453177	0.601139	ENDORETICULUM			S	1	0	1	2.29264e-05	2.36034	0.00276324	2.44142	0.315158	S	1	0	3	6.88036e-05	2.83761	0.0161016	3.20687	0.840077	S	1	0	3	6.04101e-06	1.78111	0.00118431	2.07347	0.0628291						0.211084		0.340303	-1.12571	S
100287441	9606	USP17L20	ubiquitin specific peptidase 17-like family member 20	-2.9291	0.330523	0.948384	-3.92636	0.203462	0.798545	ENDORETICULUM			S	1	0	1	2.3717e-05	2.37506	0.00285852	2.45614	0.317398	S	1	0	3	7.11761e-05	2.85233	0.0166568	3.22159	0.839771	S	1	0	3	6.24932e-06	1.79583	0.00122515	2.08819	0.0662924						0.211084		0.340303	-1.12653	S
100287478	9606	USP17L21	ubiquitin specific peptidase 17-like family member 21	-1.57467	0.556214	1	-0.747968	0.777725	1	ENDORETICULUM			S	1	0	1	2.3717e-05	2.37506	0.00285852	2.45614	0.317398	S	1	0	3	7.11761e-05	2.85233	0.0166568	3.22159	0.839771	S	1	0	3	6.24932e-06	1.79583	0.00122515	2.08819	0.0662924						0.211084		0.340303	-1.12653	S
100287513	9606	USP17L22	ubiquitin specific peptidase 17-like family member 22	-4.18664	0.168079	0.909542	-1.43954	0.614127	1	ENDORETICULUM			S	1	0	1	2.29264e-05	2.36034	0.00276324	2.44142	0.315158	S	1	0	3	6.88036e-05	2.83761	0.0161016	3.20687	0.840077	S	1	0	3	6.04101e-06	1.78111	0.00118431	2.07347	0.0628291						0.211084		0.340303	-1.12571	S
100287896	9606	LOC100287896	uncharacterized LOC100287896															0.211084		0.340303	-0.353553						0.211084		0.340303	-0.353553	S	1	1	1	0.00517779	4.71414	1.01508	5.0065	2.47487						0.211084		0.340303	-0.353553
100287898	9606	TTC34	tetratricopeptide repeat domain 34	4.43259	0.179083	0.909542	-0.355242	0.908325	1				S	2	2	3	0.000503871	3.70232	0.0607297	3.7834	0.851958						0.211084		0.340303	-0.910968	R	1	1	1	0.00364693	4.56193	0.714963	4.85428	1.40027	R	1	1	2	0.000300069	3.47722	0.0500675	3.69956	0.809028
100287932	9606	TIMM23	translocase of inner mitochondrial membrane 23 homolog (yeast)	-7.209	0.103948	0.872186	0.0186699	0.996254	1				S	1	0	3	0.00203818	4.30924	0.245654	4.39032	-0.31811	A	1	1	1	0.0081248	4.90981	1.90138	5.27907	0.107577	A	1	0	3	0	0.211084	0	0.340303	-2.25797	S	1	0	4	0.00292063	4.46548	0.487317	4.68781	-0.175621	S
100288520	9606	USP17L15	ubiquitin specific peptidase 17-like family member 15	-2.63048	0.380569	0.964519	-4.91661	0.123134	0.727434	ENDORETICULUM			S	1	0	1	2.14935e-05	2.33231	0.00259053	2.41339	0.31083	S	1	0	3	6.45034e-05	2.80958	0.0150952	3.17884	0.840659	S	1	0	3	5.66345e-06	1.75308	0.00111029	2.04544	0.0561415						0.211084		0.340303	-1.12412	S
100288695	9606	LIMS3L	LIM and senescent cell antigen-like domains 3-like	6.1346	0.242129	0.920135	-1.19594	0.810759	1									0.211084		0.340303	-1.1976	A	2	0	4	0	0.211084	0	0.340303	-1.1976	S	1	0	3	0.0124262	5.09434	2.4361	5.38669	0.977501	A	3	0	5	0	0.211084	0	0.340303	-1.1976	A
100289087	9606	TSPY10	testis specific protein, Y-linked 10	1.51951	0.654468	1	-0.870246	0.796721	1									0.211084		0.340303	-0.716767						0.211084		0.340303	-0.716767						0.211084		0.340303	-0.716767						0.211084		0.340303	-0.716767	S
100302736	9606	TMED7-TICAM2	TMED7-TICAM2 readthrough	0.12201	0.79392	1	-1.12277	0.0403364	0.581013				S	6	0	13	0.0355512	5.55085	4.28485	5.63194	-0.888514	S	3	0	5	0.0231523	5.36459	5.41815	5.73385	-0.287749	S	4	0	11	0.0241402	5.38274	4.73256	5.6751	-0.634093	S	3	0	5	0.0348186	5.54181	5.80961	5.76415	-0.10916	S
10036	9606	CHAF1A	chromatin assembly factor 1, subunit A (p150)	-1.48782	0.119305	0.880759	-0.549766	0.534075	0.992567				S	8	8	19	0.00465474	4.6679	0.561019	4.74898	-0.970024	S	6	6	9	0.00957497	4.98114	2.24076	5.35039	-0.0929034	S	2	2	7	0.00118443	4.07351	0.232202	4.36587	-1.52876	S	3	3	7	0.00412488	4.61541	0.688251	4.83775	-0.840561	S
10038	9606	PARP2	poly (ADP-ribose) polymerase 2															0.211084		0.340303	-0.353553						0.211084		0.340303	-0.353553						0.211084		0.340303	-0.353553						0.211084		0.340303	-0.353553
100381270	9606	ZBED6	zinc finger, BED-type containing 6	9.07871	0.0246738	0.596821	-7.8903	0.0425854	0.586774									0.211084		0.340303	-0.928714						0.211084		0.340303	-0.928714	S	1	1	3	0.000168847	3.22749	0.0331015	3.51985	1.00206	S	2	2	5	0.000324241	3.51087	0.0541008	3.7332	1.13162	S
10040	9606	TOM1L1	target of myb1 like 1 membrane trafficking protein	0.211406	0.784611	1	-3.05497	0.00428701	0.339547				S	5	5	12	0.0723314	5.85933	8.71784	5.94041	0.639619	S	9	9	25	0.0589386	5.7704	13.7929	6.13966	0.897187	S	4	4	13	0.0538098	5.73086	10.5491	6.02322	0.746665	S	8	8	21	0.0915783	5.96179	15.2802	6.18413	0.954675	S
10042	9606	HMGXB4	HMG box domain containing 4	-5.64037	0.0106633	0.479427	1.50636	0.390859	0.923533				S	1	1	1	0.0007206	3.85769	0.0868513	3.93878	-0.217993	S	1	1	2	0.00293113	4.46703	0.685949	4.83629	0.26294	R	2	2	2	8.12982e-05	2.91008	0.0159381	3.20244	-0.61256						0.211084		0.340303	-2.14623	S
10043	9606	TOM1	target of myb1 membrane trafficking protein	0.416744	0.715938	1	0.194767	0.864449	1				S	5	5	19	0.0199467	5.29987	2.4041	5.38095	0.154203	S	4	4	17	0.0181592	5.2591	4.24966	5.62835	0.77746	S	5	5	8	0.0145363	5.16245	2.84977	5.45481	0.340263	S	6	6	29	0.0382884	5.58307	6.38855	5.8054	1.22348	S
10045	9606	SH2D3A	SH2 domain containing 3A	-0.430521	0.796672	1	-1.69838	0.325582	0.896965				S	5	5	6	0.0107631	5.03194	1.29723	5.11302	1.01515	S	5	5	8	0.00405647	4.60815	0.949303	4.9774	0.827983	S	2	2	4	0.00143336	4.15636	0.281003	4.44871	0.0983218	S	6	6	12	0.0144603	5.16018	2.41275	5.38251	1.38708	S
10048	9606	RANBP9	RAN binding protein 9	-0.581403	0.841929	1	0.861418	0.768023	1				S	12	12	20	0.0329688	5.5181	3.97361	5.59919	0.702948	S	9	9	17	0.0262972	5.41991	6.15413	5.78917	0.804802	S	8	8	12	0.0106755	5.02839	2.09288	5.32075	0.553669	S	6	6	20	0.0312775	5.49523	5.21876	5.71757	0.766415	S
10049	9606	DNAJB6	DnaJ (Hsp40) homolog, subfamily B, member 6	-0.36328	0.72405	1	-0.388815	0.705715	1				S	5	2	8	0.0263565	5.42089	3.17665	5.50197	0.771613	S	3	2	5	0.00182493	4.26125	0.427075	4.6305	-1.75187	S	3	2	5	0.00584375	4.76669	1.14564	5.05905	-0.510946	S	2	2	4	0.00428917	4.63237	0.715664	4.85471	-1.10265	S
100505876	9606	CEBPZOS	CEBPZ opposite strand															0.211084		0.340303	-0.353553						0.211084		0.340303	-0.353553						0.211084		0.340303	-0.353553						0.211084		0.340303	-0.353553
100506144	9606	ZMYM6NB	ZMYM6 neighbor															0.211084		0.340303	-0.539767						0.211084		0.340303	-0.539767						0.211084		0.340303	-0.539767						0.211084		0.340303	-0.539767
100506658	9606	OCLN	occludin	-0.882878	0.056577	0.745819	0.224301	0.582066	1				S	12	12	39	0.131344	6.11841	15.8304	6.19949	-0.336879	S	9	9	29	0.0521274	5.71707	12.199	6.08632	-0.657088	S	8	8	35	0.0476041	5.67764	9.33255	5.97	-0.98622	S	9	9	30	0.0364698	5.56193	6.08512	5.78427	-1.51174	S
100507050	9606	TPBGL	trophoblast glycoprotein-like															0.211084		0.340303	-0.353553						0.211084		0.340303	-0.353553	A	1	1	1	0	0.211084	0	0.340303	-0.353553	S	1	1	1	0	0.211084	0	0.340303	-0.353553	R
100507290	9606	ZNF865	zinc finger protein 865										A	1	1	1	0	0.211084	0	0.340303	-0.540005	A	1	1	1	0	0.211084	0	0.340303	-0.540005	A	1	1	1	0.000125247	3.09777	0.024554	3.39012	1.59295						0.211084		0.340303	-0.540005	A
100507607	9606	NPIPB9	nuclear pore complex interacting protein family, member B9	5.73222	0.403434	0.973178	4.16768	0.538735	0.994237				A	1	0	1	0	0.211084	0	0.340303	-0.718822	S	1	0	4	0.010904	5.03758	2.55177	5.40684	1.37948	S	3	0	5	0.00758157	4.87976	1.48633	5.17212	1.28227	A	2	0	2	0.0012731	4.10486	0.212421	4.3272	0.93235
100507747	9606	LOC100507747	uncharacterized LOC100507747															0.211084		0.340303	-0.538895	R	1	1	3	0.000504186	3.70259	0.117991	4.07185	1.4938						0.211084		0.340303	-0.538895	S	2	2	2	0.00199851	4.30071	0.333459	4.52304	1.73958
10051	9606	SMC4	structural maintenance of chromosomes 4	-0.0641838	0.892175	1	-1.16953	0.0366884	0.57815				S	49	49	131	0.126503	6.1021	15.247	6.18318	1.01255	S	38	38	88	0.0517478	5.71389	12.1101	6.08315	0.833229	S	29	29	106	0.0596669	5.77573	11.6974	6.06809	0.806235	S	41	41	111	0.0865496	5.93726	14.4411	6.1596	0.970274	S
100526693	9606	ARPC4-TTLL3	ARPC4-TTLL3 readthrough										A	5	0	37	0	0.211084	0	0.340303	-0.353553	A	5	0	39	0	0.211084	0	0.340303	-0.353553	S	6	0	43	0.214263	6.33095	42.0051	6.6233	2.47487	A	5	0	51	0	0.211084	0	0.340303	-0.353553	A
100526740	9606	ATP5J2-PTCD1	ATP5J2-PTCD1 readthrough	0.995	0.270055	0.93093	-0.61015	0.48697	0.96855				S	4	0	18	0.0158108	5.19895	1.90562	5.28004	-0.578301	S	4	0	5	0.00149489	4.17461	0.349838	4.54387	-1.58089	S	3	0	12	0.0126067	5.1006	2.47149	5.39296	-0.42451	S	6	0	10	0.00642183	4.80766	1.0715	5.02999	-0.918834	S
100526760	9606	ABHD14A-ACY1	ABHD14A-ACY1 readthrough (NMD candidate)	0.121861	0.94736	1	-0.13155	0.943183	1				S	9	0	21	0.0293667	5.46785	3.53946	5.54894	0.712833	S	9	0	24	0.02849	5.45469	6.66729	5.82395	0.959061	S	10	0	28	0.0205936	5.31373	4.03728	5.60609	0.764003	S	10	0	24	0.0414791	5.61783	6.92094	5.84016	0.973579	S
100526761	9606	CCDC169-SOHLH2	CCDC169-SOHLH2 readthrough															0.211084		0.340303	-0.535287	A	1	0	1	7.32626e-06	1.86488	0.00171451	2.23414	1.35764						0.211084		0.340303	-0.535287						0.211084		0.340303	-0.535287
100526767	9606	RNF103-CHMP3	RNF103-CHMP3 readthrough	14.3903	0.00688368	0.420362	5.40696	0.201635	0.796684				A	4	0	28	0	0.211084	0	0.340303	-0.715933	A	2	0	11	0	0.211084	0	0.340303	-0.715933	S	3	0	11	0.00711387	4.85211	1.39464	5.14446	1.43	S	3	0	15	0.00379906	4.57968	0.633887	4.80201	1.27704	A
100526783	9606	C15orf38-AP3S2	C15orf38-AP3S2 readthrough										S	4	0	4	0.00279316	4.4461	0.33665	4.52718	1.69683	A	3	0	4	0	0.211084	0	0.340303	-0.539591	A	2	0	3	0	0.211084	0	0.340303	-0.539591	A	3	0	5	0	0.211084	0	0.340303	-0.539591	S
100526794	9606	NT5C1B-RDH14	NT5C1B-RDH14 readthrough	16.1398	0.0206846	0.577573	-0.309806	0.956383	1				A	2	0	9	0	0.211084	0	0.340303	-0.926186	A	3	0	8	0	0.211084	0	0.340303	-0.926186	S	3	0	10	0.0108886	5.03697	2.13465	5.32933	1.03639	S	5	0	7	0.0280626	5.44813	4.68234	5.67046	1.17058	S
100526835	9606	FPGT-TNNI3K	FPGT-TNNI3K readthrough										A	1	0	1	0	0.211084	0	0.340303	-0.536044	A	1	0	1	0	0.211084	0	0.340303	-0.536044	S	2	0	3	0.000635887	3.80338	0.124663	4.09574	1.83591	A	3	0	4	0	0.211084	0	0.340303	-0.536044
100526842	9606	RPL17-C18orf32	RPL17-C18orf32 readthrough	0.146016	0.854949	1	-0.128677	0.87198	1				S	10	0	170	2.22883	7.34808	268.632	7.42916	1.61469	S	12	0	203	0.231604	6.36475	54.2004	6.734	-0.204472	S	10	0	188	0.96677	6.98532	189.531	7.27768	1.21828	S	9	0	114	0.563711	6.75106	94.0572	6.97339	0.42199	A
100527963	9606	PMF1-BGLAP	PMF1-BGLAP readthrough	6.38481	0.155504	0.90661	7.55571	0.101399	0.699501									0.211084		0.340303	-1.56187	S	1	0	1	0.000316788	3.50077	0.0741355	3.87003	-0.00602473	S	2	0	2	0.0144341	5.15939	2.82974	5.45175	0.691172	S	2	0	3	0.0650303	5.81312	10.8505	6.03545	0.948459	S
100527978	9606	TMEM56-RWDD3	TMEM56-RWDD3 readthrough															0.211084		0.340303	-0.353553						0.211084		0.340303	-0.353553						0.211084		0.340303	-0.353553						0.211084		0.340303	-0.353553	S
100528021	9606	ST20-MTHFS	ST20-MTHFS readthrough										A	3	0	6	0	0.211084	0	0.340303	-0.353553	S	3	0	8	0.0379388	5.57908	8.87852	5.94834	2.47487	A	4	0	9	0	0.211084	0	0.340303	-0.353553	A	3	0	8	0	0.211084	0	0.340303	-0.353553	A
100528030	9606	POC1B-GALNT4	POC1B-GALNT4 readthrough	-4.39022	0.313383	0.94595	7.97399	0.0884826	0.683041									0.211084		0.340303	-0.933195	S	2	0	2	0.00185969	4.26944	0.435209	4.6387	0.891367						0.211084		0.340303	-0.933195						0.211084		0.340303	-0.933195	A
100528064	9606	NEDD8-MDP1	NEDD8-MDP1 readthrough	-1.52196	0.24783	0.923044	1.58389	0.23087	0.826165				S	4	0	25	0.0879888	5.94443	10.605	6.02551	1.45153	S	5	0	33	0.0155367	5.19136	3.63593	5.56061	0.749023	S	4	0	32	0.032965	5.51805	6.46262	5.81041	1.12649	S	4	0	10	0.0043358	4.63707	0.723444	4.8594	-0.310587	S
100529063	9606	BCL2L2-PABPN1	BCL2L2-PABPN1 readthrough	4.17243e-15	1	1	-20.4872	7.80542e-05	0.0580794				A	6	0	40	0	0.211084	0	0.340303	-0.540058	A	4	0	29	0	0.211084	0	0.340303	-0.540058	A	4	0	22	0	0.211084	0	0.340303	-0.540058	A	2	0	37	0	0.211084	0	0.340303	-0.540058	S
100529097	9606	RPL36A-HNRNPH2	RPL36A-HNRNPH2 readthrough	0.539116	0.422584	0.979018	2.32252	0.0076306	0.39177				S	5	0	19	0.598071	6.77675	72.0832	6.85783	1.14142	S	3	0	27	0.0783392	5.89398	18.3331	6.26324	-0.153434	S	4	0	27	0.331199	6.52009	64.93	6.81245	1.04258	S	3	0	44	0.257555	6.41087	42.9739	6.63321	0.652248	S
100529144	9606	CORO7-PAM16	CORO7-PAM16 readthrough	-0.111414	0.845171	1	-0.204541	0.720841	1				S	15	0	35	0.0545898	5.73711	6.5795	5.81819	1.14339	S	11	0	19	0.0171064	5.23316	4.00329	5.60242	-0.754098	S	8	0	21	0.0174995	5.24302	3.43068	5.53538	-1.3436	S	12	0	21	0.039429	5.59582	6.57887	5.81815	1.14302	S
100529239	9606	RPS10-NUDT3	RPS10-NUDT3 readthrough	10.3222	0.188018	0.909542	-0.207629	0.97666	1				A	13	0	90	0	0.211084	0	0.340303	-2.44407	S	11	0	137	0.372579	6.57122	87.1917	6.94048	0.524081	S	13	0	107	0.646876	6.81082	126.817	7.10318	0.59725	S	9	0	103	0.295708	6.47086	49.3399	6.6932	0.412879	S
100529241	9606	HSPE1-MOB4	HSPE1-MOB4 readthrough	10.6434	0.201175	0.909542	-0.286162	0.96989	1				A	10	0	154	0	0.211084	0	0.340303	-2.45892	S	10	0	165	1.03104	7.01328	241.287	7.38253	0.50848	S	7	0	173	1.46668	7.16634	287.536	7.45869	0.540571	S	8	0	144	0.563347	6.75078	93.9964	6.97311	0.335961	S
100529257	9606	SYNJ2BP-COX16	SYNJ2BP-COX16 readthrough	5.10559	0.15617	0.90661	-1.42688	0.671162	1				S	2	0	2	0.004299	4.63337	0.518142	4.71445	-0.0609354						0.211084		0.340303	-2.25148	S	1	0	1	0.000565951	3.75278	0.110952	4.04514	-0.396123	S	3	0	4	0.00623674	4.79496	1.04062	5.01729	0.0907272	S
10053	9606	AP1M2	adaptor-related protein complex 1, mu 2 subunit	-0.573817	0.441723	0.987311	-2.8714	0.00443741	0.339547				S	15	13	30	0.105673	6.02396	12.7363	6.10504	1.01097	S	10	8	28	0.0428514	5.63196	10.0282	6.00122	0.883554	S	10	9	25	0.0286548	5.4572	5.61764	5.74955	0.574691	S	10	7	29	0.0615043	5.78891	10.2622	6.01124	0.89585	S
100532731	9606	COMMD3-BMI1	COMMD3-BMI1 readthrough	-2.07081	0.0828771	0.826833	-0.467963	0.662681	1				S	4	0	7	0.0163908	5.2146	1.97552	5.29568	-0.00943184	S	5	0	10	0.00347266	4.54066	0.812679	4.90992	-0.600477	S	4	0	5	0.000892902	3.9508	0.175049	4.24316	-1.62205	S	2	0	3	0.00311427	4.49336	0.519627	4.71569	-0.898062	S
100533467	9606	BIVM-ERCC5	BIVM-ERCC5 readthrough	-0.609913	0.762282	1	-0.912127	0.652338	1				S	8	0	13	0.00300582	4.47796	0.36228	4.55904	1.68117	S	5	0	7	0.000434313	3.6378	0.101639	4.00706	0.157389	S	8	0	9	0.000340632	3.53229	0.0667793	3.82464	-0.346183	S	9	0	11	0.0014188	4.15192	0.236733	4.37426	1.17106	S
100533496	9606	TVP23C-CDRT4	TVP23C-CDRT4 readthrough	-0.782041	0.764529	1	0	1	1				S	1	0	27	0.0185951	5.2694	2.24119	5.35048	1.11678	S	1	0	32	0.00206307	4.31451	0.482804	4.68377	0.84411	S	1	0	9	0.00309592	4.49079	0.606939	4.78315	0.884753	S	1	0	39	0.00361355	4.55793	0.602934	4.78027	0.883577	A
100534599	9606	ISY1-RAB43	ISY1-RAB43 readthrough	0.580825	0.637435	1	-0.534553	0.664086	1				S	2	0	4	0.00188018	4.2742	0.226611	4.35528	-1.33056	S	1	0	1	0.00319644	4.50467	0.748037	4.87392	-0.567557	S	3	0	5	0.0013021	4.11464	0.25527	4.407	-1.25447	S	4	0	6	0.00890349	4.94956	1.48558	5.1719	-0.129196	S
10054	9606	UBA2	ubiquitin-like modifier activating enzyme 2	0.431884	0.360092	0.962773	0.0246803	0.956983	1				S	29	29	187	0.577348	6.76144	69.5855	6.84252	1.06294	S	26	26	178	0.155543	6.19185	36.4006	6.56111	0.508165	S	26	26	253	0.375209	6.57427	73.5579	6.86663	1.11047	S	26	26	198	0.375563	6.57468	62.664	6.79702	0.97324	S
10055	9606	SAE1	SUMO1 activating enzyme subunit 1	-0.21191	0.581954	1	0.18467	0.630493	1				S	22	22	125	0.417534	6.62069	50.3238	6.70177	1.07007	S	17	17	81	0.186365	6.27036	43.6136	6.63962	0.92611	S	18	18	100	0.220287	6.34299	43.1861	6.63534	0.916203	S	18	18	75	0.227056	6.35613	37.8851	6.57847	0.78446	S
10056	9606	FARSB	phenylalanyl-tRNA synthetase, beta subunit	-0.366684	0.519068	1	-0.737669	0.213755	0.808153				S	22	22	111	0.329635	6.51803	39.7297	6.59911	1.06809	S	19	19	95	0.148251	6.171	34.694	6.54025	0.907695	S	22	22	108	0.224276	6.35078	43.9683	6.64314	1.18806	S	17	17	105	0.113013	6.05313	18.8567	6.27546	0.186126	S
10058	9606	ABCB6	ATP-binding cassette, sub-family B (MDR/TAP), member 6 (Langereis blood group)							BOTH	Cell Membrane		R	1	1	1	0.000199375	3.29967	0.0240299	3.38075	1.44981						0.211084		0.340303	-0.537979						0.211084		0.340303	-0.537979						0.211084		0.340303	-0.537979
10059	9606	DNM1L	dynamin 1-like	-0.358495	0.508113	1	0.106372	0.842054	1	BOTH			S	29	29	106	0.142037	6.1524	17.1192	6.23348	0.987584	S	23	23	73	0.0782605	5.89354	18.3147	6.2628	1.03422	S	25	25	93	0.095767	5.98122	18.7746	6.27357	1.05136	S	20	20	75	0.0608895	5.78454	10.1596	6.00688	0.627086	S
10061	9606	ABCF2	ATP-binding cassette, sub-family F (GCN20), member 2	-1.10455	0.0662294	0.785719	-1.38455	0.0293245	0.544981				S	22	0	67	0.08748	5.94191	10.5436	6.02299	1.47252	S	20	0	70	0.0299374	5.47621	7.00601	5.84547	0.767307	S	18	0	44	0.0238001	5.37658	4.66588	5.66893	0.0660014	S	21	0	46	0.0205204	5.31218	3.42389	5.53452	-0.467966	S
10063	9606	COX17	COX17 cytochrome c oxidase copper chaperone	1.46737	0.26894	0.93093	-0.755621	0.556393	0.999949				S	3	3	8	0.101978	6.00851	12.2911	6.08959	0.318253	S	2	2	13	0.00832223	4.92024	1.94759	5.2895	-1.64145	S	1	1	11	0.228498	6.35888	44.7958	6.65124	1.69392	S	1	1	3	0.0244884	5.38896	4.08598	5.6113	-0.853252	S
100652748	9606	TIMM23B	translocase of inner mitochondrial membrane 23 homolog B (yeast)	5.7247	0.163124	0.909542	0	1	1				S	1	0	3	0.0028025	4.44755	0.337775	4.52863	1.14599						0.211084		0.340303	-0.724103	R	2	1	4	0.00222661	4.34764	0.436516	4.64	1.19571	S	1	0	4	0.00401587	4.60378	0.670061	4.82611	1.27881	A
100653049	9606	LOC100653049	keratin, type I cuticular Ha4	-4.94411	0.221698	0.909542	-2.89509	0.458465	0.952041				S	1	0	1	0.00277562	4.44336	0.334536	4.52444	0.465961	S	1	0	3	0.000917873	3.96278	0.214803	4.33204	0.34123						0.211084		0.340303	-2.24654	S	1	0	5	0.00179981	4.25523	0.300305	4.47756	0.43557	S
10066	9606	SCAMP2	secretory carrier membrane protein 2	1.82453	0.172608	0.909542	-2.92103	0.0448431	0.600491	GOLGI			S	3	3	12	0.02522	5.40175	3.03967	5.48283	0.113919	S	2	2	10	0.0096886	4.98626	2.26735	5.35552	-0.100102	S	2	2	18	0.0790447	5.89787	15.4963	6.19023	1.30315	S	2	2	16	0.0334392	5.52426	5.57944	5.74659	0.557338	S
10067	9606	SCAMP3	secretory carrier membrane protein 3	-0.350086	0.563502	1	-2.00755	0.00990098	0.404773	GOLGI			S	10	10	68	0.358053	6.55395	43.1548	6.63503	0.944795	S	11	11	71	0.135237	6.13109	31.6484	6.50035	0.578272	S	11	11	49	0.178101	6.25067	34.9159	6.54302	0.694402	S	9	9	56	0.144294	6.15925	24.076	6.38158	0.255049	S
10069	9606	RWDD2B	RWD domain containing 2B	-1.22798	0.750571	1	0.131848	0.972672	1				S	2	2	4	0.00583208	4.76582	0.702919	4.84691	1.04612	S	1	1	2	0.000172195	3.23602	0.0402975	3.60528	0.326466	S	2	2	2	0.000152675	3.18377	0.0299312	3.47612	0.251607	S	4	4	6	0.00103373	4.01441	0.172482	4.23674	0.692469
10072	9606	DPP3	dipeptidyl-peptidase 3	0.103388	0.802775	1	-0.599874	0.175152	0.77665				S	23	23	98	0.199814	6.30063	24.0828	6.38171	0.888618	S	17	17	74	0.104206	6.01789	24.3864	6.38715	0.898862	S	19	19	76	0.140124	6.14651	27.4707	6.43887	0.99624	S	19	19	54	0.147876	6.1699	24.6736	6.39223	0.908433	S
10073	9606	SNUPN	snurportin 1	-4.26037	0.21434	0.909542	2.56641	0.438379	0.940075				S	2	2	2	0.00388384	4.58926	0.468105	4.67034	1.04484	S	3	3	3	0.00278551	4.4449	0.65187	4.81416	1.11019						0.211084		0.340303	-0.922737	S	5	5	6	0.00202682	4.30681	0.338182	4.52915	0.980678
10075	9606	HUWE1	HECT, UBA and WWE domain containing 1, E3 ubiquitin protein ligase	0.0681198	0.894836	1	0.0257815	0.960077	1				S	98	98	308	0.0737251	5.86762	8.88581	5.9487	0.797623	S	82	82	290	0.049314	5.69297	11.5406	6.06223	1.02068	S	87	87	293	0.0627385	5.79753	12.2996	6.08989	1.07503	S	81	81	305	0.0549176	5.73971	9.16319	5.96205	0.823851	S
10076	9606	PTPRU	protein tyrosine phosphatase, receptor type, U	5.61717	0.1209	0.880759	0.84284	0.799336	1		Cell Membrane		R	1	1	1	0	0.211084	0	0.340303	-1.19875						0.211084		0.340303	-1.19875						0.211084		0.340303	-1.19875	R	1	1	1	0.000425795	3.6292	0.0710454	3.85154	0.701682	S
10078	9606	TSSC4	tumor suppressing subtransferable candidate 4	-0.893294	0.476906	0.99429	-1.75491	0.182798	0.780008				S	2	2	3	0.0133847	5.12661	1.61321	5.20769	0.477136	S	3	3	4	0.0182843	5.26208	4.27893	5.63134	1.34664	S	1	1	2	0.0111726	5.04815	2.19033	5.34051	0.749738	S	3	3	5	0.00547476	4.73836	0.913482	4.9607	-0.0297978	S
10079	9606	ATP9A	ATPase, class II, type 9A	3.75798	0.425689	0.980931	-7.59594	0.130444	0.736742				A	2	2	2	0.00210784	4.32384	0.25405	4.40492	1.12306	A	1	1	1	0	0.211084	0	0.340303	-0.931772						0.211084		0.340303	-0.931772	S	2	2	5	0.000404638	3.60707	0.0675153	3.8294	0.832116	S
10081	9606	PDCD7	programmed cell death 7	0.46494	0.871266	1	-0.568836	0.842914	1									0.211084		0.340303	-0.934227						0.211084		0.340303	-0.934227						0.211084		0.340303	-0.934227						0.211084		0.340303	-0.934227	S
10084	9606	PQBP1	polyglutamine binding protein 1	-1.83221	0.104137	0.872186	-0.456294	0.657068	1				S	8	8	31	0.15871	6.2006	19.1287	6.28168	-0.269919	S	5	5	22	0.0703833	5.84747	16.4713	6.21673	-0.374187	S	3	3	11	0.0865985	5.93751	16.9772	6.22987	-0.353097	S	3	3	12	0.00877217	4.94311	1.46367	5.16544	-2.06168	S
10087	9606	COL4A3BP	collagen, type IV, alpha 3 (Goodpasture antigen) binding protein	-0.286524	0.839866	1	0.401569	0.777336	1	GOLGI			S	7	7	11	0.00648098	4.81164	0.781128	4.89272	0.402945	S	8	8	15	0.0101659	5.00715	2.37905	5.3764	1.33365	S	1	1	5	0.0039408	4.59558	0.772574	4.88794	0.393742	S	5	5	12	0.00969049	4.98635	1.61689	5.20868	1.01092	S
100885850	9606	PTGES3L-AARSD1	PTGES3L-AARSD1 readthrough	-8.05309	0.148452	0.90056	-12.9762	0.0341553	0.562749				S	6	0	29	0.0256269	5.4087	3.08871	5.48978	1.46152	A	8	0	16	0	0.211084	0	0.340303	-0.717438	A	4	0	11	0	0.211084	0	0.340303	-0.717438	A	7	0	20	0	0.211084	0	0.340303	-0.717438	S
10090	9606	UST	uronyl-2-sulfotransferase	-5.94626	0.320782	0.947736	3.61876	0.536594	0.993787									0.211084		0.340303	-0.723568						0.211084		0.340303	-0.723568						0.211084		0.340303	-0.723568						0.211084		0.340303	-0.723568	S
10092	9606	ARPC5	actin related protein 2/3 complex, subunit 5, 16kDa	0.709074	0.15455	0.90661	-0.050828	0.912357	1				S	9	8	55	0.454727	6.65775	54.8066	6.73883	0.934138	S	8	7	61	0.127358	6.10503	29.8045	6.47428	0.102496	S	8	7	68	0.322846	6.509	63.2925	6.80135	1.13067	S	8	7	45	0.413364	6.61633	68.9712	6.83867	1.24798	S
10093	9606	ARPC4	actin related protein 2/3 complex, subunit 4, 20kDa	0.280009	0.455874	0.991756	-0.326829	0.387489	0.921864				S	6	1	45	1.25177	7.09752	150.871	7.17861	0.85178	S	6	1	56	0.589429	6.77043	137.94	7.13969	0.749388	S	6	1	59	1.09551	7.03962	214.769	7.33197	1.2553	S	6	1	58	0.856187	6.93257	142.858	7.1549	0.789421	R
10094	9606	ARPC3	actin related protein 2/3 complex, subunit 3, 21kDa	-0.372806	0.375354	0.964519	0.148272	0.71792	1				S	10	10	93	0.942409	6.97424	113.585	7.05532	1.1124	S	8	8	88	0.420642	6.62391	98.4396	6.99317	0.970683	S	9	9	94	0.561957	6.7497	110.169	7.04206	1.08216	S	8	8	55	0.362782	6.55965	60.5314	6.78198	0.489143	S
10095	9606	ARPC1B	actin related protein 2/3 complex, subunit 1B, 41kDa	-0.152305	0.712106	1	0.214092	0.605677	1				S	16	15	67	0.354581	6.54972	42.7364	6.6308	0.680657	S	13	13	53	0.286395	6.45696	67.0227	6.82622	1.26603	S	14	14	82	0.306258	6.48609	60.0404	6.77844	1.12291	S	14	14	75	0.231496	6.36454	38.626	6.58688	0.549105	S
10096	9606	ACTR3	ARP3 actin-related protein 3 homolog (yeast)	0.436307	0.244869	0.922694	-0.37059	0.316887	0.893517				S	22	19	143	0.727429	6.86179	87.6743	6.94287	0.789523	S	18	17	173	0.342984	6.53527	80.2658	6.90453	0.689862	S	20	19	232	0.596773	6.77581	116.995	7.06817	1.1152	S	21	18	183	0.660062	6.81958	110.134	7.04192	1.04698	S
10097	9606	ACTR2	ARP2 actin-related protein 2 homolog (yeast)	0.304714	0.40045	0.972851	-0.743778	0.0644217	0.64911				S	16	16	123	0.99973	6.99988	120.494	7.08096	0.732764	S	13	13	121	0.587649	6.76912	137.523	7.13838	0.865235	S	14	14	126	0.888201	6.94851	174.127	7.24087	1.10173	S	14	14	110	0.870148	6.93959	145.187	7.16193	0.919583	S
10098	9606	TSPAN5	tetraspanin 5															0.211084		0.340303	-0.353553						0.211084		0.340303	-0.353553						0.211084		0.340303	-0.353553	S	1	1	1	0.000127059	3.10401	0.0212002	3.32634	2.47487
10099	9606	TSPAN3	tetraspanin 3	-1.52481	0.505643	1	5.37024	0.0420459	0.586774				S	1	1	1	0.00188067	4.27431	0.22667	4.35539	0.521988	S	2	2	5	0.00872731	4.94088	2.04239	5.31014	0.931331						0.211084		0.340303	-1.19947	S	1	1	2	0.00581527	4.76457	0.970299	4.98691	0.792746
100996842	9606	LOC100996842	uncharacterized LOC100996842															0.211084		0.340303	-0.353553						0.211084		0.340303	-0.353553	R	1	1	2	0.000710816	3.85176	0.139352	4.14411	2.47487	S	1	1	1	0	0.211084	0	0.340303	-0.353553
100996928	9606	C7orf55-LUC7L2	C7orf55-LUC7L2 readthrough	18.6515	0.0127691	0.508351	9.71483	0.129198	0.734485				A	14	0	69	0	0.211084	0	0.340303	-0.724226	A	11	0	61	0	0.211084	0	0.340303	-0.724226	S	9	0	43	0.120249	6.08008	23.5743	6.37244	1.21941	S	11	0	62	0.0826388	5.91718	13.7886	6.13952	1.14436	A
10101	9606	NUBP2	nucleotide binding protein 2	0.505844	0.896484	1	-6.47959	0.128798	0.734485				S	2	2	15	0.162687	6.21135	19.608	6.29243	0.631616	S	3	3	6	0.0564403	5.75159	13.2083	6.12085	0.546562	S	5	5	14	0.161192	6.20734	31.601	6.4997	0.734355	S	3	3	11	0.0990361	5.99579	16.5245	6.21813	0.594783	S
10102	9606	TSFM	Ts translation elongation factor, mitochondrial	0.437993	0.31594	0.945977	0.305399	0.476238	0.96502				S	11	11	38	0.333278	6.52281	40.1687	6.60389	1.09262	S	10	10	34	0.0967602	5.9857	22.644	6.35495	-0.0126056	S	9	9	40	0.240299	6.38075	47.1094	6.67311	1.39995	S	12	12	31	0.212372	6.3271	35.435	6.54943	0.850849	S
10103	9606	TSPAN1	tetraspanin 1										S	1	1	1	0.00308366	4.48907	0.371663	4.57015	1.29501						0.211084		0.340303	-0.72285						0.211084		0.340303	-0.72285						0.211084		0.340303	-0.72285	S
10105	9606	PPIF	peptidylprolyl isomerase F	0.4582	0.22133	0.909542	0.272155	0.451913	0.94706				S	10	9	94	0.729191	6.86284	87.8867	6.94392	-0.202055	S	7	6	129	0.402036	6.60426	94.0854	6.97352	0.0647435	S	7	6	129	0.511748	6.70906	100.326	7.00141	0.316135	S	8	7	87	0.932313	6.96956	155.56	7.1919	2.03312	S
101059918	9606	GOLGA8R	golgin A8 family, member R	3.27041	0.428467	0.983751	-3.09122	0.453123	0.947439	GOLGI			S	1	0	2	0.00268711	4.42929	0.323867	4.51037	0.846833	A	1	0	4	6.12893e-05	2.78738	0.0143431	3.15664	0.194813	S	1	0	1	0.00235813	4.37257	0.462301	4.66492	0.921275	A	1	0	4	0.00560702	4.74873	0.935551	4.97107	1.06873
10106	9606	CTDSP2	CTD (carboxy-terminal domain, RNA polymerase II, polypeptide A) small phosphatase 2															0.211084		0.340303	-0.724009						0.211084		0.340303	-0.724009						0.211084		0.340303	-0.724009	S	1	1	1	0.00127356	4.10502	0.212497	4.32735	1.26008
101060301	9606	HNRNPCL4	heterogeneous nuclear ribonucleoprotein C-like 4	8.81249	0.105544	0.874914	-0.780192	0.874412	1				A	8	0	39	0	0.211084	0	0.340303	-1.19674	A	8	0	19	0	0.211084	0	0.340303	-1.19674	S	9	0	42	0.0451468	5.65463	8.8508	5.94698	0.408117	A	5	0	22	0	0.211084	0	0.340303	-1.19674	S
10109	9606	ARPC2	actin related protein 2/3 complex, subunit 2, 34kDa	0.101685	0.834606	1	0.486466	0.333814	0.902342				S	15	15	54	0.34013	6.53165	40.9946	6.61273	0.814026	S	13	13	71	0.205579	6.31298	48.1099	6.68223	0.947767	S	12	12	63	0.357738	6.55357	70.1329	6.84592	1.26272	S	14	14	83	0.194055	6.28793	32.3788	6.51026	0.616868	S
10111	9606	RAD50	RAD50 homolog, double strand break repair protein	-0.0255917	0.960682	1	1.06683	0.0697616	0.652156				S	30	30	56	0.0510554	5.70804	6.15351	5.78912	0.142922	S	23	23	46	0.0231826	5.36516	5.42525	5.73442	-0.211592	S	18	18	41	0.0263826	5.42132	5.17219	5.71367	-0.346039	S	26	26	56	0.0373358	5.57213	6.22961	5.79446	0.177516	S
10112	9606	KIF20A	kinesin family member 20A	-0.207767	0.916452	1	0.227699	0.908478	1	GOLGI								0.211084		0.340303	-1.40829	S	1	1	1	9.53128e-05	2.97915	0.0223053	3.34841	-0.190721						0.211084		0.340303	-1.40829	S	2	2	2	4.74956e-05	2.67665	0.00792482	2.89899	-0.372629	S
10113	9606	PREB	prolactin regulatory element binding	-0.156694	0.765175	1	-2.33062	0.0022576	0.31233				S	7	7	15	0.0809544	5.90824	9.75714	5.98932	0.906693	S	4	4	10	0.0291609	5.4648	6.82431	5.83406	0.500623	S	5	5	13	0.031737	5.50157	6.22189	5.79392	0.395652	S	4	4	9	0.051616	5.71278	8.61231	5.93512	0.764933	S
10116	9606	FEM1B	fem-1 homolog b (C. elegans)	2.10041	0.417167	0.975417	0.147764	0.953369	1				S	1	1	1	8.1735e-05	2.91241	0.00985122	2.99349	-1.63941	S	1	1	1	0.000382188	3.58228	0.0894406	3.95153	-0.0306485	R	3	3	3	0.00427712	4.63115	0.838509	4.92351	1.6015	S	2	2	2	0.000115812	3.06375	0.0193236	3.28609	-1.14807	S
10117	9606	ENAM	enamelin	-0.661779	0.78667	1	4.61207	0.0898958	0.683052			SECRETED	R	1	1	1	0.000141441	3.15058	0.0170474	3.23166	0.409643	A	3	3	3	0.000119847	3.07863	0.0280468	3.44788	0.555453	A	1	1	1	0.000131689	3.11955	0.025817	3.41191	0.531192	S	1	1	1	4.43476e-05	2.64687	0.00739956	2.86921	0.165224
1012	9606	CDH13	cadherin 13	3.47382	0.395047	0.97005	-0.38342	0.923215	1		Cell Membrane		S	1	1	1	0	0.211084	0	0.340303	-0.905434	A	1	1	1	0.000255472	3.40734	0.0597862	3.7766	1.17958						0.211084		0.340303	-0.905434	A	1	1	1	0.000170343	3.23133	0.0284224	3.45366	0.983636	A
10120	9606	ACTR1B	ARP1 actin-related protein 1 homolog B, centractin beta (yeast)	-0.349455	0.816993	1	15.1234	1.34541e-05	0.0263773				S	10	4	62	0.119793	6.07843	14.4382	6.15951	0.748355	S	8	3	32	0.0190279	5.27939	4.45296	5.64865	0.541725	S	8	2	45	0.0482279	5.6833	9.45484	5.97565	0.673989	S	8	4	33	0.0251062	5.39978	4.18905	5.62212	0.530993	A
10121	9606	ACTR1A	ARP1 actin-related protein 1 homolog A, centractin alpha (yeast)	-0.370904	0.514525	1	0.229393	0.684008	1				S	13	7	122	0.439974	6.64343	53.0285	6.72451	1.28637	S	11	6	102	0.128031	6.10732	29.9622	6.47657	0.737702	S	11	5	108	0.221104	6.3446	43.3463	6.63695	1.09261	S	8	4	68	0.131368	6.11849	21.9191	6.34082	0.437297	S
10128	9606	LRPPRC	leucine-rich pentatricopeptide repeat containing	0.146419	0.71317	1	-0.409503	0.319295	0.895332				S	75	74	525	0.89179	6.95026	107.484	7.03134	0.764	S	65	64	598	0.313185	6.4958	73.2922	6.86506	-0.921256	S	70	69	669	0.674077	6.82871	132.149	7.12107	1.67329	S	63	62	629	0.437678	6.64115	73.0281	6.86349	-0.937148	S
10129	9606	FRY	furry homolog (Drosophila)	1.80914	0.507975	1	1.42168	0.600705	1				A	2	1	2	0.000301046	3.47863	0.0362839	3.55971	-0.194909	A	1	1	2	4.73893e-05	2.67568	0.0110901	3.04494	-1.11015	S	2	1	12	0.000591705	3.77211	0.116001	4.06446	0.702497	A	3	1	4	0.000255308	3.40706	0.042599	3.6294	-0.0710137	R
10130	9606	PDIA6	protein disulfide isomerase family A, member 6	0.0793933	0.801123	1	-0.120033	0.704164	1	ENDORETICULUM	Cell Membrane		S	18	18	269	2.66356	7.42546	321.029	7.50654	0.94543	S	15	15	251	1.25645	7.09914	294.037	7.4684	0.845705	S	17	17	255	1.90666	7.28027	373.792	7.57263	1.11822	S	14	14	221	1.68959	7.22778	281.913	7.45012	0.797895	S
10131	9606	TRAP1	TNF receptor-associated protein 1	-0.279103	0.595182	1	-0.886614	0.119558	0.726549				S	35	35	295	4.5067	7.65386	543.176	7.73494	0.640944	S	33	33	293	5.30311	7.72453	1241.05	8.09379	1.29084	S	34	34	342	3.649	7.56217	715.369	7.85453	0.857528	S	31	31	313	3.83553	7.58383	639.972	7.80616	0.769929	S
10133	9606	OPTN	optineurin	-1.28471	0.569893	1	-5.11105	0.0487025	0.60709	GOLGI			S	11	11	18	0.0108328	5.03474	1.30564	5.11582	0.786554	S	6	6	10	0.00734871	4.86621	1.71976	5.23547	0.859844	S	7	7	8	0.00424286	4.62766	0.831793	4.92002	0.666611	S	4	4	10	0.00272565	4.43547	0.454784	4.6578	0.505992	S
10134	9606	BCAP31	B-cell receptor-associated protein 31	-0.382945	0.553027	1	1.45755	0.0487171	0.60709	ENDORETICULUM			S	14	14	82	0.409392	6.61214	49.3425	6.69322	1.40449	S	14	14	70	0.0881068	5.94501	20.619	6.31427	0.229563	S	10	10	73	0.193527	6.28674	37.94	6.5791	1.05066	S	9	9	50	0.0945148	5.9755	15.7701	6.19784	-0.131426	S
10135	9606	NAMPT	nicotinamide phosphoribosyltransferase	-0.308284	0.603604	1	0.170868	0.772003	1			SECRETED	S	28	28	147	0.748288	6.87407	90.1884	6.95515	1.08262	S	24	24	172	0.315742	6.49933	73.8906	6.86859	0.879613	S	23	23	153	0.545387	6.7367	106.92	7.02906	1.25597	S	22	22	188	0.243634	6.38674	40.6513	6.60907	0.270973	S
10137	9606	RBM12	RNA binding motif protein 12	-0.269762	0.73854	1	-0.210288	0.794391	1				S	22	22	55	0.0735207	5.86641	8.86118	5.94749	1.0501	S	14	14	47	0.0300082	5.47724	7.02259	5.8465	0.868963	S	15	15	36	0.0344835	5.53761	6.76031	5.82997	0.839315	S	15	15	41	0.0379554	5.57927	6.33299	5.80161	0.788453	S
10138	9606	YAF2	YY1 associated factor 2	-6.02097	0.0071108	0.420362	2.48896	0.167256	0.772297				S	1	1	7	0.00722275	4.8587	0.870532	4.93978	0.477546	S	2	2	7	0.000699657	3.84489	0.163735	4.21414	0.153293						0.211084		0.340303	-1.57773						0.211084		0.340303	-1.57773	S
10139	9606	ARFRP1	ADP-ribosylation factor related protein 1	7.18055	0.00999788	0.470788	-7.07586	0.0107209	0.40591	GOLGI								0.211084		0.340303	-1.16413						0.211084		0.340303	-1.16413	A	1	1	1	0.0019218	4.28371	0.37676	4.57607	0.743655	S	1	1	1	0.00270297	4.43184	0.450999	4.65418	0.778836	S
10142	9606	AKAP9	A kinase (PRKA) anchor protein 9	-0.251311	0.911916	1	2.06936	0.376022	0.919775	GOLGI			S	27	27	39	0.00356275	4.55179	0.429405	4.63287	0.488007	S	32	32	50	0.00292069	4.46548	0.683505	4.83474	0.774417	S	18	18	35	0.00125759	4.09954	0.246545	4.3919	0.146127	S	31	31	51	0.00503586	4.70207	0.840251	4.92441	0.901633	S
10144	9606	FAM13A	family with sequence similarity 13, member A										A	1	1	1	0	0.211084	0	0.340303	-0.353553						0.211084		0.340303	-0.353553						0.211084		0.340303	-0.353553	S	1	1	1	7.53331e-05	2.87699	0.0125696	3.09932	2.47487
10146	9606	G3BP1	GTPase activating protein (SH3 domain) binding protein 1	-0.150275	0.648808	1	-0.0857562	0.793919	1		Cell Membrane		S	25	24	235	1.21728	7.08539	146.714	7.16647	0.946619	S	17	16	246	0.67135	6.82695	157.111	7.19621	1.03711	S	18	17	194	0.706996	6.84942	138.603	7.14177	0.871452	S	16	15	191	0.809274	6.9081	135.03	7.13043	0.836937	S
10147	9606	SUGP2	SURP and G patch domain containing 2	3.81142	0.339658	0.952852	0.0196938	0.995928	1				A	1	1	1	0	0.211084	0	0.340303	-2.00397	A	1	1	1	0.000601885	3.77951	0.140854	4.14877	-0.115519	S	1	1	2	0.00158897	4.20112	0.31151	4.49347	0.0554033	S	1	1	2	2.33884e-05	2.369	0.00390243	2.59134	-0.887781	S
1015	9606	CDH17	cadherin 17, LI cadherin (liver-intestine)								Cell Membrane							0.211084		0.340303	-0.723857	S	1	1	1	0.001007	4.00303	0.235661	4.37229	1.19739						0.211084		0.340303	-0.723857	S	2	2	4	0.00101191	4.00514	0.168841	4.22748	1.12839	S
10150	9606	MBNL2	muscleblind-like splicing regulator 2	-2.79558	0.0787569	0.821426	-1.13715	0.431877	0.937245				S	3	2	8	0.0222923	5.34815	2.68681	5.42924	0.927434	S	4	2	6	0.00551027	4.74117	1.28953	5.11043	0.291422	S	5	1	8	0.00179929	4.2551	0.352743	4.54746	-0.831694	S	4	2	8	0.00122114	4.08677	0.203751	4.3091	-1.30721	S
10152	9606	ABI2	abl-interactor 2	0.689473	0.659388	1	0.243295	0.875636	1				S	12	8	13	0.00508848	4.70659	0.613296	4.78767	-1.59764	S	8	5	13	0.040384	5.60621	9.45076	5.97547	1.08509	S	8	6	16	0.0561304	5.7492	11.0041	6.04155	1.23435	S	8	5	15	0.00821015	4.91435	1.36989	5.13669	-0.809359	S
10153	9606	CEBPZ	CCAAT/enhancer binding protein (C/EBP), zeta	-1.44857	0.22784	0.909542	0.165118	0.884704	1				S	7	7	9	0.00400292	4.60238	0.482457	4.68346	-0.365397	S	1	1	3	0.000229809	3.36137	0.0537804	3.73062	-1.10736	S	2	2	3	0.000208059	3.31819	0.040789	3.61054	-1.20086	S	3	3	4	0.000511773	3.70908	0.0853911	3.93141	-0.951005	S
10155	9606	TRIM28	tripartite motif containing 28	0.209046	0.46776	0.993151	-0.22134	0.443028	0.942721				S	35	35	566	2.04388	7.31046	246.341	7.39154	0.508358	S	35	35	644	1.36509	7.13516	319.461	7.50442	1.02816	S	33	33	674	1.70676	7.23217	334.602	7.52453	1.12077	S	30	30	482	1.88343	7.27495	314.257	7.49728	0.995314	S
10157	9606	AASS	aminoadipate-semialdehyde synthase	-0.717245	0.540518	1	-0.801291	0.49557	0.973523				S	9	9	15	0.0104388	5.01865	1.25815	5.09973	1.37758	S	3	3	5	0.00379212	4.57888	0.88744	4.94814	0.928193	S	2	2	3	0.00247284	4.3932	0.484788	4.68555	0.149776	S	9	9	10	0.00510691	4.70816	0.852106	4.93049	0.875885	S
10158	9606	PDZK1IP1	PDZK1 interacting protein 1	-1.88894	0.575448	1	-2.89334	0.398011	0.925319				S	1	1	1	0.00197794	4.29621	0.238394	4.3773	0.642844	S	1	1	2	0.00179302	4.25358	0.419605	4.62284	0.755041						0.211084		0.340303	-1.20177						0.211084		0.340303	-1.20177	S
10159	9606	ATP6AP2	ATPase, H+ transporting, lysosomal accessory protein 2	-5.4463	0.27754	0.934255	0.896405	0.85206	1				S	5	5	9	0.0118656	5.07429	1.43011	5.15537	0.921864	S	2	2	3	0.00114893	4.06029	0.268876	4.42955	0.601925	S	2	2	2	0.00152058	4.18201	0.298103	4.47437	0.62168						0.211084		0.340303	-1.2006	S
10160	9606	FARP1	FERM, RhoGEF (ARHGEF) and pleckstrin domain protein 1 (chondrocyte-derived)	-0.392183	0.606998	1	-0.776887	0.321193	0.895967		Cell Membrane		S	6	6	9	0.00378603	4.57818	0.456316	4.65927	-1.01273	S	3	3	4	0.00358382	4.55435	0.838694	4.9236	-0.607818	S	2	2	5	0.00151307	4.17986	0.29663	4.47222	-1.29926	S	5	5	7	0.00448952	4.6522	0.749093	4.87454	-0.682981	S
10162	9606	LPCAT3	lysophosphatidylcholine acyltransferase 3	0.0129896	0.994677	1	-0.0865555	0.964542	1				S	1	1	5	0.00133223	4.12458	0.160569	4.20566	-0.146203	S	3	3	4	0.00036318	3.56012	0.0849921	3.92938	-0.817648	S	1	1	1	0.000222438	3.34721	0.0436078	3.63956	-1.52198	S	3	3	4	0.00190968	4.28096	0.318637	4.5033	0.577136	S
10163	9606	WASF2	WAS protein family, member 2	0.356114	0.483111	0.994452	0.348743	0.491903	0.971114				S	9	9	35	0.14488	6.16101	17.4618	6.24209	0.393418	S	7	7	26	0.124712	6.09591	29.1854	6.46517	1.04365	S	8	7	30	0.149255	6.17393	29.2607	6.46628	1.04691	S	9	9	27	0.171016	6.23304	28.5347	6.45537	1.0151	S
10165	9606	SLC25A13	solute carrier family 25 (aspartate/glutamate carrier), member 13	5.10061	0.00898148	0.441201	-0.25044	0.866704	1									0.211084		0.340303	-2.24576	A	2	1	2	0.00122084	4.08666	0.285704	4.45592	-0.377292	S	6	4	7	0.0106057	5.02554	2.07919	5.31789	0.0140425	S	5	3	8	0.00781419	4.89288	1.30383	5.11522	-0.0779711	S
10166	9606	SLC25A15	solute carrier family 25 (mitochondrial carrier; ornithine transporter) member 15	0.0443293	0.988964	1	0.159742	0.96025	1									0.211084		0.340303	-0.934591						0.211084		0.340303	-0.934591						0.211084		0.340303	-0.934591						0.211084		0.340303	-0.934591	S
10169	9606	SERF2	small EDRK-rich factor 2	-0.330221	0.769164	1	0.561943	0.619568	1				S	4	4	17	0.324599	6.51135	39.1227	6.59243	0.862563	S	2	2	11	0.0155816	5.19261	3.64644	5.56187	-1.70703	S	3	3	14	0.0488456	5.68883	9.57594	5.98118	-0.661519	S	3	3	7	0.0564896	5.75197	9.42548	5.9743	-0.678668	S
1017	9606	CDK2	cyclin-dependent kinase 2	2.32293	0.0244357	0.596821	0.0424074	0.960128	1				S	8	5	22	0.079184	5.89864	9.54375	5.97972	-0.186767	S	8	5	37	0.0160706	5.20603	3.76088	5.57529	-1.31145	S	9	6	24	0.18585	6.26916	36.4349	6.56152	1.43116	S	10	7	15	0.147808	6.1697	24.6624	6.39203	0.959844	S
10171	9606	RCL1	RNA terminal phosphate cyclase-like 1	0.888758	0.476656	0.99429	1.36069	0.287151	0.871484									0.211084		0.340303	-2.41395	S	2	2	2	0.00457033	4.65995	1.06956	5.0292	0.221379	S	2	2	2	0.00404576	4.607	0.793152	4.89936	0.1484	S	2	2	4	0.00259984	4.41495	0.433792	4.63728	0.00110451	S
10174	9606	SORBS3	sorbin and SH3 domain containing 3	-0.245924	0.770603	1	-0.065349	0.938061	1				S	6	6	11	0.011536	5.06206	1.39039	5.14314	-0.857423	S	6	6	10	0.012147	5.08447	2.84266	5.45372	0.796288	S	5	5	7	0.00619648	4.79215	1.21479	5.0845	-1.16963	S	7	7	13	0.0138664	5.14196	2.31366	5.3643	0.320147	S
10178	9606	TENM1	teneurin transmembrane protein 1	5.41781	0.218809	0.909542	2.96406	0.484491	0.96855	BOTH	Cell Membrane							0.211084		0.340303	-0.916602						0.211084		0.340303	-0.916602	A	3	3	3	0.000182234	3.26063	0.0357261	3.55299	1.05648	A	2	2	2	2.80004e-05	2.44716	0.00467196	2.6695	0.513886
10179	9606	RBM7	RNA binding motif protein 7	-0.655263	0.495473	0.999406	-2.02028	0.061386	0.643469				S	3	3	8	0.0150033	5.17619	1.8083	5.25727	-0.176538	S	2	2	4	0.003645	4.5617	0.853012	4.93096	-0.830622	S	2	2	2	0.00167425	4.22382	0.328229	4.51618	-1.66203	S	4	4	7	0.0113555	5.0552	1.8947	5.27754	-0.135907	S
10180	9606	RBM6	RNA binding motif protein 6	0.216724	0.879768	1	0.326846	0.819739	1				S	3	2	3	0.000154441	3.18876	0.0186142	3.26984	-1.39201	S	3	3	7	0.00110893	4.04491	0.259515	4.41416	-0.452125	S	1	1	2	0.000202425	3.30626	0.0396844	3.59862	-1.12197	S	3	3	5	0.00098522	3.99353	0.164387	4.21587	-0.614993	S
10181	9606	RBM5	RNA binding motif protein 5	3.64693	0.37382	0.964519	0.578477	0.884596	1				A	1	0	1	0	0.211084	0	0.340303	-1.55828	R	2	1	2	0.0012814	4.10768	0.299875	4.47694	0.0981558						0.211084		0.340303	-1.55828	S	5	4	5	0.00193921	4.28762	0.323564	4.50996	0.111378	S
10189	9606	ALYREF	Aly/REF export factor	-0.361555	0.244556	0.922694	-0.0878052	0.767027	1				S	9	9	158	1.13701	7.05577	137.04	7.13685	-0.648468	S	9	9	211	0.491833	6.69182	115.1	7.06108	-0.871861	S	7	7	237	0.567479	6.75395	111.251	7.04631	-0.915405	S	9	9	233	0.514758	6.7116	85.8892	6.93394	-1.24669	S
1019	9606	CDK4	cyclin-dependent kinase 4	4.19149	0.114373	0.877388	3.93866	0.134145	0.738896				S	6	5	17	0.0218251	5.33896	2.6305	5.42004	0.202794	S	4	3	25	0.004636	4.66614	1.08493	5.0354	-0.118795	S	3	2	13	0.190208	6.27923	37.2893	6.57158	1.16559	S	6	5	12	0.153125	6.18505	25.5494	6.40738	1.0283	S
10190	9606	TXNDC9	thioredoxin domain containing 9	-1.32687	0.605915	1	-2.73045	0.302705	0.883435				S	5	5	13	0.0370977	5.56935	4.47125	5.65043	0.713582	S	6	6	18	0.0180947	5.25755	4.23456	5.62681	0.700063	S	3	3	6	0.0060671	4.78298	1.18942	5.07534	0.384408	S	5	5	16	0.0151604	5.18071	2.52956	5.40305	0.571984	S
101927685	9606	LOC101927685	heat shock transcription factor, X-linked-like															0.211084		0.340303	-0.539878						0.211084		0.340303	-0.539878						0.211084		0.340303	-0.539878	S	1	0	1	0.0001777	3.24969	0.0296499	3.47202	1.57088
101928917	9606	LOC101928917	heat shock transcription factor, X-linked-like															0.211084		0.340303	-0.539878						0.211084		0.340303	-0.539878						0.211084		0.340303	-0.539878	S	1	0	1	0.0001777	3.24969	0.0296499	3.47202	1.57088
10193	9606	RNF41	ring finger protein 41, E3 ubiquitin protein ligase										S	1	1	1	0.000441619	3.64505	0.0532267	3.72613	2.47487						0.211084		0.340303	-0.353553						0.211084		0.340303	-0.353553						0.211084		0.340303	-0.353553
101930420	9606	LOC101930420	DNA primase large subunit-like										A	1	0	2	0	0.211084	0	0.340303	-0.353553	A	3	0	8	0	0.211084	0	0.340303	-0.353553	A	2	0	5	0	0.211084	0	0.340303	-0.353553	S	1	1	1	0.000154126	3.18788	0.0257165	3.41021	2.47487	A
10195	9606	ALG3	ALG3, alpha-1,3- mannosyltransferase															0.211084		0.340303	-0.353553						0.211084		0.340303	-0.353553						0.211084		0.340303	-0.353553						0.211084		0.340303	-0.353553
10196	9606	PRMT3	protein arginine methyltransferase 3	0.347299	0.925998	1	-6.27237	0.124682	0.727434				S	9	9	16	0.031534	5.49878	3.80067	5.57986	0.742678	S	5	5	5	0.0077411	4.8888	1.81159	5.25806	0.600608	S	6	6	7	0.0232344	5.36613	4.555	5.65849	0.777391	S	5	5	7	0.0146619	5.16619	2.4464	5.38853	0.658207	S
10197	9606	PSME3	proteasome activator subunit 3	-0.485059	0.177666	0.909542	-0.276311	0.42221	0.936078				S	14	14	119	0.951872	6.97858	114.726	7.05966	1.29833	S	13	13	84	0.344284	6.53692	80.5702	6.90617	0.907307	S	14	14	83	0.343841	6.53636	67.4084	6.82871	0.70997	S	11	11	85	0.419518	6.62275	69.998	6.84509	0.751678	S
10198	9606	MPHOSPH9	M-phase phosphoprotein 9	5.12253	0.164958	0.909542	-1.3628	0.692958	1	GOLGI								0.211084		0.340303	-0.930552	R	2	2	2	0	0.211084	0	0.340303	-0.930552						0.211084		0.340303	-0.930552	S	2	2	4	0.000161149	3.20723	0.0268884	3.42956	0.978104	R
10199	9606	MPHOSPH10	M-phase phosphoprotein 10 (U3 small nucleolar ribonucleoprotein)	-6.1394	0.237648	0.91543	-0.761267	0.87753	1				S	2	2	6	0.00215014	4.33247	0.259149	4.41355	0.359257	R	3	3	4	0.00730231	4.86346	1.7089	5.23272	0.869032	A	1	1	1	0	0.211084	0	0.340303	-2.17555	S	4	4	5	0.0121986	5.08631	2.03538	5.30864	0.916282	S
102	9606	ADAM10	ADAM metallopeptidase domain 10	0.310008	0.614013	1	0.296827	0.628897	1	GOLGI	Cell Membrane		S	13	13	16	0.0249388	5.39688	3.00578	5.47796	0.377954	S	12	12	28	0.0150205	5.17668	3.51513	5.54594	0.731656	S	6	6	17	0.0161297	5.20763	3.16215	5.49998	0.492546	S	15	15	23	0.0307768	5.48822	5.13522	5.71056	1.58812	S
1020	9606	CDK5	cyclin-dependent kinase 5	4.22136	0.264796	0.93093	-6.92122	0.0866701	0.680563		Cell Membrane		S	5	4	11	0.00972805	4.98803	1.17249	5.06911	0.21089	S	6	5	26	0.00839159	4.92384	1.96382	5.2931	0.327749	S	5	4	13	0.181395	6.25862	35.5616	6.55098	0.983992	S	4	3	12	0.135022	6.1304	22.5289	6.35274	0.880569	S
10200	9606	MPHOSPH6	M-phase phosphoprotein 6	-1.02036	0.297478	0.941039	1.14312	0.247598	0.839177				S	2	2	3	0.0109615	5.03987	1.32115	5.12095	-0.130728	S	1	1	2	0.00180762	4.25711	0.423024	4.62636	-0.990633	S	1	1	2	0.00110582	4.04368	0.21679	4.33604	-1.4954	S	1	1	3	0.00375514	4.57463	0.626558	4.79696	-0.694028	S
10201	9606	NME6	NME/NM23 nucleoside diphosphate kinase 6	0.121451	0.983011	1	-9.09954	0.14133	0.741901				S	3	3	5	0.00923787	4.96557	1.11341	5.04665	1.19458	A	1	1	1	0	0.211084	0	0.340303	-0.926635						0.211084		0.340303	-0.926635	S	3	3	3	0.0017225	4.23616	0.287406	4.4585	0.929492	S
10204	9606	NUTF2	nuclear transport factor 2	-2.55929	0.0960263	0.860118	-0.304323	0.826336	1				S	4	4	40	0.663959	6.82214	80.0245	6.90322	1.23414	S	3	3	18	0.162158	6.20994	37.9487	6.5792	0.58569	S	4	4	19	0.251931	6.40128	49.3898	6.69364	0.814711	S	2	2	4	0.0106072	5.0256	1.76985	5.24794	-2.07845	S
10205	9606	MPZL2	myelin protein zero-like 2	7.674	0.148662	0.901029	-6.06507	0.240869	0.835953				R	2	2	2	0.00670355	4.82631	0.807955	4.90739	0.716802						0.211084		0.340303	-1.19265	S	1	1	2	0.00285874	4.45617	0.560441	4.74853	0.650385	S	1	1	1	0.0222811	5.34794	3.71768	5.57027	0.993948	R
10207	9606	INADL	InaD-like (Drosophila)	3.17172	0.0163879	0.534737	-0.155752	0.882728	1		Cell Membrane		S	2	2	4	0.000268667	3.42921	0.0323814	3.5103	-1.26798	S	1	1	2	0.000102034	3.00874	0.0238781	3.378	-1.3975	S	3	3	5	0.000749573	3.87481	0.14695	4.16717	-0.624903	S	9	9	12	0.0025607	4.40836	0.427261	4.63069	-0.171115	S
10209	9606	EIF1	eukaryotic translation initiation factor 1	-0.279462	0.376895	0.964519	0.257906	0.412881	0.933175				S	7	2	52	1.897	7.27807	228.638	7.35915	0.813278	S	6	2	71	1.2871	7.10961	301.21	7.47887	1.36434	S	7	2	90	1.22411	7.08782	239.981	7.38018	0.910066	S	6	2	101	1.16749	7.06725	194.8	7.28959	0.493106	S
1021	9606	CDK6	cyclin-dependent kinase 6	3.46343	0.128609	0.888423	2.20436	0.309904	0.889724				S	5	4	15	0.0102943	5.0126	1.24073	5.09368	-0.323905	S	6	5	30	0.0251331	5.40025	5.88169	5.7695	0.381326	S	7	6	19	0.162302	6.21032	31.8184	6.50268	1.14641	S	8	7	21	0.167247	6.22336	27.9058	6.44569	1.08694	S
10210	9606	TOPORS	topoisomerase I binding, arginine/serine-rich, E3 ubiquitin protein ligase	-0.86057	0.783788	1	0.446764	0.8865	1									0.211084		0.340303	-0.933134						0.211084		0.340303	-0.933134						0.211084		0.340303	-0.933134	A	2	2	2	0	0.211084	0	0.340303	-0.933134	R
10211	9606	FLOT1	flotillin 1	1.36028	0.134744	0.899576	0.65804	0.441297	0.942721		Cell Membrane		S	2	2	3	0.0019414	4.28812	0.23399	4.3692	-1.2565	S	2	2	4	0.00131699	4.11958	0.308204	4.48884	-1.08539	S	2	2	4	0.00172712	4.23732	0.338594	4.52968	-1.02697	S	4	4	5	0.00841376	4.92499	1.40387	5.14733	-0.143607	S
10212	9606	DDX39A	DEAD (Asp-Glu-Ala-Asp) box polypeptide 39A	-0.879422	0.0496165	0.745819	0.149367	0.700682	1				S	15	5	164	0.454187	6.65723	54.7415	6.73832	0.203842	S	11	3	212	0.128409	6.1086	30.0507	6.47785	-0.807089	S	14	5	207	0.122286	6.08737	23.9735	6.37973	-1.18793	S	12	4	207	0.121518	6.08464	20.2757	6.30697	-1.47032	S
10213	9606	PSMD14	proteasome 26S subunit, non-ATPase 14	0.056869	0.883478	1	-1.1936	0.014736	0.432172				S	12	12	103	0.63744	6.80444	76.8282	6.88552	0.816116	S	11	11	86	0.419301	6.62253	98.1257	6.99178	0.97806	S	10	10	78	0.538788	6.73142	105.627	7.02377	1.02681	S	12	12	60	0.462843	6.66543	77.2269	6.88777	0.819542	S
102157402	9606	AK6	adenylate kinase 6	-1.16745	0.238054	0.91607	-2.02532	0.0597052	0.642654				S	5	5	7	0.0228226	5.35837	2.75073	5.43945	0.663261	S	3	3	9	0.0268055	5.42822	6.27309	5.79748	1.42674	S	2	2	7	0.00846076	4.92741	1.65869	5.21977	0.194809	S	1	1	2	0.0123581	5.09195	2.06199	5.31429	0.396369	S
10216	9606	PRG4	proteoglycan 4									SECRETED						0.211084		0.340303	-0.353553						0.211084		0.340303	-0.353553						0.211084		0.340303	-0.353553						0.211084		0.340303	-0.353553	A
10217	9606	CTDSPL	CTD (carboxy-terminal domain, RNA polymerase II, polypeptide A) small phosphatase-like	0.63276	0.710062	1	0.214301	0.899354	1									0.211084		0.340303	-1.1597	A	1	1	1	9.49528e-05	2.97751	0.0222211	3.34676	0.0379588						0.211084		0.340303	-1.1597						0.211084		0.340303	-1.1597	S
1022	9606	CDK7	cyclin-dependent kinase 7	-7.39592	0.132756	0.8975	0.573257	0.899107	1				S	4	4	7	0.0153122	5.18504	1.84552	5.26612	0.364074	S	5	5	7	0.00793758	4.89969	1.85757	5.26895	0.365693	R	1	1	1	0	0.211084	0	0.340303	-2.45627	S	6	6	11	0.0165427	5.21861	2.76021	5.44094	0.464172	S
10221	9606	TRIB1	tribbles pseudokinase 1	1.89685	0.72875	1	-8.5263	0.147824	0.743362				A	1	1	1	0	0.211084	0	0.340303	-0.908097						0.211084		0.340303	-0.908097						0.211084		0.340303	-0.908097	A	1	1	1	0.00379618	4.57935	0.633406	4.80168	0.952655	A
10223	9606	GPA33	glycoprotein A33 (transmembrane)	-2.29341	0.34939	0.960429	-1.8067	0.455665	0.949152									0.211084		0.340303	-0.927838						0.211084		0.340303	-0.927838						0.211084		0.340303	-0.927838						0.211084		0.340303	-0.927838	S
10224	9606	ZNF443	zinc finger protein 443	2.67546	0.47569	0.99429	0.452628	0.902199	1									0.211084		0.340303	-0.719783						0.211084		0.340303	-0.719783						0.211084		0.340303	-0.719783	S	1	0	2	7.57897e-05	2.87961	0.0126458	3.10195	1.24621	R
10226	9606	PLIN3	perilipin 3	0.158811	0.634968	1	-0.465902	0.188097	0.783467	GOLGI			S	20	20	266	1.32013	7.12062	159.111	7.2017	0.739722	S	17	17	301	0.932785	6.96978	218.292	7.33904	1.01398	S	19	19	380	1.20814	7.08212	236.85	7.37447	1.08474	S	16	16	320	1.09532	7.03954	182.759	7.26188	0.859896	S
10227	9606	MFSD10	major facilitator superfamily domain containing 10	-0.290365	0.791087	1	-0.748113	0.500988	0.977345				S	1	1	3	0.0047204	4.67398	0.568932	4.75506	-0.153003	S	2	2	2	0.00121113	4.08319	0.28343	4.45245	-1.09445	S	1	1	1	0.00307935	4.48846	0.603692	4.78082	-0.0728778	S	1	1	1	0.00107038	4.02954	0.178597	4.25187	-1.71844	S
10228	9606	STX6	syntaxin 6	-1.18918	0.187561	0.909542	-0.17739	0.834108	1	GOLGI			S	6	6	16	0.0362848	5.55973	4.37328	5.64081	0.507339	S	4	4	7	0.0355512	5.55085	8.31977	5.92011	1.55917	S	2	2	8	0.0118789	5.07478	2.3288	5.36713	-0.523291	S	2	2	6	0.0180092	5.25549	3.00489	5.47783	-0.10642	S
102288414	9606	C11orf98	chromosome 11 open reading frame 98	-0.637596	0.798731	1	-2.23183	0.384303	0.920173				S	4	4	7	0.0191992	5.28328	2.31401	5.36437	0.246476	S	3	3	6	0.0826645	5.91732	19.3453	6.28658	0.72554	S	1	1	3	0.0897045	5.95281	17.5861	6.24517	0.70403	S	1	1	3	0.00630326	4.79956	1.05172	5.0219	0.0685743	S
10229	9606	COQ7	coenzyme Q7 homolog, ubiquinone (yeast)	-7.7192	0.0544353	0.745819	0.20224	0.953717	1				S	2	2	3	0.00557654	4.74636	0.67212	4.82745	1.34212	S	1	1	1	0.000742247	3.87055	0.173702	4.23981	1.0471						0.211084		0.340303	-0.910622	S	1	1	1	0.000149379	3.17429	0.0249244	3.39662	0.623787
10236	9606	HNRNPR	heterogeneous nuclear ribonucleoprotein R	-0.60948	0.104508	0.872695	-0.415347	0.245163	0.839177	ENDORETICULUM			S	31	23	147	0.18186	6.25974	21.9189	6.34082	-0.859553	S	19	13	148	0.119026	6.07564	27.8548	6.4449	-0.693089	S	16	11	157	0.0939965	5.97311	18.4276	6.26547	-0.980064	S	17	11	190	0.0853044	5.93097	14.2333	6.15331	-1.15945	S
10237	9606	SLC35B1	solute carrier family 35, member B1	-0.687687	0.788695	1	-1.22217	0.635757	1									0.211084		0.340303	-0.929605						0.211084		0.340303	-0.929605						0.211084		0.340303	-0.929605						0.211084		0.340303	-0.929605	S
10238	9606	DCAF7	DDB1 and CUL4 associated factor 7	-1.63275	0.607016	1	-0.698775	0.824412	1				S	2	2	3	0.0170446	5.23159	2.05433	5.31267	0.483602	S	2	2	2	0.000444368	3.64774	0.103992	4.017	-0.2594						0.211084		0.340303	-2.3678	S	5	5	8	0.02672	5.42684	4.45833	5.64917	0.67657	S
10239	9606	AP3S2	adaptor-related protein complex 3, sigma 2 subunit	-2.54992	0.560838	1	0.442859	0.91857	1	GOLGI			S	1	1	2	0.00478312	4.67971	0.576492	4.76079	1.22301	A	1	1	2	0.00154224	4.18815	0.360919	4.55741	1.13342						0.211084		0.340303	-0.724106	S	1	1	1	0.00428307	4.63176	0.714645	4.85409	1.2641
1024	9606	CDK8	cyclin-dependent kinase 8	-11.5031	0.00489867	0.419862	-9.83092	0.0106939	0.40591				S	1	1	5	0.00139792	4.14548	0.168486	4.22657	1.26948						0.211084		0.340303	-0.72394						0.211084		0.340303	-0.72394	A	1	0	1	0	0.211084	0	0.340303	-0.72394	A
10240	9606	MRPS31	mitochondrial ribosomal protein S31	-0.0274385	0.95786	1	-0.304232	0.562755	1				S	6	6	12	0.0289009	5.46091	3.48332	5.54199	-1.11144	S	4	4	8	0.0228611	5.3591	5.35	5.72835	-0.664825	S	6	6	18	0.0177347	5.24882	3.47681	5.54118	-1.11339	S	6	6	12	0.0309252	5.49031	5.15998	5.71265	-0.702466	S
10241	9606	CALCOCO2	calcium binding and coiled-coil domain 2	-2.23844	0.331037	0.948384	0.15865	0.943131	1				S	1	1	1	0.000200483	3.30208	0.0241634	3.38316	-0.330063	S	4	4	6	0.00153485	4.18607	0.35919	4.55532	0.440539						0.211084		0.340303	-2.33049	S	2	2	2	0.000445757	3.6491	0.0743762	3.87143	-0.00906228	S
10243	9606	GPHN	gephyrin	-0.677798	0.532471	1	-2.01986	0.09046	0.683052		Cell Membrane		S	12	12	25	0.0283109	5.45195	3.4122	5.53304	0.919702	S	10	10	22	0.0191747	5.28273	4.48731	5.65199	1.07577	S	9	9	22	0.0127231	5.10459	2.49431	5.39695	0.741148	S	9	9	24	0.0143768	5.15766	2.39881	5.38	0.718903	S
10244	9606	RABEPK	Rab9 effector protein with kelch motifs	-0.152643	0.958507	1	4.5801	0.148824	0.745691				S	4	4	4	0.0145264	5.16216	1.75081	5.24324	0.833678	S	6	6	8	0.0037762	4.57705	0.883714	4.94631	0.690981	S	5	5	5	0.00275339	4.43987	0.539788	4.73222	0.588096	S	5	5	7	0.0139024	5.14309	2.31967	5.36543	0.892398
10245	9606	TIMM17B	translocase of inner mitochondrial membrane 17 homolog B (yeast)	0.587359	0.771245	1	0.405981	0.840474	1									0.211084		0.340303	-1.55877	S	1	1	2	0.00136277	4.13442	0.318918	4.50368	0.0423151						0.211084		0.340303	-1.55877	R	1	1	2	0.00427502	4.63094	0.713302	4.85327	0.176756	S
10247	9606	HRSP12	heat-responsive protein 12	1.27984	0.029179	0.646815	-0.709159	0.17511	0.77665				S	4	4	10	0.0915057	5.96145	11.0288	6.04253	-0.0610506	S	3	3	5	0.0980527	5.99146	22.9465	6.36072	0.733327	S	3	3	7	0.212731	6.32783	41.705	6.62019	1.38112	S	2	2	5	0.21442	6.33127	35.7767	6.5536	1.21488	S
10248	9606	POP7	POP7 homolog, ribonuclease P/MRP subunit	0.251756	0.898654	1	3.17614	0.138723	0.741901				S	2	2	3	0.0414865	5.61791	5.00021	5.69899	0.454306	R	1	1	1	0.00301218	4.47888	0.704918	4.84814	-0.808338	S	1	1	2	0.00235796	4.37254	0.462266	4.66489	-1.08027	S	1	1	2	0.0647846	5.81147	10.8095	6.03381	0.95117	S
1025	9606	CDK9	cyclin-dependent kinase 9	2.06175	0.0178434	0.55815	1.05252	0.161855	0.766237				S	11	10	39	0.0480079	5.68131	5.78621	5.76239	-0.53674	S	11	10	36	0.0301246	5.47892	7.04982	5.84818	-0.298442	S	6	5	18	0.166755	6.22208	32.6915	6.51444	1.55234	S	7	6	11	0.130347	6.1151	21.7488	6.33744	1.06066	S
10250	9606	SRRM1	serine/arginine repetitive matrix 1	-0.433564	0.357817	0.962773	-0.404141	0.389513	0.92272				S	16	16	37	0.0769125	5.886	9.26998	5.96708	-1.01353	S	10	10	33	0.0673959	5.82863	15.7721	6.19789	-0.493333	S	11	11	38	0.0629272	5.79884	12.3366	6.09119	-0.733803	S	9	9	24	0.0389411	5.59041	6.49746	5.81274	-1.36138	S
10254	9606	STAM2	signal transducing adaptor molecule (SH3 domain and ITAM motif) 2	0.0960958	0.972446	1	-4.01223	0.177833	0.77898				S	8	7	11	0.0239694	5.37966	2.88895	5.46074	0.644342	S	4	3	5	0.00160109	4.20442	0.37469	4.57367	0.116003	S	2	2	3	0.00153715	4.18672	0.301351	4.47907	0.0596592	S	5	5	6	0.0245957	5.39086	4.10388	5.61319	0.735145	S
10256	9606	CNKSR1	connector enhancer of kinase suppressor of Ras 1	-5.16467	0.289185	0.93779	2.85872	0.546159	0.996179				S	2	2	2	0.000422703	3.62603	0.0509468	3.70712	0.962517	A	2	2	3	0.00118365	4.07322	0.277001	4.44248	1.33004	R	1	1	1	0.00127782	4.10647	0.25051	4.39883	1.30822	S	1	1	1	0	0.211084	0	0.340303	-0.720155
10257	9606	ABCC4	ATP-binding cassette, sub-family C (CFTR/MRP), member 4	0.179931	0.77844	1	-0.372379	0.564032	1				S	14	13	19	0.0102176	5.00935	1.23149	5.09043	-1.23403	S	13	13	19	0.00932705	4.96974	2.18274	5.339	-0.658803	S	11	11	22	0.00703728	4.8474	1.37962	5.13976	-1.11988	S	12	12	21	0.0149853	5.17567	2.50035	5.398	-0.522268	S
1026	9606	CDKN1A	cyclin-dependent kinase inhibitor 1A (p21, Cip1)	-0.149505	0.954393	1	8.54181	0.0111909	0.409698				S	1	1	1	0.000315586	3.49912	0.0380364	3.5802	0.421342	S	2	2	3	0.00156663	4.19497	0.366625	4.56422	0.909959	A	1	1	1	0.000271041	3.43304	0.0531363	3.72539	0.493437	A	1	1	2	0.00127845	4.10668	0.213314	4.32902	0.793169
10260	9606	DENND4A	DENN/MADD domain containing 4A	4.91147	0.22331	0.909542	-5.07142	0.210113	0.806986				A	1	1	1	0	0.211084	0	0.340303	-1.55053	A	1	1	1	2.22391e-05	2.34712	0.00520443	2.71637	0.303415	R	3	3	4	5.88477e-05	2.76973	0.0115368	3.06209	0.573159	A	2	2	2	0.000107222	3.03028	0.0178903	3.25262	0.721824	R
10262	9606	SF3B4	splicing factor 3b, subunit 4, 49kDa	-1.24614	0.0886659	0.842056	-0.0781272	0.905222	1				S	5	5	22	0.0410724	5.61355	4.9503	5.69463	-0.445466	S	2	2	20	0.0210882	5.32404	4.93511	5.6933	-0.448249	S	2	2	10	0.0207222	5.31644	4.06248	5.60879	-0.624473	S	2	2	10	0.00640548	4.80655	1.06878	5.02889	-1.83377	S
10269	9606	ZMPSTE24	zinc metallopeptidase STE24	0.0491506	0.893673	1	-0.689512	0.0919907	0.686737				S	10	10	36	0.0901133	5.95479	10.861	6.03587	-0.618869	S	7	7	30	0.034346	5.53588	8.03772	5.90513	-1.1695	S	6	6	17	0.0433124	5.63661	8.49117	5.92897	-1.06911	S	7	7	26	0.0659617	5.81929	11.0059	6.04163	-0.594625	S
1027	9606	CDKN1B	cyclin-dependent kinase inhibitor 1B (p27, Kip1)	0.564387	0.765799	1	-1.99931	0.308367	0.88897				S	2	2	2	0.0019373	4.2872	0.233496	4.36828	-0.784638	S	3	3	7	0.0207973	5.31801	4.86703	5.68726	1.36782	S	2	2	4	0.00207493	4.317	0.406779	4.60936	-0.391219	S	3	3	9	0.0366137	5.56364	6.10913	5.78598	1.52891	S
10270	9606	AKAP8	A kinase (PRKA) anchor protein 8	0.946751	0.211689	0.909542	-0.226705	0.752126	1	GOLGI			S	10	10	16	0.0222736	5.34779	2.68456	5.42887	-0.698482	S	7	7	14	0.00268574	4.42906	0.628522	4.79832	-1.45004	S	7	7	17	0.0114111	5.05733	2.23709	5.34968	-0.792868	S	8	8	16	0.0167948	5.22518	2.80228	5.44751	-0.676266	S
102723996	9606	LOC102723996	ICOS ligand	6.11734	0.188571	0.909542	2.82705	0.523118	0.987189									0.211084		0.340303	-0.917123	S	1	0	1	4.0886e-05	2.61157	0.00956823	2.98083	0.625262	S	1	0	1	0.000395128	3.59674	0.0774628	3.88909	1.1558	A	1	1	1	7.43716e-05	2.87141	0.0124092	3.09374	0.691216
102724023	9606	LOC102724023	ES1 protein homolog, mitochondrial	-10.0522	0.117954	0.878915	16.8604	0.019902	0.491171				S	12	0	95	0.708069	6.85008	85.341	6.93116	0.893402	S	9	0	63	0.18331	6.26319	42.8985	6.63244	0.79877	S	10	0	72	0.378346	6.57789	74.1729	6.87025	0.874106	A	9	0	80	0	0.211084	0	0.340303	-1.19456	A
102724159	9606	LOC102724159	periodic tryptophan protein 2 homolog	-7.99394	0.0246189	0.596821	-1.23799	0.674029	1				S	2	0	5	0.00111864	4.04869	0.134826	4.12977	0.010756	S	1	0	5	0.00145879	4.16399	0.34139	4.53325	0.249506	S	1	0	1	8.25091e-05	2.9165	0.0161755	3.20886	-0.534179	A	3	0	7	0	0.211084	0	0.340303	-2.23159	S
102724197	9606	LOC102724197	inactive gamma-glutamyltranspeptidase 2-like															0.211084		0.340303	-0.528272	S	1	0	1	0.0049668	4.69608	1.16234	5.06533	1.97359						0.211084		0.340303	-0.528272	A	1	0	1	0.000236867	3.3745	0.0395221	3.59684	1.19604
102724200	9606	LOC102724200	trafficking protein particle complex subunit 10-like										S	1	0	1	0.000538472	3.73116	0.0649001	3.81225	1.75952						0.211084		0.340303	-0.538456						0.211084		0.340303	-0.538456						0.211084		0.340303	-0.538456
102724334	9606	LOC102724334	histone H2B type F-S-like	-11.7596	0.251877	0.928822	-12.3497	0.232016	0.826165				S	8	0	259	0.967278	6.98555	116.582	7.06663	0.539717	S	8	0	286	0.400352	6.60244	93.6913	6.9717	0.509398	A	7	0	155	0	0.211084	0	0.340303	-1.60847	S	6	0	170	0.124352	6.09465	20.7485	6.31699	0.300303	S
102724594	9606	U2AF1L5	U2 small nuclear RNA auxiliary factor 1-like 5	0.0225037	0.954067	1	0.465886	0.255691	0.84016				S	8	0	48	0.193299	6.28623	23.2976	6.36731	-0.736436	S	6	0	54	0.0688256	5.83775	16.1067	6.20701	-1.10601	S	6	0	52	0.126128	6.10081	24.7269	6.39317	-0.676819	S	6	0	62	0.0938343	5.97236	15.6566	6.1947	-1.13439	S
102724642	9606	LOC102724642	anaphase-promoting complex subunit 1-like										A	2	0	2	0	0.211084	0	0.340303	-0.524704	A	1	0	1	0	0.211084	0	0.340303	-0.524704						0.211084		0.340303	-0.524704						0.211084		0.340303	-0.524704	R
102724646	9606	LOC102724646	smoothelin-like	0.236761	0.950669	1	-0.828702	0.82883	1									0.211084		0.340303	-0.926239						0.211084		0.340303	-0.926239						0.211084		0.340303	-0.926239	S	1	1	1	0.0001132	3.05384	0.0188877	3.27618	0.881788	R
10273	9606	STUB1	STIP1 homology and U-box containing protein 1, E3 ubiquitin protein ligase	-0.424048	0.467667	0.993151	0.33952	0.558213	1	ENDORETICULUM			S	18	18	46	0.196169	6.29263	23.6435	6.37371	1.53117	S	9	9	30	0.0575704	5.7602	13.4727	6.12946	0.461467	S	8	8	23	0.0875622	5.94232	17.1661	6.23467	0.922258	S	9	9	29	0.0617814	5.79086	10.3084	6.01319	-0.0477005	S
10274	9606	STAG1	stromal antigen 1	7.5421	0.0484377	0.745819	-0.887593	0.787995	1				A	4	0	4	0	0.211084	0	0.340303	-2.15543	A	3	1	3	0.00010202	3.00869	0.0238751	3.37794	-0.474177	A	3	1	3	0.000138642	3.14189	0.02718	3.43425	-0.443013	S	5	4	6	0.00800729	4.90349	1.33604	5.12582	0.493228	S
10276	9606	NET1	neuroepithelial cell transforming 1	-4.5171	0.225856	0.909542	-1.30826	0.712396	1				S	1	1	1	0.000119534	3.07749	0.0144069	3.15857	0.369916						0.211084		0.340303	-1.18108						0.211084		0.340303	-1.18108						0.211084		0.340303	-1.18108	S
10277	9606	UBE4B	ubiquitination factor E4B	0.660178	0.849096	1	-6.87597	0.0778461	0.664625				S	7	7	15	0.00584496	4.76678	0.704472	4.84786	0.428424	S	10	10	18	0.0046196	4.6646	1.08109	5.03386	0.544574	S	11	11	20	0.00585572	4.76758	1.14799	5.05994	0.560857	S	8	8	17	0.00992932	4.99692	1.65674	5.21926	0.660346	S
10278	9606	EFS	embryonal Fyn-associated substrate															0.211084		0.340303	-0.720818						0.211084		0.340303	-0.720818						0.211084		0.340303	-0.720818	A	2	2	2	9.14615e-05	2.96124	0.0152607	3.18357	1.04213	S
10280	9606	SIGMAR1	sigma non-opioid intracellular receptor 1	0.761306	0.832443	1	3.93225	0.296567	0.879277	ENDORETICULUM	Cell Membrane		S	3	3	18	0.24138	6.3827	29.0927	6.46378	0.620653	S	3	3	7	0.0466636	5.66898	10.9203	6.03824	0.413294	S	2	2	13	0.127577	6.10577	25.0108	6.39813	0.588661	S	4	4	11	0.21873	6.33991	36.4958	6.56224	0.66863	S
102800317	9606	LOC400927-CSNK1E	LOC400927-CSNK1E readthrough	-5.39968	0.207691	0.909542	0.773412	0.848346	1				S	3	0	3	0.000853017	3.93096	0.102811	4.01204	-0.0710539	S	3	0	3	0.00144029	4.15845	0.337059	4.52771	0.258378	A	1	0	1	0	0.211084	0	0.340303	-2.41673	S	4	0	7	0.00266162	4.42515	0.4441	4.64748	0.334896	S
10282	9606	BET1	Bet1 golgi vesicular membrane trafficking protein	-8.14627	0.0119628	0.496706	-1.26587	0.619811	1									0.211084		0.340303	-0.927378						0.211084		0.340303	-0.927378						0.211084		0.340303	-0.927378	S	1	1	1	0	0.211084	0	0.340303	-0.927378	S
10283	9606	CWC27	CWC27 spliceosome-associated protein homolog	0.605747	0.207511	0.909542	-1.37572	0.0156504	0.437774				S	8	8	23	0.0346625	5.53986	4.17774	5.62094	-0.979313	S	5	5	19	0.0179244	5.25344	4.1947	5.6227	-0.971954	S	7	7	15	0.0304875	5.48412	5.97693	5.77648	-0.328722	S	7	7	22	0.0406935	5.60953	6.78986	5.83186	-0.097063	S
10284	9606	SAP18	Sin3A-associated protein, 18kDa	0.367555	0.409753	0.973438	0.437796	0.330968	0.900196				S	9	9	18	0.0321298	5.50691	3.87249	5.58799	-0.876793	S	6	6	15	0.0108141	5.03399	2.53073	5.40325	-1.12155	S	4	4	7	0.016158	5.20839	3.1677	5.50074	-0.992383	S	7	7	14	0.0308636	5.48945	5.1497	5.71178	-0.712785	S
10285	9606	SMNDC1	survival motor neuron domain containing 1	1.0853	0.0180967	0.560365	-0.113562	0.759222	1				S	4	4	16	0.0755602	5.87829	9.10699	5.95937	-1.25207	S	5	5	18	0.0372629	5.57128	8.72036	5.94053	-1.29738	S	3	3	14	0.0791237	5.89831	15.5118	6.19066	-0.695885	S	4	4	37	0.138142	6.14033	23.0495	6.36266	-0.282274	S
10286	9606	BCAS2	breast carcinoma amplified sequence 2	1.71665	0.260671	0.93093	0.480044	0.74261	1				S	8	8	13	0.041794	5.62111	5.03728	5.7022	-0.341058	S	3	3	4	0.00068249	3.8341	0.159718	4.20335	-1.83266	S	6	6	11	0.0204068	5.30978	4.00066	5.60213	-0.440639	S	4	4	7	0.0130199	5.11461	2.17242	5.33694	-0.704546	S
10289	9606	EIF1B	eukaryotic translation initiation factor 1B	-16.264	0.0353962	0.683697	-0.43648	0.946622	1				S	7	2	39	0.0310456	5.492	3.74181	5.57308	0.980927	A	5	1	44	0.0135583	5.1322	3.17294	5.50146	0.954707	A	5	0	74	0	0.211084	0	0.340303	-0.93479	A	4	0	80	0	0.211084	0	0.340303	-0.93479	R
10290	9606	SPEG	SPEG complex locus	-2.45431	0.436256	0.987307	-7.3935	0.041057	0.583845				S	2	2	4	0.00146867	4.16692	0.177013	4.24801	0.8008	R	2	2	5	0.000579778	3.76326	0.135681	4.13252	0.713644	A	1	1	1	4.70346e-05	2.67242	0.00922091	2.96477	-0.167636	S	2	2	4	0.000519727	3.71578	0.0867184	3.93811	0.566927	R
10291	9606	SF3A1	splicing factor 3a, subunit 1, 120kDa	0.208269	0.575448	1	-0.332428	0.379498	0.919775				S	29	29	103	0.18873	6.27584	22.747	6.35692	-0.776421	S	21	21	82	0.0620673	5.79286	14.5251	6.16212	-1.2023	S	20	20	88	0.126923	6.10354	24.8826	6.3959	-0.691219	S	24	24	112	0.106219	6.0262	17.723	6.24854	-1.01337	S
10293	9606	TRAIP	TRAF interacting protein	2.15189	0.531573	1	-4.77252	0.187185	0.783467									0.211084		0.340303	-0.539781						0.211084		0.340303	-0.539781						0.211084		0.340303	-0.539781						0.211084		0.340303	-0.539781	R
10294	9606	DNAJA2	DnaJ (Hsp40) homolog, subfamily A, member 2	-0.692313	0.203445	0.909542	-0.487655	0.356459	0.914794				S	16	16	67	0.38854	6.58944	46.8293	6.67052	1.23539	S	15	15	88	0.156015	6.19317	36.511	6.56242	0.994301	S	10	10	62	0.160146	6.20452	31.3958	6.49687	0.848094	S	15	15	79	0.125003	6.09692	20.8572	6.31926	0.45194	S
10295	9606	BCKDK	branched chain ketoacid dehydrogenase kinase	-0.633193	0.616797	1	-0.923903	0.469788	0.962028				S	3	3	4	0.00232125	4.36572	0.279771	4.4468	-0.459755	S	1	1	1	0.000630779	3.79988	0.147616	4.16913	-0.923036	S	1	1	1	0.000532936	3.72668	0.10448	4.01903	-1.17348	S	1	1	1	0.000984805	3.99335	0.164318	4.21569	-0.845367	S
10296	9606	MAEA	macrophage erythroblast attacher	-2.11994	0.56333	1	-2.49502	0.49839	0.975932		Cell Membrane		S	2	2	2	0.00278785	4.44527	0.336009	4.52635	0.970437	S	4	4	4	0.00405185	4.60765	0.948222	4.97691	1.17476	R	1	1	1	0.000486251	3.68686	0.0953272	3.97922	0.722317	S	3	3	3	0.00106017	4.02538	0.176893	4.24771	0.844077
10298	9606	PAK4	p21 protein (Cdc42/Rac)-activated kinase 4	0.371837	0.706515	1	0.0587627	0.952308	1	GOLGI			S	7	7	14	0.0103057	5.01308	1.24211	5.09416	0.0993592	S	6	6	14	0.00956056	4.98048	2.23738	5.34974	0.941407	S	5	5	10	0.0130156	5.11446	2.55165	5.40682	1.12947	S	5	5	9	0.0109298	5.03861	1.82368	5.26095	0.648866	S
10299	9606	2021-03-06	membrane-associated ring finger (C3HC4) 6, E3 ubiquitin protein ligase							ENDORETICULUM								0.211084		0.340303	-0.538951						0.211084		0.340303	-0.538951						0.211084		0.340303	-0.538951						0.211084		0.340303	-0.538951
103	9606	ADAR	adenosine deaminase, RNA-specific	0.62621	0.114895	0.877388	-0.134965	0.710407	1				S	21	21	48	0.0293399	5.46746	3.53623	5.54854	-0.964986	S	17	17	39	0.0111448	5.04707	2.60812	5.41633	-1.13154	S	14	14	46	0.0235983	5.37288	4.62632	5.66524	-0.817977	S	17	17	42	0.0284651	5.45431	4.74951	5.67665	-0.803599	S
10300	9606	KATNB1	katanin p80 (WD repeat containing) subunit B 1	2.19873	0.502724	1	0.811366	0.801917	1				S	4	4	4	0.00105362	4.02269	0.126989	4.10377	0.493584	S	1	1	1	0.000321319	3.50694	0.0751957	3.87619	0.340011	S	2	2	2	0.000493102	3.69294	0.0966703	3.98529	0.413634	S	8	8	12	0.0124767	5.0961	2.08177	5.31843	1.31327	S
10308	9606	ZNF267	zinc finger protein 267										S	1	1	1	3.98551e-05	2.60048	0.00480359	2.68157	0.970771	A	1	0	3	0	0.211084	0	0.340303	-0.514212	A	1	0	2	0	0.211084	0	0.340303	-0.514212						0.211084		0.340303	-0.514212	A
10311	9606	DSCR3	Down syndrome critical region 3	-1.10011	0.711575	1	3.43675	0.267438	0.85233				S	5	5	9	0.0248099	5.39462	2.99024	5.47571	0.704212	S	3	3	6	0.021291	5.3282	4.98257	5.69745	0.802648	S	4	4	8	0.0124204	5.09414	2.43497	5.38649	0.664609	S	3	3	3	0.00797989	4.902	1.33147	5.12433	0.548233	S
10313	9606	RTN3	reticulon 3	1.45141	0.0576925	0.745819	-1.1951	0.104506	0.701313	ENDORETICULUM			S	7	7	23	0.120702	6.08171	14.5478	6.1628	0.724038	S	6	6	38	0.0208326	5.31874	4.87529	5.688	-0.502121	S	6	6	32	0.107402	6.03101	21.0556	6.32337	1.13872	S	8	8	29	0.150983	6.17893	25.192	6.40126	1.33988	S
10314	9606	LANCL1	LanC lantibiotic synthetase component C-like 1 (bacterial)	0.278328	0.822084	1	-1.96602	0.142216	0.741901				S	6	6	14	0.0521967	5.71764	6.29108	5.79873	0.519818	S	5	5	15	0.0420171	5.62343	9.83295	5.99268	0.818903	S	6	6	12	0.0428139	5.63158	8.39346	5.92394	0.712901	S	7	7	17	0.0649685	5.8127	10.8402	6.03504	0.884214	S
10318	9606	TNIP1	TNFAIP3 interacting protein 1	-1.12932	0.5447	1	-6.04048	0.0109366	0.406697				S	10	10	16	0.0155743	5.19241	1.87712	5.27349	0.713938	S	9	9	19	0.0139872	5.14573	3.27333	5.51499	0.852623	S	6	6	10	0.00365562	4.56296	0.716667	4.85532	0.473792	S	8	8	14	0.0107377	5.03091	1.79162	5.25325	0.702312	S
10319	9606	LAMC3	laminin, gamma 3	-0.587303	0.893259	1	-9.16762	0.065506	0.649187			SECRETED	A	1	1	5	0.0203785	5.30917	2.45615	5.39025	0.871444	A	1	1	2	0.00162642	4.21123	0.380618	4.58049	0.356028	S	2	2	3	0.00421928	4.62524	0.827169	4.91759	0.570596	A	3	3	4	0.0030007	4.47722	0.500677	4.69956	0.431815	A
10322	9606	SMYD5	SMYD family member 5	1.42216	0.740237	1	4.66768	0.294261	0.877846				S	3	3	3	0.0037561	4.57474	0.452709	4.65582	0.551778	S	2	2	3	0.00555509	4.74469	1.30001	5.11395	0.737442	S	4	4	7	0.0303538	5.48221	5.95071	5.77457	1.00517	S	2	2	3	0.00425685	4.62909	0.710271	4.85142	0.63105	S
10324	9606	KLHL41	kelch-like family member 41	0.84986	0.669884	1	0.216692	0.912903	1		Cell Membrane							0.211084		0.340303	-2.30993	A	1	1	1	0.000238772	3.37798	0.0558779	3.74724	0.0155863	A	1	1	1	0.000157263	3.19663	0.0308306	3.48898	-0.160696	R	1	1	2	0.00023699	3.37473	0.0395427	3.59707	-0.0869199	S
10325	9606	RRAGB	Ras-related GTP binding B	-5.08199	0.320966	0.947736	-5.43967	0.290485	0.875245									0.211084		0.340303	-0.922004						0.211084		0.340303	-0.922004	R	1	0	1	0.00188196	4.27461	0.36895	4.56697	1.24711	A	3	0	3	0	0.211084	0	0.340303	-0.922004	A
10327	9606	AKR1A1	aldo-keto reductase family 1, member A1 (aldehyde reductase)	0.504301	0.294075	0.940615	-0.360312	0.444706	0.94336				S	19	19	93	0.915948	6.96187	110.396	7.04295	1.06395	S	17	17	106	0.233376	6.36806	54.6152	6.73731	0.422844	S	14	14	108	0.566695	6.75335	111.098	7.04571	1.06973	S	16	16	94	0.654403	6.81585	109.189	7.03818	1.05394	S
10328	9606	EMC8	ER membrane protein complex subunit 8	-5.44964	0.0864352	0.839867	-0.825678	0.772199	1				S	3	3	6	0.0401551	5.60374	4.83974	5.68482	0.379919	S	2	2	3	0.00501593	4.70035	1.17384	5.06961	0.0567858	S	2	2	5	0.00809275	4.9081	1.58654	5.20045	0.12551						0.211084		0.340303	-2.42722	S
10330	9606	CNPY2	canopy FGF signaling regulator 2	0.130041	0.751626	1	-1.31677	0.0120517	0.409698	ENDORETICULUM			S	10	10	42	1.38704	7.14209	167.175	7.22317	1.08893	S	7	7	45	0.404519	6.60694	94.6665	6.9762	0.574877	S	10	10	54	0.630946	6.79999	123.694	7.09235	0.816635	S	7	7	21	0.918285	6.96298	153.219	7.18531	1.01013	S
10331	9606	B3GNT3	UDP-GlcNAc:betaGal beta-1,3-N-acetylglucosaminyltransferase 3	-0.797062	0.81365	1	-5.69454	0.122886	0.727434	BOTH			S	2	2	2	0.00311748	4.4938	0.375738	4.57489	0.255235	S	1	1	1	0.00267295	4.42699	0.62553	4.79625	0.394806	S	1	1	1	0.000497326	3.69664	0.0974983	3.989	-0.114173	S	2	2	2	0.00478544	4.67992	0.798468	4.90226	0.461646	S
10342	9606	TFG	TRK-fused gene	0.397883	0.489302	0.996081	-0.621668	0.291432	0.875245				S	8	8	76	0.493116	6.69295	59.4334	6.77403	0.407369	S	11	11	77	0.693356	6.84096	162.261	7.21021	1.17333	S	8	8	93	0.63619	6.80359	124.722	7.09594	0.972666	S	10	10	97	0.804481	6.90552	134.231	7.12785	1.0287	S
10347	9606	ABCA7	ATP-binding cassette, sub-family A (ABC1), member 7	6.59919	0.189986	0.909542	5.06289	0.302655	0.883435	BOTH	Cell Membrane		A	1	0	2	0	0.211084	0	0.340303	-1.20072	S	1	0	2	0.000131004	3.11728	0.0306578	3.48654	0.506593	A	2	1	2	0.000616233	3.78974	0.120809	4.0821	0.829774	A	3	2	3	0.000625957	3.79654	0.104443	4.01888	0.795467	R
10352	9606	WARS2	tryptophanyl tRNA synthetase 2, mitochondrial	-4.56715	0.118846	0.880759	0.0692359	0.979326	1				S	2	2	2	0.00966404	4.98516	1.16477	5.06624	0.359571	S	2	2	3	0.0143448	5.15669	3.35699	5.52595	0.632501						0.211084		0.340303	-2.44622	S	2	2	3	0.010861	5.03587	1.81219	5.2582	0.47354	S
1036	9606	CDO1	cysteine dioxygenase type 1	-0.548661	0.529499	1	-1.36015	0.144317	0.742675				S	1	1	8	0.282979	6.45175	34.1064	6.53284	1.03993	S	1	1	10	0.118136	6.07238	27.6464	6.44164	0.896116	S	1	1	11	0.146552	6.16599	28.7308	6.45835	0.922465	S	2	2	8	0.0919317	5.96347	15.3391	6.1858	0.492665	S
10360	9606	NPM3	nucleophosmin/nucleoplasmin 3	-0.0898278	0.807137	1	0.676522	0.0968899	0.691525				S	5	5	24	0.491478	6.6915	59.236	6.77259	0.871705	S	3	3	29	0.243885	6.38719	57.0746	6.75644	0.77437	S	4	4	26	0.307197	6.48742	60.2245	6.77977	0.915041	S	3	3	43	0.297056	6.47284	49.5649	6.69517	0.404942	S
10361	9606	NPM2	nucleophosmin/nucleoplasmin 2	3.50215	0.277764	0.934255	3.57318	0.268932	0.856064									0.211084		0.340303	-0.92678						0.211084		0.340303	-0.92678						0.211084		0.340303	-0.92678						0.211084		0.340303	-0.92678	S
10362	9606	HMG20B	high mobility group 20B	-2.36442	0.609211	1	-2.2488	0.626513	1				S	3	3	3	0.00499505	4.69854	0.602035	4.77962	1.18498	S	1	1	1	6.77701e-05	2.83104	0.0158597	3.2003	0.438339						0.211084		0.340303	-0.913749						0.211084		0.340303	-0.913749
10363	9606	HMG20A	high mobility group 20A	-2.52224	0.035915	0.687046	-0.247728	0.807547	1				R	1	1	1	0.00113304	4.05424	0.136561	4.13533	0.146402						0.211084		0.340303	-1.17323						0.211084		0.340303	-1.17323						0.211084		0.340303	-1.17323	S
10367	9606	MICU1	mitochondrial calcium uptake 1	0.335806	0.823618	1	2.54399	0.122109	0.727434				S	6	6	11	0.014895	5.17304	1.79524	5.25412	0.815826	S	1	1	4	0.000577349	3.76144	0.135113	4.1307	-1.52665	S	2	2	7	0.00261568	4.41758	0.512791	4.70994	-0.318856	S	3	3	4	0.00451562	4.65472	0.753447	4.87705	0.0295919	S
10376	9606	TUBA1B	tubulin, alpha 1b	0.0696513	0.995051	1	-0.427677	0.969624	1				S	27	0	1402	32.5156	8.51209	3918.98	8.59317	0.642905	S	25	0	2484	8.41821	7.92522	1970.05	8.29448	0.561269	S	25	0	2243	22.1232	8.34485	4337.15	8.6372	0.654939	S	26	0	1971	11.7502	8.07004	1960.56	8.29238	0.560696	A
10380	9606	BPNT1	3'(2'), 5'-bisphosphate nucleotidase 1	-0.164899	0.828928	1	-0.0964134	0.899353	1				S	13	13	35	0.178752	6.25225	21.5443	6.33333	0.688755	S	11	11	52	0.150546	6.17767	35.231	6.54693	1.12227	S	10	10	45	0.231375	6.36432	45.3599	6.65667	1.34501	S	14	14	49	0.0797941	5.90197	13.3139	6.12431	0.264511	S
10381	9606	TUBB3	tubulin, beta 3 class III	0.128444	0.903341	1	2.00217	0.0895021	0.683041				S	26	8	1061	1.19107	7.07594	143.555	7.15702	1.45087	S	22	6	1367	0.0687034	5.83698	16.0781	6.20624	0.0571195	S	25	7	1153	0.491831	6.69182	96.4211	6.98417	1.19749	S	21	4	1211	0.171427	6.23408	28.6031	6.45641	0.423855	S
10382	9606	TUBB4A	tubulin, beta 4A class IVa	-0.859202	0.893434	1	9.7798	0.170767	0.77602				S	25	2	1443	2.78128	7.44424	335.217	7.52533	0.63681	S	25	2	1935	0.574429	6.75924	134.429	7.12849	0.467845	S	25	1	1653	0.965381	6.9847	189.258	7.27705	0.5311	S	22	1	1435	0.43365	6.63714	72.356	6.85947	0.353301	A
10383	9606	TUBB4B	tubulin, beta 4B class IVb	0.121997	0.784418	1	-1.25558	0.0215178	0.503644				S	29	1	1775	6.38106	7.80489	769.085	7.88597	0.708333	S	27	1	2148	4.59709	7.66248	1075.82	8.03174	0.982827	S	28	1	1916	5.1866	7.71488	1016.81	8.00724	0.936688	S	26	1	1677	5.77551	7.76159	963.664	7.98393	0.892786	S
10388	9606	SYCP2	synaptonemal complex protein 2										A	2	2	2	0.00164933	4.21731	0.198788	4.29839	1.20486						0.211084		0.340303	-0.913726	A	1	1	1	0.000179493	3.25405	0.0351888	3.5464	0.802354	R	1	1	1	0	0.211084	0	0.340303	-0.913726	R
10389	9606	SCML2	sex comb on midleg-like 2 (Drosophila)	-6.53506	0.0323784	0.673425	-0.176678	0.944976	1				S	2	2	2	0.00150319	4.17701	0.181174	4.2581	-0.163999	S	1	1	1	0.00139368	4.14416	0.326152	4.51342	-0.0325045						0.211084		0.340303	-2.18171	S	2	2	2	0.000297647	3.4737	0.0496634	3.69604	-0.453466	S
1039	9606	CDR2	cerebellar degeneration-related protein 2, 62kDa	-0.145628	0.920513	1	0.709159	0.629825	1				S	2	2	4	0.00332892	4.5223	0.401222	4.60338	-0.196241	S	2	2	6	0.00174742	4.2424	0.408936	4.61166	-0.169772	S	1	1	3	0.000542246	3.7342	0.106305	4.02655	-2.04226	S	4	4	7	0.00755919	4.87848	1.26128	5.10081	1.39566	S
10390	9606	CEPT1	choline/ethanolamine phosphotransferase 1	-1.74218	0.581128	1	0.455042	0.884222	1	GOLGI			S	1	1	1	0.00508858	4.7066	0.613308	4.78768	0.194758						0.211084		0.340303	-1.59896						0.211084		0.340303	-1.59896	R	1	1	3	0.0151941	5.18167	2.53519	5.40401	0.443336	S
103910	9606	MYL12B	myosin, light chain 12B, regulatory	-11.1178	0.187164	0.909542	0.281474	0.970558	1				S	16	0	277	1.72902	7.2378	208.393	7.31888	0.550588	S	14	1	260	1.21452	7.0844	284.224	7.45366	0.607951	S	16	1	303	1.3972	7.14526	273.914	7.43761	0.601121	A	12	0	226	0	0.211084	0	0.340303	-2.41954	S
10393	9606	ANAPC10	anaphase promoting complex subunit 10	-0.940145	0.718457	1	-0.0711248	0.978137	1									0.211084		0.340303	-1.61416	S	2	2	2	0.0168323	5.22614	3.93914	5.5954	0.555808						0.211084		0.340303	-1.61416	R	1	1	1	0.00710184	4.85137	1.18497	5.07371	0.340387	S
10396	9606	ATP8A1	ATPase, aminophospholipid transporter (APLT), class I, type 8A, member 1	-3.16649	0.440335	0.987307	3.58817	0.384744	0.920173	BOTH	Cell Membrane		A	1	1	1	0.00063734	3.80437	0.0768162	3.88545	0.511247	A	1	1	1	0.0124027	5.09352	2.90251	5.46277	1.24417	A	1	1	1	0.00199161	4.2992	0.390445	4.59156	0.83935	R	1	1	2	4.24536e-05	2.62792	0.00708354	2.85025	0.030226
10397	9606	NDRG1	N-myc downstream regulated 1	0.880144	0.350585	0.960525	1.70534	0.0931753	0.689116		Cell Membrane		S	8	8	16	0.0680582	5.83288	8.20281	5.91396	0.858228	S	6	6	16	0.016996	5.23035	3.97745	5.5996	0.364009	S	6	6	23	0.0350629	5.54485	6.87391	5.8372	0.737551	S	6	6	25	0.0963668	5.98393	16.0791	6.20626	1.31777	S
10399	9606	GNB2L1	guanine nucleotide binding protein (G protein), beta polypeptide 2-like 1	0.0853406	0.807893	1	-0.0651661	0.852575	1		Cell Membrane		S	21	21	350	2.93912	7.46822	354.242	7.5493	0.849085	S	19	19	313	1.71279	7.2337	400.831	7.60296	0.954609	S	20	20	348	2.233	7.34889	437.769	7.64124	1.02989	S	19	19	308	2.18807	7.34006	365.087	7.5624	0.87484	S
104	9606	ADARB1	adenosine deaminase, RNA-specific, B1	3.15623	0.410685	0.973438	3.32027	0.388003	0.922055									0.211084		0.340303	-1.1199						0.211084		0.340303	-1.1199						0.211084		0.340303	-1.1199	R	1	1	2	2.18242e-05	2.33894	0.00364145	2.56127	0.129474	S
1040	9606	CDS1	CDP-diacylglycerol synthase (phosphatidate cytidylyltransferase) 1							ENDORETICULUM			S	1	1	6	0.00759929	4.88077	0.915914	4.96185	2.47487						0.211084		0.340303	-0.353553						0.211084		0.340303	-0.353553	A	1	1	1	0	0.211084	0	0.340303	-0.353553	R
10400	9606	PEMT	phosphatidylethanolamine N-methyltransferase															0.211084		0.340303	-0.353553						0.211084		0.340303	-0.353553						0.211084		0.340303	-0.353553						0.211084		0.340303	-0.353553	S
10401	9606	PIAS3	protein inhibitor of activated STAT, 3	0.631988	0.884497	1	6.65112	0.155976	0.759946									0.211084		0.340303	-0.931833	S	1	1	1	0.000355227	3.55051	0.083131	3.91976	0.784841						0.211084		0.340303	-0.931833	S	1	1	1	0.000726027	3.86095	0.12114	4.08329	0.863267
10403	9606	NDC80	NDC80 kinetochore complex component	-1.48071	0.355112	0.960891	-2.75168	0.107701	0.706869				S	8	8	9	0.0048241	4.68342	0.581431	4.7645	0.718634	S	6	6	9	0.00499082	4.69817	1.16796	5.06743	1.29882	S	6	6	8	0.0027924	4.44598	0.547436	4.73833	0.668523	S	4	4	6	0.000954519	3.97978	0.159265	4.20212	-0.358451	S
1041	9606	CDSN	corneodesmosin									SECRETED						0.211084		0.340303	-0.540061						0.211084		0.340303	-0.540061						0.211084		0.340303	-0.540061	S	1	1	1	0.0012937	4.11183	0.215859	4.33417	1.62291
10410	9606	IFITM3	interferon induced transmembrane protein 3	0.393134	0.473884	0.994159	-0.843689	0.147691	0.743362		Cell Membrane		S	3	2	94	1.22665	7.08872	147.844	7.1698	1.32467	S	3	2	100	0.209281	6.32073	48.9763	6.68999	-0.00361491	S	3	2	89	0.580255	6.76362	113.756	7.05597	1.00956	S	3	2	43	0.657914	6.81817	109.775	7.0405	0.966734	S
10411	9606	RAPGEF3	Rap guanine nucleotide exchange factor (GEF) 3										R	1	1	1	0	0.211084	0	0.340303	-0.353553						0.211084		0.340303	-0.353553						0.211084		0.340303	-0.353553						0.211084		0.340303	-0.353553	A
10412	9606	NSA2	NSA2 ribosome biogenesis homolog	4.9198	0.220776	0.909542	-3.1232	0.422149	0.936078				S	1	1	1	0.00629863	4.79925	0.75915	4.88033	0.220861						0.211084		0.340303	-2.29994	A	1	1	1	0.000780854	3.89257	0.153083	4.18493	-0.165254	S	2	2	3	0.00398447	4.60037	0.664823	4.82271	0.188867	S
10413	9606	YAP1	Yes-associated protein 1	-0.225041	0.571388	1	0.506205	0.222907	0.819021				S	12	12	69	0.188681	6.27573	22.741	6.35681	0.393189	S	9	9	55	0.084246	5.92555	19.7154	6.29481	-0.24437	S	7	7	69	0.0863468	5.93625	16.9279	6.2286	-0.925114	S	10	10	44	0.116196	6.06519	19.3877	6.28753	-0.319228	S
10419	9606	PRMT5	protein arginine methyltransferase 5	0.601056	0.215776	0.909542	0.56679	0.240358	0.83575	GOLGI			S	22	22	105	0.54036	6.73268	65.1276	6.81377	1.02399	S	19	19	112	0.135472	6.13185	31.7035	6.50111	0.483504	S	20	20	121	0.297126	6.47294	58.2501	6.7653	0.940201	S	17	17	98	0.488778	6.68911	81.5543	6.91145	1.19285	S
10421	9606	CD2BP2	CD2 (cytoplasmic tail) binding protein 2	-0.65705	0.11699	0.878901	-0.0427841	0.91088	1				S	13	13	33	0.082323	5.91552	9.92209	5.9966	-0.552026	S	7	7	22	0.0426949	5.63038	9.99155	5.99963	-0.541613	S	7	7	19	0.0352404	5.54704	6.90872	5.8394	-1.09231	S	7	7	28	0.0345875	5.53892	5.77105	5.76125	-1.36087	S
10422	9606	UBAC1	UBA domain containing 1	1.02354	0.750899	1	-0.317421	0.921314	1	GOLGI			S	6	6	9	0.00468122	4.67036	0.56421	4.75144	0.655006	S	2	2	2	0.00114134	4.05742	0.2671	4.42667	0.49079	S	3	3	5	0.00530214	4.72445	1.03946	5.01681	0.789186	S	5	5	7	0.00359091	4.5552	0.599157	4.77754	0.668203	A
10423	9606	CDIPT	CDP-diacylglycerol--inositol 3-phosphatidyltransferase	6.25138	0.022484	0.593209	-1.26167	0.577199	1	GOLGI	Cell Membrane							0.211084		0.340303	-2.38921	S	1	1	2	0.000589953	3.77082	0.138062	4.14007	-0.182821	R	1	1	1	0.00912154	4.96007	1.78823	5.25242	0.463079	S	1	1	1	0.00307289	4.48755	0.512723	4.70988	0.148045	S
10424	9606	PGRMC2	progesterone receptor membrane component 2	-0.212477	0.735789	1	-0.10631	0.865513	1				S	7	6	30	0.126364	6.10162	15.2301	6.1827	-1.55991	S	9	8	25	0.20113	6.30348	47.0689	6.67273	0.434157	S	6	5	28	0.0858724	5.93385	16.8349	6.22621	-1.38287	S	8	7	30	0.190094	6.27897	31.7179	6.5013	-0.263438	S
10425	9606	ARIH2	ariadne RBR E3 ubiquitin protein ligase 2	-0.508585	0.701034	1	-2.49537	0.0895155	0.683041				S	8	8	11	0.0258814	5.41299	3.11938	5.49407	1.02855	S	6	6	13	0.00811406	4.90924	1.89887	5.2785	0.707337	S	4	4	10	0.00662671	4.8213	1.29913	5.11365	0.461718	S	6	6	17	0.0135013	5.13038	2.25274	5.35271	0.817922	S
10426	9606	TUBGCP3	tubulin, gamma complex associated protein 3	0.562035	0.758625	1	-5.47522	0.0164463	0.446874				S	9	9	16	0.00839741	4.92415	1.01211	5.00523	0.450274	S	5	5	8	0.00801231	4.90376	1.87506	5.27301	0.609354	S	5	5	8	0.00695344	4.8422	1.36319	5.13456	0.527102	S	11	11	14	0.0181857	5.25973	3.03434	5.48206	0.733541	S
10427	9606	SEC24B	SEC24 homolog B, COPII coat complex component	1.00633	0.185438	0.909542	-0.269131	0.706774	1				S	16	15	42	0.0406096	5.60863	4.89452	5.68971	0.636495	S	11	11	27	0.0109024	5.03752	2.55141	5.40678	-0.379635	S	11	11	29	0.0444677	5.64804	8.71767	5.9404	1.53684	S	14	14	28	0.0346437	5.53962	5.78043	5.76196	0.895976	S
10428	9606	CFDP1	craniofacial development protein 1	-0.619316	0.786713	1	-7.70258	0.00961043	0.401531				S	3	3	4	0.0114703	5.05957	1.38247	5.14066	0.544	S	2	2	2	0.0345123	5.53797	8.07664	5.90723	0.87752	S	1	1	2	0.00517971	4.71431	1.01546	5.00666	0.485702	S	1	1	2	0.027927	5.44602	4.65972	5.66836	0.773592	A
10432	9606	RBM14	RNA binding motif protein 14	0.314228	0.407761	0.973438	-0.376915	0.325783	0.896965				S	20	17	73	0.258668	6.41274	31.1763	6.49382	-0.849718	S	15	13	42	0.088157	5.94526	20.6307	6.31451	-1.16141	S	16	13	59	0.180511	6.2565	35.3883	6.54886	-0.754052	S	20	16	71	0.168394	6.22633	28.0972	6.44866	-0.928221	S
10434	9606	LYPLA1	lysophospholipase I	0.161003	0.764206	1	-1.05093	0.0802828	0.669697				S	6	6	17	0.306252	6.48608	36.9115	6.56716	0.548646	S	5	5	23	0.264106	6.42178	61.8067	6.79104	1.05699	S	6	6	18	0.385478	6.586	75.5711	6.87836	1.25526	S	5	5	26	0.226172	6.35444	37.7376	6.57677	0.570474	S
10435	9606	CDC42EP2	CDC42 effector protein (Rho GTPase binding) 2	2.50173	0.566073	1	-5.246	0.246616	0.839177				S	1	1	1	0.00137574	4.13854	0.165813	4.21962	0.841018						0.211084		0.340303	-0.934016	R	1	1	1	0.00143669	4.15736	0.281655	4.44972	0.946302						0.211084		0.340303	-0.934016	A
10436	9606	EMG1	EMG1 N1-specific pseudouridine methyltransferase	0.846065	0.282293	0.934255	1.45416	0.0847944	0.674794				S	2	2	2	0.00443108	4.64651	0.534062	4.72759	-1.08065	S	1	1	1	0.00234434	4.37002	0.548627	4.73928	-1.06003	S	2	2	2	0.00901647	4.95504	1.76763	5.24739	-0.163708	S	2	2	4	0.00321013	4.50652	0.535622	4.72886	-1.07841	S
10437	9606	IFI30	interferon, gamma-inducible protein 30	0.778716	0.354553	0.960891	0.310228	0.7049	1			SECRETED	S	3	3	11	0.0202051	5.30546	2.43524	5.38654	0.640007	S	2	2	4	0.00495663	4.69519	1.15996	5.06444	-0.892216	S	3	3	6	0.0156521	5.19457	3.06851	5.48693	1.11754	S	5	5	10	0.0162389	5.21056	2.70952	5.43289	0.860492	S
10438	9606	C1D	C1D nuclear receptor corepressor	1.73298	0.618863	1	-3.01291	0.395443	0.924246									0.211084		0.340303	-0.723314	S	1	1	1	0.00875547	4.94228	2.04897	5.31154	1.32269	R	1	1	1	0.00496136	4.6956	0.972651	4.98796	1.18951	S	2	2	3	0.00362038	4.55875	0.604073	4.78109	1.10437
10440	9606	TIMM17A	translocase of inner mitochondrial membrane 17 homolog A (yeast)	0.301138	0.940633	1	-0.959577	0.812754	1				S	2	2	3	0.0135117	5.13071	1.62851	5.21179	0.269434						0.211084		0.340303	-1.55871	S	1	1	1	0.00142568	4.15402	0.279498	4.44638	-0.0178058						0.211084		0.340303	-1.55871	S
10443	9606	N4BP2L2	NEDD4 binding protein 2-like 2	-1.86254	0.660001	1	-6.86862	0.133336	0.738584				A	1	1	2	4.27711e-05	2.63115	0.00515504	2.71223	-0.104173	A	1	1	1	0.000131965	3.12046	0.0308827	3.48972	0.347207	S	1	1	1	4.00915e-05	2.60305	0.00785975	2.89541	0.00217295						0.211084		0.340303	-1.48123	S
10445	9606	MCRS1	microspherule protein 1	-10.4283	0.00104608	0.237849	0.431842	0.833101	1	ENDORETICULUM			S	2	2	2	0.000782735	3.89361	0.0943401	3.9747	0.108348	A	1	1	1	0.000164873	3.21715	0.0385839	3.58641	-0.0668316	R	1	1	1	0	0.211084	0	0.340303	-1.53133	S	1	1	1	0	0.211084	0	0.340303	-1.53133	S
10447	9606	FAM3C	family with sequence similarity 3, member C	0.246571	0.657706	1	-0.587986	0.305998	0.885826	GOLGI		SECRETED	S	6	6	18	0.113605	6.0554	13.6924	6.13648	-0.129314	S	7	7	17	0.0201187	5.3036	4.70823	5.67286	-1.7306	S	8	8	24	0.0542675	5.73454	10.6389	6.0269	-0.507805	S	9	9	29	0.0511162	5.70856	8.52891	5.93089	-0.839383	S
10449	9606	ACAA2	acetyl-CoA acyltransferase 2	0.498789	0.266974	0.93093	0.550814	0.22451	0.820318				S	21	21	118	0.472799	6.67468	56.9847	6.75576	0.819102	S	15	15	104	0.220518	6.34344	51.6062	6.7127	0.742698	S	16	16	113	0.319082	6.5039	62.5545	6.79626	0.890968	S	15	15	115	0.562558	6.75017	93.8647	6.9725	1.20371	S
1045	9606	CDX2	caudal type homeobox 2	0.540563	0.380604	0.964519	1.84082	0.01488	0.432172				S	1	1	3	0.00879047	4.94401	1.05948	5.02509	-1.06483	S	3	3	4	0.00549801	4.74021	1.28666	5.10946	-0.879867	S	2	2	9	0.00626139	4.79667	1.22751	5.08903	-0.924669	S	2	2	14	0.0140814	5.14865	2.34953	5.37098	-0.306537	S
10450	9606	PPIE	peptidylprolyl isomerase E (cyclophilin E)	0.409409	0.308205	0.944187	-0.171525	0.659551	1				S	9	8	16	0.0437571	5.64105	5.27388	5.72213	-1.39567	S	6	5	16	0.0297469	5.47344	6.96143	5.8427	-0.899938	S	6	5	18	0.0378954	5.57859	7.42921	5.87094	-0.783808	S	8	7	17	0.0522443	5.71804	8.71715	5.94037	-0.498331	S
10452	9606	TOMM40	translocase of outer mitochondrial membrane 40 homolog (yeast)	-1.66008	0.262266	0.93093	-0.474471	0.738099	1				S	2	2	2	0.0206144	5.31417	2.48457	5.39525	-0.672102	S	4	4	7	0.0104026	5.01714	2.43443	5.3864	-0.679118	S	2	2	3	0.000699073	3.84452	0.13705	4.13688	-1.66925	S	5	5	14	0.0264831	5.42297	4.4188	5.6453	-0.473958	S
10454	9606	TAB1	TGF-beta activated kinase 1/MAP3K7 binding protein 1	0.034712	0.991904	1	4.19719	0.243502	0.837183				S	8	8	17	0.0218181	5.33882	2.62966	5.4199	0.921965	S	6	6	8	0.00221642	4.34565	0.518692	4.71491	0.584777	S	1	1	3	0.00195371	4.29086	0.383015	4.58322	0.52179	S	8	8	21	0.0223952	5.35016	3.73672	5.57249	0.994947	S
10455	9606	ECI2	enoyl-CoA delta isomerase 2	-0.118753	0.853699	1	0.0433854	0.94623	1				S	14	14	43	0.125453	6.09848	15.1204	6.17956	1.11024	S	12	12	55	0.04519	5.65504	10.5755	6.0243	0.721676	S	13	13	29	0.0981333	5.99182	19.2385	6.28417	1.37205	S	11	11	37	0.042253	5.62586	7.05006	5.84819	0.280946	S
10456	9606	HAX1	HCLS1 associated protein X-1	2.04534	0.137975	0.899672	-5.95934	0.00168439	0.285199	ENDORETICULUM			S	5	5	6	0.00401264	4.60343	0.483629	4.68451	0.191255	S	4	4	9	0.0042909	4.63255	1.00417	5.00181	0.3696	S	3	3	4	0.00667641	4.82454	1.30888	5.1169	0.434292	S	4	4	6	0.037888	5.5785	6.32174	5.80084	0.81872	S
10458	9606	BAIAP2	BAI1-associated protein 2	0.110572	0.777242	1	-0.23549	0.550878	0.998801		Cell Membrane		S	17	17	38	0.0754627	5.87773	9.09524	5.95881	0.505259	S	16	16	29	0.0395755	5.59743	9.26155	5.96668	0.605785	S	14	14	32	0.0452027	5.65516	8.86176	5.94752	0.360991	S	14	14	46	0.0664068	5.82221	11.0802	6.04455	1.60044	S
10460	9606	TACC3	transforming, acidic coiled-coil containing protein 3	-1.81189	0.22368	0.909542	-2.22357	0.145096	0.742675				S	15	15	34	0.0569637	5.7556	6.86562	5.83668	1.23387	S	11	11	41	0.0172739	5.23739	4.04247	5.60665	0.889624	S	5	5	17	0.0050484	4.70315	0.989713	4.99551	-0.0249488	S	9	9	22	0.0136338	5.13462	2.27484	5.35695	0.515952	S
10461	9606	MERTK	MER proto-oncogene, tyrosine kinase	-0.494829	0.877766	1	-2.9466	0.37338	0.919071				R	2	2	2	0.000118825	3.07491	0.0143215	3.15599	0.409143	A	1	1	1	0.000157389	3.19697	0.0368325	3.56623	0.702798	A	1	1	1	0.00013357	3.12571	0.0261858	3.41807	0.596741	R	2	2	2	6.07996e-05	2.7839	0.0101446	3.00624	0.30195	R
10463	9606	SLC30A9	solute carrier family 30 (zinc transporter), member 9	-8.47001	0.0021975	0.323846	-0.555669	0.769594	1	ENDORETICULUM								0.211084		0.340303	-1.19853	S	1	1	1	0.00084828	3.92854	0.198516	4.2978	0.438621						0.211084		0.340303	-1.19853						0.211084		0.340303	-1.19853	S
10464	9606	PIBF1	progesterone immunomodulatory binding factor 1	-0.236851	0.937591	1	-4.80545	0.142731	0.741901				S	7	7	8	0.00140056	4.1463	0.168804	4.22738	0.623563	S	5	5	5	0.000976426	3.98964	0.228505	4.3589	0.698276	A	1	1	2	0.000302104	3.48016	0.059226	3.77251	0.365151	S	5	5	5	0.00281082	4.44883	0.468995	4.67117	0.875678	S
10465	9606	PPIH	peptidylprolyl isomerase H (cyclophilin H)	-0.408574	0.496613	0.999406	-0.6802	0.271097	0.858722				S	9	9	39	0.194979	6.28999	23.5001	6.37107	0.317783	S	7	7	25	0.0733733	5.86554	17.171	6.2348	-0.407078	S	6	6	30	0.118805	6.07484	23.2912	6.36719	0.297148	S	10	10	34	0.0589322	5.77035	9.83305	5.99269	-1.69487	S
10466	9606	COG5	component of oligomeric golgi complex 5	-0.327182	0.91515	1	-6.14805	0.0756478	0.663254	GOLGI			S	12	12	16	0.0129828	5.11337	1.56477	5.19445	0.630595	S	13	13	23	0.0150796	5.17839	3.52895	5.54765	0.83586	S	6	6	8	0.00698935	4.84444	1.37023	5.13679	0.597088	S	16	16	21	0.0153456	5.18598	2.56046	5.40832	0.754888	S
10467	9606	ZNHIT1	zinc finger, HIT-type containing 1	-7.85829	0.000149518	0.118986	-2.09798	0.0937055	0.689832				S	1	1	4	0.0169841	5.23004	2.04703	5.31112	0.516359	S	1	1	3	0.0134239	5.12788	3.1415	5.49714	0.595837						0.211084		0.340303	-1.60753						0.211084		0.340303	-1.60753	S
10469	9606	TIMM44	translocase of inner mitochondrial membrane 44 homolog (yeast)	-0.487068	0.251003	0.927336	-0.267487	0.514517	0.984857				S	18	18	61	0.168844	6.22749	20.3502	6.30857	0.965706	S	14	14	65	0.111499	6.04727	26.0932	6.41653	1.22579	S	15	15	62	0.0914025	5.96096	17.919	6.25331	0.832595	S	12	12	48	0.0904068	5.9562	15.0847	6.17854	0.652449	S
1047	9606	CLGN	calmegin	4.24779	0.339772	0.952852	-0.259682	0.951873	1	ENDORETICULUM			R	1	1	1	0	0.211084	0	0.340303	-1.19158	A	1	1	1	0.000807831	3.90732	0.18905	4.27658	0.89453						0.211084		0.340303	-1.19158	S	1	1	2	0.000706958	3.84939	0.117958	4.07173	0.785966
10471	9606	PFDN6	prefoldin subunit 6	-0.469419	0.198392	0.909542	-0.877598	0.0321554	0.548405				S	8	8	62	1.16109	7.06486	139.941	7.14595	1.16666	S	5	5	45	0.443039	6.64644	103.681	7.0157	0.920065	S	6	6	40	0.3844	6.58478	75.3597	6.87714	0.657734	S	4	4	22	0.601938	6.77955	100.436	7.00189	0.893915	S
10472	9606	ZBTB18	zinc finger and BTB domain containing 18	-2.43485	0.486094	0.994452	5.81637	0.121693	0.727434									0.211084		0.340303	-0.538215						0.211084		0.340303	-0.538215						0.211084		0.340303	-0.538215						0.211084		0.340303	-0.538215	R
10473	9606	HMGN4	high mobility group nucleosomal binding domain 4															0.211084		0.340303	-0.536313	S	1	1	1	0.00221503	4.34538	0.518366	4.71464	1.82898						0.211084		0.340303	-0.536313						0.211084		0.340303	-0.536313
10474	9606	TADA3	transcriptional adaptor 3	-6.05003	0.111121	0.877388	0.0716484	0.983434	1				S	2	2	2	0.00164792	4.21693	0.198617	4.29802	0.0140834	R	1	1	1	0.000478301	3.6797	0.111933	4.04896	-0.132063	R	1	1	1	0	0.211084	0	0.340303	-2.30829	S	1	1	1	0.000693151	3.84083	0.115655	4.06316	-0.123728	S
10475	9606	TRIM38	tripartite motif containing 38	-2.15974	0.493945	0.998683	1.07752	0.72957	1				S	2	2	3	0.000342867	3.53513	0.0413245	3.61621	0.913144	S	1	1	1	0.000760939	3.88135	0.178077	4.25061	1.26597	S	2	2	2	0.000362882	3.55977	0.0711413	3.85212	1.04435	S	1	1	1	3.10504e-05	2.49207	0.00518087	2.7144	0.411601
10476	9606	ATP5H	ATP synthase, H+ transporting, mitochondrial Fo complex, subunit d	0.65217	0.326123	0.947736	-0.142342	0.824531	1				S	7	7	11	0.37932	6.57901	45.718	6.66009	-0.947912	S	5	5	22	0.145767	6.16366	34.1128	6.53292	-1.14622	S	6	6	26	0.642239	6.8077	125.908	7.10005	-0.261839	S	8	8	20	0.183342	6.26326	30.5913	6.4856	-1.22001	S
10477	9606	UBE2E3	ubiquitin-conjugating enzyme E2E 3	0.802524	0.732823	1	-14.1529	0.000371975	0.140961				S	2	1	4	0.00168725	4.22718	0.203358	4.30826	0.238498	S	5	2	11	0.0101118	5.00483	2.36639	5.37409	0.730407	S	4	1	11	0.00234246	4.36967	0.459228	4.66203	0.401772	S	4	1	10	0.0191052	5.28115	3.18777	5.50349	0.790129	S
10478	9606	SLC25A17	solute carrier family 25 (mitochondrial carrier; peroxisomal membrane protein, 34kDa), member 17	3.86776	0.220601	0.909542	-0.331553	0.911617	1									0.211084		0.340303	-0.934756						0.211084		0.340303	-0.934756						0.211084		0.340303	-0.934756						0.211084		0.340303	-0.934756	S
10479	9606	SLC9A6	solute carrier family 9, subfamily A (NHE6, cation proton antiporter 6), member 6	-6.15357	0.143074	0.899672	0.599571	0.877194	1				S	2	2	2	0.00362238	4.55899	0.436592	4.64008	0.350775	S	1	1	3	0.000621564	3.79349	0.14546	4.16274	0.0409455	R	1	1	2	0	0.211084	0	0.340303	-2.44014	A	1	1	1	0.00171527	4.23433	0.286198	4.45667	0.231727	S
10480	9606	EIF3M	eukaryotic translation initiation factor 3, subunit M	-0.27204	0.541209	1	-0.875917	0.0766385	0.663254				S	14	14	116	0.751804	6.8761	90.6122	6.95719	1.18142	S	14	14	82	0.232898	6.36717	54.5032	6.73642	0.77908	S	14	14	60	0.386831	6.58752	75.8363	6.87988	1.04053	S	12	12	93	0.267677	6.42761	44.6629	6.64995	0.621478	S
10481	9606	HOXB13	homeobox B13															0.211084		0.340303	-0.353553						0.211084		0.340303	-0.353553						0.211084		0.340303	-0.353553						0.211084		0.340303	-0.353553
10482	9606	NXF1	nuclear RNA export factor 1	-6.13863	0.207978	0.909542	0.289795	0.949072	1				S	1	1	2	0.00358214	4.55414	0.431743	4.63522	-0.260844	S	3	3	3	0.00297889	4.47405	0.697127	4.84331	-0.164402	S	2	2	3	0	0.211084	0	0.340303	-2.2514	S	5	5	7	0.00829932	4.91904	1.38477	5.14138	-0.0262584	S
10483	9606	SEC23B	Sec23 homolog B, COPII coat complex component	-0.258237	0.497957	0.9999	-0.180522	0.632781	1	ENDORETICULUM			S	29	26	137	0.228647	6.35916	27.5579	6.44025	0.8344	S	22	19	129	0.159545	6.20288	37.3372	6.57214	1.24173	S	24	21	107	0.15807	6.19885	30.9888	6.4912	0.991773	S	24	21	123	0.139115	6.14337	23.2118	6.36571	0.604207	S
10484	9606	SEC23A	Sec23 homolog A, COPII coat complex component	-0.466088	0.497954	0.9999	-0.281708	0.678878	1				S	21	18	73	0.0785049	5.8949	9.4619	5.97598	0.914904	S	17	14	48	0.0491149	5.69121	11.494	6.06047	1.14436	S	19	16	67	0.0420748	5.62402	8.24856	5.91638	0.753048	S	17	14	88	0.0414116	5.61712	6.90967	5.83946	0.544154	S
10486	9606	CAP2	CAP, adenylate cyclase-associated protein, 2 (yeast)	-2.89156	0.403232	0.973178	-7.70639	0.0488235	0.60709		Cell Membrane		S	7	6	12	0.0125103	5.09727	1.50782	5.17835	0.765138	S	8	7	11	0.00662413	4.82113	1.55019	5.19039	0.77272	R	3	2	5	0.000266405	3.42554	0.0522275	3.7179	-0.154745	S	6	5	17	0.00487089	4.68761	0.812726	4.90994	0.59608	S
10487	9606	CAP1	CAP, adenylate cyclase-associated protein 1 (yeast)	0.00932337	0.981193	1	-0.326328	0.420504	0.934686		Cell Membrane		S	30	29	339	1.7104	7.2331	206.148	7.31418	0.950247	S	28	27	279	0.816515	6.91196	191.083	7.28122	0.882736	S	28	27	338	1.4397	7.15827	282.245	7.45063	1.22974	S	26	25	336	0.847329	6.92805	141.38	7.15039	0.614744	S
10489	9606	LRRC41	leucine rich repeat containing 41	-1.91649	0.347186	0.958677	1.03145	0.604705	1				S	4	4	7	0.00229618	4.36101	0.276751	4.44209	-0.14059	S	5	5	7	0.00152891	4.18438	0.357798	4.55364	0.0390123	S	1	1	1	6.00487e-05	2.7785	0.0117722	3.07086	-2.34837	S	5	5	6	0.00353743	4.54869	0.590233	4.77102	0.389019	S
10490	9606	VTI1B	vesicle transport through interaction with t-SNAREs 1B	0.0742525	0.919191	1	-0.17166	0.814861	1	GOLGI			S	3	3	4	0.0114221	5.05775	1.37667	5.13883	-1.71913	S	3	3	3	0.0173991	5.24053	4.07178	5.60978	1.44528	S	2	2	5	0.00984011	4.993	1.92911	5.28536	-0.73459	S	5	5	10	0.019303	5.28563	3.22078	5.50796	0.761118	S
10491	9606	CRTAP	cartilage associated protein	-0.49361	0.82968	1	-0.457061	0.842081	1	ENDORETICULUM		SECRETED	S	1	1	1	0.000413436	3.61641	0.0498299	3.69749	-0.372075	S	2	2	2	0.00160002	4.20413	0.374441	4.57338	0.14203						0.211084		0.340303	-2.34257	S	3	3	4	0.00609029	4.78464	1.01619	5.00697	0.396525	S
10492	9606	SYNCRIP	synaptotagmin binding, cytoplasmic RNA interacting protein	-0.300731	0.604275	1	-0.102509	0.858562	1	ENDORETICULUM			S	30	22	435	2.16096	7.33465	260.452	7.41573	-0.208002	S	23	17	531	0.623997	6.79518	146.029	7.16444	-1.065	S	22	17	595	1.41293	7.15012	276.998	7.44248	-0.116775	S	22	16	524	0.542371	6.7343	90.4966	6.95663	-1.77371	S
10493	9606	VAT1	vesicle amine transport 1	-0.0690513	0.851791	1	-1.18335	0.0122392	0.410969				S	19	19	90	0.694733	6.84182	83.7335	6.9229	0.830474	S	13	13	68	0.453793	6.65686	106.198	7.02611	1.01234	S	13	13	97	0.397217	6.59903	77.8724	6.89138	0.774943	S	14	14	78	0.621902	6.79372	103.767	7.01606	0.99462	S
10494	9606	STK25	serine/threonine kinase 25	0.0820062	0.984386	1	-6.29892	0.162364	0.767731	GOLGI			S	11	5	26	0.00805408	4.90602	0.970729	4.9871	0.67732	R	5	1	15	0.0131521	5.11899	3.07788	5.48825	0.879337	A	5	1	18	0.0185643	5.26868	3.63944	5.56103	0.908676	R	5	1	22	0.00551254	4.74135	0.919787	4.96369	0.667884	A
10495	9606	ENOX2	ecto-NOX disulfide-thiol exchanger 2								Cell Membrane	SECRETED						0.211084		0.340303	-0.539941						0.211084		0.340303	-0.539941						0.211084		0.340303	-0.539941	A	1	1	1	0	0.211084	0	0.340303	-0.539941	R
10497	9606	UNC13B	unc-13 homolog B (C. elegans)	2.93076	0.314635	0.945977	-1.0283	0.715477	1	GOLGI	Cell Membrane		S	4	4	6	0.000693739	3.8412	0.0836138	3.92228	0.178973	S	4	3	4	4.20401e-05	2.62366	0.00983831	2.99292	-1.17411	S	2	2	5	0.00208346	4.31879	0.408453	4.61114	1.18191	S	5	5	5	0.000701801	3.84621	0.117098	4.06855	0.391934	A
10498	9606	CARM1	coactivator-associated arginine methyltransferase 1	0.488957	0.245829	0.922915	0.583784	0.174003	0.776593				S	12	12	41	0.193238	6.28609	23.2902	6.36717	0.714059	S	13	13	42	0.118507	6.07374	27.7332	6.443	0.853571	S	13	13	52	0.185077	6.26735	36.2835	6.55971	1.0683	S	11	11	38	0.210141	6.32251	35.0627	6.54485	1.04096	S
10499	9606	NCOA2	nuclear receptor coactivator 2	1.34508	0.661418	1	-2.54955	0.414673	0.933963				S	2	2	2	0.000290483	3.46312	0.0350109	3.5442	0.410005	S	5	5	5	0.000590483	3.77121	0.138186	4.14046	0.772339	S	4	3	5	0.000721802	3.85842	0.141506	4.15077	0.778604	S	7	7	8	0.00132244	4.12138	0.220654	4.34371	0.895847	A
105	9606	ADARB2	adenosine deaminase, RNA-specific, B2 (non-functional)	1.22395	0.737467	1	-8.18927	0.0514454	0.61994				A	1	1	1	0.000126459	3.10195	0.0152417	3.18303	0.332977	S	1	1	3	0.00631489	4.80037	1.47782	5.16962	1.19792	S	1	1	5	0.00344725	4.53747	0.675817	4.82983	1.04998						0.211084		0.340303	-0.904728	S
10507	9606	SEMA4D	sema domain, immunoglobulin domain (Ig), transmembrane domain (TM) and short cytoplasmic domain, (semaphorin) 4D	0.180469	0.927388	1	-2.0341	0.321812	0.896055		Cell Membrane		S	2	2	4	0.000484737	3.68551	0.0584235	3.76659	-0.514815	S	5	5	7	0.000864374	3.9367	0.202283	4.30596	1.13504	R	3	3	3	0.000870924	3.93998	0.17074	4.23234	0.909841	S	2	2	4	0.000532756	3.72653	0.0888922	3.94886	0.0427395	S
10509	9606	SEMA4B	sema domain, immunoglobulin domain (Ig), transmembrane domain (TM) and short cytoplasmic domain, (semaphorin) 4B	-9.78178	0.053357	0.745819	-5.22637	0.256397	0.84106									0.211084		0.340303	-0.92583	R	4	4	4	0.00211956	4.32624	0.496023	4.6955	1.24412	A	1	1	1	0	0.211084	0	0.340303	-0.92583	S	1	1	1	0	0.211084	0	0.340303	-0.92583	R
1051	9606	CEBPB	CCAAT/enhancer binding protein (C/EBP), beta	2.15777	0.656452	1	-2.93082	0.548134	0.99704									0.211084		0.340303	-1.18853	S	2	2	2	0.00235709	4.37238	0.551612	4.74163	0.420702						0.211084		0.340303	-1.18853						0.211084		0.340303	-1.18853	S
10514	9606	MYBBP1A	MYB binding protein (P160) 1a	-0.199579	0.597163	1	0.10203	0.78545	1				S	39	39	111	0.0932423	5.96961	11.2381	6.05069	-0.579452	S	31	31	82	0.034253	5.5347	8.01596	5.90396	-1.05919	S	30	30	99	0.0463657	5.6662	9.08978	5.95855	-0.880693	S	31	31	96	0.0450405	5.6536	7.51516	5.87594	-1.15079	S
10519	9606	CIB1	calcium and integrin binding 1 (calmyrin)	-0.259606	0.720196	1	-0.095524	0.894717	1	BOTH	Cell Membrane		S	2	2	2	0.0173838	5.24014	2.0952	5.32123	0.338267	S	4	4	7	0.0173143	5.23841	4.05194	5.60766	1.60691	S	3	3	6	0.0143863	5.15795	2.82037	5.45031	0.909967	S	2	2	3	0.0125878	5.09995	2.10032	5.32229	0.342956	S
1052	9606	CEBPD	CCAAT/enhancer binding protein (C/EBP), delta	-1.09578	0.782418	1	3.72268	0.361605	0.916987									0.211084		0.340303	-0.720813						0.211084		0.340303	-0.720813						0.211084		0.340303	-0.720813						0.211084		0.340303	-0.720813	S
10521	9606	DDX17	DEAD (Asp-Glu-Ala-Asp) box helicase 17	0.10361	0.729426	1	-0.63024	0.0637733	0.648159				S	30	22	181	0.484734	6.6855	58.4231	6.76658	-1.15104	S	29	23	182	0.337937	6.52884	79.0848	6.89809	-0.75481	S	26	21	198	0.383396	6.58365	75.163	6.876	-0.821364	S	25	20	182	0.425322	6.62872	70.9665	6.85105	-0.89654	S
10522	9606	DEAF1	DEAF1 transcription factor	6.37938	0.044238	0.720826	-1.47632	0.590539	1			SECRETED						0.211084		0.340303	-0.724113						0.211084		0.340303	-0.724113						0.211084		0.340303	-0.724113						0.211084		0.340303	-0.724113	S
10523	9606	CHERP	calcium homeostasis endoplasmic reticulum protein	0.249142	0.530735	1	0.184318	0.640653	1				S	11	11	18	0.0198736	5.29828	2.39529	5.37936	-1.15267	S	12	12	36	0.017054	5.23183	3.99102	5.60108	-0.820415	S	9	9	27	0.018572	5.26886	3.64096	5.56122	-0.880157	S	12	12	35	0.0222274	5.34689	3.70872	5.56922	-0.868156	S
10524	9606	KAT5	K(lysine) acetyltransferase 5	2.08108	0.479661	0.994452	1.04051	0.720123	1									0.211084		0.340303	-2.33502	S	2	2	3	0.00413984	4.61698	0.968814	4.98624	0.338881	S	1	1	2	0.000251937	3.40129	0.0493911	3.69365	-0.405051	S	3	3	4	0.00396507	4.59825	0.661586	4.82059	0.243542	S
10525	9606	HYOU1	hypoxia up-regulated 1	-0.363492	0.339393	0.952852	-0.0127745	0.972296	1	ENDORETICULUM			S	48	47	367	0.81181	6.90945	97.8444	6.99054	0.968377	S	46	46	302	0.489412	6.68967	114.533	7.05893	1.12701	S	41	40	317	0.495813	6.69532	97.2017	6.98767	0.961739	S	41	40	260	0.417459	6.62061	69.6546	6.84295	0.626064	S
10526	9606	IPO8	importin 8	-0.0228378	0.984276	1	-0.614807	0.599432	1				S	9	9	18	0.0209991	5.3222	2.53094	5.40328	0.805091	S	6	6	9	0.0140005	5.14614	3.27643	5.5154	0.969123	S	6	6	12	0.0197112	5.29471	3.86427	5.58707	1.07397	S	6	6	12	0.0124603	5.09553	2.07905	5.31787	0.680124	S
10527	9606	IPO7	importin 7	0.240658	0.604016	1	-0.0373644	0.9352	1				S	24	24	145	0.379194	6.57886	45.7028	6.65994	1.23628	S	21	21	159	0.0943929	5.97494	22.09	6.3442	0.362538	S	19	19	109	0.182279	6.26074	35.7349	6.55309	0.940604	S	23	23	120	0.236375	6.3736	39.44	6.59594	1.05916	S
10528	9606	NOP56	NOP56 ribonucleoprotein	-0.0643925	0.93345	1	0.453513	0.561235	1				S	6	6	11	0.0158236	5.1993	1.90716	5.28039	-1.31908	S	9	9	14	0.0277393	5.4431	6.49161	5.81235	-0.387916	S	9	9	10	0.00932774	4.96978	1.82866	5.26213	-1.35104	S	12	12	14	0.037111	5.5695	6.1921	5.79184	-0.423825	S
10529	9606	NEBL	nebulette	-0.808797	0.524828	1	-2.76957	0.0548819	0.63076				S	10	8	20	0.013703	5.13682	1.65157	5.2179	0.443372	S	5	4	8	0.0123148	5.09043	2.88194	5.45968	0.929739	S	9	8	18	0.00489603	4.68984	0.959843	4.9822	-0.0307427	S	6	5	16	0.00968504	4.9861	1.61598	5.20844	0.424343	S
10531	9606	PITRM1	pitrilysin metallopeptidase 1	0.205591	0.735894	1	-0.224703	0.71261	1				S	23	23	37	0.0307581	5.48796	3.70716	5.56904	0.667151	S	19	19	39	0.0181831	5.25967	4.25526	5.62893	0.883065	S	19	19	46	0.0175458	5.24417	3.43977	5.53653	0.549931	S	12	12	33	0.0365494	5.56288	6.0984	5.78522	1.44656	S
10533	9606	ATG7	autophagy related 7	1.65432	0.615825	1	-6.711	0.0698469	0.652156				S	8	8	10	0.00577136	4.76128	0.695601	4.84236	0.386446	S	5	5	12	0.00608978	4.7846	1.42514	5.15386	0.571398	S	7	7	14	0.0101775	5.00764	1.99525	5.3	0.658167	S	12	12	17	0.0295044	5.46989	4.92292	5.69222	0.891051	R
10534	9606	SSSCA1	Sjogren syndrome/scleroderma autoantigen 1	-0.734077	0.757566	1	-9.05393	0.00517251	0.361077				S	3	3	4	0.00764785	4.88354	0.921767	4.96462	0.628635	S	7	7	11	0.00956671	4.98076	2.23882	5.35002	0.813385	S	4	4	7	0.00503684	4.70216	0.987447	4.99451	0.642964	S	2	2	7	0.00452724	4.65583	0.755386	4.87817	0.587192	S
10535	9606	RNASEH2A	ribonuclease H2, subunit A	-0.429825	0.418768	0.975417	0.0418331	0.935761	1				S	7	7	28	0.0800326	5.90327	9.64603	5.98435	0.577415	S	11	11	25	0.0762546	5.88227	17.8453	6.25152	1.60937	S	8	8	34	0.0407	5.60959	7.97904	5.90195	0.259153	S	6	6	22	0.0712534	5.85281	11.8889	6.07514	0.928099	S
10536	9606	P3H3	prolyl 3-hydroxylase 3	-2.79327	0.29031	0.938164	0.0625327	0.980313	1	ENDORETICULUM								0.211084		0.340303	-1.19343	S	1	1	3	0.00021009	3.32241	0.0491658	3.69166	0.384682						0.211084		0.340303	-1.19343						0.211084		0.340303	-1.19343	S
105378947	9606	LOC105378947	proline-rich extensin-like protein EPR1															0.211084		0.340303	-0.539392						0.211084		0.340303	-0.539392	A	1	1	1	0	0.211084	0	0.340303	-0.539392						0.211084		0.340303	-0.539392
10539	9606	GLRX3	glutaredoxin 3	0.12011	0.786118	1	-0.188236	0.671845	1				S	18	18	74	0.929166	6.96809	111.989	7.04917	1.07032	S	13	13	83	0.32259	6.50865	75.4933	6.87791	0.65891	S	10	10	65	0.541581	6.73366	106.174	7.02602	1.0147	S	11	11	66	0.563691	6.75104	94.0539	6.97338	0.888241	S
1054	9606	CEBPG	CCAAT/enhancer binding protein (C/EBP), gamma	-6.93285	0.108787	0.877388	1.11184	0.777496	1				S	1	1	2	0.0122979	5.08983	1.48222	5.17091	0.410453						0.211084		0.340303	-1.19608						0.211084		0.340303	-1.19608						0.211084		0.340303	-1.19608	S
10540	9606	DCTN2	dynactin 2 (p50)	-0.684482	0.142298	0.899672	-0.716352	0.127172	0.732297				S	20	20	99	0.537128	6.73008	64.738	6.81116	1.07658	S	14	14	88	0.283807	6.45302	66.4172	6.82228	1.09582	S	15	15	88	0.264767	6.42286	51.9062	6.71522	0.910612	S	19	19	82	0.192214	6.28379	32.0716	6.50612	0.54888	S
10541	9606	ANP32B	acidic (leucine-rich) nuclear phosphoprotein 32 family, member B	0.601031	0.157119	0.90661	-0.150515	0.703999	1				S	8	6	88	2.02331	7.30606	243.863	7.38715	0.483445	S	10	9	101	1.18777	7.07473	277.966	7.44399	0.668794	S	10	8	127	2.26285	7.35466	443.621	7.64701	1.33076	S	9	7	95	2.10691	7.32365	351.545	7.54598	1.00134	S
10542	9606	LAMTOR5	late endosomal/lysosomal adaptor, MAPK and MTOR activator 5										S	1	1	1	0.00215714	4.33388	0.259992	4.41496	1.23275						0.211084		0.340303	-0.724512						0.211084		0.340303	-0.724512						0.211084		0.340303	-0.724512	S
10544	9606	PROCR	protein C receptor, endothelial	-4.95033	0.101901	0.869746	-0.389072	0.886972	1				R	1	1	2	0.00270236	4.43174	0.325706	4.51283	0.501953						0.211084		0.340303	-1.20094						0.211084		0.340303	-1.20094						0.211084		0.340303	-1.20094	R
10548	9606	TM9SF1	transmembrane 9 superfamily member 1	2.45144	0.256313	0.930536	-2.74297	0.209015	0.804322				A	1	1	1	0.000265661	3.42433	0.0320191	3.50541	-1.82131	S	2	2	6	0.00385233	4.58572	0.901531	4.95498	0.128024	S	2	2	5	0.00185309	4.2679	0.36329	4.56025	-0.402791	S	5	5	12	0.0142467	5.15371	2.37711	5.37605	0.694264	S
10549	9606	PRDX4	peroxiredoxin 4	-0.708003	0.237382	0.915427	-0.336423	0.559193	1	ENDORETICULUM		SECRETED	S	14	11	216	1.25126	7.09735	150.81	7.17843	1.21137	S	14	11	209	0.490746	6.69086	114.845	7.06011	0.97553	S	13	10	244	0.477787	6.67923	93.6678	6.97159	0.799074	S	12	9	200	0.415296	6.61836	69.2935	6.84069	0.538153	S
10550	9606	ARL6IP5	ADP-ribosylation factor-like 6 interacting protein 5	-0.346389	0.463862	0.993151	-0.0884203	0.848944	1				S	6	6	47	0.547637	6.73849	66.0047	6.81957	1.326	S	6	6	33	0.15629	6.19393	36.5753	6.56319	0.729629	S	5	5	24	0.250665	6.39909	49.1416	6.69145	1.02797	S	6	6	50	0.182151	6.26043	30.3925	6.48277	0.542563	S
10551	9606	AGR2	anterior gradient 2, protein disulphide isomerase family member	-0.910364	0.282109	0.934255	-3.43546	0.00298428	0.322363	ENDORETICULUM		SECRETED	S	7	6	20	0.222705	6.34773	26.8419	6.42881	1.14216	S	3	2	13	0.0536301	5.72941	12.5506	6.09867	0.651415	S	4	3	6	0.0704058	5.84761	13.8027	6.13996	0.712804	S	2	1	6	0.041408	5.61708	6.90908	5.83942	0.266061	S
10552	9606	ARPC1A	actin related protein 2/3 complex, subunit 1A, 41kDa	0.136388	0.899176	1	-1.62942	0.159631	0.764109				S	13	12	21	0.0452667	5.65578	5.45583	5.73686	0.891785	S	7	7	12	0.0186662	5.27106	4.36831	5.64031	0.7611	S	4	4	7	0.0247123	5.39291	4.84472	5.68527	0.821951	S	7	7	11	0.0356191	5.55168	5.94318	5.77402	0.942082	S
10553	9606	HTATIP2	HIV-1 Tat interactive protein 2, 30kDa	0.436253	0.605533	1	-1.59768	0.0873163	0.681907				S	10	10	11	0.0672931	5.82797	8.11059	5.90905	0.736791	S	7	7	15	0.0254721	5.40607	5.96105	5.77532	0.439475	S	8	8	18	0.0406416	5.60897	7.96759	5.90133	0.719614	S	6	6	16	0.066583	5.82336	11.1096	6.0457	1.04059	S
10554	9606	AGPAT1	1-acylglycerol-3-phosphate O-acyltransferase 1	4.84943	0.330663	0.948384	-0.229631	0.961952	1	ENDORETICULUM			S	1	1	6	0.00669706	4.82588	0.807171	4.90697	1.20926						0.211084		0.340303	-0.722243	S	2	2	3	0.00889086	4.94894	1.74301	5.2413	1.35067	S	1	1	1	0.0020471	4.31114	0.341566	4.53347	1.05129
10556	9606	RPP30	ribonuclease P/MRP 30kDa subunit	0.133545	0.894111	1	0.369167	0.714082	1				S	9	9	14	0.0417995	5.62117	5.03793	5.70225	-0.0494071	S	1	1	6	0.00681933	4.83374	1.59587	5.203	-1.36184	S	4	4	6	0.0361669	5.55831	7.09034	5.85067	0.340742	S	5	5	17	0.00817807	4.91265	1.36454	5.13499	-1.54063	S
10557	9606	RPP38	ribonuclease P/MRP 38kDa subunit	2.86596	0.0199647	0.567427	0.59593	0.555284	0.999782				S	5	5	5	0.014199	5.15226	1.71136	5.23334	-0.6142	S	4	4	5	0.00124378	4.09474	0.291072	4.464	-2.12715	S	5	5	8	0.044124	5.64467	8.65029	5.93703	0.76965	S	5	5	7	0.0183424	5.26346	3.0605	5.48579	-0.117739	S
10558	9606	SPTLC1	serine palmitoyltransferase, long chain base subunit 1	-0.590377	0.535424	1	-1.31883	0.188147	0.783467	ENDORETICULUM			S	9	9	30	0.170479	6.23167	20.5472	6.31275	1.71745	S	7	7	18	0.0169975	5.23038	3.97778	5.59964	0.0839548	S	9	9	22	0.0551578	5.74161	10.8134	6.03396	1.07883	S	6	6	12	0.0199827	5.30065	3.33418	5.52299	-0.0916291	S
10560	9606	SLC19A2	solute carrier family 19 (thiamine transporter), member 2															0.211084		0.340303	-0.353553						0.211084		0.340303	-0.353553						0.211084		0.340303	-0.353553						0.211084		0.340303	-0.353553
10564	9606	ARFGEF2	ADP-ribosylation factor guanine nucleotide-exchange factor 2 (brefeldin A-inhibited)	-0.356629	0.917706	1	-2.18976	0.531585	0.990948		Cell Membrane		S	7	5	9	0.00118673	4.07435	0.143033	4.15543	0.605662	S	11	7	18	0.0020356	4.30869	0.476375	4.67795	0.963914	S	7	6	12	0.000489685	3.68992	0.0960003	3.98227	0.486937	S	10	9	14	0.00259456	4.41406	0.432911	4.6364	0.935426	A
10565	9606	ARFGEF1	ADP-ribosylation factor guanine nucleotide-exchange factor 1 (brefeldin A-inhibited)	3.24251	0.131719	0.894184	1.35183	0.500826	0.977345	GOLGI			S	10	8	19	0.00526171	4.72113	0.634174	4.80221	0.173325	S	13	9	23	0.00560106	4.74827	1.31077	5.11753	0.463272	S	7	6	9	0.32728	6.51492	64.1616	6.80728	2.01705	S	16	15	26	0.00695519	4.84231	1.1605	5.06464	0.414644	S
10567	9606	RABAC1	Rab acceptor 1 (prenylated)	-0.237829	0.955552	1	-0.0622536	0.988359	1	GOLGI	Cell Membrane		R	2	2	3	0.0492201	5.69214	5.93231	5.77322	0.578088	S	2	2	4	0.0431016	5.63449	10.0867	6.00375	0.670647	R	2	2	3	0.0121082	5.08308	2.37375	5.37544	0.418371	S	1	1	1	0.108647	6.03602	18.1281	6.25835	0.772872
10568	9606	SLC34A2	solute carrier family 34 (type II sodium/phosphate cotransporter), member 2															0.211084		0.340303	-0.921779	S	1	1	2	0.000962318	3.98332	0.225204	4.35258	1.13989	S	1	1	3	0.000310564	3.49215	0.0608846	3.78451	0.847995						0.211084		0.340303	-0.921779
10569	9606	SLU7	SLU7 homolog, splicing factor	0.837534	0.364398	0.96315	0.253469	0.777821	1				S	3	3	3	0.00161653	4.20858	0.194835	4.28967	-1.56177	S	4	4	4	0.00354728	4.54989	0.830141	4.91915	-0.583965	S	2	2	5	0.00575093	4.75974	1.12744	5.05209	-0.377462	S	6	6	6	0.00274558	4.43863	0.45811	4.66097	-0.985008	S
10570	9606	DPYSL4	dihydropyrimidinase-like 4	-4.04729	0.320988	0.947736	-7.69334	0.0812551	0.672553				S	1	1	1	0.00012591	3.10006	0.0151754	3.18114	1.07932	S	1	1	1	0.000114375	3.05833	0.0267662	3.42759	1.23569	S	1	1	2	0	0.211084	0	0.340303	-0.723223	S	1	1	2	0.000203398	3.30835	0.0339377	3.53068	1.30111
10573	9606	MRPL28	mitochondrial ribosomal protein L28	1.28996	0.211922	0.909542	-0.385047	0.694542	1				S	5	5	9	0.00836085	4.92225	1.0077	5.00333	-0.703161	S	1	1	1	0.00123122	4.09034	0.288133	4.45959	-1.57942	S	3	3	5	0.00520245	4.71621	1.01992	5.00856	-0.69473	S	3	3	3	0.0102013	5.00866	1.70213	5.23099	-0.336276	S
10574	9606	CCT7	chaperonin containing TCP1, subunit 7 (eta)	-0.0139516	0.971987	1	-0.293442	0.468783	0.962028				S	34	34	444	2.13414	7.32922	257.219	7.4103	1.00357	S	33	33	430	0.931335	6.96911	217.953	7.33836	0.832976	S	31	31	443	1.61274	7.20756	316.17	7.49992	1.21608	S	33	33	538	1.04234	7.01801	173.919	7.24035	0.600548	S
10575	9606	CCT4	chaperonin containing TCP1, subunit 4 (delta)	0.0351128	0.933097	1	-0.57065	0.199405	0.794623				S	36	36	518	3.03084	7.48156	365.296	7.56264	1.15924	S	32	32	508	0.839122	6.92383	196.373	7.29308	0.647857	S	33	33	516	1.46321	7.16531	286.855	7.45766	0.960078	S	30	30	466	1.57351	7.19687	262.545	7.4192	0.887119	S
10576	9606	CCT2	chaperonin containing TCP1, subunit 2 (beta)	-0.0950495	0.826871	1	-0.192077	0.660207	1				S	33	33	576	4.15494	7.61856	500.779	7.69965	1.30113	S	33	33	821	0.933845	6.97027	218.54	7.33953	0.587159	S	34	34	691	1.73163	7.23846	339.478	7.53081	0.966395	S	30	30	739	1.69358	7.22881	282.58	7.45114	0.808437	S
10577	9606	NPC2	Niemann-Pick disease, type C2	0.122531	0.799006	1	1.36764	0.0207084	0.494887	ENDORETICULUM		SECRETED	S	7	7	29	0.350512	6.5447	42.2459	6.62578	0.557351	S	6	6	26	0.318279	6.50281	74.4844	6.87207	1.07842	S	6	6	40	0.367321	6.56505	72.0115	6.8574	1.0474	S	5	5	20	0.310372	6.49188	51.7867	6.71422	0.744456	S
10579	9606	TACC2	transforming, acidic coiled-coil containing protein 2	-2.11528	0.303498	0.943926	1.9745	0.334507	0.902374				S	22	22	35	0.0164338	5.21574	1.98071	5.29682	0.818322	S	24	23	53	0.0103918	5.01669	2.43191	5.38595	0.951392	S	13	13	21	0.000995979	3.99825	0.195257	4.29061	-0.683995	S	26	25	50	0.00787584	4.8963	1.31411	5.11863	0.552281	S
10580	9606	SORBS1	sorbin and SH3 domain containing 1	-1.00285	0.654817	1	0.527412	0.813143	1		Cell Membrane		S	3	3	4	0.000238828	3.37808	0.028785	3.45917	-1.46873	R	3	3	3	0.00427139	4.63057	0.999599	4.99983	0.805137	R	1	1	1	0.000104716	3.02001	0.0205291	3.31237	-1.68539	S	5	5	7	0.00209175	4.32051	0.349016	4.54285	0.130679	S
10581	9606	IFITM2	interferon induced transmembrane protein 2	2.65927	0.196357	0.909542	-2.20735	0.27484	0.861446		Cell Membrane		S	2	1	29	0.0465031	5.66748	5.60485	5.74856	0.306516	S	2	1	29	0.00259398	4.41397	0.607049	4.78322	-1.08694	S	2	1	32	0.0562731	5.7503	11.0321	6.04266	0.731036	S	2	1	21	0.0737619	5.86783	12.3074	6.09017	0.799617	S
10585	9606	POMT1	protein-O-mannosyltransferase 1							ENDORETICULUM			S	1	1	1	1.37033e-05	2.13682	0.0016516	2.21791	0.495783						0.211084		0.340303	-0.69025						0.211084		0.340303	-0.69025	A	1	1	1	0	0.211084	0	0.340303	-0.69025	R
10587	9606	TXNRD2	thioredoxin reductase 2	0.529347	0.93055	1	-1.45086	0.811538	1				S	7	6	21	0.0409448	5.6122	4.93492	5.69328	0.73336	S	3	2	10	0.00233641	4.36855	0.546772	4.73781	0.317159	S	5	4	24	0.00771244	4.88719	1.51199	5.17955	0.50958	S	5	4	13	0.0222793	5.3479	3.71738	5.57024	0.679763	R
10588	9606	MTHFS	5,10-methenyltetrahydrofolate synthetase (5-formyltetrahydrofolate cyclo-ligase)	0.782547	0.738347	1	3.17309	0.200768	0.79646				S	5	2	11	0.0452499	5.65562	5.45381	5.7367	0.554191	S	3	0	8	0.0333861	5.52357	7.81309	5.89282	0.636143	S	5	1	12	0.0405256	5.60773	7.94484	5.90009	0.639955	S	4	1	11	0.0951136	5.97824	15.87	6.20058	0.797689	S
10589	9606	DRAP1	DR1-associated protein 1 (negative cofactor 2 alpha)	-0.201501	0.752576	1	-1.06045	0.127155	0.732297				S	4	4	13	0.0775057	5.88933	9.34148	5.97042	0.589646	S	3	3	13	0.0438608	5.64208	10.2644	6.01133	0.762012	S	3	3	6	0.0740308	5.86941	14.5134	6.16177	1.39571	S	4	4	19	0.0299453	5.47633	4.99649	5.69866	-0.555096	S
1059	9606	CENPB	centromere protein B, 80kDa	0.402664	0.929257	1	-0.670131	0.882599	1				A	1	1	1	0	0.211084	0	0.340303	-1.46547	A	1	1	1	6.38079e-05	2.80487	0.0149325	3.17413	-0.300116						0.211084		0.340303	-1.46547	S	2	2	2	0.000492818	3.69269	0.0822284	3.91502	0.00456065	S
10591	9606	DNPH1	2'-deoxynucleoside 5'-phosphate N-hydrolase 1	-0.559304	0.271524	0.931375	-0.275182	0.575897	1				S	7	7	28	0.359945	6.55624	43.3828	6.63732	1.12412	S	6	6	19	0.165224	6.21807	38.666	6.58733	1.02459	S	5	5	38	0.152432	6.18308	29.8835	6.47543	0.801775	S	6	6	19	0.154934	6.19015	25.8512	6.41248	0.676428	S
10592	9606	SMC2	structural maintenance of chromosomes 2	-0.429217	0.440862	0.987307	-0.947795	0.113473	0.716082				S	50	50	129	0.181678	6.2593	21.897	6.34038	0.909768	S	40	40	80	0.119519	6.07744	27.97	6.44669	1.11349	S	34	34	88	0.135968	6.13344	26.6559	6.42579	1.07344	S	30	30	67	0.075951	5.88053	12.6727	6.10287	0.454622	S
10594	9606	PRPF8	pre-mRNA processing factor 8	-0.00597835	0.985116	1	-0.303774	0.358211	0.916719				S	77	77	208	0.106953	6.02919	12.8907	6.11028	-0.955549	S	67	67	172	0.0582358	5.76519	13.6285	6.13445	-0.900081	S	63	63	170	0.0707981	5.85002	13.8796	6.14238	-0.881881	S	65	65	186	0.0752334	5.87641	12.553	6.09875	-0.982009	S
10597	9606	TRAPPC2B	trafficking protein particle complex 2B															0.211084		0.340303	-0.539581	S	1	0	1	0.00134146	4.12758	0.313932	4.49684	1.69769						0.211084		0.340303	-0.539581	S	1	0	4	0.000957524	3.98115	0.159766	4.20348	1.53979
10598	9606	AHSA1	AHA1, activator of heat shock 90kDa protein ATPase homolog 1 (yeast)	-0.315643	0.376191	0.964519	-0.370293	0.304138	0.884801	ENDORETICULUM			S	19	19	101	1.01848	7.00795	122.753	7.08903	0.966519	S	16	16	114	0.589566	6.77053	137.972	7.13979	1.05775	S	15	15	79	0.647609	6.81131	126.961	7.10367	0.992824	S	17	17	114	0.516159	6.71278	86.1229	6.93512	0.68987	S
1060	9606	CENPC	centromere protein C	2.7803	0.5043	1	-7.09991	0.114564	0.717876									0.211084		0.340303	-0.704667	A	2	2	2	0	0.211084	0	0.340303	-0.704667						0.211084		0.340303	-0.704667	R	1	1	1	3.97291e-05	2.59911	0.00662895	2.82144	0.67346	S
10600	9606	USP16	ubiquitin specific peptidase 16	-0.0745783	0.940193	1	-0.16439	0.868747	1				S	3	3	8	0.00547643	4.7385	0.660053	4.81958	0.352907	S	3	3	8	0.00324951	4.51182	0.760457	4.88107	0.983929	S	4	4	7	0.00253243	4.40354	0.496471	4.69589	-0.916259	S	7	7	10	0.00546416	4.73752	0.911714	4.95986	1.79236	S
10602	9606	CDC42EP3	CDC42 effector protein (Rho GTPase binding) 3															0.211084		0.340303	-0.533197	S	1	1	1	0.00213539	4.32948	0.499729	4.69873	1.89693						0.211084		0.340303	-0.533197						0.211084		0.340303	-0.533197
10605	9606	PAIP1	poly(A) binding protein interacting protein 1	0.498634	0.362602	0.96315	0.235193	0.660179	1				S	14	14	95	0.159365	6.20239	19.2076	6.28347	0.376822	S	12	12	109	0.155796	6.19256	36.4596	6.56181	1.03738	S	9	9	116	0.254214	6.4052	49.8374	6.69756	1.35953	S	11	11	54	0.168114	6.2256	28.0503	6.44794	0.767131	S
10606	9606	PAICS	phosphoribosylaminoimidazole carboxylase, phosphoribosylaminoimidazole succinocarboxamide synthetase	-0.013481	0.96929	1	-0.35908	0.322674	0.896742				S	24	24	309	2.81398	7.44932	339.159	7.5304	0.873565	S	24	24	271	1.5885	7.20099	371.743	7.57024	0.971668	S	23	23	342	2.31498	7.36455	453.84	7.6569	1.18506	S	20	20	244	1.63415	7.21329	272.664	7.43563	0.640185	S
10607	9606	TBL3	transducin (beta)-like 3	0.832136	0.282545	0.934255	0.188695	0.799678	1				S	2	2	2	0.00228558	4.359	0.275472	4.44008	-1.59055	S	4	4	9	0.00350437	4.54461	0.8201	4.91387	-0.672828	S	5	5	6	0.00408837	4.61155	0.801504	4.90391	-0.692122	S	4	4	5	0.00535426	4.7287	0.893377	4.95103	-0.600834	S
10609	9606	P3H4	prolyl 3-hydroxylase family member 4 (non-enzymatic)	7.27847	0.0194969	0.562332	-1.75088	0.494502	0.973108	ENDORETICULUM								0.211084		0.340303	-1.59921						0.211084		0.340303	-1.59921	A	1	1	1	0.00340546	4.53218	0.667623	4.82453	0.60265	S	4	4	4	0.0021091	4.3241	0.351911	4.54643	0.466097	S
10610	9606	ST6GALNAC2	ST6 (alpha-N-acetyl-neuraminyl-2,3-beta-galactosyl-1,3)-N-acetylgalactosaminide alpha-2,6-sialyltransferase 2	-1.18792	0.796232	1	-2.38135	0.607318	1				R	1	1	3	0.00261509	4.41749	0.315188	4.49857	1.62262	R	1	1	2	0	0.211084	0	0.340303	-0.708779						0.211084		0.340303	-0.708779						0.211084		0.340303	-0.708779	S
10611	9606	PDLIM5	PDZ and LIM domain 5	-0.368852	0.504382	1	0.110788	0.838718	1		Cell Membrane		S	15	15	38	0.090396	5.95615	10.8951	6.03723	1.09711	S	15	15	23	0.0436492	5.63998	10.2149	6.00923	1.01128	S	16	16	50	0.0566954	5.75355	11.1149	6.0459	1.12369	S	14	14	27	0.0359877	5.55615	6.00468	5.77849	0.303985	S
10612	9606	TRIM3	tripartite motif containing 3	4.87726	0.231311	0.910216	-3.50008	0.378587	0.919775	GOLGI								0.211084		0.340303	-1.5888	S	1	1	1	0.000221228	3.34484	0.0517723	3.7141	0.41304	R	1	1	1	9.4956e-05	2.97752	0.0186157	3.26988	0.149463	S	2	2	2	0.000811794	3.90945	0.135451	4.13178	0.660873	S
10613	9606	ERLIN1	ER lipid raft associated 1	0.66962	0.329439	0.948384	0.139418	0.833669	1	ENDORETICULUM			S	11	8	23	0.0951238	5.97829	11.4649	6.05937	-0.428069	S	8	5	26	0.0133217	5.12456	3.11756	5.49382	-1.72299	S	7	5	23	0.0372056	5.57061	7.29397	5.86296	-0.877769	S	8	5	15	0.0743084	5.87104	12.3986	6.09337	-0.350215	S
10614	9606	HEXIM1	hexamethylene bis-acetamide inducible 1	0.282367	0.646431	1	0.342533	0.579249	1				S	10	10	60	0.245496	6.39004	29.5887	6.47113	-0.0323274	S	10	9	64	0.305308	6.48474	71.4488	6.85399	1.2839	S	10	9	101	0.172836	6.23763	33.8836	6.52999	0.170034	S	12	11	87	0.553092	6.7428	92.2854	6.96513	1.66597	S
10615	9606	SPAG5	sperm associated antigen 5	-0.438611	0.84587	1	-7.32605	0.0114614	0.409698				S	15	15	30	0.00767433	4.88504	0.924958	4.96612	0.285516	S	16	16	25	0.00650072	4.81296	1.52131	5.18222	0.411871	S	8	8	16	0.00543196	4.73496	1.06491	5.02731	0.321295	S	11	11	15	0.00431144	4.63462	0.719379	4.85696	0.221687	S
10616	9606	RBCK1	RanBP-type and C3HC4-type zinc finger containing 1	-6.14115	0.252257	0.928822	6.91522	0.202657	0.798318				S	2	2	3	0.00116283	4.06551	0.140151	4.1466	0.466134	S	5	5	10	0.00326039	4.51327	0.763004	4.88253	0.86189	R	1	1	1	0	0.211084	0	0.340303	-1.58075	S	3	3	3	0.00293841	4.46811	0.490285	4.69045	0.758598	S
10617	9606	STAMBP	STAM binding protein	0.806117	0.235032	0.915427	-1.62837	0.0336449	0.557805				S	10	10	19	0.0619178	5.79182	7.46272	5.8729	0.912126	S	9	9	15	0.014547	5.16277	3.40432	5.53203	0.18331	S	12	12	21	0.0350856	5.54513	6.87836	5.83748	0.83641	S	9	9	16	0.0676765	5.83044	11.2921	6.05277	1.29672	S
10618	9606	TGOLN2	trans-golgi network protein 2	-0.635456	0.307019	0.944187	-0.646044	0.299618	0.881102	GOLGI	Cell Membrane		S	6	6	21	0.0290182	5.46267	3.49746	5.54375	1.32674	S	7	7	28	0.010806	5.03367	2.52886	5.40292	0.213369	S	4	4	15	0.0124738	5.096	2.44544	5.38836	0.0981987	S	5	5	9	0.00898261	4.9534	1.49878	5.17574	-1.58274	S
1062	9606	CENPE	centromere protein E, 312kDa	-1.97114	0.411056	0.973857	-1.93699	0.418826	0.934686				S	7	7	7	0.00495331	4.6949	0.597005	4.77598	1.23487	S	6	6	12	0.000256807	3.40961	0.0600986	3.77886	-0.522132	S	4	4	5	0.00100184	4.0008	0.196405	4.29315	0.384089	A	4	4	4	7.12213e-05	2.85261	0.0118835	3.07495	-1.7625	S
10621	9606	POLR3F	polymerase (RNA) III (DNA directed) polypeptide F, 39 kDa	-6.4232	0.173036	0.909542	0.383265	0.930569	1				S	2	2	4	0.00431701	4.63518	0.520313	4.71626	0.596239	S	2	2	2	0.00296664	4.47226	0.694259	4.84152	0.659083	S	1	1	1	0	0.211084	0	0.340303	-1.59925	S	3	3	5	0.00671373	4.82696	1.12021	5.0493	0.763328	R
10622	9606	POLR3G	polymerase (RNA) III (DNA directed) polypeptide G (32kD)	-8.07264	0.253987	0.928822	5.67672	0.411509	0.931275				R	1	1	2	0.0233945	5.36911	2.81966	5.4502	0.68438	S	1	1	2	0.0248529	5.39538	5.81613	5.76463	0.800719	R	1	1	1	0	0.211084	0	0.340303	-1.20623	R	3	3	8	0.0309706	5.49095	5.16755	5.71328	0.78172	A
10623	9606	POLR3C	polymerase (RNA) III (DNA directed) polypeptide C (62kD)	1.28393	0.740453	1	5.02645	0.218496	0.813078				S	5	5	7	0.00513435	4.71049	0.618824	4.79157	0.674883	S	2	2	2	0.000328425	3.51644	0.0768587	3.88569	0.0557578	S	3	3	5	0.00139101	4.14333	0.272701	4.43569	0.431654	S	7	7	12	0.00619785	4.79224	1.03413	5.01458	0.827301	S
10625	9606	IVNS1ABP	influenza virus NS1A binding protein	0.351363	0.902735	1	-1.37103	0.636068	1				S	6	6	13	0.0275445	5.44003	3.31983	5.52112	0.60487	S	3	3	10	0.00935207	4.97091	2.18859	5.34016	0.502692	S	3	3	14	0.0185679	5.26876	3.64015	5.56112	0.627459	S	5	5	19	0.0194701	5.28937	3.24865	5.5117	0.599555	S
10626	9606	TRIM16	tripartite motif containing 16	0.681929	0.409391	0.973438	-1.47388	0.0990209	0.69621				S	16	8	27	0.063302	5.80142	7.62956	5.8825	1.12186	S	7	3	25	0.00992626	4.99679	2.32296	5.36604	0.147701	S	7	5	17	0.0270747	5.43256	5.30785	5.72492	0.824624	S	14	8	20	0.051505	5.71185	8.5938	5.93419	1.21935	S
10627	9606	MYL12A	myosin, light chain 12A, regulatory, non-sarcomeric	-0.99651	0.0425791	0.714714	0.281474	0.509203	0.981966				S	16	0	277	1.55612	7.19204	187.553	7.27312	1.06505	A	14	1	259	1.09062	7.03767	255.228	7.40693	1.3532	S	16	1	301	0.403841	6.60621	79.1711	6.89857	0.25844	S	13	1	227	0.910317	6.95919	151.89	7.18153	0.867797	S
10628	9606	TXNIP	thioredoxin interacting protein	3.715	0.0677201	0.785785	4.45552	0.0357824	0.56959				A	1	1	1	0.000692756	3.84058	0.0834953	3.92166	-0.888899	R	1	1	1	0.000552799	3.74257	0.129367	4.11182	-0.644246	S	2	2	4	0.00671564	4.82709	1.31657	5.11944	0.652109	S	5	5	10	0.00847936	4.92836	1.41481	5.1507	0.692321	R
10629	9606	TAF6L	TAF6-like RNA polymerase II, p300/CBP-associated factor (PCAF)-associated factor, 65kDa	0.692172	0.594939	1	-0.343085	0.790542	1				R	1	1	1	0.000807622	3.90721	0.0973397	3.98829	-1.52171	S	2	2	3	0.00132709	4.1229	0.310569	4.49216	-0.503632	R	1	1	1	0.000713599	3.85345	0.139898	4.14581	-1.20343	S	2	2	3	0.0033809	4.52903	0.564114	4.75137	0.020104	S
1063	9606	CENPF	centromere protein F, 350/400kDa	-0.906088	0.273896	0.934255	0.388635	0.626684	1				S	12	12	17	0.00349139	4.543	0.420805	4.62408	-0.673001	S	18	18	21	0.0015895	4.20126	0.371979	4.57052	-0.751512	S	8	8	11	0.00164972	4.21741	0.32342	4.50977	-0.840561	S	10	10	11	0.000825996	3.91698	0.13782	4.13931	-1.38357	S
10631	9606	POSTN	periostin, osteoblast specific factor									SECRETED						0.211084		0.340303	-0.710635	R	2	2	2	0.000121986	3.08631	0.0285473	3.45557	1.25319						0.211084		0.340303	-0.710635	R	1	1	1	3.14833e-05	2.49808	0.0052531	2.72042	0.789757
10632	9606	ATP5L	ATP synthase, H+ transporting, mitochondrial Fo complex, subunit G	2.27127	0.00160477	0.283795	-1.17305	0.0381964	0.581013				S	3	3	7	0.172366	6.23645	20.7747	6.31753	-1.24889	S	2	2	4	0.0648914	5.81219	15.186	6.18144	-1.46879	S	3	3	7	0.705173	6.8483	138.246	7.14065	0.0811239	S	3	3	11	0.318736	6.50343	53.1823	6.72577	-0.589256	S
10634	9606	GAS2L1	growth arrest-specific 2 like 1	4.27253	0.243035	0.920135	-2.63356	0.458178	0.951756				A	1	1	1	0	0.211084	0	0.340303	-0.923747						0.211084		0.340303	-0.923747						0.211084		0.340303	-0.923747	S	1	1	1	3.86258e-05	2.58688	0.00644485	2.80921	0.6375
10635	9606	RAD51AP1	RAD51 associated protein 1	0.260497	0.847694	1	1.15669	0.405197	0.929826				S	2	2	4	0.000869352	3.9392	0.10478	4.02028	-1.86444	S	2	2	4	0.0047584	4.67746	1.11357	5.04672	0.418061	S	1	1	3	0.00171571	4.23444	0.336357	4.5268	-0.738083	S	2	2	2	0.00298328	4.47469	0.497772	4.69703	-0.359542	S
10640	9606	EXOC5	exocyst complex component 5	-0.0800925	0.956944	1	0.24049	0.871329	1				S	6	6	7	0.00522011	4.71768	0.62916	4.79876	0.454581	S	5	5	7	0.00914216	4.96105	2.13947	5.33031	1.31015	S	5	5	6	0.00270813	4.43267	0.530916	4.72503	0.335898	S	11	11	18	0.0135983	5.13349	2.26893	5.35582	1.35122	S
10641	9606	NPRL2	NPR2-like, GATOR1 complex subunit	-3.83883	0.370239	0.964519	0.950722	0.819518	1				S	1	1	1	0.000245245	3.3896	0.0295585	3.47068	1.00934	A	2	2	2	0.000344215	3.53683	0.0805539	3.90609	1.25007						0.211084		0.340303	-0.721423						0.211084		0.340303	-0.721423	A
10642	9606	IGF2BP1	insulin-like growth factor 2 mRNA binding protein 1										A	2	0	8	0	0.211084	0	0.340303	-0.353553	A	2	0	10	0	0.211084	0	0.340303	-0.353553	A	2	0	9	0	0.211084	0	0.340303	-0.353553	A	2	0	12	0	0.211084	0	0.340303	-0.353553	A
10643	9606	IGF2BP3	insulin-like growth factor 2 mRNA binding protein 3	0.5262	0.173885	0.909542	0.159727	0.660482	1				S	23	21	87	0.282445	6.45093	34.042	6.53202	0.375264	S	19	17	101	0.157375	6.19694	36.8293	6.56619	0.543984	S	20	18	109	0.278456	6.44476	54.5899	6.73711	1.38774	S	16	14	89	0.285473	6.45556	47.6321	6.6779	1.09543	S
10644	9606	IGF2BP2	insulin-like growth factor 2 mRNA binding protein 2	-0.0806379	0.856484	1	0.0571972	0.897867	1				S	11	10	31	0.0744489	5.87186	8.97305	5.95294	-1.04402	S	10	9	30	0.0633531	5.80177	14.826	6.17102	1.59711	S	9	8	37	0.0495503	5.69505	9.7141	5.9874	-0.626667	S	10	9	26	0.073397	5.86568	12.2465	6.08801	0.591799	S
10645	9606	CAMKK2	calcium/calmodulin-dependent protein kinase kinase 2, beta	6.0774	0.216261	0.909542	-8.9233	0.0857002	0.676589									0.211084		0.340303	-0.930939	S	2	2	2	0.00310041	4.49142	0.725564	4.86068	1.0327	R	1	1	1	0.00111808	4.04847	0.219194	4.34083	0.80688	S	4	4	4	0.0057367	4.75866	0.957189	4.981	1.08497
10651	9606	MTX2	metaxin 2	5.60797	0.000862964	0.221531	-0.399005	0.709354	1									0.211084		0.340303	-1.51929						0.211084		0.340303	-1.51929	S	1	1	1	0.000876899	3.94295	0.171912	4.23531	-0.0556389	R	1	1	1	0.00159738	4.20341	0.266529	4.42574	0.0159236	S
10652	9606	YKT6	YKT6 v-SNARE homolog (S. cerevisiae)	0.0201404	0.97896	1	-0.321277	0.675939	1	BOTH			S	8	8	16	0.0708336	5.85024	8.53731	5.93132	1.1313	S	6	6	14	0.0211923	5.32618	4.95948	5.69544	0.442758	S	4	4	15	0.0199936	5.30089	3.91964	5.59325	0.144469	S	6	6	13	0.0665734	5.8233	11.108	6.04564	1.46498	S
10653	9606	SPINT2	serine peptidase inhibitor, Kunitz type, 2	0.832746	0.119169	0.880759	-0.228552	0.641958	1				S	8	8	12	0.0323712	5.51016	3.90158	5.59124	-1.31315	S	6	6	11	0.0172487	5.23676	4.03657	5.60601	-1.25517	S	4	4	7	0.025069	5.39914	4.91465	5.69149	-0.919701	S	6	6	17	0.0609239	5.78479	10.1654	6.00712	0.319004	S
10654	9606	PMVK	phosphomevalonate kinase	0.251908	0.777705	1	1.61828	0.100484	0.698384				S	5	5	8	0.0240683	5.38145	2.90086	5.46253	0.536972	S	6	6	9	0.0266261	5.42531	6.2311	5.79456	1.06165	S	3	3	11	0.0172721	5.23735	3.38612	5.5297	0.643119	S	4	4	13	0.0453647	5.65672	7.56926	5.87905	1.19516	S
10656	9606	KHDRBS3	KH domain containing, RNA binding, signal transduction associated 3	2.08629e-15	1	1	-0.335246	0.892707	1				A	1	0	5	0	0.211084	0	0.340303	-0.934025	A	1	0	4	0	0.211084	0	0.340303	-0.934025	A	2	0	8	0	0.211084	0	0.340303	-0.934025	A	1	0	1	0	0.211084	0	0.340303	-0.934025	S
10657	9606	KHDRBS1	KH domain containing, RNA binding, signal transduction associated 1	-0.485481	0.404096	0.973178	0.284965	0.618531	1				S	10	8	94	0.90325	6.95581	108.865	7.03689	-0.582686	S	7	5	71	0.268458	6.42888	62.8252	6.79813	-0.977573	S	9	6	77	0.487461	6.68794	95.5643	6.9803	-0.67629	S	9	7	33	0.218829	6.3401	36.5123	6.56244	-1.3674	S
10658	9606	CELF1	CUGBP, Elav-like family member 1	0.0734849	0.878442	1	0.147695	0.759146	1				S	8	8	31	0.0582126	5.76502	7.01614	5.8461	-0.827071	S	6	6	27	0.025656	5.40919	6.00406	5.77845	-1.02331	S	6	6	27	0.0234627	5.37038	4.59975	5.66273	-1.35895	S	5	4	19	0.0607738	5.78372	10.1403	6.00605	-0.363103	S
10659	9606	CELF2	CUGBP, Elav-like family member 2	-4.70567	0.300405	0.941039	-1.91431	0.663312	1				R	2	2	2	0.000832986	3.92064	0.100397	4.00172	-0.106887	A	2	2	2	0.000873877	3.94145	0.204507	4.31071	0.078699	S	2	2	2	0.00351273	4.54564	0.688653	4.838	0.395406	A	1	0	1	0	0.211084	0	0.340303	-2.30604	S
10664	9606	CTCF	CCCTC-binding factor (zinc finger protein)	-5.42357	0.195409	0.909542	0.174504	0.964626	1				S	4	3	5	0.00245241	4.38959	0.295579	4.47067	-0.156608	S	2	2	2	0.000820108	3.91387	0.191924	4.28313	-0.252538	S	1	1	2	0	0.211084	0	0.340303	-2.2693	S	3	3	3	0.0042152	4.62482	0.703321	4.84715	0.0359621	S
10667	9606	FARS2	phenylalanyl-tRNA synthetase 2, mitochondrial															0.211084		0.340303	-0.536056	S	1	1	1	0.000285283	3.45528	0.0667627	3.82453	1.38072	S	1	1	1	0	0.211084	0	0.340303	-0.536056						0.211084		0.340303	-0.536056
10669	9606	CGREF1	cell growth regulator with EF-hand domain 1	1.91422	0.47373	0.994159	-0.0836414	0.974551	1			SECRETED	S	2	2	5	0.00830229	4.9192	1.00064	5.00028	0.570007						0.211084		0.340303	-2.36963	S	6	6	9	0.00987107	4.99436	1.93518	5.28672	0.750701	S	1	1	1	0.000548541	3.73921	0.0915261	3.96154	-0.0852557	S
10670	9606	RRAGA	Ras-related GTP binding A	12.0765	0.0141863	0.519245	3.35602	0.400631	0.927887									0.211084		0.340303	-0.89711						0.211084		0.340303	-0.89711	R	1	0	1	0.0021078	4.32383	0.413224	4.61619	1.0189	R	4	1	4	0.0234222	5.36963	3.90808	5.59196	1.45614	A
10671	9606	DCTN6	dynactin 6	-9.16689	0.0626089	0.770089	-4.0029	0.367831	0.918736				S	3	3	4	0.00321508	4.50719	0.387501	4.58827	1.33993	A	1	1	2	0.000440904	3.64434	0.103181	4.0136	1.06091						0.211084		0.340303	-0.722547						0.211084		0.340303	-0.722547
10672	9606	GNA13	guanine nucleotide binding protein (G protein), alpha 13	-0.509219	0.344192	0.955765	-0.511113	0.342513	0.906138				S	3	2	6	0.025703	5.40998	3.09789	5.49107	-1.02213	S	2	1	13	0.0256841	5.40966	6.01064	5.77892	-0.533137	S	4	3	14	0.0133062	5.12405	2.60861	5.41641	-1.14895	S	5	3	11	0.0211184	5.32466	3.52369	5.547	-0.927113	S
10675	9606	CSPG5	chondroitin sulfate proteoglycan 5 (neuroglycan C)							GOLGI	Cell Membrane							0.211084		0.340303	-0.540059						0.211084		0.340303	-0.540059	S	1	1	1	0.00261565	4.41758	0.512786	4.70994	1.61423						0.211084		0.340303	-0.540059	A
10678	9606	B3GNT2	UDP-GlcNAc:betaGal beta-1,3-N-acetylglucosaminyltransferase 2							BOTH								0.211084		0.340303	-0.718886						0.211084		0.340303	-0.718886						0.211084		0.340303	-0.718886	S	1	1	1	0.000156605	3.19481	0.0261301	3.41714	0.92995	S
10681	9606	GNB5	guanine nucleotide binding protein (G protein), beta 5															0.211084		0.340303	-0.540048	S	1	1	1	0.00287637	4.45884	0.673134	4.8281	1.63371						0.211084		0.340303	-0.540048	S	1	1	1	0.00354609	4.54975	0.591678	4.77209	1.60658
10682	9606	EBP	emopamil binding protein (sterol isomerase)	-0.0582136	0.93023	1	-0.404987	0.547685	0.996451	ENDORETICULUM			S	2	2	18	0.286892	6.45772	34.578	6.5388	-0.2447	S	2	2	6	0.0700543	5.84543	16.3943	6.21469	-1.24746	S	3	3	13	0.148632	6.17211	29.1387	6.46447	-0.474672	S	1	1	4	0.107557	6.03164	17.9463	6.25397	-1.12593	S
106821730	9606	BUB1B-PAK6	BUB1B-PAK6 readthrough	-4.4325	0.250579	0.92706	-0.266387	0.942193	1				R	1	0	2	0.000376309	3.57554	0.0453551	3.65663	-0.204013	S	2	0	2	0.000277368	3.44306	0.0649103	3.81231	-0.105103	S	1	0	2	0	0.211084	0	0.340303	-2.3109	S	3	0	5	0.000864254	3.93664	0.144204	4.15898	0.115134	S
106865373	9606	WRB-SH3BGR	WRB-SH3BGR readthrough	4.27413	0.330429	0.948384	-0.795793	0.851314	1				R	1	0	1	0.00015529	3.19114	0.0187166	3.27223	0.376985	R	1	0	1	0.000109713	3.04026	0.0256753	3.40952	0.448758	S	1	0	1	0.000944256	3.97509	0.185117	4.26745	0.897272	S	1	0	2	0.00582433	4.76525	0.97181	4.98758	1.27375	S
10687	9606	PNMA2	paraneoplastic Ma antigen 2	3.53097	0.216509	0.909542	-1.12816	0.677863	1				S	1	1	1	0.00391505	4.59274	0.471866	4.67382	0.616797	S	1	1	2	0.000253184	3.40344	0.0592506	3.77269	0.168801	S	1	1	1	0.00808769	4.90782	1.58555	5.20018	0.878479	S	2	2	3	0.0141206	5.14985	2.35607	5.37219	0.963993	S
1069	9606	CETN2	centrin, EF-hand protein, 2	-0.249872	0.753095	1	0.53481	0.506178	0.980566				S	4	3	6	0.0251859	5.40116	3.03556	5.48224	-0.788538	S	4	3	8	0.0363642	5.56067	8.51003	5.92993	1.37874	S	2	2	7	0.0396603	5.59836	7.77522	5.89071	1.18889	S	2	1	3	0.0140827	5.14868	2.34974	5.37102	-1.32695	S
10691	9606	GMEB1	glucocorticoid modulatory element binding protein 1	0.468871	0.834004	1	-0.601963	0.788102	1				S	4	4	4	0.010783	5.03274	1.29964	5.11382	0.82965	A	1	1	1	0.000945193	3.97552	0.221196	4.34478	0.335665	R	2	2	2	0.00184908	4.26696	0.362503	4.55931	0.473468	S	3	2	6	0.00910419	4.95924	1.51907	5.18158	0.873171	S
10693	9606	CCT6B	chaperonin containing TCP1, subunit 6B (zeta 2)	-1.07948	0.870057	1	-4.17725	0.532228	0.991314				R	6	1	58	0.000496584	3.69599	0.0598515	3.77707	0.542985	A	7	2	93	0.000945397	3.97561	0.221244	4.34487	0.772497	A	6	0	101	0	0.211084	0	0.340303	-0.846211	S	6	1	64	0.405853	6.60837	67.7179	6.8307	1.77731	R
10694	9606	CCT8	chaperonin containing TCP1, subunit 8 (theta)	0.147318	0.629437	1	-0.557996	0.0967751	0.691525				S	40	40	450	3.34119	7.5239	402.702	7.60498	0.963427	S	37	37	628	1.42058	7.15247	332.448	7.52172	0.791091	S	35	35	583	2.36541	7.37391	463.727	7.66626	1.09026	S	36	36	568	2.12228	7.3268	354.111	7.54914	0.847837	S
10695	9606	CNPY3	canopy FGF signaling regulator 3	0.180677	0.842258	1	-1.01975	0.281326	0.86718				S	2	2	6	0.0166529	5.22149	2.00711	5.30257	0.0275969	S	2	2	3	0.036279	5.55966	8.49009	5.92891	1.43645	S	2	2	5	0.0179475	5.254	3.51851	5.54636	0.57596	S	2	2	3	0.0372878	5.57157	6.22161	5.7939	1.13277	S
1070	9606	CETN3	centrin, EF-hand protein, 3	0.272484	0.855052	1	-0.0116476	0.993762	1				S	1	1	1	0.00101118	4.00483	0.121874	4.08591	-1.88118	S	1	1	2	0.00653365	4.81516	1.52902	5.18441	1.7618	S	2	2	6	0.00261157	4.4169	0.511986	4.70926	0.186037	S	2	2	4	0.00318261	4.50278	0.531029	4.72512	0.238634	S
107080638	9606	107080638																0.211084		0.340303	-0.353553						0.211084		0.340303	-0.353553						0.211084		0.340303	-0.353553	S	2	0	2	0.00198494	4.29775	0.331194	4.52008	2.47487
10713	9606	USP39	ubiquitin specific peptidase 39	-0.535579	0.183738	0.909542	-0.258766	0.499833	0.976432				S	8	8	20	0.0418678	5.62188	5.04617	5.70296	-0.8273	S	7	7	14	0.0243402	5.38632	5.69616	5.75558	-0.733166	S	7	7	11	0.0232559	5.36653	4.5592	5.65889	-0.906146	S	7	7	14	0.0179833	5.25487	3.00058	5.4772	-1.23117	S
10714	9606	POLD3	polymerase (DNA-directed), delta 3, accessory subunit	-0.851308	0.287436	0.93779	0.19124	0.803622	1				S	7	7	14	0.0291533	5.46469	3.51374	5.54577	0.15473	S	5	5	13	0.029632	5.47176	6.93455	5.84102	1.56963	S	3	3	6	0.00982149	4.99218	1.92546	5.28453	-1.09717	S	5	5	8	0.0233013	5.36738	3.88791	5.58972	0.365333	S
10717	9606	AP4B1	adaptor-related protein complex 4, beta 1 subunit	-8.69539	0.13119	0.894184	-0.696455	0.895271	1				R	2	2	3	0.00674125	4.82874	0.812498	4.90982	1.07242	S	2	2	2	0.00293334	4.46736	0.686467	4.83662	1.03752	A	2	2	2	0.00300006	4.47713	0.588148	4.76949	1.0055						0.211084		0.340303	-1.10672	A
10718	9606	NRG3	neuregulin 3	3.09343	0.392493	0.969292	0.260783	0.940972	1		Cell Membrane	SECRETED						0.211084		0.340303	-0.709737						0.211084		0.340303	-0.709737						0.211084		0.340303	-0.709737						0.211084		0.340303	-0.709737
1072	9606	CFL1	cofilin 1 (non-muscle)	0.325903	0.48042	0.994452	0.290603	0.527706	0.988491		Cell Membrane		S	18	13	280	14.613	8.16474	1761.25	8.24582	1.10664	S	15	11	510	4.16639	7.61976	975.029	7.98902	0.331011	S	14	10	660	11.4481	8.05873	2244.34	8.35109	1.42457	S	14	10	612	7.20493	7.85763	1202.17	8.07996	0.6057	S
10723	9606	SLC12A7	solute carrier family 12 (potassium/chloride transporter), member 7	0.226008	0.955589	1	-6.74849	0.127551	0.733948		Cell Membrane		R	3	2	4	0.000381963	3.58202	0.0460366	3.6631	-0.101073	S	2	2	2	0.00234249	4.36968	0.548194	4.73893	0.632974	S	1	1	1	0.000273	3.43616	0.0535203	3.72852	-0.0564398	S	4	4	6	0.00386593	4.58725	0.645044	4.80959	0.681182	S
10724	9606	MGEA5	meningioma expressed antigen 5 (hyaluronidase)	0.470711	0.277641	0.934255	0.329921	0.436895	0.939425				S	27	27	73	0.145624	6.16323	17.5516	6.24432	0.764537	S	21	21	67	0.0848494	5.92865	19.8567	6.29791	0.85456	S	23	23	100	0.13535	6.13146	26.5348	6.42382	1.06607	S	23	23	84	0.151171	6.17947	25.2234	6.4018	1.02909	S
10725	9606	NFAT5	nuclear factor of activated T-cells 5, tonicity-responsive	-3.28147	0.0854925	0.838195	1.41329	0.418659	0.934686				S	5	5	8	0.000896609	3.9526	0.108065	4.03369	-0.427593	S	6	6	8	0.00266984	4.42649	0.624803	4.79574	0.795455	S	4	4	5	0.000137766	3.13914	0.0270084	3.4315	-1.39406	S	2	2	3	0.000158471	3.19995	0.0264415	3.42229	-1.40884	S
10726	9606	NUDC	nudC nuclear distribution protein	-0.159275	0.608199	1	-0.344416	0.283502	0.869133				S	22	22	145	0.973731	6.98844	117.36	7.06952	1.03939	S	17	17	147	0.463058	6.66563	108.366	7.03489	0.943907	S	18	18	152	0.577071	6.76123	113.132	7.05359	0.995448	S	16	16	155	0.540256	6.7326	90.1436	6.95493	0.723443	S
10728	9606	PTGES3	prostaglandin E synthase 3 (cytosolic)	-0.514161	0.562428	1	-0.246575	0.779151	1				S	10	10	110	3.07332	7.48761	370.416	7.56869	1.00892	S	8	8	121	1.33964	7.12699	313.507	7.49625	0.831659	S	8	8	176	3.32593	7.52191	652.032	7.81427	1.60983	S	9	9	125	0.523331	6.71878	87.3196	6.94111	-0.526701	S
1073	9606	CFL2	cofilin 2 (muscle)	0.290192	0.472104	0.993151	0.214743	0.591519	1				S	12	7	108	0.214928	6.33229	25.9045	6.41337	0.645724	S	8	4	95	0.119727	6.07819	28.0188	6.44745	0.781686	S	7	3	178	0.193745	6.28723	37.9828	6.57959	1.30894	S	11	7	159	0.171244	6.23361	28.5726	6.45595	0.815606	S
10730	9606	YME1L1	YME1-like 1 ATPase	-0.346633	0.823472	1	-0.345427	0.824073	1				R	3	3	3	0.000804254	3.90539	0.0969337	3.98647	-0.911055	S	2	2	3	0.000608394	3.78418	0.142378	4.15344	-0.785988	S	2	2	2	8.00483e-05	2.90335	0.0156931	3.19571	-1.50338	S	3	3	3	0.00325971	4.51318	0.543894	4.73551	-0.349982	S
10735	9606	STAG2	stromal antigen 2	0.0789888	0.910885	1	-0.515339	0.473482	0.963109				S	16	12	25	0.0120196	5.07989	1.44868	5.16097	-0.375154	S	9	6	11	0.00241638	4.38317	0.565488	4.75242	-1.44167	S	8	5	15	0.00437828	4.6413	0.858341	4.93366	-0.968551	S	8	6	21	0.00638199	4.80496	1.06486	5.02729	-0.724126	S
10741	9606	RBBP9	retinoblastoma binding protein 9	0.293639	0.913415	1	0.0478782	0.985849	1				S	1	1	2	0.0216021	5.3345	2.60362	5.41558	0.802681	S	3	3	3	0.00843221	4.92594	1.97332	5.2952	0.755327	S	4	4	5	0.028408	5.45344	5.56925	5.7458	0.932583	S	2	2	3	0.00830676	4.91943	1.38601	5.14177	0.69497
10743	9606	RAI1	retinoic acid induced 1	-6.31882	0.05429	0.745819	-0.232602	0.934964	1				S	5	5	5	0.000456914	3.65983	0.0550701	3.74092	-0.293454	S	3	3	8	0.000464426	3.66692	0.108686	4.03617	-0.137935	S	1	1	1	0.000109419	3.03909	0.0214511	3.33145	-0.50913	S	2	2	2	0	0.211084	0	0.340303	-2.08464	S
10744	9606	PTTG2	pituitary tumor-transforming 2										A	1	0	1	0	0.211084	0	0.340303	-0.721246	S	1	0	3	0.000394827	3.59641	0.0923982	3.96566	1.02617	A	1	0	2	0	0.211084	0	0.340303	-0.721246	A	1	0	1	0	0.211084	0	0.340303	-0.721246	S
10746	9606	MAP3K2	mitogen-activated protein kinase kinase kinase 2	-6.10189	0.258437	0.930812	-7.62898	0.167689	0.772508				S	4	2	4	0.00736776	4.86734	0.888009	4.94842	1.01885	R	3	1	3	0.00115179	4.06137	0.269544	4.43063	0.79965	A	2	0	3	0	0.211084	0	0.340303	-0.931955	S	5	3	9	0.00694504	4.84167	1.1588	5.06401	1.06779	R
10749	9606	KIF1C	kinesin family member 1C	-0.143086	0.914521	1	-2.44997	0.0974749	0.691976	BOTH			S	11	6	18	0.0030232	4.48047	0.364375	4.56155	-0.332689	S	11	10	22	0.00634528	4.80245	1.48494	5.17171	1.18125	S	6	6	15	0.00217496	4.33745	0.42639	4.62981	-0.163327	S	17	15	31	0.0062369	4.79497	1.04065	5.0173	0.798138	S
1075	9606	CTSC	cathepsin C	0.422289	0.918918	1	-6.86648	0.128957	0.734485				S	5	5	14	0.0385249	5.58574	4.64326	5.66682	0.683752	S	2	2	4	0.00252487	4.40224	0.590876	4.7715	0.16529	S	1	1	1	0.00952589	4.97891	1.8675	5.27126	0.454692	S	3	3	3	0.0158112	5.19897	2.63816	5.4213	0.541576	S
10755	9606	GIPC1	GIPC PDZ domain containing family, member 1	0.724911	0.0931108	0.849004	-0.0142511	0.970701	1				S	12	12	17	0.075958	5.88057	9.15494	5.96166	-0.273991	S	10	10	27	0.0302295	5.48043	7.07438	5.84969	-1.42434	S	10	10	23	0.0617386	5.79056	12.1035	6.08291	0.971811	S	13	13	24	0.0876064	5.94254	14.6174	6.16487	1.81385	S
10762	9606	NUP50	nucleoporin 50kDa	-0.275207	0.435889	0.987307	0.068951	0.841992	1				S	17	17	76	0.151904	6.18157	18.3084	6.26265	-0.811612	S	15	15	63	0.074505	5.87219	17.4358	6.24144	-0.858445	S	16	16	65	0.094199	5.97405	18.4673	6.2664	-0.803325	S	12	12	64	0.0707398	5.84966	11.8032	6.072	-1.23263	S
10763	9606	NES	nestin	1.86249	0.48951	0.996081	0.278117	0.916386	1									0.211084		0.340303	-2.34216	R	1	1	2	0.000253128	3.40334	0.0592376	3.7726	0.475447	R	1	1	3	0.00141027	4.1493	0.276476	4.44166	1.02469	S	4	4	5	0.000119229	3.07638	0.0198938	3.29872	0.0864336	A
10766	9606	TOB2	transducer of ERBB2, 2															0.211084		0.340303	-0.537141	S	2	2	2	0.000979395	3.99096	0.2292	4.36022	1.80571						0.211084		0.340303	-0.537141	R	1	1	1	0.000295903	3.47115	0.0493724	3.69348	1.41713
10767	9606	HBS1L	HBS1-like translational GTPase	-0.218016	0.587944	1	0.409567	0.321176	0.895967				S	16	16	35	0.0768823	5.88583	9.26634	5.96691	0.0708013	S	12	12	48	0.0522008	5.71768	12.2161	6.08693	1.58974	S	11	11	50	0.0465722	5.66813	9.13025	5.96048	-0.0105166	S	15	15	34	0.0549245	5.73977	9.16435	5.9621	0.00997205	S
10768	9606	AHCYL1	adenosylhomocysteinase-like 1	0.38457	0.612473	1	-0.15236	0.839695	1				S	11	4	31	0.0533122	5.72683	6.42552	5.80791	-0.164509	S	14	6	33	0.105111	6.02165	24.5984	6.39091	1.42691	S	12	4	47	0.0608152	5.78401	11.9225	6.07637	0.568309	S	17	8	35	0.135409	6.13165	22.5934	6.35398	1.32611	S
10771	9606	ZMYND11	zinc finger, MYND-type containing 11	5.25423	0.221486	0.909542	-1.73397	0.671711	1				A	1	1	1	0	0.211084	0	0.340303	-1.19043	S	2	2	2	0.000485236	3.68595	0.113556	4.05521	0.402232						0.211084		0.340303	-1.19043						0.211084		0.340303	-1.19043	S
10772	9606	SRSF10	serine/arginine-rich splicing factor 10	-7.46877	0.167349	0.909542	-0.613872	0.900634	1				S	2	1	2	0.0224753	5.35171	2.70886	5.43279	0.0435738	S	2	1	2	0.00394173	4.59569	0.922452	4.96494	-0.173698	S	1	1	1	0.00927674	4.9674	1.81866	5.25975	-0.036786	S	1	0	1	0	0.211084	0	0.340303	-2.32143	S
10775	9606	POP4	POP4 homolog, ribonuclease P/MRP subunit	-1.52264	0.0502282	0.745819	0.473281	0.488632	0.969951				S	1	1	2	0.0102246	5.00964	1.23233	5.09073	-0.477097	S	1	1	10	0.00864058	4.93654	2.02209	5.3058	0.0828137	S	1	1	5	0.00365939	4.56341	0.717406	4.85577	-1.08878	S	2	2	4	0.00252178	4.40171	0.420768	4.62404	-1.69203	S
10776	9606	ARPP19	cAMP-regulated phosphoprotein, 19kDa	-0.232152	0.825998	1	-3.14039	0.0170609	0.460238				S	6	5	32	0.554589	6.74397	66.8426	6.82505	0.581199	S	7	6	33	0.470578	6.67263	110.126	7.04189	0.896574	S	6	5	48	0.389218	6.59019	76.3044	6.88255	0.664824	S	8	7	32	0.419071	6.62229	69.9234	6.84462	0.609662	S
10782	9606	ZNF274	zinc finger protein 274	-3.6071	0.336972	0.952827	2.48065	0.50159	0.977628									0.211084		0.340303	-0.702661						0.211084		0.340303	-0.702661						0.211084		0.340303	-0.702661	S	1	1	1	0	0.211084	0	0.340303	-0.702661	A
10785	9606	WDR4	WD repeat domain 4	0.374126	0.921996	1	-1.6062	0.676059	1				S	2	2	7	0.0222724	5.34777	2.68441	5.42885	0.838566	S	4	4	7	0.00663037	4.82154	1.55166	5.1908	0.74373	S	1	1	7	0.00887809	4.94832	1.74051	5.24068	0.763602	S	2	2	4	0.0240923	5.38188	4.01989	5.60421	0.908428	S
10787	9606	NCKAP1	NCK-associated protein 1	-0.157173	0.832828	1	0.134529	0.856567	1		Cell Membrane		S	30	30	68	0.0570529	5.75628	6.87637	5.83736	1.05309	S	24	24	47	0.0230111	5.36194	5.38511	5.73119	0.802608	S	23	23	57	0.0453993	5.65705	8.90031	5.9494	1.31746	S	21	21	55	0.0200533	5.30219	3.34597	5.52452	0.314982	S
10788	9606	IQGAP2	IQ motif containing GTPase activating protein 2	-0.576546	0.621611	1	-0.533377	0.647531	1				S	3	1	13	0.00715158	4.8544	0.861953	4.93548	1.70568	S	3	2	21	0.00240345	4.38084	0.562462	4.75009	0.722487	S	2	1	8	0.00288999	4.4609	0.566569	4.75325	0.739246	S	3	1	8	0.00230607	4.36287	0.384776	4.58521	-0.151955	S
10791	9606	VAMP5	vesicle-associated membrane protein 5	1.17988	0.723546	1	-0.999632	0.764121	1		Cell Membrane							0.211084		0.340303	-0.934287						0.211084		0.340303	-0.934287						0.211084		0.340303	-0.934287						0.211084		0.340303	-0.934287	S
10797	9606	MTHFD2	methylenetetrahydrofolate dehydrogenase (NADP+ dependent) 2, methenyltetrahydrofolate cyclohydrolase	-0.735249	0.143989	0.899672	-0.387474	0.415577	0.933963				S	16	15	69	0.404074	6.60646	48.7015	6.68754	1.38037	S	11	11	44	0.152116	6.18218	35.5986	6.55143	0.983486	S	7	6	28	0.0945342	5.97559	18.533	6.26794	0.156852	S	10	10	33	0.202316	6.30603	33.7572	6.52837	0.916225	S
107984043	9606	107984043																0.211084		0.340303	-0.526216	S	1	1	1	0.000750945	3.87561	0.175738	4.24487	1.15774	S	1	1	3	0.080244	5.90441	15.7314	6.19677	1.99955	S	1	1	1	0	0.211084	0	0.340303	-0.526216
107984203	9606	107984203																0.211084		0.340303	-0.714853	S	2	2	2	0.000616993	3.79028	0.14439	4.15954	1.26481	A	1	1	1	0.00170209	4.23098	0.333686	4.52334	1.45338						0.211084		0.340303	-0.714853
107985115	9606	107985115		-1.59739	0.678873	1	-0.440228	0.908635	1				A	1	1	1	0	0.211084	0	0.340303	-0.709688						0.211084		0.340303	-0.709688						0.211084		0.340303	-0.709688						0.211084		0.340303	-0.709688	S
107986084	9606	107986084																0.211084		0.340303	-0.525902	A	1	1	1	0.000610873	3.78595	0.142958	4.15521	2.00329						0.211084		0.340303	-0.525902						0.211084		0.340303	-0.525902	S
107986215	9606	107986215																0.211084		0.340303	-0.353553						0.211084		0.340303	-0.353553	S	2	2	2	0.00096371	3.98395	0.188931	4.2763	2.47487						0.211084		0.340303	-0.353553
107987158	9606	107987158		7.00603	0.105129	0.874204	-3.36028	0.402939	0.929178									0.211084		0.340303	-0.723772	R	1	1	1	0	0.211084	0	0.340303	-0.723772	A	1	1	1	0.0011156	4.04751	0.218707	4.33986	1.17914						0.211084		0.340303	-0.723772	S
107987288	9606	107987288																0.211084		0.340303	-0.539301						0.211084		0.340303	-0.539301						0.211084		0.340303	-0.539301						0.211084		0.340303	-0.539301	A
10799	9606	RPP40	ribonuclease P/MRP 40kDa subunit	0.0317072	0.97864	1	0.48119	0.686284	1				S	5	5	10	0.0116206	5.06523	1.40059	5.14631	-1.06995	S	3	3	6	0.0144903	5.16108	3.39106	5.53034	-0.193946	S	2	2	10	0.00304351	4.48337	0.596665	4.77573	-1.91529	S	4	4	10	0.0498506	5.69767	8.31776	5.92001	0.69494	S
1080	9606	CFTR	cystic fibrosis transmembrane conductance regulator (ATP-binding cassette sub-family C, member 7)	2.10995	0.466181	0.993151	-3.71472	0.216517	0.8097		Cell Membrane		R	1	1	1	0.027871	5.44515	3.35919	5.52623	0.582857	R	2	2	3	0.00084266	3.92565	0.197201	4.29491	-0.668448	S	2	2	3	0.0109631	5.03994	2.14927	5.33229	0.385767	S	1	1	4	0.0344218	5.53683	5.74341	5.75917	0.819572	R
10801	9606	2021-09-09	septin 9	-0.183179	0.661229	1	-0.207624	0.620096	1				S	34	33	197	0.686488	6.83663	82.7399	6.91771	0.667782	S	27	26	228	0.645787	6.81009	151.129	7.17935	1.2887	S	27	26	222	0.599791	6.778	117.586	7.07036	1.03004	S	23	22	165	0.494408	6.69409	82.4937	6.91642	0.664711	S
10802	9606	SEC24A	SEC24 homolog A, COPII coat complex component	-0.600291	0.354697	0.960891	-0.141529	0.822118	1				S	19	18	48	0.059576	5.77507	7.18047	5.85615	1.16377	S	11	11	22	0.0295995	5.47128	6.92693	5.84054	1.10402	S	9	9	18	0.0271284	5.43342	5.31839	5.72578	0.664861	S	7	7	15	0.0243875	5.38717	4.06914	5.6095	0.219896	S
10806	9606	SDCCAG8	serologically defined colon cancer antigen 8															0.211084		0.340303	-0.353553						0.211084		0.340303	-0.353553						0.211084		0.340303	-0.353553	S	2	2	2	0	0.211084	0	0.340303	-0.353553
10807	9606	SDCCAG3	serologically defined colon cancer antigen 3	-0.532703	0.87988	1	-6.00107	0.119861	0.726549				S	3	3	4	0.00102823	4.01209	0.123928	4.09317	0.45085	S	3	3	3	0.00309785	4.49106	0.724966	4.86032	0.86799	S	1	1	1	0.000476128	3.67772	0.0933426	3.97008	0.383919	R	1	1	1	0.00275647	4.44035	0.459927	4.66269	0.760528	S
10808	9606	HSPH1	heat shock 105kDa/110kDa protein 1	-0.199724	0.631084	1	-0.450452	0.29438	0.877846				S	39	36	188	0.352273	6.54688	42.4581	6.62796	1.09132	S	34	31	244	0.143919	6.15812	33.6802	6.52737	0.87423	S	30	26	177	0.175574	6.24446	34.4204	6.53682	0.894606	S	36	33	216	0.188772	6.27594	31.4974	6.49827	0.811425	S
10809	9606	STARD10	StAR-related lipid transfer (START) domain containing 10	0.65518	0.605839	1	-0.328211	0.794559	1		Cell Membrane		S	2	2	3	0.039511	5.59672	4.76211	5.6778	1.51782	S	2	2	4	0.00221732	4.34583	0.518903	4.71509	-1.00057	S	3	3	4	0.0078261	4.89355	1.53427	5.1859	0.231048	S	2	2	3	0.023939	5.37911	3.99431	5.60144	1.31807	S
10811	9606	NOXA1	NADPH oxidase activator 1								Cell Membrane		R	2	2	3	0.00128956	4.11044	0.155426	4.19152	1.45461						0.211084		0.340303	-0.707537	A	1	1	1	3.83892e-05	2.58421	0.00752602	2.87657	0.716366						0.211084		0.340303	-0.707537
10813	9606	UTP14A	UTP14, U3 small nucleolar ribonucleoprotein, homolog A (yeast)	-0.488176	0.49663	0.999406	-0.449126	0.530644	0.989998				S	7	7	9	0.00754095	4.87743	0.908883	4.95851	-0.554917	S	3	3	3	0.00179912	4.25506	0.421034	4.62432	-1.05255	S	2	1	2	0.00159516	4.2028	0.312723	4.49516	-1.24487	S	7	4	7	0.00372752	4.57142	0.62195	4.79376	-0.800245	S
10818	9606	FRS2	fibroblast growth factor receptor substrate 2	5.30719	0.0778937	0.819796	0.479248	0.85798	1									0.211084		0.340303	-1.18896						0.211084		0.340303	-1.18896	A	1	1	1	0.000129965	3.11383	0.025479	3.40618	0.501818						0.211084		0.340303	-1.18896	S
10825	9606	NEU3	sialidase 3 (membrane sialidase)								Cell Membrane							0.211084		0.340303	-0.717659						0.211084		0.340303	-0.717659						0.211084		0.340303	-0.717659	A	1	1	1	0.000904219	3.95627	0.150872	4.17861	0.924787	A
10827	9606	FAM114A2	family with sequence similarity 114, member A2	-1.09296	0.685526	1	1.6826	0.536318	0.993787				S	12	12	24	0.0318992	5.50378	3.84469	5.58486	0.902361	S	4	4	5	0.0137948	5.13971	3.22829	5.50897	0.868267	S	5	5	11	0.00477371	4.67886	0.935862	4.97121	0.626673	S	4	4	8	0.0174687	5.24226	2.91471	5.4646	0.84833
10840	9606	ALDH1L1	aldehyde dehydrogenase 1 family, member L1	-0.227933	0.707819	1	0.340249	0.578211	1				S	24	23	44	0.0622345	5.79403	7.50089	5.87511	0.955838	S	18	16	42	0.0345525	5.53848	8.08605	5.90774	1.01794	S	17	13	36	0.0268375	5.42874	5.26136	5.7211	0.662633	S	20	16	42	0.0503717	5.70219	8.4047	5.92452	1.0499	S
10844	9606	TUBGCP2	tubulin, gamma complex associated protein 2	0.113876	0.964221	1	-4.41091	0.113825	0.716379				S	15	15	21	0.0244732	5.38869	2.94966	5.46977	0.702013	S	11	11	16	0.00611465	4.78637	1.43096	5.15563	0.516673	S	7	7	8	0.00819823	4.91372	1.60722	5.20608	0.546437	S	11	11	16	0.018431	5.26555	3.07528	5.48788	0.712699	S
10845	9606	CLPX	caseinolytic mitochondrial matrix peptidase chaperone subunit	0.223426	0.607809	1	-0.99016	0.0480353	0.60709				S	16	16	44	0.0603523	5.78069	7.27404	5.86178	-1.30714	S	18	18	39	0.048554	5.68622	11.3627	6.05548	-0.463533	S	16	16	50	0.0540887	5.73311	10.6038	6.02546	-0.594271	S	13	13	24	0.063676	5.80398	10.6246	6.02631	-0.590575	S
10847	9606	SRCAP	Snf2-related CREBBP activator protein	-2.98533	0.167574	0.909542	0.468749	0.816334	1	GOLGI								0.211084		0.340303	-1.14302	A	2	2	2	5.37135e-05	2.73008	0.0125702	3.09934	-0.0759676						0.211084		0.340303	-1.14302						0.211084		0.340303	-1.14302	S
10848	9606	PPP1R13L	protein phosphatase 1, regulatory subunit 13 like	-0.154792	0.796341	1	-0.734548	0.243214	0.837183				S	14	14	24	0.024001	5.38023	2.89276	5.46131	0.680327	S	10	10	21	0.0163834	5.2144	3.83408	5.58366	1.21811	S	11	11	25	0.0152231	5.1825	2.98441	5.47486	0.73987	S	10	10	24	0.0179715	5.25459	2.99861	5.47692	0.748935	S
10849	9606	CD3EAP	CD3e molecule, epsilon associated protein	0.0680942	0.861503	1	0.124592	0.750195	1				S	12	12	27	0.0719726	5.85717	8.67459	5.93825	-1.04932	S	12	12	49	0.0491855	5.69184	11.5105	6.06109	-0.840844	S	12	12	45	0.0488472	5.68884	9.57625	5.9812	-0.976436	S	14	14	46	0.0686767	5.83681	11.459	6.05914	-0.844153	S
10855	9606	HPSE	heparanase	-2.44534	0.417116	0.975417	-1.00052	0.7348	1			SECRETED						0.211084		0.340303	-0.929546	S	2	2	2	0.0012226	4.08729	0.286116	4.45654	1.09131						0.211084		0.340303	-0.929546	R	1	1	1	0.000259314	3.41383	0.0432675	3.63616	0.688546	S
10856	9606	RUVBL2	RuvB-like AAA ATPase 2	-0.463165	0.224991	0.909542	0.266921	0.468724	0.962028				S	30	30	143	0.890106	6.94944	107.281	7.03052	0.698037	S	21	21	109	0.403669	6.60603	94.4676	6.97528	0.129797	S	25	25	138	0.49229	6.69222	96.5111	6.98458	0.225406	S	26	26	151	0.331162	6.52004	55.2556	6.74238	-2.26603	S
10857	9606	PGRMC1	progesterone receptor membrane component 1	0.544418	0.259889	0.93093	-0.0955106	0.836096	1	ENDORETICULUM			S	8	7	45	0.292006	6.46539	35.1944	6.54647	-1.87333	S	10	9	64	0.346389	6.53956	81.0628	6.90882	-0.398324	S	9	8	62	0.456629	6.65956	89.5198	6.95192	-0.222886	S	9	8	76	0.406269	6.60881	67.7874	6.83115	-0.714505	S
10865	9606	ARID5A	AT rich interactive domain 5A (MRF1-like)															0.211084		0.340303	-0.539492	S	1	1	2	0.000140536	3.14779	0.0328886	3.51704	1.70439						0.211084		0.340303	-0.539492	R	1	1	1	0.000112576	3.05144	0.0187836	3.27378	1.53256
10868	9606	USP20	ubiquitin specific peptidase 20	0.574382	0.901589	1	-1.87697	0.687749	1				S	2	2	3	0.000191901	3.28308	0.0231291	3.36416	0.554506	R	1	1	1	0	0.211084	0	0.340303	-1.20398	R	1	1	1	0.000261587	3.41762	0.0512828	3.70997	0.755609	S	1	1	1	0	0.211084	0	0.340303	-1.20398	S
10869	9606	USP19	ubiquitin specific peptidase 19	1.03553	0.322886	0.947736	-0.295575	0.770544	1				S	15	15	22	0.0173032	5.23813	2.0855	5.31921	0.734555	S	12	12	25	0.00480906	4.68206	1.12543	5.05132	0.101397	S	9	9	21	0.0169361	5.22881	3.32024	5.52117	1.21188	S	12	12	29	0.0178023	5.25048	2.97038	5.47281	1.09759	S
10873	9606	ME3	malic enzyme 3, NADP(+)-dependent, mitochondrial	0.0285749	0.991514	1	4.6865	0.112648	0.716082				S	3	2	4	0.00164963	4.21739	0.198824	4.29847	1.00728	S	2	1	4	0.000378539	3.57811	0.0885865	3.94737	0.83599	R	3	2	3	0.000182414	3.26106	0.0357615	3.55342	0.643798	S	2	1	6	0.00307107	4.48729	0.512419	4.70963	1.20786
10884	9606	MRPS30	mitochondrial ribosomal protein S30	0.461866	0.45466	0.990977	-0.309898	0.611947	1				S	5	5	6	0.0174655	5.24218	2.10506	5.32326	-0.779055	S	2	2	4	0.00468046	4.67029	1.09533	5.03955	-1.27147	S	3	3	6	0.0151461	5.1803	2.96932	5.47266	-0.51977	S	4	4	5	0.00882851	4.94589	1.47307	5.16822	-1.04814	S
10885	9606	WDR3	WD repeat domain 3	0.234227	0.901254	1	0.297061	0.875001	1				S	2	2	3	0.000247499	3.39357	0.0298301	3.47466	-1.21781	S	3	3	5	0.00054926	3.73978	0.128539	4.10904	-0.495157	S	1	1	3	6.89987e-05	2.83884	0.0135268	3.1312	-1.60907	S	2	2	4	0.00235059	4.37118	0.392204	4.59351	0.0567364	S
10890	9606	RAB10	RAB10, member RAS oncogene family	-0.0808501	0.892916	1	-1.52164	0.0332852	0.557805	GOLGI	Cell Membrane		S	10	8	77	0.480273	6.68149	57.8855	6.76257	-0.694351	S	9	6	86	0.612675	6.78723	143.38	7.15649	0.981049	S	10	8	99	0.414433	6.61745	81.2476	6.90981	-0.0681096	S	9	6	69	0.547311	6.73823	91.3208	6.96057	0.147778	S
10892	9606	MALT1	MALT1 paracaspase	0.308487	0.834479	1	2.25961	0.155272	0.759466				S	5	5	7	0.0212276	5.3269	2.55849	5.40798	1.05201	S	6	6	6	0.00422476	4.6258	0.988687	4.99506	0.606463	S	8	8	10	0.00575264	4.75987	1.12778	5.05222	0.668143	S	7	7	9	0.0206163	5.31421	3.43991	5.53655	1.19073	A
10897	9606	YIF1A	Yip1 interacting factor homolog A (S. cerevisiae)	-0.703178	0.530819	1	-2.46902	0.0530068	0.6276				S	2	2	3	0.0110425	5.04307	1.33091	5.12415	-0.131436	S	1	1	2	0.00993198	4.99704	2.3243	5.36629	0.480966	S	2	2	3	0.00288403	4.46	0.565401	4.75236	-1.07173	S	2	2	4	0.0123707	5.09239	2.06409	5.31473	0.350558	S
10898	9606	CPSF4	cleavage and polyadenylation specific factor 4, 30kDa	-0.533438	0.530458	1	-0.108008	0.897524	1				R	1	1	1	0.00355169	4.55043	0.428072	4.63152	-0.818988	S	3	3	7	0.00156411	4.19427	0.366036	4.56352	-0.87839	S	1	1	2	0.000606964	3.78316	0.118992	4.07552	-1.30473	S	3	3	8	0.00376725	4.57602	0.628579	4.79836	-0.673227	S
109	9606	ADCY3	adenylate cyclase 3	-6.76299	0.0999726	0.869746	-4.02957	0.297055	0.879547	GOLGI			R	1	1	2	0.000563519	3.75091	0.0679188	3.83199	0.428394	S	2	2	2	0.000637721	3.80463	0.149241	4.17389	0.625825	A	1	1	1	0.000100107	3.00046	0.0196254	3.29282	0.117045	R	1	1	2	0	0.211084	0	0.340303	-1.58791	S
10902	9606	BRD8	bromodomain containing 8	1.35089	0.623786	1	1.33125	0.628752	1									0.211084		0.340303	-2.17634	S	2	2	2	0.00180208	4.25577	0.421726	4.62503	0.127139	R	2	2	3	0.00142361	4.15339	0.279092	4.44575	0.0307561	A	1	1	1	9.15897e-05	2.96185	0.0152821	3.18418	-0.647463	S
10905	9606	MAN1A2	mannosidase, alpha, class 1A, member 2	2.58525	0.324517	0.947736	-2.1612	0.405286	0.929826	BOTH								0.211084		0.340303	-0.931467						0.211084		0.340303	-0.931467						0.211084		0.340303	-0.931467	S	2	2	3	0.00454012	4.65707	0.757535	4.8794	1.01149	S
10907	9606	TXNL4A	thioredoxin-like 4A	3.25754	0.686962	1	-1.40824	0.860976	1									0.211084		0.340303	-1.5849	S	1	1	2	0.0485236	5.68595	11.3556	6.05521	0.673461						0.211084		0.340303	-1.5849	S	1	1	2	0.168404	6.22635	28.0988	6.44869	0.828952	S
10908	9606	PNPLA6	patatin-like phospholipase domain containing 6	1.47381	0.450123	0.987637	-3.24987	0.120435	0.727434	ENDORETICULUM			S	6	6	10	0.00254422	4.40555	0.306645	4.48664	0.384856	S	5	5	7	0.00103936	4.01676	0.243233	4.38602	0.317257	S	3	3	3	0.00391008	4.59219	0.766552	4.88454	0.652196	S	9	9	12	0.00449888	4.6531	0.750655	4.87544	0.646081	S
10910	9606	SUGT1	SGT1 homolog, MIS12 kinetochore complex assembly cochaperone	0.406773	0.365119	0.96315	-0.585029	0.205939	0.801399				S	18	18	72	0.353213	6.54804	42.5714	6.62912	1.00864	S	14	14	62	0.11108	6.04564	25.9953	6.41489	0.477115	S	14	14	59	0.229509	6.3608	44.9942	6.65316	1.06828	S	17	17	49	0.259073	6.41342	43.2273	6.63576	1.02511	S
10911	9606	UTS2	urotensin 2	0.832759	0.530461	1	0.711217	0.590705	1			SECRETED	S	1	1	6	1.30741	7.11641	157.578	7.19749	1.17273	S	1	1	3	0.0490007	5.6902	11.4672	6.05946	-1.68916	S	1	1	13	0.806756	6.90674	158.161	7.1991	1.17677	S	1	1	4	0.217215	6.33689	36.2431	6.55923	-0.432364	S
10914	9606	PAPOLA	poly(A) polymerase alpha	0.463492	0.515032	1	0.370118	0.601135	1				S	15	11	29	0.0397903	5.59978	4.79577	5.68086	0.875469	S	10	8	24	0.0164252	5.21551	3.84386	5.58477	0.698144	S	12	8	23	0.0278424	5.44471	5.45836	5.73706	0.979187	S	11	9	23	0.0384838	5.58528	6.42117	5.80761	1.10938	S
10915	9606	TCERG1	transcription elongation regulator 1	-0.732559	0.273202	0.934129	-0.839074	0.21526	0.808385				S	24	23	32	0.0341467	5.53335	4.11558	5.61443	-0.787611	S	12	11	26	0.0255622	5.4076	5.98213	5.77686	-0.447598	S	11	11	19	0.0110601	5.04376	2.16829	5.33612	-1.37022	S	14	13	36	0.0246485	5.39179	4.1127	5.61413	-0.788248	S
10916	9606	MAGED2	melanoma antigen family D2	-0.291333	0.630492	1	-0.58539	0.345568	0.910305				S	16	14	46	0.105966	6.02517	12.7717	6.10625	0.933287	S	15	13	42	0.0598318	5.77693	14.002	6.14619	1.02874	S	11	10	49	0.053665	5.72969	10.5208	6.02205	0.73207	S	12	11	33	0.0680228	5.83265	11.3499	6.05499	0.810794	S
10919	9606	EHMT2	euchromatic histone-lysine N-methyltransferase 2	-0.469797	0.616649	1	0.366952	0.694756	1				S	3	3	5	0.000896053	3.95233	0.107998	4.03342	-1.02082	S	2	2	4	0.00101801	4.00775	0.238236	4.37701	-0.677652	S	2	2	2	0.000325174	3.51212	0.0637487	3.80447	-1.24948	S	3	3	4	0.00126116	4.10077	0.210429	4.32311	-0.731488	S
10920	9606	COPS8	COP9 signalosome subunit 8	0.491675	0.304477	0.943926	0.135323	0.769536	1				S	5	5	35	0.28685	6.45766	34.573	6.53874	0.0244925	S	4	4	31	0.257685	6.41109	60.304	6.78035	1.01045	S	4	4	29	0.446336	6.64966	87.5019	6.94202	1.6702	S	4	4	18	0.282324	6.45075	47.1068	6.67308	0.572733	S
10921	9606	RNPS1	RNA binding protein S1, serine-rich domain	-1.20685	0.176224	0.909542	-2.44888	0.0181071	0.470015				S	5	5	26	0.103889	6.01657	12.5214	6.09765	-0.372541	S	3	3	27	0.0263303	5.42046	6.16187	5.78971	-0.773251	S	3	3	14	0.0131228	5.11803	2.57267	5.41038	-1.26686	S	3	3	35	0.0337327	5.52805	5.62841	5.75039	-0.824425	S
10923	9606	SUB1	SUB1 homolog, transcriptional regulator	-0.245855	0.582859	1	-0.118518	0.78946	1				S	10	10	65	3.74376	7.57331	451.221	7.65439	0.987946	S	10	10	78	1.61515	7.20821	377.981	7.57747	0.35804	S	8	8	69	2.77189	7.44278	543.415	7.73513	1.64916	S	7	7	59	1.33774	7.12637	223.207	7.34871	-1.51533	S
10924	9606	SMPDL3A	sphingomyelin phosphodiesterase, acid-like 3A	0.404448	0.885578	1	-4.71298	0.124654	0.727434			SECRETED						0.211084		0.340303	-0.927206	S	2	2	2	0.000430413	3.63389	0.100726	4.00314	0.726725	S	1	1	1	0.000690827	3.83937	0.135433	4.13173	0.784786	S	2	2	2	0.00490725	4.69084	0.818792	4.91317	1.13764	R
10926	9606	DBF4	DBF4 zinc finger										A	1	1	1	0	0.211084	0	0.340303	-0.539563	R	2	2	2	0.000159082	3.20162	0.0372286	3.57088	1.53831						0.211084		0.340303	-0.539563						0.211084		0.340303	-0.539563	S
10927	9606	SPIN1	spindlin 1	-0.569951	0.537614	1	-0.441804	0.630895	1				R	1	1	1	0.00790425	4.89786	0.95267	4.97894	-1.08235	S	2	2	3	0.0110516	5.04342	2.58632	5.41268	0.138415	A	2	1	2	0.00251067	4.39979	0.492205	4.69215	-1.88955	S	3	2	4	0.0136144	5.134	2.27161	5.35633	-0.0201793	S
10928	9606	RALBP1	ralA binding protein 1	1.74584	0.628521	1	3.31991	0.367837	0.918736				S	5	5	6	0.00233852	4.36894	0.281853	4.45002	0.575186	S	4	4	7	0.000719481	3.85702	0.168375	4.22628	0.425931	S	2	2	4	0.00214147	4.33071	0.419825	4.62307	0.69062	S	8	8	15	0.00762072	4.882	1.27154	5.10433	1.01166	S
10929	9606	SRSF8	serine/arginine-rich splicing factor 8	-1.96508	0.117129	0.878901	-1.3741	0.252309	0.84016				S	4	2	19	0.00171065	4.23316	0.206178	4.31424	-1.07894	S	4	2	24	0.00933491	4.97011	2.18458	5.33937	0.0424974	S	3	1	25	0.00108008	4.03345	0.211743	4.32581	-1.06629	R	3	1	12	0.000836311	3.92237	0.139541	4.1447	-1.26441	S
10930	9606	APOBEC2	apolipoprotein B mRNA editing enzyme, catalytic polypeptide-like 2															0.211084		0.340303	-0.537316						0.211084		0.340303	-0.537316						0.211084		0.340303	-0.537316						0.211084		0.340303	-0.537316
10933	9606	MORF4L1	mortality factor 4 like 1	0.20786	0.849145	1	0.562605	0.609635	1				S	4	4	6	0.00627883	4.79788	0.756764	4.87896	-0.76787	S	2	2	6	0.0020103	4.30326	0.470456	4.67252	-1.03998	S	3	3	4	0.00106384	4.02688	0.208561	4.31923	-1.50565	S	4	4	10	0.0136476	5.13506	2.27715	5.35739	-0.137245	S
10935	9606	PRDX3	peroxiredoxin 3	-0.312673	0.64193	1	-0.630006	0.359902	0.916987				S	9	9	144	2.08437	7.31897	251.221	7.40006	1.2138	S	9	9	179	0.653793	6.81544	153.002	7.1847	0.615353	S	9	9	169	1.45672	7.16338	285.582	7.45573	1.36851	S	9	9	273	0.522924	6.71844	87.2517	6.94077	-0.0624687	S
10938	9606	EHD1	EH-domain containing 1	0.329158	0.506824	1	-0.17303	0.724064	1		Cell Membrane		S	27	19	99	0.247641	6.39382	29.8473	6.4749	0.962767	S	18	14	69	0.0904824	5.95656	21.1749	6.32582	0.619705	S	19	14	73	0.154348	6.1885	30.2592	6.48086	0.976466	S	21	17	65	0.197563	6.29571	32.9641	6.51804	1.06203	S
10939	9606	AFG3L2	AFG3-like AAA ATPase 2	1.71338	0.0625223	0.770089	0.0758488	0.925041	1				S	12	11	17	0.0121282	5.0838	1.46177	5.16488	-0.869539	S	4	4	6	0.00185439	4.2682	0.433969	4.63746	-1.51215	S	9	8	21	0.00723461	4.85942	1.41831	5.15177	-0.885508	S	11	10	17	0.028826	5.45978	4.80972	5.68212	-0.239326	S
10940	9606	POP1	POP1 homolog, ribonuclease P/MRP subunit	0.337145	0.503096	1	0.176241	0.723159	1				S	22	22	58	0.0676683	5.83039	8.15581	5.91147	0.113403	S	19	19	39	0.0156039	5.19323	3.65166	5.56249	-2.15389	S	18	18	46	0.0340351	5.53193	6.67242	5.82428	-0.45303	S	19	19	45	0.0426895	5.63032	7.12289	5.85266	-0.268691	S
10943	9606	MSL3	male-specific lethal 3 homolog (Drosophila)	-0.933071	0.577498	1	-0.73011	0.661541	1				R	1	1	1	0.00138104	4.14021	0.166451	4.22129	0.0853705	A	2	2	2	0.000410101	3.61289	0.0959726	3.98215	-0.698318	S	1	1	3	0.000228307	3.35852	0.0447585	3.65088	-1.78393	R	2	2	3	0.000586757	3.76846	0.0979025	3.99079	-0.669983	S
10944	9606	C11orf58	chromosome 11 open reading frame 58	-0.351374	0.552364	1	-0.0910112	0.876201	1				S	7	7	109	1.06095	7.0257	127.873	7.10678	0.540493	S	6	6	108	0.782078	6.89325	183.024	7.26251	1.24708	S	7	7	120	1.07178	7.0301	210.117	7.32246	1.51911	S	7	7	110	0.410147	6.61294	68.4345	6.83527	-0.691392	S
10946	9606	SF3A3	splicing factor 3a, subunit 3, 60kDa	0.467162	0.447684	0.987311	-0.308079	0.612375	1				S	14	14	71	0.211109	6.32451	25.4442	6.40559	-0.383265	S	12	12	99	0.0296861	5.47255	6.94721	5.84181	-1.66697	S	14	14	93	0.102841	6.01216	20.1614	6.30452	-0.613391	S	10	10	97	0.100416	6.0018	16.7547	6.22414	-0.796422	S
10947	9606	AP3M2	adaptor-related protein complex 3, mu 2 subunit	-4.14055	0.442493	0.987311	0	1	1	GOLGI			S	4	2	7	0.00115536	4.06272	0.139251	4.1438	0.903586	S	3	1	8	0.00189115	4.27673	0.442571	4.64598	1.11708	R	2	1	5	0.0230797	5.36323	4.52467	5.65559	1.54629	A	2	0	6	0	0.211084	0	0.340303	-0.713392	A
10949	9606	HNRNPA0	heterogeneous nuclear ribonucleoprotein A0	-1.64202	0.038789	0.69996	0.282404	0.677272	1				S	9	9	110	0.64056	6.80656	77.2043	6.88764	-0.265844	S	5	5	61	0.23674	6.37427	55.4023	6.74353	-0.519998	S	5	5	56	0.227717	6.3574	44.6428	6.64975	-0.68538	S	6	6	67	0.0589509	5.77049	9.83617	5.99283	-1.84392	S
10951	9606	CBX1	chromobox homolog 1	-15.8754	7.2639e-06	0.0192687	-0.855151	0.559165	1				S	3	2	16	0.0333447	5.52303	4.01891	5.60411	0.520331	S	2	1	9	0.00736603	4.86723	1.72381	5.23649	0.371276	A	1	0	3	0	0.211084	0	0.340303	-1.61395	A	1	0	3	0	0.211084	0	0.340303	-1.61395	S
10952	9606	SEC61B	Sec61 translocon beta subunit	-0.601494	0.306445	0.944187	-0.127397	0.82216	1	ENDORETICULUM			S	4	4	22	0.259402	6.41397	31.2648	6.49506	-0.89261	S	3	3	23	0.25564	6.40763	59.8254	6.77689	0.333015	S	3	3	27	0.219317	6.34107	42.996	6.63343	-0.290855	S	3	3	19	0.113251	6.05404	18.8963	6.27638	-1.8436	S
10953	9606	TOMM34	translocase of outer mitochondrial membrane 34	-0.421281	0.359436	0.962773	-0.587165	0.213602	0.808153				S	19	19	101	0.641706	6.80734	77.3424	6.88842	0.822173	S	17	17	78	0.494401	6.69408	115.701	7.06334	1.27067	S	15	15	105	0.360861	6.55734	70.745	6.8497	0.722889	S	13	13	92	0.422753	6.62609	70.5378	6.84842	0.719624	S
10954	9606	PDIA5	protein disulfide isomerase family A, member 5	0.0357457	0.96995	1	1.44173	0.158468	0.762401				S	6	6	18	0.0142793	5.15471	1.72103	5.23579	-0.17514	S	4	4	9	0.00281156	4.44895	0.657966	4.8182	-1.21271	S	4	4	5	0.00291463	4.46458	0.571398	4.75694	-1.36494	S	6	6	9	0.0124807	5.09624	2.08245	5.31857	0.0305584	S
10955	9606	SERINC3	serine incorporator 3								Cell Membrane							0.211084		0.340303	-0.539028	R	1	1	2	0.000260709	3.41616	0.0610117	3.78541	1.50138						0.211084		0.340303	-0.539028	S	1	1	2	0.000899082	3.9538	0.150015	4.17613	1.73279
10956	9606	OS9	osteosarcoma amplified 9, endoplasmic reticulum lectin	0.491519	0.799818	1	-2.32094	0.252936	0.84016	ENDORETICULUM			S	4	4	7	0.00468909	4.67109	0.565159	4.75217	0.5801	S	4	4	5	0.000180606	3.25673	0.0422657	3.62599	-1.53931	S	1	1	7	0.000383927	3.58425	0.0752669	3.8766	-1.06767	S	6	6	10	0.00375961	4.57514	0.627304	4.79748	0.665366	S
10957	9606	PNRC1	proline-rich nuclear receptor coactivator 1															0.211084		0.340303	-0.535944	R	1	1	1	0.00022055	3.34351	0.0516136	3.71276	1.37725	S	1	1	3	0.0017113	4.23333	0.335493	4.52568	1.83842						0.211084		0.340303	-0.535944
10959	9606	TMED2	transmembrane p24 trafficking protein 2	-0.740953	0.532594	1	-0.309609	0.791893	1	BOTH			S	5	5	28	0.177928	6.25024	21.445	6.33133	1.13203	S	2	2	22	0.00734345	4.8659	1.71853	5.23516	-1.58848	S	5	5	28	0.0304587	5.48371	5.97128	5.77607	-0.246029	S	3	3	24	0.0132428	5.12198	2.20961	5.34432	-1.31756	S
10960	9606	LMAN2	lectin, mannose-binding 2	0.779048	0.160767	0.909542	-0.558475	0.298437	0.880205	GOLGI			S	12	12	27	0.0958979	5.98181	11.5582	6.06289	-0.96427	S	6	6	12	0.0409075	5.6118	9.57326	5.98106	-1.35223	S	10	10	23	0.142993	6.15531	28.033	6.44767	0.859948	S	7	7	15	0.0696594	5.84298	11.6229	6.06531	-0.952779	S
10961	9606	ERP29	endoplasmic reticulum protein 29	-0.091584	0.802327	1	-0.295514	0.428873	0.93628	ENDORETICULUM			S	13	13	197	2.88239	7.45975	347.404	7.54083	0.535897	S	12	12	193	2.79792	7.44684	654.776	7.81609	1.3573	S	12	12	300	2.25971	7.35405	443.006	7.64641	0.850947	S	13	13	148	2.71046	7.43304	452.25	7.65538	0.877712	S
10963	9606	STIP1	stress-induced phosphoprotein 1	-0.19816	0.502453	1	-0.165977	0.572449	1	GOLGI			S	42	42	578	2.46647	7.39208	297.274	7.47316	1.06392	S	40	40	620	1.08679	7.03614	254.332	7.4054	0.923845	S	38	38	553	1.26342	7.10155	247.687	7.3939	0.900075	S	38	38	430	1.39	7.14301	231.926	7.36535	0.841043	S
10965	9606	ACOT2	acyl-CoA thioesterase 2	-15.8117	0.000595255	0.190777	-10.1547	0.00702761	0.380978				S	5	0	9	0.0147749	5.16953	1.78077	5.25061	1.06593	S	4	0	12	0.0152203	5.18242	3.56188	5.55168	1.18787	A	2	0	9	0	0.211084	0	0.340303	-0.922767	A	6	0	10	0	0.211084	0	0.340303	-0.922767	A
10969	9606	EBNA1BP2	EBNA1 binding protein 2	0.508303	0.597145	1	-0.144057	0.879815	1				S	10	10	21	0.0796214	5.90103	9.59648	5.98211	0.663271	S	4	4	9	0.00486666	4.68723	1.13891	5.05649	-2.22561	S	2	2	10	0.0291847	5.46516	5.72152	5.75751	-0.0377087	S	5	5	11	0.0231623	5.36478	3.86471	5.58712	-0.569509	S
10970	9606	CKAP4	cytoskeleton-associated protein 4	-0.432115	0.226961	0.909542	0.00371559	0.991247	1	ENDORETICULUM	Cell Membrane		S	31	30	156	0.38381	6.58412	46.2592	6.6652	-0.815948	S	29	28	154	0.224576	6.35136	52.5558	6.72062	-0.667742	S	25	24	129	0.173458	6.23919	34.0056	6.53155	-1.17333	S	25	24	144	0.235382	6.37177	39.2743	6.59411	-1.00605	S
109703458	9606	109703458											S	1	1	1	0.00565315	4.75229	0.681353	4.83337	2.47487						0.211084		0.340303	-0.353553						0.211084		0.340303	-0.353553						0.211084		0.340303	-0.353553
10971	9606	YWHAQ	tyrosine 3-monooxygenase/tryptophan 5-monooxygenase activation protein, theta	0.0032171	0.994145	1	-0.106603	0.808301	1				S	20	13	440	3.49352	7.54326	421.061	7.62435	0.450349	S	20	13	480	4.31181	7.63466	1009.06	8.00392	1.35705	S	18	13	502	3.67451	7.5652	720.371	7.85756	1.00743	S	18	13	480	3.55065	7.55031	592.438	7.77264	0.804593	S
10972	9606	TMED10	transmembrane p24 trafficking protein 10	-0.488404	0.410698	0.973438	0.388205	0.509394	0.981966	BOTH	Cell Membrane		S	9	9	127	0.590898	6.77151	71.2187	6.85259	0.744637	S	5	5	141	0.104998	6.02118	24.572	6.39044	-1.34015	S	6	6	105	0.181753	6.25948	35.6318	6.55184	-0.612084	S	7	7	90	0.149559	6.17481	24.9545	6.39715	-1.30989	S
10973	9606	ASCC3	activating signal cointegrator 1 complex subunit 3	-0.242402	0.925408	1	-6.61767	0.0322064	0.548405				S	11	11	12	0.00233395	4.36809	0.281302	4.44917	0.53427	S	9	9	10	0.00239872	4.37998	0.561353	4.74924	0.782584	S	6	6	7	0.000788959	3.89705	0.154672	4.18941	0.319307	S	11	11	14	0.00437243	4.64072	0.729555	4.86306	0.876775	S
10975	9606	UQCR11	ubiquinol-cytochrome c reductase, complex III subunit XI	7.47794	0.0170493	0.54234	-0.73351	0.770781	1									0.211084		0.340303	-0.935006						0.211084		0.340303	-0.935006						0.211084		0.340303	-0.935006						0.211084		0.340303	-0.935006	S
10978	9606	CLP1	cleavage and polyadenylation factor I subunit 1	7.49557	0.0716444	0.794042	-0.401109	0.913191	1				S	2	2	3	0.00129553	4.11245	0.156145	4.19353	0.129717	R	1	1	1	0	0.211084	0	0.340303	-2.46001	R	2	2	3	0.00235026	4.37112	0.460757	4.66347	0.445562	S	1	1	4	0.00289625	4.46184	0.483249	4.68417	0.459474	S
10979	9606	FERMT2	fermitin family member 2	-4.67876	0.364303	0.96315	2.22929	0.658178	1		Cell Membrane		A	1	0	2	0	0.211084	0	0.340303	-0.690207						0.211084		0.340303	-0.690207	A	1	0	2	0	0.211084	0	0.340303	-0.690207	A	1	0	1	0	0.211084	0	0.340303	-0.690207	S
10980	9606	COPS6	COP9 signalosome subunit 6	-0.435889	0.603794	1	-1.16716	0.188357	0.783467				S	11	11	38	0.204125	6.3099	24.6024	6.39098	0.826705	S	8	8	19	0.120151	6.07973	28.118	6.44898	0.960506	S	8	8	29	0.182337	6.26087	35.7463	6.55323	1.20097	S	7	7	23	0.0633818	5.80196	10.5755	6.0243	-0.0191102	S
10981	9606	RAB32	RAB32, member RAS oncogene family	0.684935	0.880849	1	-5.73878	0.233229	0.82804	ENDORETICULUM			A	1	0	1	0	0.211084	0	0.340303	-0.540036						0.211084		0.340303	-0.540036						0.211084		0.340303	-0.540036	S	1	1	1	0	0.211084	0	0.340303	-0.540036	S
10982	9606	MAPRE2	microtubule-associated protein, RP/EB family, member 2	0.335891	0.858356	1	-0.669697	0.722888	1				S	7	6	14	0.0114403	5.05844	1.37885	5.13952	0.615036	R	3	3	10	0.0029771	4.47379	0.696708	4.84305	0.432069	R	4	3	7	0.00610943	4.786	1.19772	5.07836	0.57729	S	6	5	15	0.00765778	4.8841	1.27773	5.10644	0.59462	S
10985	9606	GCN1	GCN1 eIF2 alpha kinase activator homolog	-0.222223	0.597518	1	-0.0843994	0.839694	1				S	114	114	471	0.21899	6.34043	26.3941	6.42151	0.99496	S	94	94	353	0.110344	6.04275	25.8229	6.41201	0.979505	S	92	92	334	0.126102	6.10072	24.7217	6.39308	0.948719	S	91	91	310	0.121424	6.08431	20.2601	6.30664	0.808118	S
10987	9606	COPS5	COP9 signalosome subunit 5	-0.579394	0.207978	0.909542	0.342965	0.439218	0.94086				S	10	10	44	0.121845	6.08581	14.6856	6.16689	1.071	S	8	8	31	0.0734714	5.86612	17.194	6.23538	1.37216	S	5	5	20	0.0424347	5.62772	8.31911	5.92008	-0.0143167	S	7	7	27	0.081475	5.91102	13.5944	6.13336	0.923558	S
10988	9606	METAP2	methionyl aminopeptidase 2	0.252938	0.66213	1	-0.753575	0.215664	0.808499				S	17	17	93	0.187964	6.27407	22.6546	6.35516	0.128477	S	14	14	112	0.106706	6.02819	24.9716	6.39745	0.350556	S	12	12	102	0.261213	6.417	51.2096	6.70935	1.98846	S	12	12	93	0.0940155	5.9732	15.6868	6.19553	-0.709743	S
10989	9606	IMMT	inner membrane protein, mitochondrial	1.40857	0.0343567	0.680143	0.0544169	0.92264	1				S	8	8	10	0.00431546	4.63503	0.520126	4.71611	-1.29215	S	9	9	11	0.00657306	4.81777	1.53824	5.18702	-0.901696	S	12	12	23	0.0099552	4.99805	1.95167	5.29041	-0.815978	S	13	13	24	0.0173156	5.23844	2.88916	5.46077	-0.67472	S
10992	9606	SF3B2	splicing factor 3b, subunit 2, 145kDa	-0.652502	0.0717412	0.794042	-0.721471	0.0514139	0.61994				S	35	35	106	0.206126	6.31413	24.8436	6.39521	-0.595856	S	27	27	82	0.085182	5.93035	19.9345	6.29961	-0.798858	S	24	24	74	0.0675646	5.82972	13.2457	6.12208	-1.1758	S	21	21	66	0.0906908	5.95756	15.1321	6.1799	-1.05302	S
10993	9606	SDS	serine dehydratase										A	1	1	1	0	0.211084	0	0.340303	-0.353553						0.211084		0.340303	-0.353553						0.211084		0.340303	-0.353553	A	1	1	1	0	0.211084	0	0.340303	-0.353553	S
10994	9606	ILVBL	ilvB (bacterial acetolactate synthase)-like	0.107471	0.877048	1	-0.635691	0.373733	0.919103				S	14	14	50	0.0972061	5.98769	11.7159	6.06878	1.34104	S	9	9	20	0.0190514	5.27993	4.45845	5.64918	0.271627	S	12	12	31	0.0525494	5.72057	10.3021	6.01292	1.19869	S	11	11	19	0.0352699	5.5474	5.8849	5.76974	0.578885	S
10999	9606	SLC27A4	solute carrier family 27 (fatty acid transporter), member 4	-0.175878	0.869954	1	0.020585	0.984697	1				S	5	5	7	0.00367376	4.56511	0.442785	4.64619	-1.39526	S	4	4	7	0.00705038	4.84821	1.64995	5.21747	0.181885	S	4	4	9	0.00175267	4.2437	0.343603	4.53606	-1.69932	S	7	7	12	0.00998576	4.99938	1.66616	5.22172	0.193611	S
11000	9606	SLC27A3	solute carrier family 27 (fatty acid transporter), member 3	-0.118961	0.90856	1	0.146699	0.887396	1	ENDORETICULUM			S	6	6	16	0.018625	5.2701	2.2448	5.35118	0.997768	S	7	7	15	0.00762998	4.88252	1.78559	5.25178	0.756536	S	4	4	9	0.0073728	4.86763	1.4454	5.15999	0.533763	S	4	4	7	0.0140933	5.14901	2.35152	5.37135	1.04672	S
11001	9606	SLC27A2	solute carrier family 27 (fatty acid transporter), member 2	0.54597	0.229441	0.909542	-1.21845	0.0212875	0.501201	ENDORETICULUM			S	9	9	18	0.0289934	5.4623	3.49446	5.54338	-1.30368	S	10	10	20	0.0207201	5.31639	4.84896	5.68565	-0.799686	S	6	6	15	0.0298822	5.47541	5.85826	5.76777	-0.508772	S	9	9	29	0.0369514	5.56763	6.16548	5.78997	-0.430132	S
11004	9606	KIF2C	kinesin family member 2C	-1.19766	0.0687786	0.788674	-0.230759	0.692486	1				S	13	11	33	0.0401425	5.6036	4.83823	5.68469	0.272675	S	11	9	22	0.0274394	5.43837	6.42143	5.80763	0.917751	S	10	9	21	0.00793486	4.89954	1.55559	5.1919	-2.31292	S	9	7	18	0.0227523	5.35703	3.7963	5.57936	-0.279951	S
11011	9606	TLK2	tousled-like kinase 2	1.46981	0.574353	1	0	1	1				S	7	4	10	0.0128558	5.1091	1.54946	5.19018	0.971235	S	5	4	6	0.00148759	4.17248	0.348128	4.54174	0.716923	A	2	1	4	0.00756276	4.87868	1.48264	5.17104	0.963727	S	7	6	10	0.0167286	5.22346	2.79123	5.4458	1.07149	A
110117499	9606	LOC110117498-PIK3R3	LOC110117498-PIK3R3 readthrough										A	1	0	1	0	0.211084	0	0.340303	-0.353553	A	1	0	1	0	0.211084	0	0.340303	-0.353553	A	1	0	1	0	0.211084	0	0.340303	-0.353553	S	2	0	2	0.00305014	4.48432	0.508926	4.70665	2.47487	A
11016	9606	ATF7	activating transcription factor 7	0.957952	0.641207	1	-0.330806	0.871259	1									0.211084		0.340303	-1.60441	S	3	1	4	0.00212736	4.32784	0.497851	4.6971	0.35389						0.211084		0.340303	-1.60441	S	2	1	4	0.00369942	4.56813	0.617261	4.79047	0.395859	S
11017	9606	SNRNP27	small nuclear ribonucleoprotein 27kDa (U4/U6.U5)	3.07682	0.202813	0.909542	-1.17277	0.609465	1				S	2	2	2	0.00582223	4.76509	0.701732	4.84617	0.20286						0.211084		0.340303	-1.56824						0.211084		0.340303	-1.56824	S	1	1	1	0.00238075	4.37671	0.397236	4.59905	0.105725	S
11018	9606	TMED1	transmembrane p24 trafficking protein 1	1.39637	0.547803	1	0.901046	0.695915	1	BOTH	Cell Membrane		S	3	3	7	0.0263805	5.42128	3.17955	5.50237	0.325608						0.211084		0.340303	-2.36981	S	2	2	4	0.00865979	4.93751	1.69771	5.22986	0.183319	S	2	2	3	0.00132784	4.12315	0.221555	4.34548	-0.278469	S
11019	9606	LIAS	lipoic acid synthetase	-2.01438	0.692768	1	0.570002	0.910513	1				S	1	1	1	0.000759685	3.88063	0.091562	3.96172	0.714367	S	1	1	2	0.000418525	3.62172	0.0979442	3.99098	0.729886						0.211084		0.340303	-1.20614	S	1	1	2	0.000535124	3.72845	0.0892874	3.95079	0.708574	R
11020	9606	IFT27	intraflagellar transport 27	-1.33608	0.632107	1	3.60096	0.218748	0.813078				S	2	2	2	0.00787228	4.8961	0.948817	4.97718	0.898038	S	1	1	2	0.0152013	5.18188	3.55745	5.55114	1.12455	S	1	1	1	0.00428188	4.63163	0.839441	4.92399	0.877045	S	1	1	3	0.0037809	4.5776	0.630856	4.79993	0.828085
11021	9606	RAB35	RAB35, member RAS oncogene family	-0.424471	0.612031	1	-1.43352	0.115322	0.7181		Cell Membrane		S	6	5	50	0.50498	6.70327	60.8634	6.78436	-0.363784	S	5	4	53	0.378312	6.57785	88.5335	6.94711	0.17306	S	7	6	65	0.697417	6.84349	136.725	7.13585	0.795633	S	4	3	38	0.131136	6.11772	21.8805	6.34006	-1.82933	S
11022	9606	TDRKH	tudor and KH domain containing	5.08328	0.116484	0.878651	-0.746698	0.8007	1									0.211084		0.340303	-2.33049	S	2	2	2	0.000823627	3.91573	0.192747	4.28499	-0.0567212	S	2	2	5	0.0044345	4.64684	0.869361	4.9392	0.320375	S	2	2	2	0.000505627	3.70383	0.0843657	3.92617	-0.263551	S
11024	9606	LILRA1	leukocyte immunoglobulin-like receptor, subfamily A (with TM domain), member 1															0.211084		0.340303	-0.353553						0.211084		0.340303	-0.353553						0.211084		0.340303	-0.353553						0.211084		0.340303	-0.353553
11030	9606	RBPMS	RNA binding protein with multiple splicing	-0.0769494	0.931463	1	-1.83758	0.0698589	0.652156				S	2	2	6	0.00861583	4.9353	1.03843	5.01638	0.194699	S	1	1	1	0.0062666	4.79703	1.46652	5.16629	0.75094	S	2	1	3	0.00456932	4.65985	0.895793	4.95221	-0.0434082	S	2	2	2	0.00915791	4.9618	1.52803	5.18413	0.817147	S
11033	9606	ADAP1	ArfGAP with dual PH domains 1	-2.57849	0.579957	1	-1.05643	0.818961	1				S	2	2	2	0.00178026	4.25048	0.214568	4.33156	0.80529	R	1	1	2	0.00041317	3.61613	0.0966909	3.98539	0.634921						0.211084		0.340303	-1.15897	S	4	3	5	0.0115181	5.06138	1.92183	5.28372	1.27388
11034	9606	DSTN	destrin (actin depolymerizing factor)	-0.0700963	0.901011	1	-0.230166	0.684605	1				S	7	6	51	0.29509	6.46995	35.5661	6.55104	0.872492	S	7	6	53	0.175866	6.24518	41.1566	6.61444	0.983495	S	6	5	67	0.147923	6.17004	28.9996	6.46239	0.717298	S	7	6	87	0.274502	6.43855	45.8017	6.66088	1.0648	S
1104	9606	RCC1	regulator of chromosome condensation 1	-0.745753	0.0756603	0.808666	0.11581	0.756618	1				S	17	17	54	0.18822	6.27467	22.6854	6.35575	-0.876239	S	13	13	53	0.157544	6.1974	36.8688	6.56666	-0.313855	S	11	11	30	0.0764455	5.88335	14.9868	6.17571	-1.3563	S	11	11	26	0.118953	6.07537	19.8477	6.29771	-1.03099	S
11041	9606	B4GAT1	beta-1,4-glucuronyltransferase 1	1.35407	0.773117	1	-3.21265	0.499872	0.976432	GOLGI								0.211084		0.340303	-0.929024	S	1	1	2	0.00252421	4.40212	0.590721	4.77138	1.11639	S	1	1	2	0.000457743	3.66062	0.0897383	3.95298	0.738611	S	1	1	1	0.00241836	4.38352	0.403511	4.60586	1.03998
11047	9606	ADRM1	adhesion regulating molecule 1	0.215687	0.748186	1	-0.273113	0.685044	1				S	7	7	36	0.247686	6.3939	29.8527	6.47498	1.07441	S	5	5	26	0.0702859	5.84687	16.4485	6.21613	0.552874	S	7	7	52	0.152525	6.18334	29.9018	6.4757	1.07585	S	6	6	74	0.132719	6.12293	22.1446	6.34527	0.813067	S
1105	9606	CHD1	chromodomain helicase DNA binding protein 1	-0.982699	0.208235	0.909542	-0.578197	0.442136	0.942721				S	10	10	16	0.0062395	4.79515	0.752023	4.87623	-1.07977	S	8	6	12	0.0104547	5.01931	2.44662	5.38857	0.00516726	S	7	7	14	0.00386607	4.58727	0.757923	4.87963	-1.07259	S	7	6	14	0.00372558	4.57119	0.621626	4.79353	-1.2549	S
11051	9606	NUDT21	nudix (nucleoside diphosphate linked moiety X)-type motif 21	-0.567129	0.203667	0.909542	-0.342553	0.425638	0.93628				S	11	11	37	0.220623	6.34365	26.5909	6.42473	-0.815528	S	8	8	29	0.144107	6.15869	33.7242	6.52794	-0.566891	S	7	7	31	0.146966	6.16722	28.8119	6.45957	-0.7316	S	8	8	43	0.0849811	5.92932	14.1794	6.15166	-1.47338	S
11052	9606	CPSF6	cleavage and polyadenylation specific factor 6, 68kDa	0.204434	0.558148	1	0.0193947	0.955139	1				S	9	9	38	0.120419	6.0807	14.5137	6.16178	-1.18321	S	8	8	34	0.0767048	5.88482	17.9506	6.25408	-0.866364	S	7	7	39	0.0901842	5.95513	17.6802	6.24749	-0.888995	S	8	8	30	0.117251	6.06912	19.5638	6.29145	-0.738073	S
11054	9606	OGFR	opioid growth factor receptor	-0.0570195	0.92635	1	-0.447563	0.476254	0.96502				S	16	16	52	0.103233	6.01382	12.4423	6.0949	0.94827	S	12	12	52	0.0491914	5.69189	11.5119	6.06115	0.87562	S	16	16	50	0.0661112	5.82027	12.9608	6.11263	0.986434	S	12	12	47	0.0611998	5.78675	10.2114	6.00909	0.763567	S
11056	9606	DDX52	DEAD (Asp-Glu-Ala-Asp) box polypeptide 52	-2.19562	0.307516	0.944187	0.289126	0.888999	1				S	2	2	2	0.00427904	4.63135	0.515737	4.71243	0.338835						0.211084		0.340303	-1.19186						0.211084		0.340303	-1.19186						0.211084		0.340303	-1.19186	S
11059	9606	WWP1	WW domain containing E3 ubiquitin protein ligase 1	7.21187	0.049615	0.745819	1.00298	0.752521	1		Cell Membrane		A	2	0	2	0	0.211084	0	0.340303	-1.19995						0.211084		0.340303	-1.19995						0.211084		0.340303	-1.19995	S	4	3	8	0.000979703	3.99109	0.163467	4.21343	0.882069	R
110599583	9606	EEF1AKMT4-ECE2	EEF1AKMT4-ECE2 readthrough	3.16512	0.488304	0.99588	-4.67868	0.315184	0.893517				A	1	0	1	0	0.211084	0	0.340303	-1.18876						0.211084		0.340303	-1.18876	R	1	0	2	0.000119859	3.07867	0.0234978	3.37103	0.910971	R	1	0	1	2.61963e-05	2.41824	0.00437095	2.64058	0.404903	S
110599588	9606	110599588		-0.328088	0.939721	1	-8.60779	0.0830278	0.674794				S	3	3	5	0.0393179	5.59459	4.73884	5.67567	0.284833	S	3	3	7	0.0985987	5.99387	23.0743	6.36313	0.635194	S	1	1	1	0.0199301	5.29951	3.90719	5.59186	0.242121	S	2	2	3	0.106432	6.02707	17.7585	6.24941	0.577236	S
1106	9606	CHD2	chromodomain helicase DNA binding protein 2	2.76853	0.026681	0.615441	-0.0660597	0.949009	1				S	2	2	2	0.000227644	3.35726	0.0274371	3.43834	-1.19532	S	4	2	4	8.22384e-05	2.91507	0.0192456	3.28433	-1.33228	A	1	1	1	0.000514824	3.71166	0.100929	4.00401	-0.692266	S	4	3	7	0.00145594	4.16314	0.242928	4.38548	-0.353032	S
11060	9606	WWP2	WW domain containing E3 ubiquitin protein ligase 2	0.0533452	0.976089	1	-1.72832	0.347297	0.911263				S	7	6	9	0.0112701	5.05193	1.35835	5.13301	0.191442	S	2	2	2	0.00439087	4.64255	1.02756	5.01181	-0.0425193	S	2	2	5	0.0422407	5.62573	8.28108	5.91809	1.70688	S	3	2	6	0.00108771	4.03651	0.181488	4.25885	-1.49596	S
11064	9606	CNTRL	centriolin	3.92465	0.326518	0.947736	-0.515033	0.893918	1				R	1	1	1	0.000201689	3.30468	0.0243089	3.38576	-0.115803						0.211084		0.340303	-2.02974	R	2	2	2	0.00143654	4.15732	0.281626	4.44967	0.552817	R	2	2	2	1.85142e-05	2.26751	0.00308917	2.48984	-0.678852	R
11065	9606	UBE2C	ubiquitin-conjugating enzyme E2C	-0.637111	0.884854	1	-7.561	0.119361	0.726549				S	3	3	12	0.0806551	5.90663	9.72106	5.98771	0.552327	S	3	3	14	0.0411584	5.61446	9.63198	5.98372	0.550215	S	4	4	7	0.0296468	5.47198	5.81212	5.76433	0.434323	S	4	4	7	0.039919	5.60118	6.66063	5.82352	0.465586	S
11066	9606	SNRNP35	small nuclear ribonucleoprotein 35kDa (U11/U12)															0.211084		0.340303	-0.353553						0.211084		0.340303	-0.353553						0.211084		0.340303	-0.353553						0.211084		0.340303	-0.353553
11068	9606	CYB561D2	cytochrome b561 family, member D2	-4.29005	0.111319	0.877388	2.1301	0.396875	0.924581	ENDORETICULUM			S	1	1	2	0.00349755	4.54376	0.421547	4.62485	0.233665	S	1	1	1	0.00732299	4.86469	1.71374	5.23395	0.604139	S	1	1	1	0.00186716	4.27118	0.366047	4.56354	0.196375						0.211084		0.340303	-2.37233	S
1107	9606	CHD3	chromodomain helicase DNA binding protein 3	-0.050774	0.980128	1	1.68018	0.420949	0.934686				S	12	5	19	0.000730742	3.86376	0.0880737	3.94485	-0.831513	S	7	3	12	0.00064252	3.80789	0.150364	4.17714	-0.540966	A	6	1	9	7.37519e-05	2.86777	0.0144587	3.16013	-1.813	S	9	3	18	0.0051163	4.70896	0.853674	4.93129	0.402288	S
11070	9606	TMEM115	transmembrane protein 115	2.12751	0.316859	0.946287	-1.65573	0.429501	0.93628	GOLGI			S	1	1	2	0.000478682	3.68005	0.0576938	3.76113	0.114259						0.211084		0.340303	-1.54083						0.211084		0.340303	-1.54083	A	1	1	2	0.000245319	3.38973	0.0409323	3.61207	0.0421385	S
11072	9606	DUSP14	dual specificity phosphatase 14															0.211084		0.340303	-0.353553						0.211084		0.340303	-0.353553						0.211084		0.340303	-0.353553						0.211084		0.340303	-0.353553
11073	9606	TOPBP1	topoisomerase (DNA) II binding protein 1	-3.66411	0.173466	0.909542	-0.0523652	0.983365	1				S	5	5	5	0.00194489	4.2889	0.234411	4.36998	-0.00971149	S	5	5	8	0.00239836	4.37991	0.56127	4.74917	0.440938	S	1	1	1	1.08367e-05	2.0349	0.00212449	2.32725	-2.43736	S	6	6	11	0.00230965	4.36355	0.385373	4.58588	0.246878	S
11075	9606	STMN2	stathmin 2	0.370734	0.654498	1	1.80442	0.0562586	0.631239	GOLGI	Cell Membrane		S	4	1	46	0.77599	6.88986	93.5273	6.97094	1.16809	S	5	1	70	0.105999	6.0253	24.8061	6.39456	-0.31473	S	3	1	81	0.572717	6.75794	112.278	7.0503	1.37225	S	3	1	74	0.207047	6.31607	34.5466	6.5384	0.0553345	S
11078	9606	TRIOBP	TRIO and F-actin binding protein	-1.91629	0.401487	0.973178	1.9182	0.401042	0.927989				S	9	8	11	0.00568827	4.75498	0.685586	4.83606	0.982053	S	8	8	8	0.00412626	4.61556	0.965638	4.98481	1.17227	R	1	1	1	0.000466196	3.66857	0.0913955	3.96092	-0.137031	S	14	14	19	0.00304715	4.48389	0.508427	4.70623	0.816028	R
11079	9606	RER1	retention in endoplasmic reticulum sorting receptor 1	-0.172731	0.736407	1	0.230381	0.654492	1	BOTH			S	5	5	21	0.181849	6.25971	21.9176	6.34079	-1.62167	S	6	6	20	0.234649	6.37042	54.913	6.73968	0.584428	S	5	5	34	0.178079	6.25061	34.9115	6.54297	-0.503498	S	5	5	25	0.162619	6.21117	27.1335	6.43351	-1.10891	S
1108	9606	CHD4	chromodomain helicase DNA binding protein 4	-0.663161	0.115395	0.877388	0.126731	0.74212	1				S	63	52	182	0.0896798	5.95269	10.8088	6.03378	-0.590838	S	50	42	163	0.0451597	5.65475	10.5684	6.02401	-0.619375	S	34	26	112	0.0275683	5.44041	5.40463	5.73277	-1.47026	S	43	33	140	0.0505151	5.70342	8.42862	5.92576	-0.906425	S
11080	9606	DNAJB4	DnaJ (Hsp40) homolog, subfamily B, member 4	2.37579	0.0666911	0.785719	1.90021	0.126768	0.732092		Cell Membrane		S	2	1	2	0.00564788	4.75189	0.680718	4.83297	-0.18056	R	2	1	8	0.00119748	4.07827	0.280238	4.44753	-1.09081	S	3	2	5	0.0200636	5.30241	3.93338	5.59477	1.6185	S	4	3	8	0.00782996	4.89376	1.30646	5.1161	0.488073	S
11083	9606	DIDO1	death inducer-obliterator 1	-1.27432	0.125234	0.884894	0.303392	0.691726	1				S	28	28	50	0.023943	5.37918	2.88576	5.46026	-0.550794	S	19	19	41	0.00968619	4.98615	2.26678	5.35541	-0.693143	S	13	13	22	0.00236096	4.37309	0.462855	4.66545	-1.62987	S	18	18	25	0.0144768	5.16067	2.4155	5.38301	-0.655675	S
1109	9606	AKR1C4	aldo-keto reductase family 1, member C4															0.211084		0.340303	-0.353553	S	3	0	3	0.00081265	3.9099	0.190178	4.27916	2.47487						0.211084		0.340303	-0.353553						0.211084		0.340303	-0.353553
11091	9606	WDR5	WD repeat domain 5	0.333941	0.597358	1	0.31362	0.619433	1				S	7	7	19	0.0721918	5.85849	8.70101	5.93957	-1.76491	S	4	4	13	0.099825	5.99924	23.3613	6.3685	0.00229121	S	7	7	24	0.0616521	5.78995	12.0866	6.0823	-1.17684	S	6	6	10	0.160132	6.20448	26.7186	6.42681	0.242565	S
11097	9606	NUPL2	nucleoporin like 2	-2.64418	0.411683	0.974132	0.397172	0.899459	1				S	1	1	1	9.18962e-05	2.9633	0.0110759	3.04438	-0.391664						0.211084		0.340303	-1.46225						0.211084		0.340303	-1.46225	S	2	2	2	0.00135977	4.13346	0.226882	4.3558	0.127549	S
11098	9606	PRSS23	protease, serine, 23	-7.65662	0.0184563	0.562332	-1.5224	0.565444	1			SECRETED	S	1	1	1	0.00274136	4.43797	0.330406	4.51905	0.774022						0.211084		0.340303	-1.2026						0.211084		0.340303	-1.2026						0.211084		0.340303	-1.2026	S
11100	9606	HNRNPUL1	heterogeneous nuclear ribonucleoprotein U-like 1	0.490689	0.420391	0.976666	0.262546	0.661043	1				S	23	23	74	0.148356	6.17131	17.8808	6.25239	-1.51278	S	22	22	98	0.134295	6.12806	31.428	6.49732	-0.272528	S	24	24	128	0.293586	6.46774	57.5561	6.76009	1.05808	S	15	15	87	0.115532	6.0627	19.2769	6.28504	-1.34745	S
11101	9606	ATE1	arginyltransferase 1	-0.347669	0.760997	1	0.916804	0.43149	0.936816				S	8	8	30	0.0397328	5.59915	4.78885	5.68023	1.42694	S	6	6	25	0.00622722	4.79429	1.45731	5.16355	0.174307	S	6	6	18	0.0140293	5.14704	2.75038	5.43939	0.843053	S	6	6	15	0.00939155	4.97274	1.56701	5.19507	0.250727	S
11102	9606	RPP14	ribonuclease P/MRP 14kDa subunit	2.604	0.0981864	0.866261	-0.178749	0.899877	1									0.211084		0.340303	-2.34492	S	1	1	1	0.000329629	3.51803	0.0771405	3.88728	-0.191743	S	1	1	1	0.00119978	4.0791	0.235211	4.37146	0.102173	R	1	1	1	0.00130435	4.1154	0.217636	4.33773	0.0816997	S
11103	9606	KRR1	KRR1, small subunit (SSU) processome component, homolog (yeast)	-0.0177985	0.988265	1	-0.331987	0.784405	1				S	2	2	3	0.00333624	4.52326	0.402105	4.60434	-1.49493	S	3	3	5	0.00919679	4.96364	2.15225	5.33289	0.248935	S	2	2	2	0.0017956	4.25421	0.352018	4.54656	-1.63322	S	4	4	5	0.0143753	5.15762	2.39857	5.37995	0.361574	S
11104	9606	KATNA1	katanin p60 (ATPase containing) subunit A 1	-0.871417	0.826457	1	4.85224	0.244868	0.838854				S	2	2	4	0.0075233	4.87641	0.906755	4.95749	1.06255	S	2	1	2	0.00177122	4.24827	0.414505	4.61753	0.91627						0.211084		0.340303	-0.9242	S	3	2	7	0.00749946	4.87503	1.25131	5.09737	1.12274
111089941	9606	MMP24-AS1-EDEM2	MMP24-AS1-EDEM2 readthrough															0.211084		0.340303	-0.540061	A	1	0	1	5.66473e-05	2.75318	0.0132567	3.12244	1.62406						0.211084		0.340303	-0.540061						0.211084		0.340303	-0.540061
1111	9606	CHEK1	checkpoint kinase 1	-1.40952	0.247157	0.923044	-0.636726	0.586735	1				S	7	7	14	0.0159376	5.20242	1.9209	5.2835	1.67738	S	4	4	5	0.00324272	4.51091	0.758869	4.88017	0.213444	S	3	3	4	0.00243826	4.38708	0.47801	4.67944	-0.515118	S	4	4	4	0.0025899	4.41328	0.432133	4.63562	-0.674161	S
11112	9606	HIBADH	3-hydroxyisobutyrate dehydrogenase	0.483768	0.354879	0.960891	-0.914375	0.102658	0.699501				S	12	12	76	0.539103	6.73167	64.976	6.81275	1.02208	S	8	8	75	0.144176	6.15889	33.7405	6.52815	0.444828	S	10	10	89	0.415853	6.61894	81.5259	6.9113	1.22195	S	9	9	43	0.31516	6.49853	52.5855	6.72087	0.835705	S
11113	9606	CIT	citron rho-interacting serine/threonine kinase	-2.48938	0.182764	0.909542	-2.01482	0.270663	0.857801				S	13	13	18	0.00493509	4.6933	0.594808	4.77438	1.29506	S	10	10	11	0.00253323	4.40367	0.592832	4.77293	1.29203	S	3	3	3	0.000366579	3.56417	0.0718659	3.85652	-0.627319	S	8	8	8	0.000932601	3.9697	0.155608	4.19203	0.0753771	S
11116	9606	FGFR1OP	FGFR1 oncogene partner	0.336016	0.629362	1	-1.03591	0.162991	0.768191				S	6	6	12	0.0368043	5.5659	4.43588	5.64698	0.577776	S	7	7	19	0.028532	5.45533	6.67713	5.82459	0.949905	S	6	6	14	0.0352952	5.54772	6.91946	5.84007	0.982343	S	6	6	12	0.0408756	5.61146	6.82025	5.8338	0.969202	S
11120	9606	BTN2A1	butyrophilin, subfamily 2, member A1	-0.046615	0.983557	1	-0.00928531	0.996724	1									0.211084		0.340303	-0.935281						0.211084		0.340303	-0.935281						0.211084		0.340303	-0.935281						0.211084		0.340303	-0.935281	S
11124	9606	FAF1	Fas (TNFRSF6) associated factor 1	0.239833	0.892885	1	-2.99648	0.123641	0.727434				S	13	13	27	0.0582285	5.76514	7.01806	5.84622	0.812611	S	6	6	14	0.0149872	5.17572	3.50734	5.54498	0.464977	S	9	9	18	0.029022	5.46273	5.68963	5.75508	0.707442	S	9	9	17	0.0361551	5.55817	6.03261	5.78051	0.736778	S
11127	9606	KIF3A	kinesin family member 3A	-1.9623	0.577628	1	-0.677645	0.845991	1				S	4	3	11	0.00171894	4.23526	0.207177	4.31634	1.14592	R	3	2	4	0.000258526	3.4125	0.0605008	3.78176	0.874599						0.211084		0.340303	-0.87211	S	7	6	7	0.00338976	4.53017	0.565594	4.7525	1.3673
11128	9606	POLR3A	polymerase (RNA) III (DNA directed) polypeptide A, 155kDa	-0.309499	0.869553	1	0.827866	0.662366	1				S	9	8	11	0.00214427	4.33128	0.258441	4.41236	0.835984	S	8	7	10	0.000929772	3.96838	0.217587	4.33763	0.618454	R	3	3	4	0.000460404	3.66314	0.09026	3.9555	-0.49394	S	7	7	9	0.00243124	4.38583	0.40566	4.60816	1.40596	A
11129	9606	CLASRP	CLK4-associating serine/arginine rich protein	6.34801	0.0286968	0.63969	0.117036	0.961293	1									0.211084		0.340303	-1.19118						0.211084		0.340303	-1.19118						0.211084		0.340303	-1.19118	S	1	1	1	0.000763427	3.88277	0.12738	4.1051	0.340622	S
11130	9606	ZWINT	ZW10 interacting kinetochore protein	0.167209	0.915916	1	-2.85747	0.102656	0.699501				S	2	2	2	0.0121001	5.08279	1.45838	5.16387	0.72197	S	1	1	2	0.00453247	4.65634	1.0607	5.02559	0.656302	S	2	2	3	0.00383711	4.584	0.752247	4.87636	0.585433	S	5	5	7	0.0155395	5.19144	2.59283	5.41377	0.840647	A
11133	9606	KPTN	kaptin (actin binding protein)															0.211084		0.340303	-0.353553						0.211084		0.340303	-0.353553						0.211084		0.340303	-0.353553	S	1	1	1	0.000305528	3.48505	0.0509785	3.70739	2.47487
11135	9606	CDC42EP1	CDC42 effector protein (Rho GTPase binding) 1	0.662618	0.584078	1	-0.802449	0.509478	0.981966				S	2	2	3	0.00245033	4.38923	0.29533	4.47031	-1.97051	S	3	3	5	0.0111051	5.04552	2.59883	5.41478	1.07685	S	2	2	3	0.0120822	5.08214	2.36865	5.3745	0.946896	S	5	5	5	0.00486614	4.68718	0.811933	4.90952	-0.553373	S
11137	9606	PWP1	PWP1 homolog, endonuclein	-2.50391	0.274587	0.934255	-1.20037	0.588053	1	GOLGI			S	6	6	9	0.00975749	4.98934	1.17603	5.07042	0.361749	S	3	3	5	0.000819899	3.91376	0.191875	4.28302	-0.098368						0.211084		0.340303	-2.40228	S	3	3	4	0.00445872	4.64921	0.743953	4.87155	0.245537	S
11138	9606	TBC1D8	TBC1 domain family, member 8 (with GRAM domain)										A	2	1	2	0	0.211084	0	0.340303	-0.353553						0.211084		0.340303	-0.353553						0.211084		0.340303	-0.353553	S	1	1	1	0.000144092	3.15864	0.0240423	3.38098	2.47487
11140	9606	CDC37	cell division cycle 37	0.0417984	0.910034	1	-0.626315	0.121688	0.727434				S	16	16	100	1.79862	7.25494	216.78	7.33602	0.96715	S	14	14	133	0.80204	6.9042	187.695	7.27345	0.814461	S	13	13	123	1.20608	7.08138	236.447	7.37373	1.05919	S	13	13	112	1.09287	7.03857	182.35	7.2609	0.783839	S
11141	9606	IL1RAPL1	interleukin 1 receptor accessory protein-like 1	-1.33251	0.669822	1	4.55176	0.171583	0.77602		Cell Membrane		S	1	1	1	0.00787152	4.89606	0.948725	4.97714	1.73896	R	1	1	2	0.000110034	3.04153	0.0257503	3.41078	0.915653	R	1	1	1	9.29018e-05	2.96802	0.018213	3.26038	0.836599						0.211084		0.340303	-0.698242	A
11143	9606	KAT7	K(lysine) acetyltransferase 7	-2.81155	0.241115	0.918963	0.490225	0.829957	1				R	1	1	1	0.000520359	3.7163	0.0627169	3.79738	-0.400135	S	1	1	2	0.00125206	4.09762	0.293009	4.46688	-0.0484237						0.211084		0.340303	-2.21627	S	1	1	1	0.00142228	4.15299	0.237313	4.37532	-0.0965232	S
11144	9606	DMC1	DNA meiotic recombinase 1	-1.64205	0.407115	0.973438	-0.928983	0.633327	1				A	1	1	1	0.000800307	3.90326	0.0964581	3.98434	0.664868						0.211084		0.340303	-0.928927						0.211084		0.340303	-0.928927						0.211084		0.340303	-0.928927	S
11145	9606	PLA2G16	phospholipase A2, group XVI							ENDORETICULUM								0.211084		0.340303	-0.353553						0.211084		0.340303	-0.353553						0.211084		0.340303	-0.353553						0.211084		0.340303	-0.353553	S
11146	9606	GLMN	glomulin, FKBP associated protein	-1.28284	0.68594	1	-0.935012	0.767569	1				S	6	6	10	0.00818662	4.9131	0.986703	4.99419	0.997212	R	5	5	5	0.0011239	4.05073	0.263018	4.41999	0.72728	S	2	2	4	0.00251946	4.40131	0.493927	4.69366	0.855935	S	2	2	2	0.000531899	3.72583	0.0887492	3.94816	0.505476	S
11151	9606	CORO1A	coronin, actin binding protein, 1A	0.292468	0.465339	0.993151	-0.579896	0.169032	0.775811		Cell Membrane		S	19	18	67	0.245189	6.3895	29.5517	6.47058	0.339383	S	19	18	86	0.216137	6.33473	50.5808	6.70399	1.12309	S	17	17	73	0.277043	6.44255	54.3129	6.7349	1.2269	S	15	15	76	0.247408	6.39341	41.2808	6.61575	0.82681	S
11152	9606	WDR45	WD repeat domain 45	8.41647	0.0554033	0.745819	-2.6839	0.489801	0.970051				R	1	1	1	0	0.211084	0	0.340303	-0.701045						0.211084		0.340303	-0.701045	A	1	1	1	9.72433e-05	2.98786	0.0190641	3.28022	0.84248	S	3	3	3	0.0051473	4.71158	0.858846	4.93392	1.71071
11154	9606	AP4S1	adaptor-related protein complex 4, sigma 1 subunit	4.47072	0.351364	0.960525	-1.06739	0.81861	1									0.211084		0.340303	-0.53867						0.211084		0.340303	-0.53867	R	1	1	1	0.00216049	4.33455	0.423553	4.62691	1.48178	S	2	2	2	0.00942204	4.97415	1.5721	5.19648	1.75024
11157	9606	LSM6	LSM6 homolog, U6 small nuclear RNA and mRNA degradation associated	0.297452	0.470588	0.993151	-0.389857	0.350618	0.911537				S	6	6	12	0.2716	6.43393	32.735	6.51501	-0.497325	S	4	4	12	0.0931039	5.96897	21.7884	6.33822	-1.5505	S	5	5	18	0.21335	6.32909	41.8263	6.62145	0.136754	S	6	6	14	0.154361	6.18854	25.7556	6.41087	-1.11772	S
11158	9606	RABL2B	RAB, member of RAS oncogene family-like 2B	2.28318	0.283009	0.934255	-3.47558	0.119508	0.726549				S	1	0	1	0.000460781	3.66349	0.0555362	3.74458	-0.0579414	S	1	0	2	0.00010911	3.03786	0.0255342	3.40712	-0.277085	S	2	0	2	0.00214557	4.33154	0.420629	4.6239	0.513092	S	1	0	2	0.000478709	3.68007	0.0798743	3.90241	0.0445541	R
11159	9606	RABL2A	RAB, member of RAS oncogene family-like 2A	2.28318	0.528504	1	-7.14868	0.0756888	0.663254				S	1	0	1	0.00057503	3.75969	0.0693063	3.84077	-0.0491359	S	1	0	2	0.000136164	3.13406	0.0318653	3.50332	-0.263922	S	2	0	2	0.00267756	4.42774	0.524923	4.7201	0.510545	S	1	0	2	0.000597404	3.77627	0.0996789	3.9986	0.0513218	R
11160	9606	ERLIN2	ER lipid raft associated 2	0.229423	0.556695	1	0.299956	0.44618	0.944429	ENDORETICULUM			S	13	10	40	0.255655	6.40765	30.8132	6.48874	-0.910203	S	14	11	37	0.114944	6.06049	26.8995	6.42974	-1.11121	S	11	9	37	0.131293	6.11824	25.7394	6.4106	-1.17645	S	12	9	34	0.265261	6.42367	44.2597	6.64601	-0.374321	S
11161	9606	C14orf1	chromosome 14 open reading frame 1	-3.44621	0.102049	0.869746	-0.368135	0.846987	1				R	2	2	2	0.002006	4.30233	0.241776	4.38341	-0.266475	S	1	1	1	0.0114533	5.05893	2.68032	5.42819	0.263934						0.211084		0.340303	-2.31907	S	1	1	1	0.00309665	4.49089	0.516688	4.71323	-0.0990344	S
11162	9606	NUDT6	nudix (nucleoside diphosphate linked moiety X)-type motif 6															0.211084		0.340303	-0.724138	S	1	1	2	0.000323148	3.5094	0.0756239	3.87866	1.27717	A	1	1	1	0.000230218	3.36214	0.045133	3.65449	1.15038						0.211084		0.340303	-0.724138	A
11163	9606	NUDT4	nudix (nucleoside diphosphate linked moiety X)-type motif 4	-0.708539	0.534703	1	-2.42018	0.0601569	0.642654				R	3	1	14	0.160294	6.20492	19.3197	6.286	1.05009	S	3	0	27	0.0555845	5.74495	13.008	6.11421	0.884842	S	3	0	32	0.0253621	5.40419	4.97212	5.69654	0.483078	S	4	0	13	0.113436	6.05475	18.9272	6.27709	1.04152	S
11164	9606	NUDT5	nudix (nucleoside diphosphate linked moiety X)-type motif 5	0.49659	0.348604	0.96019	-1.3323	0.0302524	0.544981				S	13	13	97	0.965235	6.98463	116.336	7.06572	1.10421	S	13	13	111	0.197886	6.29641	46.3097	6.66567	0.317417	S	12	12	80	0.448245	6.65152	87.8762	6.94387	0.864572	S	10	10	109	0.731404	6.86416	122.037	7.08649	1.14508	S
11165	9606	NUDT3	nudix (nucleoside diphosphate linked moiety X)-type motif 3										S	4	1	9	0.101436	6.00619	12.2257	6.08728	1.55832	A	3	0	7	0	0.211084	0	0.340303	-0.539775	A	4	0	6	0	0.211084	0	0.340303	-0.539775	S	4	0	17	0.158169	6.19912	26.3911	6.42146	1.68033	A
11168	9606	PSIP1	PC4 and SFRS1 interacting protein 1	-0.598896	0.115927	0.877388	0.497457	0.180181	0.779083				S	15	14	89	0.128486	6.10886	15.4859	6.18994	-0.879866	S	11	10	43	0.0866347	5.93769	20.2744	6.30695	-0.714023	S	12	11	49	0.0504151	5.70256	9.88363	5.99492	-1.15628	S	10	9	23	0.0829972	5.91906	13.8484	6.1414	-0.948662	S
11169	9606	WDHD1	WD repeat and HMG-box DNA binding protein 1	-0.0684644	0.910334	1	-0.43177	0.485239	0.96855				S	30	30	72	0.0542046	5.73404	6.53308	5.81512	0.642067	S	20	20	56	0.041937	5.6226	9.8142	5.99185	1.1553	S	15	15	47	0.0319768	5.50484	6.2689	5.79719	0.590011	S	25	25	52	0.0557476	5.74623	9.30168	5.96856	1.08765	S
11171	9606	STRAP	serine/threonine kinase receptor associated protein	-0.168773	0.635776	1	-0.719459	0.0719071	0.657849				S	22	22	127	0.809872	6.90842	97.6109	6.9895	1.01409	S	18	18	150	0.382923	6.58311	89.6126	6.95237	0.820808	S	19	19	144	0.547968	6.73876	107.426	7.03111	1.23072	S	19	19	109	0.386197	6.58681	64.4384	6.80914	0.075218	S
11176	9606	BAZ2A	bromodomain adjacent to zinc finger domain, 2A	-2.29253	0.591555	1	-0.839266	0.842855	1				R	1	1	1	0	0.211084	0	0.340303	-1.43413	S	2	2	3	0.000224101	3.35044	0.0524447	3.7197	-0.037128						0.211084		0.340303	-1.43413	S	3	3	3	4.3371e-05	2.6372	0.0072366	2.85953	-0.392709	S
11177	9606	BAZ1A	bromodomain adjacent to zinc finger domain, 1A	-1.31323	0.187796	0.909542	0.0282378	0.975892	1				S	6	6	7	0.00278214	4.44438	0.335321	4.52546	-0.741666	S	8	8	12	0.0017967	4.25448	0.420468	4.62373	-0.636624	R	2	2	3	0.000327434	3.51512	0.0641917	3.80748	-1.5091	S	6	6	9	0.00213175	4.32874	0.35569	4.55107	-0.714291	S
11179	9606	ZNF277	zinc finger protein 277	-4.41889	0.243576	0.920135	0.0235628	0.994781	1									0.211084		0.340303	-0.921278	S	1	1	1	0.000857399	3.93318	0.20065	4.30244	1.02395						0.211084		0.340303	-0.921278						0.211084		0.340303	-0.921278	S
11180	9606	WDR6	WD repeat domain 6	-0.457419	0.72138	1	-1.57688	0.240644	0.835953				S	3	3	8	0.00986227	4.99398	1.18866	5.07506	0.85857	S	4	4	7	0.00600858	4.77877	1.40614	5.14803	1.00348	S	3	3	5	0.00346811	4.54009	0.679907	4.83245	0.376771	S	4	4	6	0.00781464	4.89291	1.3039	5.11524	0.938376	S
11183	9606	MAP4K5	mitogen-activated protein kinase kinase kinase kinase 5	-0.904102	0.546038	1	-1.53426	0.317076	0.893517				S	7	7	10	0.00752874	4.87672	0.907411	4.9578	0.708935	S	4	4	7	0.0054958	4.74003	1.28614	5.10929	1.04761	S	5	5	7	0.00388535	4.58943	0.761704	4.88179	0.538982	S	7	7	12	0.00262208	4.41865	0.437504	4.64098	0.000612737	S
11186	9606	RASSF1	Ras association (RalGDS/AF-6) domain family member 1	0.419402	0.736286	1	-1.38398	0.284833	0.869133				S	1	1	6	0.0479167	5.68049	5.77522	5.76157	0.663361	S	1	1	10	0.0105366	5.0227	2.4658	5.39196	-0.24761	S	1	1	9	0.0986105	5.99392	19.3321	6.28628	1.9566	R	1	1	6	0.00789617	4.89742	1.3175	5.11975	-0.918508	A
11187	9606	PKP3	plakophilin 3	0.526788	0.521443	1	-0.269749	0.73992	1				S	12	12	17	0.0121322	5.08394	1.46225	5.16502	-0.882793	S	10	10	14	0.00444064	4.64745	1.03921	5.0167	-1.12954	S	9	9	17	0.00387139	4.58787	0.758967	4.88022	-1.35659	S	8	8	13	0.0249072	5.39632	4.15585	5.61866	-0.128124	S
11188	9606	NISCH	nischarin	4.67943	0.267078	0.93093	-8.48923	0.064316	0.64911		Cell Membrane		S	2	2	2	0.00136046	4.13369	0.163971	4.21477	0.919623						0.211084		0.340303	-1.16584	S	3	3	3	0.000266417	3.42556	0.0522297	3.71792	0.652189	S	6	6	8	0.00276061	4.44101	0.460618	4.66334	1.16107	S
11190	9606	CEP250	centrosomal protein 250kDa	-0.901851	0.678534	1	2.71167	0.234179	0.82804				R	5	5	10	0.000641705	3.80734	0.0773423	3.88842	0.339869	S	3	3	3	0.000270964	3.43291	0.0634117	3.80217	0.117471	S	4	4	7	0.000355997	3.55145	0.0697914	3.8438	0.224825	S	3	3	7	0.000120637	3.08148	0.0201287	3.30382	-1.16758	S
11193	9606	WBP4	WW domain binding protein 4	-3.37311	0.158193	0.907246	-0.298905	0.892881	1				R	1	1	1	0.00365029	4.56233	0.439956	4.64341	0.0800337	R	1	1	1	0.00659191	4.81901	1.54265	5.18827	0.400711						0.211084		0.340303	-2.45256	R	1	1	2	0.0055562	4.74478	0.927072	4.96711	0.27055	S
11194	9606	ABCB8	ATP-binding cassette, sub-family B (MDR/TAP), member 8	2.59688	0.501901	1	-1.98078	0.606061	1									0.211084		0.340303	-1.19023						0.211084		0.340303	-1.19023						0.211084		0.340303	-1.19023	A	1	1	1	0.000948889	3.97722	0.158326	4.19955	0.595528	S
11196	9606	SEC23IP	SEC23 interacting protein	-0.274108	0.689791	1	-1.12149	0.131576	0.736865	BOTH			S	22	22	76	0.144544	6.16	17.4214	6.24108	1.03699	S	16	16	73	0.0572355	5.75767	13.3944	6.12692	0.883314	S	17	17	59	0.0732377	5.86473	14.3579	6.15709	0.923924	S	16	16	50	0.0666115	5.82355	11.1144	6.04588	0.774228	S
11198	9606	SUPT16H	SPT16 homolog, facilitates chromatin remodeling subunit	0.271373	0.502194	1	-0.768154	0.0845067	0.674794				S	41	41	184	0.447932	6.65121	53.9876	6.73229	0.500909	S	33	33	178	0.160754	6.20616	37.62	6.57542	-0.751993	S	31	31	170	0.339831	6.53126	66.6223	6.82362	1.2303	S	37	37	153	0.266159	6.42514	44.4095	6.64748	-0.1765	S
1120	9606	CHKB	choline kinase beta															0.211084		0.340303	-0.702508	A	1	1	1	3.85367e-05	2.58587	0.00901844	2.95513	0.675421	S	1	1	2	0.00238677	4.37781	0.467915	4.67017	1.57919						0.211084		0.340303	-0.702508
11201	9606	POLI	polymerase (DNA directed) iota	0.35013	0.942247	1	5.73572	0.257734	0.843358				A	1	1	1	0	0.211084	0	0.340303	-1.19843	R	1	1	1	7.57544e-05	2.87941	0.0177282	3.24867	0.593414	A	1	1	1	0	0.211084	0	0.340303	-1.19843	S	2	2	4	0.000172635	3.23713	0.0288048	3.45946	0.723287	R
1121	9606	CHM	choroideremia (Rab escort protein 1)	-0.632691	0.682683	1	0.331858	0.829471	1				S	4	4	13	0.0102909	5.01245	1.24033	5.09354	0.664576	S	9	9	18	0.0152388	5.18295	3.56621	5.55221	1.28695	S	4	4	8	0.00350244	4.54437	0.686637	4.83673	0.316108	S	7	7	11	0.0160607	5.20576	2.67978	5.4281	1.11855	S
11212	9606	PROSC	proline synthetase co-transcribed homolog (bacterial)	0.892437	0.301425	0.942162	0.704742	0.407779	0.930277				S	7	7	12	0.0641672	5.80731	7.73384	5.88839	0.81292	S	6	6	7	0.0197462	5.29548	4.62105	5.66474	0.414951	S	6	6	13	0.0843221	5.92594	16.5309	6.2183	1.39994	S	5	5	16	0.0446481	5.6498	7.4497	5.87214	0.783993	S
11214	9606	AKAP13	A kinase (PRKA) anchor protein 13	0.188081	0.936153	1	-0.0286654	0.990257	1				S	7	7	11	0.000800206	3.9032	0.0964458	3.98428	-0.297387	S	9	9	15	0.00202205	4.30579	0.473204	4.67505	0.983965	S	7	7	15	0.000741752	3.87026	0.145417	4.16261	0.0334134	S	9	9	12	0.00244128	4.38762	0.407337	4.60995	0.863215	S
11215	9606	AKAP11	A kinase (PRKA) anchor protein 11	0.434608	0.909482	1	-9.4743	0.0362425	0.574463				S	1	1	2	0.00023751	3.37568	0.0286262	3.45676	0.270193	S	3	3	4	0.000764382	3.88331	0.178882	4.25257	0.738229	S	1	1	1	0.000113693	3.05574	0.022289	3.34809	0.206279	S	6	6	6	0.00251516	4.40057	0.419663	4.6229	0.956034	S
11216	9606	AKAP10	A kinase (PRKA) anchor protein 10										S	1	1	1	0	0.211084	0	0.340303	-0.540032	S	3	3	4	0.00217556	4.33757	0.50913	4.70683	1.60033	A	1	1	1	0	0.211084	0	0.340303	-0.540032	S	4	4	6	0.00367404	4.56514	0.613026	4.78748	1.63986
11218	9606	DDX20	DEAD (Asp-Glu-Ala-Asp) box polypeptide 20	0.568162	0.678806	1	-1.22957	0.380738	0.920107				S	15	15	34	0.0260567	5.41592	3.14051	5.497	1.12234	S	7	7	31	0.00352484	4.54714	0.824892	4.9164	0.177638	S	9	9	17	0.0163762	5.21421	3.21046	5.50657	1.1379	S	9	9	29	0.0106307	5.02656	1.77377	5.2489	0.718647	S
1122	9606	CHML	choroideremia-like (Rab escort protein 2)	-1.09269	0.757476	1	-0.280326	0.936651	1				S	2	2	2	0.00215286	4.33302	0.259477	4.4141	0.822995	S	2	2	2	0.00106443	4.02712	0.2491	4.39637	0.814244	R	2	2	2	0.000148992	3.17316	0.0292091	3.46552	0.354627	S	1	1	5	0.00291574	4.46475	0.486502	4.68708	0.957785
11222	9606	MRPL3	mitochondrial ribosomal protein L3	-3.81133	0.0873456	0.84006	-1.15605	0.567082	1				S	3	3	3	0.00501962	4.70067	0.604996	4.78175	0.171518						0.211084		0.340303	-2.13601	S	2	2	3	0.00362347	4.55912	0.710364	4.85148	0.207745	S	1	1	1	4.59936e-05	2.6627	0.00767419	2.88503	-0.813912	S
11224	9606	RPL35	ribosomal protein L35	-0.191947	0.748126	1	0.306979	0.609646	1				S	4	4	35	3.8306	7.58327	461.688	7.66435	1.00811	S	5	5	86	1.69869	7.23011	397.532	7.59937	0.85283	S	5	5	55	3.73403	7.57218	732.038	7.86453	1.48649	S	6	6	99	1.15156	7.06129	192.143	7.28362	0.0982855	S
11226	9606	GALNT6	polypeptide N-acetylgalactosaminyltransferase 6	4.89678	0.148137	0.900074	0.718555	0.818788	1	GOLGI			A	1	0	1	0	0.211084	0	0.340303	-1.5316						0.211084		0.340303	-1.5316	S	1	1	1	3.99505e-05	2.60152	0.00783211	2.89388	-0.115632	S	1	1	1	0.000203729	3.30905	0.0339928	3.53139	0.237868	S
112267951	9606	112267951		3.93831	0.461441	0.993151	-2.38654	0.651336	1				S	1	1	2	0.0261087	5.41679	3.14679	5.49787	1.10378						0.211084		0.340303	-1.18374	R	1	1	3	0.00283797	4.45301	0.55637	4.74536	0.770023	A	1	1	2	0.000749787	3.87494	0.125105	4.09727	0.482577
112268080	9606	112268080		4.6997	0.256125	0.930281	-1.81127	0.648615	1				R	1	1	1	0.00319383	4.50431	0.38494	4.58539	0.0232814	S	1	0	2	0	0.211084	0	0.340303	-1.53576	S	1	0	1	0.00284071	4.45343	0.556908	4.74578	0.082186						0.211084		0.340303	-1.53576	S
112268437	9606	112268437		0.18668	0.962064	1	0.0962507	0.980434	1				S	5	5	6	0.0141463	5.15064	1.70501	5.23173	0.735213	S	3	3	6	0.0128029	5.10731	2.99617	5.47657	0.831749	S	2	2	3	0.00603082	4.78038	1.18231	5.07273	0.672524	S	3	3	5	0.0335441	5.52562	5.59695	5.74795	0.938752	S
11227	9606	GALNT5	polypeptide N-acetylgalactosaminyltransferase 5	2.37001	0.128478	0.888423	-1.45455	0.326098	0.896965	GOLGI			S	2	2	5	0.000826229	3.9171	0.0995824	3.99818	-1.50398	S	2	2	2	0.00146739	4.16655	0.343403	4.5358	-0.18052	S	3	3	3	0.00587586	4.76907	1.15193	5.06143	1.11341	S	4	4	5	0.00475456	4.67711	0.793314	4.89945	0.714656	S
1123	9606	CHN1	chimerin 1										S	2	2	2	0.00190141	4.27908	0.22917	4.36016	1.79522						0.211084		0.340303	-0.684914						0.211084		0.340303	-0.684914	A	1	1	1	8.29037e-05	2.91857	0.0138328	3.14091	1.04298	A
11230	9606	PRAF2	PRA1 domain family, member 2	1.8847	0.214202	0.909542	0.427208	0.766261	1				S	2	2	3	0.0239732	5.37973	2.8894	5.46081	0.993473	S	1	1	2	0.000705415	3.84844	0.165083	4.2177	-1.87557	S	1	1	3	0.0166169	5.22055	3.25766	5.51291	1.11372	S	2	2	6	0.0119666	5.07797	1.99667	5.30031	0.623044	S
11231	9606	SEC63	SEC63 homolog, protein translocation regulator	0.162079	0.704861	1	-0.195638	0.648313	1	ENDORETICULUM			S	14	14	33	0.0391004	5.59218	4.71262	5.67326	-1.10088	S	9	9	19	0.0239903	5.38003	5.61425	5.74929	-0.867589	S	9	9	27	0.0253734	5.40438	4.97433	5.69673	-1.02886	S	12	12	33	0.0399086	5.60107	6.65889	5.8234	-0.640187	S
11232	9606	POLG2	polymerase (DNA directed), gamma 2, accessory subunit															0.211084		0.340303	-0.353553						0.211084		0.340303	-0.353553						0.211084		0.340303	-0.353553						0.211084		0.340303	-0.353553
11234	9606	HPS5	Hermansky-Pudlak syndrome 5	0.244296	0.909252	1	3.69833	0.115807	0.719995				S	2	2	13	0.0661028	5.82022	7.96712	5.9013	0.97227	S	1	1	32	0.00807389	4.90708	1.88947	5.27634	0.417031	S	1	1	70	0.0174561	5.24195	3.42219	5.5343	0.646216	S	2	2	82	0.0369899	5.56808	6.1719	5.79042	0.873758	S
11235	9606	PDCD10	programmed cell death 10	0.739947	0.151997	0.90661	-0.627693	0.215205	0.808385	GOLGI	Cell Membrane		S	6	6	33	0.27449	6.43853	33.0833	6.51961	0.712563	S	6	6	27	0.145428	6.16265	34.0334	6.5319	0.732908	S	7	7	47	0.194272	6.28841	38.0862	6.58077	0.813754	S	8	8	40	0.4942	6.6939	82.4591	6.91624	1.36881	S
11236	9606	RNF139	ring finger protein 139							ENDORETICULUM								0.211084		0.340303	-0.707784						0.211084		0.340303	-0.707784						0.211084		0.340303	-0.707784	S	2	2	2	0.000278874	3.44541	0.0465312	3.66774	1.08981
11243	9606	PMF1	polyamine-modulated factor 1	7.35824	0.000551396	0.190777	-0.404667	0.755948	1									0.211084		0.340303	-2.3237	S	1	0	1	0.000304604	3.48374	0.0712841	3.85299	-0.364023	S	2	0	2	0.0138789	5.14236	2.7209	5.43471	0.518396	S	2	0	3	0.0625291	5.79608	10.4332	6.01842	0.844037	S
11244	9606	ZHX1	zinc fingers and homeoboxes 1	-8.33031	0.111511	0.877388	-3.36837	0.486725	0.96855				S	1	1	1	0.000629797	3.7992	0.0759071	3.88028	0.913735						0.211084		0.340303	-1.19319	A	1	1	1	0	0.211084	0	0.340303	-1.19319	S	1	1	2	0.000164685	3.21665	0.0274783	3.43899	0.651085	S
112483	9606	SAT2	spermidine/spermine N1-acetyltransferase family member 2															0.211084		0.340303	-0.353553	S	1	1	1	0.00110709	4.04418	0.259085	4.41344	2.47487						0.211084		0.340303	-0.353553						0.211084		0.340303	-0.353553
112495	9606	GTF3C6	general transcription factor IIIC, polypeptide 6, alpha 35kDa	-0.42214	0.922475	1	-3.71575	0.403667	0.929826				S	1	1	1	0.0006613	3.8204	0.0797041	3.90148	0.0582767	S	1	1	3	0.00613229	4.78762	1.43509	5.15688	0.904048	S	1	1	1	0.00125692	4.09931	0.246413	4.39166	0.388516	S	2	2	2	0.00154956	4.19021	0.25855	4.41254	0.402584	R
11252	9606	PACSIN2	protein kinase C and casein kinase substrate in neurons 2	0.0632315	0.858759	1	-0.708468	0.0764384	0.663254		Cell Membrane		S	21	21	117	0.322354	6.50833	38.8522	6.58942	0.84905	S	21	20	123	0.175203	6.24354	41.0013	6.6128	0.911978	S	15	15	130	0.18964	6.27793	37.1779	6.57029	0.797566	S	21	21	124	0.280325	6.44766	46.7733	6.67	1.06592	S
11253	9606	MAN1B1	mannosidase, alpha, class 1B, member 1	1.32791	0.287929	0.93779	-1.53952	0.224031	0.819978	BOTH			S	3	3	3	0.00130589	4.11591	0.157394	4.19699	-1.75071	S	2	2	4	0.0023695	4.37466	0.554516	4.74391	-0.0271343	S	2	2	3	0.00365769	4.56321	0.717072	4.85556	0.324713	S	3	3	4	0.00459712	4.66249	0.767046	4.88482	0.416919	S
112574	9606	SNX18	sorting nexin 18								Cell Membrane		A	1	1	1	2.43403e-05	2.38633	0.00293364	2.46741	0.264159						0.211084		0.340303	-0.895907	R	1	1	1	0.000295232	3.47016	0.0578788	3.76252	0.970479						0.211084		0.340303	-0.895907	R
11258	9606	DCTN3	dynactin 3 (p22)	-1.61838	0.101606	0.869746	1.06525	0.255739	0.84016				S	7	7	13	0.0429897	5.63336	5.18139	5.71445	0.874649	S	8	8	11	0.057578	5.76026	13.4745	6.12951	1.58778	S	6	6	8	0.0153808	5.18698	3.01533	5.47933	0.470698	S	6	6	11	0.0147206	5.16793	2.45618	5.39026	0.317659	S
11259	9606	FILIP1L	filamin A interacting protein 1-like	-5.34238	0.05607	0.745819	7.04009	0.0193471	0.488276				R	1	1	1	0.00125203	4.09762	0.150903	4.1787	0.675061	R	2	2	2	0.00168569	4.22678	0.394489	4.59603	0.876395						0.211084		0.340303	-1.17667	S	2	2	2	9.404e-05	2.97331	0.0156909	3.19565	0.200815
11260	9606	XPOT	exportin, tRNA	0.34376	0.925324	1	-4.07796	0.286307	0.871484				S	11	11	19	0.0206526	5.31497	2.48918	5.39606	0.743464	S	11	11	18	0.00607243	4.78336	1.42108	5.15262	0.632147	S	8	8	15	0.0126097	5.1007	2.47207	5.39306	0.742095	S	12	12	23	0.0138116	5.14024	2.30451	5.36258	0.728157	S
11261	9606	CHP1	calcineurin-like EF-hand protein 1	-0.300562	0.534328	1	-0.186257	0.697688	1	ENDORETICULUM	Cell Membrane		S	8	8	22	0.164519	6.21622	19.8289	6.2973	1.35406	S	4	4	33	0.0572304	5.75763	13.3932	6.12688	0.725893	S	8	8	27	0.0832077	5.92016	16.3125	6.21252	1.04156	S	5	5	12	0.0643236	5.80837	10.7326	6.03071	0.371368	S
112616	9606	CMTM7	CKLF-like MARVEL transmembrane domain containing 7	-8.59876	0.0160809	0.534737	-1.58079	0.583063	1				R	1	1	1	0.00235467	4.37193	0.283799	4.45301	0.703246	A	1	1	1	0.000811111	3.90908	0.189818	4.27834	0.622451						0.211084		0.340303	-1.1991						0.211084		0.340303	-1.1991	R
11266	9606	DUSP12	dual specificity phosphatase 12	-0.059949	0.930449	1	-1.20985	0.109672	0.710482				S	8	8	16	0.0430296	5.63377	5.1862	5.71485	0.67851	S	8	8	10	0.02565	5.40909	6.00266	5.77834	0.872345	S	4	4	5	0.0156011	5.19316	3.05853	5.48551	-0.0216026	S	8	8	14	0.0561374	5.74925	9.36672	5.97159	1.46227	S
11267	9606	SNF8	SNF8, ESCRT-II complex subunit	-2.48693	0.181857	0.909542	-1.13567	0.520939	0.987189				S	2	2	3	0.0126023	5.10045	1.51891	5.18153	0.0430272	S	3	3	3	0.0575946	5.76038	13.4784	6.12964	1.66718	S	3	3	6	0.0169165	5.22831	3.3164	5.52067	0.623981	S	3	3	3	0.00117731	4.07089	0.196438	4.29323	-1.47869	S
11269	9606	DDX19B	DEAD (Asp-Glu-Ala-Asp) box polypeptide 19B	-0.331219	0.406071	0.973438	0.0194456	0.960096	1				S	20	4	87	0.228711	6.35929	27.5657	6.44037	1.09504	S	16	2	73	0.119081	6.07584	27.8675	6.4451	1.11539	S	15	3	66	0.10673	6.02829	20.9239	6.32064	0.579821	S	16	2	113	0.139019	6.14307	23.1958	6.36541	0.772467	S
11270	9606	NRM	nurim (nuclear envelope membrane protein)	4.3221	0.29715	0.941039	-0.892246	0.823008	1									0.211084		0.340303	-0.931666						0.211084		0.340303	-0.931666						0.211084		0.340303	-0.931666						0.211084		0.340303	-0.931666	S
112724	9606	RDH13	retinol dehydrogenase 13 (all-trans/9-cis)	-2.3924	0.222854	0.909542	-1.6648	0.383354	0.920173				S	3	3	5	0.00745615	4.87251	0.898662	4.9536	0.543123	S	3	3	3	0.00296276	4.4717	0.693352	4.84095	0.343655	S	4	4	5	0.0049098	4.69106	0.962542	4.98342	0.595935	A	1	1	1	0.000140743	3.14843	0.0234835	3.37076	-2.25977	S
11273	9606	ATXN2L	ataxin 2-like	-0.326848	0.475501	0.99429	-1.76951	0.00442695	0.339547				S	31	31	155	0.31609	6.49981	38.0971	6.58089	0.836807	S	29	29	183	0.19858	6.29794	46.4722	6.66719	1.01951	S	24	24	147	0.152944	6.18453	29.984	6.47689	0.616632	S	27	26	127	0.224946	6.35208	37.5331	6.57441	0.823094	S
11276	9606	SYNRG	synergin, gamma	1.77414	0.538783	1	-3.56441	0.234819	0.82804	GOLGI			R	1	1	1	0.000212388	3.32713	0.0255983	3.40821	0.15784	S	2	2	3	0.00187285	4.2725	0.438288	4.64176	0.837865	R	2	2	5	0.000500982	3.69982	0.0982151	3.99218	0.479767	S	9	9	13	0.00800931	4.9036	1.33638	5.12593	1.10478	S
11277	9606	TREX1	three prime repair exonuclease 1	-1.36864	0.773446	1	-6.5331	0.195454	0.787557									0.211084		0.340303	-0.723568						0.211084		0.340303	-0.723568						0.211084		0.340303	-0.723568						0.211084		0.340303	-0.723568	S
112770	9606	GLMP	glycosylated lysosomal membrane protein	5.93943	0.244702	0.922694	2.44731	0.617419	1				R	1	1	1	0.00313196	4.49582	0.377484	4.5769	0.886943						0.211084		0.340303	-0.927704	S	1	1	2	0.00541108	4.73328	1.06082	5.02564	1.07915	S	2	2	5	0.00630283	4.79954	1.05165	5.02187	1.07754
11278	9606	KLF12	Kruppel-like factor 12	13.6267	0.0130011	0.508351	5.36004	0.237371	0.831059									0.211084		0.340303	-0.93303	R	1	1	2	0	0.211084	0	0.340303	-0.93303						0.211084		0.340303	-0.93303	R	1	1	1	0.00118944	4.07534	0.198463	4.29768	0.795361
112812	9606	FDX1L	ferredoxin 1-like										S	1	1	1	0.000927564	3.96734	0.111796	4.04843	1.46716						0.211084		0.340303	-0.53837						0.211084		0.340303	-0.53837	S	1	1	2	0.00236147	4.37318	0.39402	4.59552	1.76306
11282	9606	MGAT4B	mannosyl (alpha-1,3-)-glycoprotein beta-1,4-N-acetylglucosaminyltransferase, isozyme B															0.211084		0.340303	-0.912924	S	1	1	1	0.000513583	3.71061	0.12019	4.07987	0.920039						0.211084		0.340303	-0.912924	S	2	2	5	0.00186815	4.27141	0.311708	4.49375	1.1229
11284	9606	PNKP	polynucleotide kinase 3'-phosphatase	-0.60895	0.502478	1	-0.370813	0.679909	1				S	6	6	10	0.0119263	5.07651	1.43743	5.15759	-0.276269	S	5	5	5	0.00161792	4.20896	0.378629	4.57821	-1.18972	S	4	4	4	0.00432905	4.63639	0.848689	4.92875	-0.637059	S	3	3	5	0.00165232	4.21809	0.275695	4.44043	-1.40695	S
112840	9606	WDR89	WD repeat domain 89	1.96592	0.397732	0.970753	-1.16768	0.609468	1				S	2	2	2	0.000130492	3.11558	0.0157277	3.19667	-0.339008	A	1	1	1	5.54737e-05	2.74409	0.0129821	3.11334	-0.386054						0.211084		0.340303	-1.95181	S	1	1	1	5.36474e-05	2.72955	0.00895126	2.95188	-0.47722	S
11285	9606	B4GALT7	xylosylprotein beta 1,4-galactosyltransferase, polypeptide 7							GOLGI								0.211084		0.340303	-0.539954						0.211084		0.340303	-0.539954						0.211084		0.340303	-0.539954	R	1	1	1	0.000548031	3.7388	0.0914409	3.96114	1.65721	A
112858	9606	TP53RK	TP53 regulating kinase	1.01163	0.339429	0.952852	-0.333339	0.745674	1				S	4	4	5	0.138174	6.14043	16.6536	6.22151	1.22517	S	4	4	12	0.0119019	5.07561	2.7853	5.44487	-0.418479	S	3	3	10	0.0546837	5.73786	10.7205	6.03021	0.820321	S	4	4	10	0.105412	6.02289	17.5884	6.24523	1.27536	S
112869	9606	SGF29	SAGA complex associated factor 29	-3.13527	0.0638806	0.778502	0.685852	0.646604	1				S	1	1	3	0.00108616	4.03589	0.13091	4.11697	0.0863271	S	1	1	1	0.00248482	4.39529	0.581503	4.76455	0.371713						0.211084		0.340303	-1.57804						0.211084		0.340303	-1.57804	S
112885	9606	PHF21B	PHD finger protein 21B															0.211084		0.340303	-0.701619	S	2	2	2	3.497e-05	2.5437	0.00818377	2.91295	0.684961						0.211084		0.340303	-0.701619						0.211084		0.340303	-0.701619
112936	9606	VPS26B	VPS26 retromer complex component B	-1.05741	0.609831	1	-1.99046	0.347879	0.911263				S	8	7	15	0.0177359	5.24885	2.13765	5.32994	0.563713	S	7	6	10	0.0102426	5.01041	2.39701	5.37967	0.593376	S	4	4	7	0.00223713	4.34969	0.438579	4.64205	0.153419	S	11	11	17	0.0161659	5.2086	2.69734	5.43094	0.623955	S
112939	9606	NACC1	nucleus accumbens associated 1, BEN and BTB (POZ) domain containing	0.2597	0.763951	1	-2.34531	0.025101	0.526442				S	8	7	10	0.0122428	5.08788	1.47558	5.16896	0.416217	S	6	5	10	0.00566156	4.75294	1.32493	5.12219	0.278606	S	7	6	12	0.0130449	5.11544	2.5574	5.4078	1.11898	S	5	4	9	0.00656714	4.81738	1.09575	5.03971	0.0359101	S
112942	9606	CFAP36	cilia and flagella associated protein 36	0.636626	0.788294	1	2.40868	0.325692	0.896965				S	4	4	4	0.00846182	4.92746	1.01987	5.00855	0.58832	S	4	4	7	0.00426975	4.6304	0.999217	4.99966	0.584145	S	2	2	5	0.00542907	4.73473	1.06434	5.02708	0.597028	S	4	4	4	0.01387	5.14208	2.31425	5.36441	0.755504
112950	9606	MED8	mediator complex subunit 8	1.31618	0.758209	1	1.09607	0.797467	1				S	6	6	14	0.0251012	5.39969	3.02536	5.48078	1.14032						0.211084		0.340303	-1.16742	S	1	1	5	0.00342083	4.53413	0.670637	4.82649	0.84659	R	1	1	1	0.000276814	3.44219	0.0461874	3.66452	0.324943	S
112970	9606	KTI12	KTI12 chromatin associated homolog	0.807939	0.630163	1	2.47869	0.165657	0.768241				S	6	6	8	0.0217004	5.33647	2.61547	5.41755	1.02428	S	3	3	8	0.0016215	4.20992	0.379467	4.57917	-0.348547	S	2	2	5	0.00545255	4.7366	1.06895	5.02896	0.387961	S	4	4	7	0.0170553	5.23186	2.84574	5.4542	1.08428	S
113	9606	ADCY7	adenylate cyclase 7	1.57732	0.684185	1	-6.16317	0.140563	0.741901				A	1	1	1	9.50896e-05	2.97813	0.0114608	3.05921	0.533253						0.211084		0.340303	-0.921305						0.211084		0.340303	-0.921305	A	2	1	2	0.000884827	3.94686	0.147636	4.16919	1.12707	S
113026	9606	PLCD3	phospholipase C, delta 3	-0.0422463	0.976358	1	-0.160273	0.91052	1									0.211084		0.340303	-2.22191	S	1	1	2	0.000802049	3.9042	0.187697	4.27346	-0.0884065	R	1	1	1	0.000163419	3.2133	0.0320376	3.50566	-0.504891	S	5	5	6	0.00310681	4.49231	0.518382	4.71465	0.150914	S
1131	9606	CHRM3	cholinergic receptor, muscarinic 3								Cell Membrane							0.211084		0.340303	-0.536508	A	1	1	1	0.000112115	3.04966	0.0262374	3.41892	1.39525						0.211084		0.340303	-0.536508						0.211084		0.340303	-0.536508
11311	9606	VPS45	vacuolar protein sorting 45 homolog (S. cerevisiae)	0.039126	0.966616	1	-1.07263	0.272537	0.860655	GOLGI			S	8	8	17	0.0211726	5.32577	2.55186	5.40686	1.23073	S	5	5	7	0.00456439	4.65938	1.06817	5.02864	-0.206403	S	4	4	12	0.00553805	4.74336	1.08571	5.03571	-0.179524	S	5	5	8	0.0158856	5.201	2.65057	5.42334	1.29336	S
113115	9606	MTFR2	mitochondrial fission regulator 2										R	2	2	2	0.00121638	4.08507	0.146605	4.16615	1.05811	S	1	1	1	0	0.211084	0	0.340303	-0.911694						0.211084		0.340303	-0.911694	R	1	1	1	0.000161091	3.20707	0.0268786	3.42941	0.678784	A
11313	9606	LYPLA2	lysophospholipase II	0.111307	0.892647	1	-0.811572	0.341029	0.905015				S	6	6	11	0.0444119	5.6475	5.3528	5.72858	0.948939	S	7	7	22	0.017048	5.23167	3.98962	5.60093	0.670142	S	5	5	18	0.0285445	5.45552	5.59601	5.74788	0.991085	S	6	6	19	0.0266877	5.42631	4.45294	5.64865	0.774358	S
113130	9606	CDCA5	cell division cycle associated 5	-1.86134	0.431471	0.985809	-0.387159	0.867181	1									0.211084		0.340303	-1.51744	S	1	1	2	0.00136624	4.13553	0.319731	4.50479	0.187881						0.211084		0.340303	-1.51744	A	1	1	1	0.000219868	3.34216	0.0366858	3.5645	-0.197159	S
113146	9606	AHNAK2	AHNAK nucleoprotein 2	-7.04934	0.029445	0.650898	2.16636	0.432044	0.937351				R	4	4	4	0.000206722	3.31539	0.0249155	3.39647	0.288359	R	2	2	2	4.07917e-05	2.61057	0.00954616	2.97983	-0.00926486	A	2	2	2	0	0.211084	0	0.340303	-1.89479	A	2	2	2	1.85569e-06	1.26851	0.000309628	1.49084	-1.07291	S
11315	9606	PARK7	parkinson protein 7	-0.35185	0.393172	0.969292	0.175121	0.664582	1	ENDORETICULUM	Cell Membrane		S	15	15	278	4.70871	7.6729	567.523	7.75398	0.794453	S	13	13	359	3.76336	7.57558	880.709	7.94483	1.28252	S	15	15	420	3.80603	7.58047	746.153	7.87283	1.09838	S	13	13	372	2.46501	7.39182	411.295	7.61415	0.43686	S
11316	9606	COPE	coatomer protein complex, subunit epsilon	-0.461102	0.602759	1	-0.828017	0.360135	0.916987	GOLGI			S	14	14	72	0.536079	6.72923	64.6117	6.81031	1.44684	S	9	9	46	0.0702448	5.84661	16.4389	6.21587	0.47627	S	10	10	49	0.213549	6.3295	41.8652	6.62185	1.13914	S	8	8	31	0.0802384	5.90438	13.3881	6.12672	0.330704	S
113174	9606	SAAL1	serum amyloid A-like 1	0.630462	0.708189	1	-0.896305	0.596547	1				S	4	4	17	0.0183421	5.26345	2.2107	5.34453	0.92627	S	6	6	25	0.0042033	4.62359	0.983665	4.99285	0.491528	S	5	5	15	0.0156203	5.19369	3.06228	5.48605	1.10121	S	3	3	17	0.0101994	5.00857	1.7018	5.23091	0.785813	S
113178	9606	SCAMP4	secretory carrier membrane protein 4	-0.0902416	0.942502	1	-2.45882	0.080139	0.669199	GOLGI			S	2	2	4	0.0543089	5.73487	6.54565	5.81595	0.0233904	S	2	2	6	0.0466657	5.669	10.9208	6.03825	0.503518	R	2	2	5	0.0822896	5.91534	16.1325	6.2077	0.869487	S	2	2	8	0.0234337	5.36984	3.90999	5.59218	-0.459923	S
113179	9606	ADAT3	adenosine deaminase, tRNA-specific 3										A	1	1	1	0	0.211084	0	0.340303	-0.531852	R	1	1	1	0.00200487	4.30209	0.469184	4.67134	1.92053						0.211084		0.340303	-0.531852	S	1	1	1	0.000200063	3.30117	0.0333812	3.5235	1.27058
113189	9606	CHST14	carbohydrate (N-acetylgalactosamine 4-0) sulfotransferase 14	-6.35416	0.173797	0.909542	3.90033	0.384272	0.920173				R	3	3	3	0.00197833	4.2963	0.238441	4.37738	0.738359	S	2	2	2	0.00127767	4.10642	0.299002	4.47567	0.78572	R	1	1	2	0	0.211084	0	0.340303	-1.20683	S	2	2	4	0.00145815	4.1638	0.243297	4.38614	0.742578	S
11319	9606	ECD	ecdysoneless homolog (Drosophila)	-2.39802	0.140281	0.899672	-1.35011	0.381126	0.920173				S	7	7	10	0.0191997	5.2833	2.31407	5.36438	0.766327	S	6	6	9	0.0172511	5.23682	4.03713	5.60607	0.912372	S	2	2	2	0.00138737	4.14219	0.271988	4.43455	0.204477	S	5	5	10	0.00740996	4.86982	1.23638	5.09215	0.601834	S
11320	9606	MGAT4A	mannosyl (alpha-1,3-)-glycoprotein beta-1,4-N-acetylglucosaminyltransferase, isozyme A	3.93455	0.191769	0.909542	-2.12963	0.460487	0.952806			SECRETED						0.211084		0.340303	-0.724363						0.211084		0.340303	-0.724363						0.211084		0.340303	-0.724363						0.211084		0.340303	-0.724363	S
113201	9606	CASC4	cancer susceptibility candidate 4	-3.79516	0.0353483	0.683697	-0.741166	0.628907	1	GOLGI			S	4	4	4	0.00318483	4.50309	0.383856	4.58417	-0.655981	S	3	3	5	0.0174202	5.24105	4.07672	5.61031	0.440638	S	3	3	4	0.00165506	4.21881	0.324466	4.51117	-0.733994	S	3	3	3	0.00014999	3.17606	0.0250263	3.3984	-1.92319	S
11321	9606	GPN1	GPN-loop GTPase 1	-0.609381	0.637984	1	0.621414	0.631471	1				S	5	5	8	0.0361284	5.55785	4.35443	5.63893	0.551323	S	4	4	8	0.0487909	5.68834	11.4182	6.0576	1.25916	S	3	3	7	0.0183321	5.26321	3.59393	5.55557	0.410382	S	1	1	4	0.0356237	5.55174	5.94394	5.77407	0.779811	S
11325	9606	DDX42	DEAD (Asp-Glu-Ala-Asp) box helicase 42	0.108095	0.770058	1	0.367079	0.335974	0.90266				S	28	28	98	0.150777	6.17834	18.1726	6.25942	-1.05265	S	32	32	146	0.0942045	5.97407	22.0459	6.34333	-0.860685	S	24	24	67	0.108314	6.03468	21.2344	6.32704	-0.897949	S	25	25	87	0.131356	6.11845	21.9173	6.34079	-0.866502	S
113251	9606	LARP4	La ribonucleoprotein domain family, member 4	-0.627602	0.433735	0.987049	-2.36218	0.0162077	0.443233				S	19	19	60	0.0956477	5.98067	11.5281	6.06176	1.11206	S	14	14	37	0.0291069	5.464	6.81165	5.83325	0.641935	S	12	12	38	0.0254389	5.4055	4.98716	5.69785	0.363364	S	15	15	32	0.0395336	5.59697	6.59631	5.8193	0.613232	S
11328	9606	FKBP9	FK506 binding protein 9, 63 kDa	-0.185599	0.719334	1	-0.94429	0.0977282	0.692316	ENDORETICULUM			S	11	11	21	0.0842033	5.92533	10.1487	6.00641	1.20948	S	7	7	13	0.029318	5.46713	6.86105	5.83639	0.661919	S	7	7	16	0.0421507	5.6248	8.26343	5.91716	0.922043	S	8	8	21	0.0390449	5.59156	6.51478	5.8139	0.589484	S
11329	9606	STK38	serine/threonine kinase 38	0.254663	0.938943	1	6.70975	0.0738312	0.661654				S	2	2	3	0.0119567	5.07761	1.44109	5.15869	0.654372	S	4	4	6	0.00708972	4.85063	1.65915	5.21989	0.682615	S	3	3	4	0.00325881	4.51306	0.638875	4.80542	0.491326	S	8	8	13	0.0319263	5.50415	5.32702	5.72648	0.916424
11331	9606	PHB2	prohibitin 2	0.0161516	0.973713	1	-0.400224	0.425105	0.93628				S	12	12	43	0.150832	6.17849	18.1792	6.25958	-1.03792	S	12	12	57	0.112593	6.05151	26.3494	6.42077	-0.808344	S	11	11	65	0.177132	6.2483	34.7258	6.54065	-0.637608	S	9	9	55	0.0845438	5.92708	14.1064	6.14942	-1.1948	S
11332	9606	ACOT7	acyl-CoA thioesterase 7	-0.486387	0.220301	0.909542	0.0114489	0.975657	1				S	12	12	71	0.399151	6.60114	48.1082	6.68222	1.05062	S	9	9	33	0.209181	6.32052	48.9529	6.68978	1.06396	S	8	8	35	0.205304	6.3124	40.2489	6.60475	0.913845	S	5	5	21	0.17868	6.25207	29.8133	6.47441	0.683712	S
11333	9606	PDAP1	PDGFA associated protein 1	-0.190222	0.663848	1	0.40569	0.365225	0.918736				S	7	7	38	0.814245	6.91075	98.1379	6.99184	0.310007	S	7	7	36	0.90878	6.95846	212.675	7.32772	1.60201	S	7	7	52	0.675808	6.82982	132.489	7.12218	0.811388	S	5	5	42	0.725292	6.86051	121.018	7.08285	0.660096	S
11334	9606	TUSC2	tumor suppressor candidate 2	3.47398	0.41865	0.975417	-1.19566	0.776163	1									0.211084		0.340303	-0.723883	R	2	2	2	0.00124946	4.09672	0.292401	4.46598	1.27776	A	1	1	1	0.000698183	3.84397	0.136875	4.13633	1.11783	S	1	1	1	0.00135666	4.13247	0.226364	4.35481	1.22383
11335	9606	CBX3	chromobox homolog 3	-0.242515	0.406055	0.973438	-0.7144	0.034553	0.563152				S	7	6	32	0.55163	6.74165	66.486	6.82273	-0.816929	S	7	6	18	0.298174	6.47447	69.7794	6.84373	-0.751505	S	7	6	29	0.317398	6.5016	62.2243	6.79396	-0.906569	S	7	6	17	0.319266	6.50415	53.2706	6.72649	-1.1168	S
11336	9606	EXOC3	exocyst complex component 3	0.138466	0.917063	1	1.24722	0.362812	0.916987	GOLGI			S	8	8	16	0.00850557	4.9297	1.02515	5.01079	0.525372	S	6	6	13	0.00666105	4.82354	1.55883	5.1928	0.637203	S	6	6	11	0.00357715	4.55354	0.701283	4.84589	0.42406	S	9	9	21	0.0165471	5.21872	2.76094	5.44106	0.789735	S
11338	9606	U2AF2	U2 small nuclear RNA auxiliary factor 2	-0.193591	0.726695	1	-0.241659	0.663393	1				S	11	11	71	0.703325	6.84716	84.7691	6.92824	-0.773944	S	12	12	108	0.334333	6.52418	78.2413	6.89344	-0.853581	S	10	10	74	0.669201	6.82556	131.194	7.11791	-0.339904	S	12	12	97	0.231671	6.36487	38.6552	6.58721	-1.55433	S
11339	9606	OIP5	Opa interacting protein 5	6.59533	0.0885	0.842056	-0.414952	0.90483	1									0.211084		0.340303	-1.20693	S	1	1	1	0	0.211084	0	0.340303	-1.20693						0.211084		0.340303	-1.20693	S	1	1	1	0.0036601	4.56349	0.610701	4.78583	0.758821	A
1134	9606	CHRNA1	cholinergic receptor, nicotinic, alpha 1 (muscle)								Cell Membrane							0.211084		0.340303	-0.353553						0.211084		0.340303	-0.353553						0.211084		0.340303	-0.353553						0.211084		0.340303	-0.353553
11340	9606	EXOSC8	exosome component 8	-0.132208	0.761123	1	0.0983283	0.820857	1				S	6	6	13	0.0601983	5.77958	7.25548	5.86067	-1.05238	S	8	8	16	0.040928	5.61202	9.57805	5.98128	-0.518695	S	3	3	7	0.0456558	5.6595	8.9506	5.95185	-0.648897	S	5	5	11	0.0387399	5.58816	6.46389	5.81049	-1.27438	S
11342	9606	RNF13	ring finger protein 13										S	2	2	3	0.00744563	4.8719	0.897395	4.95298	2.47487						0.211084		0.340303	-0.353553						0.211084		0.340303	-0.353553						0.211084		0.340303	-0.353553
11344	9606	TWF2	twinfilin actin binding protein 2	-0.275414	0.589986	1	-0.146395	0.772873	1				S	15	13	60	0.274017	6.43778	33.0262	6.51886	1.095	S	12	10	40	0.100021	6.00009	23.407	6.36935	0.878295	S	8	7	45	0.0880198	5.94458	17.2559	6.23694	0.686379	S	13	11	65	0.183281	6.26312	30.581	6.48545	1.04658	S
113444	9606	SMIM12	small integral membrane protein 12	-12.0555	0.00317709	0.361053	-4.69932	0.133552	0.738584				S	2	2	2	0.0106684	5.0281	1.28582	5.10918	0.690972	R	2	2	2	0.00850834	4.92984	1.99114	5.2991	0.766532						0.211084		0.340303	-1.2063						0.211084		0.340303	-1.2063	S
11345	9606	GABARAPL2	GABA(A) receptor-associated protein like 2	-0.92949	0.18715	0.909542	-0.835786	0.230252	0.825379	GOLGI			S	4	3	10	0.0473621	5.67543	5.70838	5.75651	0.905144	S	5	4	14	0.0308085	5.48867	7.20987	5.85793	1.33171	S	3	2	5	0.0134139	5.12756	2.62974	5.41991	-0.510667	S	2	2	7	0.0258573	5.41258	4.31439	5.63492	0.393696	S
113451	9606	AZIN2	antizyme inhibitor 2	-5.96761	0.161298	0.909542	-1.46372	0.712902	1		Cell Membrane							0.211084		0.340303	-0.723479	A	1	1	1	0	0.211084	0	0.340303	-0.723479						0.211084		0.340303	-0.723479	A	1	1	1	0	0.211084	0	0.340303	-0.723479	A
113455421	9606	113455421		-1.25006	0.732184	1	5.86421	0.137766	0.741901				S	5	5	7	0.0073252	4.86482	0.882879	4.9459	0.567363	S	5	5	8	0.00860232	4.93462	2.01313	5.30387	0.794252	S	2	2	2	0.00122501	4.08814	0.240158	4.3805	0.208998	S	3	3	5	0.00784024	4.89433	1.30817	5.11666	0.675596	S
1136	9606	CHRNA3	cholinergic receptor, nicotinic, alpha 3 (neuronal)	-2.399	0.681138	1	5.42761	0.364212	0.917994		Cell Membrane		S	2	2	2	0.00607402	4.78348	0.732079	4.86456	0.814437	S	2	2	4	0.00287158	4.45812	0.672013	4.82738	0.797968	R	1	1	1	0.00104708	4.01998	0.205275	4.31234	0.569831	S	2	2	2	0.000516322	3.71292	0.0861501	3.93526	0.402803
113612	9606	CYP2U1	cytochrome P450, family 2, subfamily U, polypeptide 1															0.211084		0.340303	-0.353553						0.211084		0.340303	-0.353553						0.211084		0.340303	-0.353553	S	2	2	3	0.00198222	4.29715	0.330741	4.51949	2.47487
113675	9606	SDSL	serine dehydratase-like	1.86729	0.483158	0.994452	-0.292409	0.911007	1				S	3	3	3	0.00156078	4.19334	0.188115	4.27442	0.521154	S	4	4	4	0.00806419	4.90656	1.8872	5.27582	0.945524	S	4	4	6	0.00833975	4.92115	1.63497	5.21351	0.919119	S	3	3	5	0.0173228	5.23862	2.89037	5.46095	1.02398	R
113802	9606	HENMT1	HEN1 methyltransferase homolog 1 (Arabidopsis)										S	1	1	1	0.000857967	3.93347	0.103408	4.01455	1.35165						0.211084		0.340303	-0.69238						0.211084		0.340303	-0.69238	S	2	2	2	0.00159008	4.20142	0.265311	4.42376	1.5793	A
113828	9606	FAM83F	family with sequence similarity 83, member F	0.758331	0.710638	1	-0.333015	0.870057	1									0.211084		0.340303	-2.27622	S	1	1	1	0.000989547	3.99544	0.231576	4.36469	0.132405	R	2	2	2	0.000185487	3.26831	0.0363638	3.56067	-0.34881	S	1	1	2	0.000613557	3.78785	0.102374	4.01019	-0.0797682	S
1139	9606	CHRNA7	cholinergic receptor, nicotinic, alpha 7 (neuronal)	0.35714	0.913046	1	2.73517	0.414326	0.933963		Cell Membrane		A	1	0	1	0.000322836	3.50898	0.0389102	3.59006	0.751573	S	1	1	1	0.000633274	3.80159	0.1482	4.17085	1.05203	A	1	1	1	0.00091923	3.96342	0.18021	4.25578	1.09596	S	1	1	1	0.000314642	3.49782	0.0524992	3.72015	0.818871
114	9606	ADCY8	adenylate cyclase 8 (brain)	-0.728882	0.867467	1	-2.45832	0.577522	1				S	1	1	3	0.00182183	4.26051	0.219578	4.34159	0.732987	A	1	1	1	0.0014557	4.16307	0.340666	4.53233	0.825338	R	1	1	2	0.00139133	4.14343	0.272764	4.43579	0.778595	R	1	1	2	0.000598362	3.77696	0.0998389	3.9993	0.56726
114034	9606	TOE1	target of EGR1, member 1 (nuclear)	1.05437	0.159876	0.909224	0.0543979	0.937771	1				S	8	8	21	0.0131796	5.1199	1.58848	5.20098	-1.94769	S	4	4	12	0.0209197	5.32056	4.89568	5.68981	-0.463954	S	5	5	21	0.0239112	5.3786	4.68767	5.67096	-0.521188	S	4	4	12	0.0428841	5.6323	7.15537	5.85463	0.0363157	S
114049	9606	WBSCR22	Williams Beuren syndrome chromosome region 22	-1.39294	0.281849	0.934255	-0.444462	0.721228	1				S	5	5	9	0.0324309	5.51096	3.90878	5.59204	0.878469	S	1	1	5	0.00657449	4.81786	1.53858	5.18712	-0.209408	S	2	2	3	0.009538	4.97946	1.86988	5.27181	0.0181351	S	1	1	6	0.00279498	4.44638	0.466352	4.66871	-1.60217	S
114112	9606	TXNRD3	thioredoxin reductase 3	8.30184	0.0763467	0.809176	-1.9933	0.634427	1	ENDORETICULUM			S	1	1	1	0	0.211084	0	0.340303	-0.915034	S	2	2	2	0.00038325	3.58348	0.0896891	3.95274	0.779078	S	3	3	4	0.00367188	4.56489	0.719855	4.85724	1.20326	S	1	1	1	0.00325609	4.5127	0.54329	4.73503	1.14595
114131	9606	UCN3	urocortin 3	-5.98925	0.0783433	0.819796	11.6914	0.00486728	0.351128			SECRETED						0.211084		0.340303	-0.540037						0.211084		0.340303	-0.540037						0.211084		0.340303	-0.540037						0.211084		0.340303	-0.540037
114294	9606	LACTB	lactamase, beta	-0.846265	0.542431	1	-2.34477	0.118563	0.726549				S	5	5	7	0.00657716	4.81804	0.79272	4.89912	0.504774	S	1	1	2	0.000651357	3.81382	0.152432	4.18308	-1.04048	R	1	1	1	0.00063964	3.80594	0.125398	4.09829	-1.22345	S	2	2	2	0.00178676	4.25207	0.298128	4.4744	-0.411788	S
114483834	9606	114483834		-1.10455	0.0674906	0.785785	-1.38455	0.0300141	0.544981				S	22	0	67	0.08505	5.92967	10.2508	6.01076	1.47252	S	20	0	70	0.0291058	5.46398	6.8114	5.83324	0.767307	S	18	0	44	0.0231389	5.36434	4.53628	5.6567	0.0660014	S	21	0	46	0.0199504	5.29995	3.32879	5.52229	-0.467966	S
1145	9606	CHRNE	cholinergic receptor, nicotinic, epsilon (muscle)	1.65956	0.48399	0.994452	0.233163	0.920274	1		Cell Membrane		S	1	1	1	0.0011056	4.0436	0.133254	4.12468	0.700142	S	1	1	2	4.27064e-05	2.63049	0.00999425	2.99975	0.0221712	S	1	1	2	0.000433166	3.63665	0.0849201	3.92901	0.582216	S	1	1	2	0.00093808	3.97224	0.156522	4.19458	0.742267	S
114569	9606	MAL2	mal, T-cell differentiation protein 2 (gene/pseudogene)	-1.45834	0.152814	0.90661	-1.32136	0.189682	0.784149		Cell Membrane		S	1	1	1	0.088901	5.94891	10.7149	6.02999	-0.114355	R	2	2	6	0.0696796	5.84311	16.3066	6.21236	0.353896	S	2	2	5	0.0381838	5.58188	7.48575	5.87424	-0.514256	S	1	1	4	0.0185255	5.26777	3.09105	5.49011	-1.50052	S
114609	9606	TIRAP	toll-interleukin 1 receptor (TIR) domain containing adaptor protein								Cell Membrane							0.211084		0.340303	-0.353553						0.211084		0.340303	-0.353553						0.211084		0.340303	-0.353553						0.211084		0.340303	-0.353553
1147	9606	CHUK	conserved helix-loop-helix ubiquitous kinase	-0.577114	0.815902	1	-8.14734	0.0107899	0.40591				S	9	9	20	0.00889941	4.94936	1.07261	5.03044	0.765935	S	5	5	7	0.00483296	4.68421	1.13102	5.05347	0.777265	S	3	3	3	0.00172053	4.23566	0.337302	4.52802	0.518743	S	8	7	9	0.00968506	4.9861	1.61599	5.20844	0.853508	S
114781	9606	BTBD9	BTB (POZ) domain containing 9	-0.697965	0.877665	1	-2.4185	0.59723	1									0.211084		0.340303	-0.538532						0.211084		0.340303	-0.538532	A	1	1	1	0	0.211084	0	0.340303	-0.538532						0.211084		0.340303	-0.538532	S
114783	9606	LMTK3	lemur tyrosine kinase 3										A	1	1	1	7.52992e-05	2.87679	0.00907553	2.95787	2.47487						0.211084		0.340303	-0.353553						0.211084		0.340303	-0.353553						0.211084		0.340303	-0.353553	S
114785	9606	MBD6	methyl-CpG binding domain protein 6	2.60606	0.492176	0.997787	1.74175	0.643053	1									0.211084		0.340303	-1.18467						0.211084		0.340303	-1.18467	A	1	1	1	0	0.211084	0	0.340303	-1.18467	A	1	1	1	0.000395385	3.59702	0.0659714	3.81936	0.316642	S
114787	9606	GPRIN1	G protein regulated inducer of neurite outgrowth 1	-2.9779	0.436514	0.987307	-0.206476	0.956008	1		Cell Membrane		A	2	2	2	6.28686e-05	2.79843	0.00757732	2.87952	0.650903						0.211084		0.340303	-1.18619						0.211084		0.340303	-1.18619	S	1	1	1	0	0.211084	0	0.340303	-1.18619	S
114788	9606	CSMD3	CUB and Sushi multiple domains 3								Cell Membrane							0.211084		0.340303	-0.353553						0.211084		0.340303	-0.353553						0.211084		0.340303	-0.353553						0.211084		0.340303	-0.353553
114789	9606	SLC25A25	solute carrier family 25 (mitochondrial carrier; phosphate carrier), member 25	0.89114	0.833784	1	-6.09222	0.179233	0.77898									0.211084		0.340303	-0.722072	R	1	1	1	0.000102542	3.0109	0.0239972	3.38016	1.02864						0.211084		0.340303	-0.722072						0.211084		0.340303	-0.722072	S
114790	9606	STK11IP	serine/threonine kinase 11 interacting protein	-3.29174	0.444159	0.987311	1.29329	0.759492	1				R	2	2	2	0.000409539	3.6123	0.0493603	3.69338	0.505062	S	1	1	1	0.000378417	3.57797	0.088558	3.94723	0.657584						0.211084		0.340303	-1.50958	S	2	2	2	0.00237966	4.37651	0.397055	4.59885	1.0491	S
114791	9606	TUBGCP5	tubulin, gamma complex associated protein 5	4.4979	0.35454	0.960891	-2.14744	0.650661	1				S	2	2	2	5.1328e-05	2.71035	0.00618638	2.79144	0.69662						0.211084		0.340303	-0.682955	R	2	2	3	0.00358165	4.55408	0.702165	4.84644	1.85324	S	1	1	3	7.38103e-05	2.86812	0.0123155	3.09045	0.864916
114793	9606	FMNL2	formin-like 2	-2.32411	0.228781	0.909542	0.710876	0.699187	1				A	2	1	2	0.000663325	3.82173	0.0799481	3.90281	-0.382508	A	1	1	1	0.000189427	3.27744	0.0443302	3.6467	-0.63534	S	1	0	1	0.000212998	3.32838	0.0417573	3.62073	-0.660976	S	2	2	2	2.02857e-05	2.30719	0.00338474	2.52953	-1.73823	S
114799	9606	ESCO1	establishment of sister chromatid cohesion N-acetyltransferase 1	-1.8128	0.306763	0.944187	0.741957	0.665835	1									0.211084		0.340303	-1.53539	A	2	2	3	0.00053636	3.72946	0.12552	4.09871	0.285476	R	1	1	2	7.97523e-05	2.90174	0.015635	3.1941	-0.152789						0.211084		0.340303	-1.53539	S
114803	9606	MYSM1	Myb-like, SWIRM and MPN domains 1	5.85772	0.0931971	0.849004	4.05526	0.221363	0.816316				S	1	1	2	7.38514e-05	2.86836	0.00890103	2.94944	0.451339						0.211084		0.340303	-1.17165	A	1	1	1	0.000151762	3.18116	0.0297522	3.47352	0.777337	S	4	4	4	0.000781405	3.89288	0.13038	4.11521	1.17649	A
114822	9606	RHPN1	rhophilin, Rho GTPase binding protein 1										S	1	1	2	0.000355441	3.55077	0.0428399	3.63185	0.943656						0.211084		0.340303	-0.716921						0.211084		0.340303	-0.716921						0.211084		0.340303	-0.716921
114823	9606	LENG8	leukocyte receptor cluster (LRC) member 8	-3.01202	0.230916	0.909542	-0.0909204	0.96957	1									0.211084		0.340303	-1.18648	S	3	3	7	0.000629386	3.79892	0.14729	4.16817	0.280055						0.211084		0.340303	-1.18648						0.211084		0.340303	-1.18648	S
114825	9606	PWWP2A	PWWP domain containing 2A	-6.1783	0.0313135	0.664514	0.24039	0.920216	1									0.211084		0.340303	-0.934866						0.211084		0.340303	-0.934866						0.211084		0.340303	-0.934866	A	1	1	1	0	0.211084	0	0.340303	-0.934866	S
114826	9606	SMYD4	SET and MYND domain containing 4	0.822854	0.842838	1	3.46177	0.415042	0.933963				S	3	3	5	0.000967618	3.9857	0.116623	4.06679	0.262748	S	4	4	4	0.00200332	4.30175	0.468822	4.67101	0.664926	S	1	1	2	0.000723707	3.85956	0.141879	4.15192	0.319414	S	5	5	7	0.00722681	4.85895	1.20582	5.08128	0.93801	S
114827	9606	FHAD1	forkhead-associated (FHA) phosphopeptide binding domain 1	1.86851	0.44148	0.987307	2.36143	0.336644	0.90288									0.211084		0.340303	-2.34323	A	1	1	1	0.000753531	3.8771	0.176343	4.24636	0.585969	A	2	2	2	0.00164313	4.21567	0.322128	4.50803	0.782199	R	4	4	4	0.000490082	3.69027	0.081772	3.9126	0.335683	A
114876	9606	OSBPL1A	oxysterol binding protein-like 1A	0.726762	0.76304	1	-1.0521	0.663651	1				S	4	4	4	0.00208482	4.31907	0.251275	4.40015	0.410345	S	2	2	3	0.000441337	3.64477	0.103283	4.01403	0.153504	S	3	3	4	0.000913453	3.96069	0.179078	4.25304	0.312492	S	4	4	4	0.00237878	4.37635	0.396909	4.59869	0.542411	S
114879	9606	OSBPL5	oxysterol binding protein-like 5	3.64204	0.56372	1	1.46205	0.814869	1				A	1	1	1	0.000921752	3.96461	0.111095	4.0457	0.26916						0.211084		0.340303	-1.57104	R	1	1	1	0	0.211084	0	0.340303	-1.57104	S	3	3	5	0.0219045	5.34053	3.65485	5.56287	1.02263	S
114881	9606	OSBPL7	oxysterol binding protein-like 7															0.211084		0.340303	-0.53971						0.211084		0.340303	-0.53971						0.211084		0.340303	-0.53971	R	2	2	2	0.000273906	3.4376	0.0457022	3.65994	1.68662	S
114882	9606	OSBPL8	oxysterol binding protein-like 8	-1.87683	0.018254	0.560871	-0.495382	0.44843	0.945325				S	10	10	20	0.0249188	5.39653	3.00337	5.47761	-0.118143	S	9	9	15	0.0134614	5.12909	3.15027	5.49835	-0.0696911	S	7	7	13	0.00263112	4.42014	0.515819	4.7125	-1.90563	S	10	10	16	0.00815004	4.91116	1.35986	5.1335	-0.922077	S
114883	9606	OSBPL9	oxysterol binding protein-like 9	-1.3376	0.121011	0.880759	-0.438452	0.582121	1	GOLGI			S	10	9	23	0.023361	5.36849	2.81562	5.44957	1.41644	S	6	6	10	0.0123441	5.09146	2.8888	5.46072	1.4547	S	7	6	12	0.00737203	4.86759	1.44525	5.15994	0.422018	S	5	4	13	0.00528075	4.7227	0.881112	4.94503	-0.315864	S
114884	9606	OSBPL10	oxysterol binding protein-like 10	0.917022	0.596339	1	-2.1317	0.237587	0.831099	GOLGI			S	8	6	11	0.00531457	4.72547	0.640545	4.80655	0.876728	S	5	4	5	0.000535696	3.72892	0.125365	4.09818	-0.711077	S	4	3	4	0.00395922	4.59761	0.776187	4.88997	1.0637	S	4	2	9	0.00221068	4.34453	0.36886	4.56686	0.339471	S
114885	9606	OSBPL11	oxysterol binding protein-like 11	-0.273755	0.78448	1	-1.04329	0.314139	0.893517	GOLGI			S	11	10	25	0.0114517	5.05887	1.38023	5.13995	0.740466	S	8	7	20	0.00623259	4.79467	1.45857	5.16393	0.82615	S	4	4	8	0.00317194	4.50133	0.621844	4.79368	-0.49716	S	6	5	10	0.0132753	5.12304	2.21503	5.34538	1.4747	S
114971	9606	PTPMT1	protein tyrosine phosphatase, mitochondrial 1	-0.0184402	0.974717	1	0.703159	0.249967	0.839444				S	4	4	7	0.0266084	5.42502	3.20701	5.5061	0.340936	S	4	4	6	0.0112513	5.0512	2.63305	5.42046	-0.392097	S	3	3	4	0.0155303	5.19118	3.04464	5.48354	0.14779	S	3	3	5	0.0162027	5.20959	2.70348	5.43192	-0.293979	S
114984	9606	FLYWCH2	FLYWCH family member 2	0.465977	0.680052	1	-0.439655	0.697008	1				S	4	3	8	0.0535165	5.72849	6.45014	5.80957	0.36756	S	5	4	11	0.0403625	5.60598	9.44573	5.97524	0.721927	S	5	4	17	0.0427832	5.63127	8.38744	5.92363	0.611539	S	5	4	10	0.0830589	5.91939	13.8587	6.14172	1.07805	S
114990	9606	VASN	vasorin									SECRETED						0.211084		0.340303	-0.537378						0.211084		0.340303	-0.537378						0.211084		0.340303	-0.537378	S	1	1	1	0.00110689	4.0441	0.184689	4.26644	1.42585
114991	9606	ZNF618	zinc finger protein 618	6.503	0.144707	0.899672	1.48253	0.719994	1				A	1	1	1	0.000151655	3.18086	0.0182784	3.26194	0.217324						0.211084		0.340303	-1.56132						0.211084		0.340303	-1.56132	S	3	3	3	0.000468495	3.67071	0.0781701	3.89304	0.601529	S
115	9606	ADCY9	adenylate cyclase 9															0.211084		0.340303	-0.927449	A	1	1	1	2.22026e-05	2.3464	0.00519591	2.71566	0.739536						0.211084		0.340303	-0.927449	S	1	1	1	4.15667e-05	2.61875	0.00693555	2.84108	0.827552	S
115024	9606	NT5C3B	5'-nucleotidase, cytosolic IIIB										A	1	1	1	0.000854344	3.93163	0.102971	4.01271	1.09173						0.211084		0.340303	-0.720357						0.211084		0.340303	-0.720357	S	1	1	1	0.0030344	4.48207	0.5063	4.70441	1.43303
115098	9606	CCDC124	coiled-coil domain containing 124	-0.706595	0.476382	0.99429	0.613937	0.534254	0.992666				S	15	15	51	0.359963	6.55626	43.385	6.63734	2.03857	S	8	8	34	0.0241241	5.38245	5.64556	5.75171	-0.196391	S	8	8	32	0.0617686	5.79077	12.1094	6.08312	0.639964	S	9	9	24	0.0455172	5.65818	7.5947	5.88051	0.128654	S
115106	9606	HAUS1	HAUS augmin-like complex, subunit 1	0.74652	0.578369	1	-2.48132	0.093111	0.689116				S	5	5	11	0.0123335	5.09108	1.4865	5.17217	0.657677	S	2	2	3	0.00457483	4.66037	1.07061	5.02963	0.591545	S	2	2	3	0.0184717	5.26651	3.62129	5.55886	0.837094	S	1	1	1	0.00741393	4.87005	1.23704	5.09238	0.62066	S
115123	9606	2021-03-03	membrane-associated ring finger (C3HC4) 3, E3 ubiquitin protein ligase															0.211084		0.340303	-0.353553						0.211084		0.340303	-0.353553	A	1	1	1	0	0.211084	0	0.340303	-0.353553						0.211084		0.340303	-0.353553
115201	9606	ATG4A	autophagy related 4A, cysteine peptidase	7.57604	0.124004	0.884894	2.18887	0.630009	1									0.211084		0.340303	-0.521129						0.211084		0.340303	-0.521129	A	1	1	1	7.3586e-05	2.86679	0.0144262	3.15915	1.07238	S	1	1	1	0.00472031	4.67397	0.787601	4.89631	2.0544
115209	9606	OMA1	OMA1 zinc metallopeptidase	3.08381	0.24715	0.923044	1.56328	0.542971	0.995359									0.211084		0.340303	-0.931459						0.211084		0.340303	-0.931459						0.211084		0.340303	-0.931459						0.211084		0.340303	-0.931459	S
115253422	9606	115253422		-2.05159	0.536037	1	-1.35877	0.679557	1				S	7	0	14	0.0399918	5.60197	4.82006	5.68305	1.07687	S	4	0	8	0.00177301	4.24871	0.414924	4.61797	0.421567	S	3	0	4	0.000428948	3.6324	0.0840931	3.92476	-0.00493724	S	2	0	4	0.00829369	4.91875	1.38383	5.14108	0.743419	S
115286	9606	SLC25A26	solute carrier family 25 (S-adenosylmethionine carrier), member 26	4.61396	0.230669	0.909542	-1.52436	0.678028	1									0.211084		0.340303	-0.929754						0.211084		0.340303	-0.929754						0.211084		0.340303	-0.929754	A	1	1	1	0.00381449	4.58144	0.63646	4.80377	1.06476	S
1153	9606	CIRBP	cold inducible RNA binding protein	-1.05131	0.147034	0.900074	0.119533	0.858553	1				S	6	6	23	0.381569	6.58157	45.9891	6.66265	0.764991	S	3	3	28	0.0995888	5.99821	23.306	6.36747	-0.429274	S	3	3	29	0.15287	6.18432	29.9695	6.47668	0.0125747	S	6	6	41	0.0499063	5.69816	8.32704	5.92049	-2.23765	S
115350	9606	FCRL1	Fc receptor-like 1								Cell Membrane							0.211084		0.340303	-0.353553	S	1	1	1	0.000410456	3.61327	0.0960558	3.98252	2.47487						0.211084		0.340303	-0.353553						0.211084		0.340303	-0.353553
115353	9606	LRRC42	leucine rich repeat containing 42	-1.5621	0.636648	1	6.97423	0.0624833	0.648159				S	3	3	10	0.0023462	4.37036	0.282779	4.45145	0.867814	S	1	1	2	0.00123111	4.0903	0.288108	4.45956	0.871885	S	1	1	1	0.000236023	3.37295	0.0462711	3.66531	0.473111	S	2	2	2	0.00121027	4.08288	0.201938	4.30522	0.794395	A
115361	9606	GBP4	guanylate binding protein 4															0.211084		0.340303	-0.70498	A	1	1	1	0.000200611	3.30235	0.0469475	3.67161	1.10609	S	2	1	3	0.00227216	4.35644	0.445447	4.6488	1.63734						0.211084		0.340303	-0.70498
115416	9606	MALSU1	mitochondrial assembly of ribosomal large subunit 1	-3.70123	0.161104	0.909542	4.68498	0.0874064	0.681941									0.211084		0.340303	-0.715947	R	1	1	1	0.000230476	3.36263	0.0539364	3.73188	0.897236						0.211084		0.340303	-0.715947						0.211084		0.340303	-0.715947
115426	9606	UHRF2	ubiquitin-like with PHD and ring finger domains 2, E3 ubiquitin protein ligase	3.72606	0.263801	0.93093	1.89934	0.555779	0.999782									0.211084		0.340303	-0.932062						0.211084		0.340303	-0.932062						0.211084		0.340303	-0.932062						0.211084		0.340303	-0.932062	S
1155	9606	TBCB	tubulin folding cofactor B	-0.211644	0.625903	1	0.578606	0.205403	0.800097				S	15	15	52	0.255854	6.40799	30.8371	6.48907	0.665045	S	11	11	42	0.234208	6.3696	54.8099	6.73886	1.29515	S	10	10	71	0.215102	6.33264	42.1697	6.625	1.00793	S	9	9	56	0.179133	6.25317	29.8889	6.47551	0.630832	S
115548	9606	FCHO2	FCH domain only 2	0.243257	0.926256	1	-5.67722	0.0592474	0.641618				S	7	7	12	0.00476343	4.67792	0.574119	4.759	0.328038	S	9	9	13	0.0171715	5.23481	4.01852	5.60407	0.831187	S	7	7	17	0.0054797	4.73876	1.07427	5.03111	0.490052	S	10	10	22	0.0180333	5.25608	3.00892	5.47841	0.756372	S
115677	9606	NOSTRIN	nitric oxide synthase trafficking	-5.31038	0.0843749	0.833014	-0.752267	0.784871	1		Cell Membrane							0.211084		0.340303	-0.932462	S	2	2	4	0.000780967	3.89263	0.182764	4.26189	0.88911						0.211084		0.340303	-0.932462						0.211084		0.340303	-0.932462	S
115701	9606	ALPK2	alpha-kinase 2	-1.72184	0.619769	1	2.71858	0.439362	0.940916				A	1	1	1	1.24563e-05	2.09539	0.00150131	2.17647	-0.678959	A	1	1	1	1.92269e-05	2.28391	0.00449953	2.65317	-0.356992	A	1	1	1	0	0.211084	0	0.340303	-1.91913	R	1	1	1	8.49806e-05	2.92932	0.0141793	3.15166	-0.0203063	R
115703	9606	ARHGAP33	Rho GTPase activating protein 33	-3.71538	0.257062	0.930812	0.505278	0.87168	1									0.211084		0.340303	-1.20079						0.211084		0.340303	-1.20079						0.211084		0.340303	-1.20079	A	1	1	1	0.000227269	3.35654	0.0379206	3.57888	0.593462	S
115704	9606	EVI5L	ecotropic viral integration site 5-like	3.66939	0.464967	0.993151	2.82919	0.570163	1				S	2	2	2	0.00158669	4.20049	0.191238	4.28157	0.92849						0.211084		0.340303	-0.886254	R	3	3	5	0.00103882	4.01654	0.203655	4.30889	0.941069	S	1	1	1	0.0142338	5.15332	2.37497	5.37566	1.43226
115708	9606	TRMT61A	tRNA methyltransferase 61A	0.187565	0.881227	1	0.913312	0.474882	0.963813				S	4	4	16	0.0498615	5.69777	6.00962	5.77885	0.685799	S	5	5	15	0.0429635	5.6331	10.0544	6.00236	0.95536	S	4	4	16	0.0456149	5.65911	8.94259	5.95146	0.89398	S	4	4	10	0.0525207	5.72033	8.76327	5.94267	0.883371	S
115752	9606	DIS3L	DIS3 like exosome 3'-5' exoribonuclease	-8.08592	0.0575669	0.745819	-0.258784	0.944403	1									0.211084		0.340303	-1.13283	S	2	2	4	0.00163703	4.21406	0.383102	4.58331	1.41785	S	1	1	1	0	0.211084	0	0.340303	-1.13283	S	1	1	1	7.46548e-05	2.87306	0.0124564	3.09539	0.523388	R
115817	9606	DHRS1	dehydrogenase/reductase (SDR family) member 1	-0.387174	0.506114	1	-1.76049	0.0148567	0.432172	ENDORETICULUM			S	7	7	14	0.119681	6.07802	14.4247	6.15911	0.916826	S	5	5	14	0.0658632	5.81864	15.4135	6.1879	0.973491	S	4	4	21	0.0420968	5.62425	8.25287	5.9166	0.4396	S	7	7	15	0.0943983	5.97496	15.7507	6.1973	0.991988	S
115827	9606	RAB3C	RAB3C, member RAS oncogene family	9.75775	0.128175	0.888423	-20.3085	0.00857727	0.394976		Cell Membrane		A	2	0	25	0	0.211084	0	0.340303	-0.72423	A	2	0	35	0	0.211084	0	0.340303	-0.72423	A	1	0	30	0	0.211084	0	0.340303	-0.72423	S	3	0	13	0.196674	6.29375	32.8158	6.51608	1.15854	S
1159	9606	CKMT1B	creatine kinase, mitochondrial 1B	0.963323	0.202588	0.909542	-0.645537	0.378021	0.919775				S	9	0	21	0.0259294	5.41379	3.12517	5.49487	0.497217	S	7	0	13	0.0168397	5.22633	3.94087	5.59559	0.695465	S	11	0	37	0.0346313	5.53947	6.78931	5.83183	1.16046	S	5	0	12	0.0413317	5.61628	6.89634	5.83862	1.17383	S
115939	9606	TSR3	TSR3, 20S rRNA accumulation, homolog (S. cerevisiae)	-0.364713	0.918734	1	-1.18466	0.74124	1				S	1	1	1	0.000489172	3.68946	0.058958	3.77054	0.256439						0.211084		0.340303	-1.5714	S	1	1	2	0.000161458	3.20806	0.0316531	3.50042	0.112499						0.211084		0.340303	-1.5714	S
115948	9606	CCDC151	coiled-coil domain containing 151	0.877453	0.820022	1	-7.9144	0.0696763	0.652156				A	1	1	1	0.000222263	3.34687	0.0267886	3.42795	0.30281						0.211084		0.340303	-1.17736	S	2	2	4	0.000389317	3.5903	0.0763237	3.88266	0.52079	A	1	1	2	0.0029367	4.46786	0.489998	4.69019	0.90791	S
116028	9606	RMI2	RecQ mediated genome instability 2	0.150374	0.911649	1	-2.70146	0.076665	0.663254				S	1	1	2	0.0146905	5.16704	1.77059	5.24812	0.0529343	S	2	2	3	0.0368386	5.5663	8.62105	5.93556	1.13574	S	1	1	2	0.0123861	5.09294	2.42824	5.38529	0.269002	S	2	2	2	0.046407	5.66658	7.74317	5.88892	1.06228	S
116068	9606	LYSMD3	LysM, putative peptidoglycan-binding, domain containing 3										S	1	1	2	0.00363669	4.56071	0.438316	4.64179	2.47487						0.211084		0.340303	-0.353553						0.211084		0.340303	-0.353553						0.211084		0.340303	-0.353553
116092	9606	DNTTIP1	deoxynucleotidyltransferase, terminal, interacting protein 1	-1.95192	0.23608	0.915427	1.22514	0.443205	0.942721				S	2	2	2	0.000834239	3.92129	0.100548	4.00237	0.116824						0.211084		0.340303	-1.56268						0.211084		0.340303	-1.56268	A	3	3	3	0.000724091	3.85979	0.120817	4.08213	0.153402	S
116113	9606	FOXP4	forkhead box P4	-3.40131	0.199122	0.909542	0.715634	0.774519	1				S	1	1	4	0.000971441	3.98742	0.117084	4.0685	0.448545	A	1	1	1	4.16381e-05	2.61949	0.00974423	2.98875	-0.303888						0.211084		0.340303	-2.14948	R	1	1	1	2.84443e-05	2.454	0.00474603	2.67633	-0.521599	S
116143	9606	WDR92	WD repeat domain 92	-0.304656	0.893481	1	0.512544	0.821978	1				S	6	6	9	0.0264598	5.42259	3.1891	5.50367	0.595964	S	6	6	9	0.0114597	5.05917	2.68182	5.42843	0.554627	S	1	1	1	0.00849059	4.92894	1.66454	5.22129	0.440825	S	8	8	10	0.0201859	5.30505	3.36809	5.52738	0.608993	S
116150	9606	NUS1	NUS1 dehydrodolichyl diphosphate synthase subunit										S	1	1	1	0.000552606	3.74242	0.0666035	3.8235	1.43458						0.211084		0.340303	-0.537605	A	1	1	1	0.00144788	4.16073	0.283849	4.45309	1.79105						0.211084		0.340303	-0.537605
116151	9606	FAM210B	family with sequence similarity 210, member B	-2.8189	0.482142	0.994452	1.89479	0.633276	1									0.211084		0.340303	-0.930218						0.211084		0.340303	-0.930218						0.211084		0.340303	-0.930218						0.211084		0.340303	-0.930218	R
116228	9606	COX20	COX20 cytochrome c oxidase assembly factor	-1.33753	0.168745	0.909542	-0.432271	0.6358	1				S	2	2	2	0.00398873	4.60083	0.480747	4.68192	-1.06179	S	2	2	7	0.0124266	5.09435	2.90811	5.46361	-0.431222	S	2	2	2	0.00137711	4.13897	0.269976	4.43132	-1.26393	S	2	2	3	0.00485955	4.6866	0.810834	4.90893	-0.878664	S
116254	9606	GINM1	glycoprotein integral membrane 1										A	1	1	1	0	0.211084	0	0.340303	-0.353553						0.211084		0.340303	-0.353553						0.211084		0.340303	-0.353553	A	1	1	1	0	0.211084	0	0.340303	-0.353553	A
1163	9606	CKS1B	CDC28 protein kinase regulatory subunit 1B	-1.12729	0.19219	0.909542	-0.648033	0.434736	0.938579				S	4	3	18	0.16986	6.23009	20.4726	6.31117	1.6657	S	3	3	11	0.0372319	5.57092	8.7131	5.94017	0.400459	S	3	3	10	0.0598001	5.7767	11.7235	6.06906	0.840001	S	3	3	8	0.0191099	5.28126	3.18855	5.50359	-1.08842	S
1164	9606	CKS2	CDC28 protein kinase regulatory subunit 2										S	3	2	5	0.0489951	5.69015	5.9052	5.77123	1.33617						0.211084		0.340303	-0.721604	S	1	1	3	0.0188806	5.27602	3.70145	5.56837	1.2593						0.211084		0.340303	-0.721604	S
116461	9606	TSEN15	TSEN15 tRNA splicing endonuclease subunit	-8.12276	0.0939013	0.850133	3.27258	0.461906	0.953774				A	1	1	2	0.00642566	4.80792	0.77446	4.889	1.31404	S	1	1	1	0.0029306	4.46696	0.685827	4.83621	1.29042	S	1	1	1	0	0.211084	0	0.340303	-0.721454	S	1	1	1	0.000935747	3.97116	0.156133	4.19349	1.00281
116496	9606	FAM129A	family with sequence similarity 129, member A	0.261776	0.880938	1	-2.43161	0.19143	0.784317				S	3	3	4	0.00142332	4.1533	0.171547	4.23438	-0.455159	S	1	1	2	0.000976164	3.98952	0.228444	4.35878	-0.176701	S	1	1	2	0.000337061	3.52771	0.0660791	3.82006	-1.3826	S	4	4	5	0.00510939	4.70837	0.852519	4.9307	1.10353	S
116540	9606	MRPL53	mitochondrial ribosomal protein L53	1.44373	0.752876	1	-0.871547	0.848913	1				S	3	3	7	0.0117224	5.06902	1.41286	5.1501	0.287482						0.211084		0.340303	-1.58122	S	2	2	7	0.00336307	4.52674	0.659314	4.81909	0.158879						0.211084		0.340303	-1.58122	S
116541	9606	MRPL54	mitochondrial ribosomal protein L54	-0.587949	0.470346	0.993151	-0.118314	0.882364	1				S	2	2	5	0.0360432	5.55682	4.34416	5.63791	-0.790896	S	2	2	3	0.0248238	5.39487	5.80933	5.76413	-0.542527	S	3	3	13	0.0418464	5.62166	8.20378	5.91401	-0.247587	R	1	1	1	0.00816021	4.9117	1.36156	5.13404	-1.78238	S
116840	9606	CNTROB	centrobin, centrosomal BRCA2 interacting protein	-1.46895	0.494181	0.998685	-1.15358	0.588926	1				A	1	1	1	0.000382681	3.58284	0.0461231	3.66392	0.214949						0.211084		0.340303	-2.37498	R	1	1	1	0.000244515	3.38831	0.0479359	3.68066	0.227995	A	1	1	1	0.000101905	3.00819	0.0170031	3.23053	-0.12277	S
116841	9606	SNAP47	synaptosomal-associated protein, 47kDa	0.0335896	0.991152	1	-9.64564	0.0126266	0.412215									0.211084		0.340303	-0.723501	R	1	1	1	9.3457e-05	2.97061	0.021871	3.33987	1.15258						0.211084		0.340303	-0.723501						0.211084		0.340303	-0.723501	S
116843	9606	SLC18B1	solute carrier family 18, subfamily B, member 1	2.29793	0.436039	0.987307	-1.84552	0.528417	0.988747									0.211084		0.340303	-0.720668	S	2	2	2	0.00038604	3.58663	0.0903419	3.95589	0.997202	A	1	1	1	0.00298965	4.47562	0.586105	4.76798	1.38305	S	1	1	1	0.00161801	4.20898	0.269971	4.43132	1.22309
116985	9606	ARAP1	ArfGAP with RhoGAP domain, ankyrin repeat and PH domain 1	-0.219153	0.952724	1	4.51121	0.245718	0.839177	GOLGI	Cell Membrane		S	9	9	15	0.00848555	4.92868	1.02273	5.00976	0.680242	S	7	7	12	0.00375186	4.57425	0.878018	4.9435	0.638826	S	5	5	7	0.00188675	4.27571	0.369887	4.56807	0.40415	S	9	9	19	0.0107378	5.03092	1.79165	5.25325	0.832442	A
116986	9606	AGAP2	ArfGAP with GTPase domain, ankyrin repeat and PH domain 2															0.211084		0.340303	-0.71691						0.211084		0.340303	-0.71691						0.211084		0.340303	-0.71691	S	2	2	2	0.000150352	3.17711	0.0250868	3.39944	1.3227	A
116987	9606	AGAP1	ArfGAP with GTPase domain, ankyrin repeat and PH domain 1	-0.142816	0.946121	1	3.10786	0.170423	0.77602				A	2	1	4	0.00157371	4.19692	0.189673	4.27801	0.378454	A	2	1	5	0.000592704	3.77284	0.138706	4.14209	0.114847	S	5	4	11	0.000163951	3.21472	0.0321419	3.50707	-1.11681	S	7	6	9	0.00402448	4.60471	0.671499	4.82705	1.44334	S
116988	9606	AGAP3	ArfGAP with GTPase domain, ankyrin repeat and PH domain 3	-0.0117785	0.990901	1	0.0870625	0.932842	1				S	4	3	6	0.00954175	4.97963	1.15003	5.06071	0.926413	S	4	3	8	0.00404592	4.60702	0.946836	4.97627	0.571954	S	3	2	9	0.00408153	4.61082	0.800164	4.90318	0.265099	S	6	5	7	0.00802378	4.90438	1.3388	5.12671	1.2035	S
117143	9606	TADA1	transcriptional adaptor 1	-3.96951	0.0794898	0.825822	1.23606	0.544864	0.995872				R	1	1	2	0.00278245	4.44443	0.335358	4.52551	0.164382	S	3	3	3	0.00257286	4.41042	0.602107	4.77967	0.319744						0.211084		0.340303	-2.39389	R	2	2	2	0.000985605	3.9937	0.164452	4.21604	-0.0247863	R
117145	9606	THEM4	thioesterase superfamily member 4	-4.69825	0.338048	0.952852	-1.50455	0.751815	1		Cell Membrane		S	1	1	1	0.000527312	3.72207	0.0635549	3.80315	0.864087	S	2	2	3	0.00222549	4.34743	0.520814	4.71668	1.28081	A	1	1	1	0	0.211084	0	0.340303	-0.715538	S	2	2	3	0.00672257	4.82754	1.12168	5.04987	1.4328
117159	9606	DCD	dermcidin	-0.62962	0.723345	1	0.286038	0.871773	1			SECRETED	S	1	1	3	0.0205936	5.31373	2.48208	5.39482	-0.414387	S	2	2	4	0.025246	5.40219	5.90813	5.77145	0.297839	S	1	1	3	0.00725733	4.86078	1.42276	5.15313	-0.871413	S	2	2	5	0.0258064	5.41173	4.30589	5.63406	0.0380371	S
117177	9606	RAB3IP	RAB3A interacting protein	-5.69136	0.277963	0.934255	-8.68472	0.115246	0.7181				S	3	3	5	0.0117854	5.07134	1.42045	5.15243	0.874613	S	1	1	3	0.000990462	3.99584	0.23179	4.36509	0.536421	S	1	1	3	0	0.211084	0	0.340303	-1.19239	S	5	5	5	0.0168776	5.22731	2.81609	5.44965	1.00228	S
117178	9606	SSX2IP	synovial sarcoma, X breakpoint 2 interacting protein	0.837197	0.758775	1	-7.46259	0.0241386	0.521421				R	3	3	4	0.000222541	3.34741	0.026822	3.42849	0.524537	S	2	2	2	0.000115817	3.06377	0.0271038	3.43303	0.527632	A	1	1	1	8.36121e-05	2.92227	0.0163917	3.21462	0.378637	S	4	4	4	0.000848406	3.9286	0.14156	4.15094	1.01739	S
117195	9606	MRGPRX3	MAS-related GPR, member X3								Cell Membrane							0.211084		0.340303	-0.353553						0.211084		0.340303	-0.353553	S	1	0	1	0.000177463	3.24911	0.0347908	3.54146	2.47487						0.211084		0.340303	-0.353553
117196	9606	MRGPRX4	MAS-related GPR, member X4								Cell Membrane							0.211084		0.340303	-0.353553						0.211084		0.340303	-0.353553	S	1	0	1	0.000163812	3.21435	0.0321146	3.5067	2.47487						0.211084		0.340303	-0.353553
117246	9606	FTSJ3	FtsJ homolog 3 (E. coli)	0.126329	0.922615	1	-2.17676	0.125369	0.72818				S	4	4	4	0.00254515	4.40571	0.306758	4.4868	-0.828893	S	5	5	8	0.00585146	4.76726	1.36937	5.13652	0.96625	S	3	3	5	0.00162928	4.212	0.319412	4.50435	-0.780388	S	5	5	9	0.00939047	4.97269	1.56683	5.19502	1.12789	S
117247	9606	SLC16A10	solute carrier family 16 (aromatic amino acid transporter), member 10	5.85247	0.0534225	0.745819	-0.200392	0.939211	1		Cell Membrane							0.211084		0.340303	-0.934763						0.211084		0.340303	-0.934763						0.211084		0.340303	-0.934763						0.211084		0.340303	-0.934763	S
1173	9606	AP2M1	adaptor-related protein complex 2, mu 1 subunit	-0.253035	0.607188	1	-0.297365	0.547193	0.996428		Cell Membrane		S	14	14	38	0.058568	5.76766	7.05898	5.84874	1.16523	S	9	9	27	0.0265119	5.42344	6.20437	5.7927	0.954977	S	6	6	17	0.026954	5.43062	5.2842	5.72298	0.693422	S	5	5	15	0.034977	5.54378	5.83604	5.76612	0.85526	S
1174	9606	AP1S1	adaptor-related protein complex 1, sigma 1 subunit	1.68224	0.227506	0.909542	-0.198545	0.880562	1	GOLGI			S	4	3	9	0.293293	6.4673	35.3495	6.54838	1.23024	S	3	2	12	0.00852941	4.93092	1.99607	5.30018	-1.33671	S	3	1	11	0.114715	6.05962	22.4894	6.35198	0.826333	S	3	2	16	0.193667	6.28706	32.314	6.50939	1.15006	S
1175	9606	AP2S1	adaptor-related protein complex 2, sigma 1 subunit	-5.9865	0.15972	0.909224	-3.68447	0.365904	0.918736		Cell Membrane		S	4	4	10	0.0797596	5.90178	9.61312	5.98286	0.71705	S	1	1	2	0.0235254	5.37154	5.50548	5.7408	0.617391						0.211084		0.340303	-1.60598	S	2	2	5	0.0425979	5.62939	7.10761	5.85172	0.66306	S
117531	9606	TMC1	transmembrane channel-like 1															0.211084		0.340303	-0.722355	S	2	2	4	0.00112328	4.05049	0.262871	4.41974	1.32759						0.211084		0.340303	-0.722355	R	1	1	1	0.000427019	3.63045	0.0712496	3.85278	1.04269
117583	9606	PARD3B	par-3 family cell polarity regulator beta	8.14395	0.0595369	0.755653	1.43093	0.706074	1				A	1	1	1	0	0.211084	0	0.340303	-1.44854						0.211084		0.340303	-1.44854	A	1	1	2	0.0110351	5.04278	2.16338	5.33513	1.51352	S	1	1	1	4.52297e-05	2.65542	0.00754673	2.87776	0.0562378	S
1176	9606	AP3S1	adaptor-related protein complex 3, sigma 1 subunit	1.09675	0.425893	0.980931	-1.64993	0.24373	0.837183	GOLGI			S	4	4	16	0.127197	6.10448	15.3306	6.18556	0.76197	S	5	5	23	0.029206	5.46547	6.83486	5.83473	0.279967	S	3	3	11	0.0976899	5.98985	19.1516	6.28221	0.89475	S	4	4	11	0.149989	6.17606	25.0261	6.39839	1.05438	S
118	9606	ADD1	adducin 1 (alpha)	0.631916	0.19463	0.909542	0.657719	0.179065	0.77898		Cell Membrane		S	15	15	37	0.0816435	5.91192	9.84019	5.993	-1.49749	S	15	15	43	0.0580401	5.76373	13.5827	6.13299	-0.703974	S	11	11	40	0.078518	5.89497	15.3931	6.18733	-0.395936	S	13	12	35	0.124962	6.09678	20.8504	6.31911	0.351137	S
1181	9606	CLCN2	chloride channel, voltage-sensitive 2	2.87067	0.434747	0.987307	-0.856996	0.81188	1									0.211084		0.340303	-0.723301						0.211084		0.340303	-0.723301						0.211084		0.340303	-0.723301						0.211084		0.340303	-0.723301	S
1182	9606	CLCN3	chloride channel, voltage-sensitive 3	2.80596	0.41072	0.973438	-4.35263	0.216498	0.8097	GOLGI			A	2	1	2	0.000127249	3.10465	0.0153369	3.18574	0.464045						0.211084		0.340303	-1.15659						0.211084		0.340303	-1.15659	S	2	2	2	0.000876623	3.94281	0.146268	4.16515	1.02188	S
118424	9606	UBE2J2	ubiquitin-conjugating enzyme E2, J2	3.80289	0.243048	0.920135	-1.79002	0.56786	1	ENDORETICULUM								0.211084		0.340303	-1.59718	S	1	1	1	0.000651896	3.81418	0.152558	4.18344	0.305231						0.211084		0.340303	-1.59718	S	1	1	1	0.00641544	4.80723	1.07044	5.02956	0.724076	S
118426	9606	BORCS5	BLOC-1 related complex subunit 5										R	3	3	3	0	0.211084	0	0.340303	-0.540002	S	3	3	5	0.00165924	4.21991	0.3883	4.58917	1.59209	A	1	1	1	0.00255906	4.40808	0.501691	4.70044	1.64792						0.211084		0.340303	-0.540002
118429	9606	ANTXR2	anthrax toxin receptor 2	8.64914	0.047901	0.745819	1.79062	0.63697	1		Cell Membrane	SECRETED						0.211084		0.340303	-0.892118	A	1	1	1	0	0.211084	0	0.340303	-0.892118	S	1	1	5	0.00709735	4.8511	1.3914	5.14345	1.51901	R	1	1	1	0.000615601	3.7893	0.102715	4.01163	0.950847	A
118460	9606	EXOSC6	exosome component 6	-1.05119	0.0713781	0.794042	0.612506	0.257034	0.84229				S	6	6	20	0.0782268	5.89336	9.42839	5.97444	-0.956046	S	8	8	20	0.107702	6.03222	25.2046	6.40148	0.258891	S	5	5	17	0.0442745	5.64615	8.6798	5.93851	-1.05826	S	7	7	25	0.0382116	5.58219	6.37573	5.80453	-1.43943	S
118472	9606	ZNF511	zinc finger protein 511	2.24302	0.227238	0.909542	-2.23296	0.229121	0.824156				S	3	3	5	0.0147395	5.16848	1.7765	5.24957	0.916723	S	2	2	2	0.000374147	3.57304	0.0875587	3.9423	-1.23374	S	1	1	2	0.00552248	4.74213	1.08265	5.03449	0.562923	S	4	4	6	0.0192961	5.28547	3.21962	5.5078	1.34153	S
118487	9606	CHCHD1	coiled-coil-helix-coiled-coil-helix domain containing 1	7.65232	0.00740871	0.420362	-1.08065	0.618462	1									0.211084		0.340303	-2.33838	S	1	1	2	0.00129428	4.11203	0.30289	4.48129	-0.348849	S	1	1	1	0.0162503	5.21086	3.18578	5.50322	0.142136	S	2	2	3	0.0362902	5.55979	6.05514	5.78212	0.276136	S
1185	9606	CLCN6	chloride channel, voltage-sensitive 6	-0.145229	0.973254	1	4.73495	0.294024	0.877846									0.211084		0.340303	-0.538178						0.211084		0.340303	-0.538178						0.211084		0.340303	-0.538178						0.211084		0.340303	-0.538178
1186	9606	CLCN7	chloride channel, voltage-sensitive 7	-2.58592	0.604684	1	-2.97189	0.55311	0.999693				R	1	1	1	0.000347462	3.54091	0.0418783	3.62199	0.762042	R	1	1	1	0.000220049	3.34252	0.0514964	3.71178	0.808292						0.211084		0.340303	-0.928363	R	3	3	3	0.000626164	3.79669	0.104478	4.01902	0.966556	S
118611	9606	C10orf90	chromosome 10 open reading frame 90										A	1	1	1	0.000169817	3.22998	0.0204674	3.31106	0.958302	A	1	1	1	0	0.211084	0	0.340303	-0.70271						0.211084		0.340303	-0.70271	S	3	3	4	8.19926e-05	2.91377	0.0136808	3.13611	0.860482	A
118788	9606	PIK3AP1	phosphoinositide-3-kinase adaptor protein 1	0.699725	0.765432	1	-0.369065	0.874665	1		Cell Membrane		S	2	2	2	0.000486927	3.68746	0.0586875	3.76855	0.0297641	S	1	1	2	8.34877e-05	2.92162	0.019538	3.29088	-1.26304	S	3	3	4	0.000142345	3.15334	0.0279061	3.4457	-0.844025	S	2	2	2	0.000649632	3.81267	0.108393	4.035	0.750935	S
118813	9606	ZFYVE27	zinc finger, FYVE domain containing 27	-0.0325141	0.992531	1	4.546	0.216337	0.8097	ENDORETICULUM	Cell Membrane		S	2	2	3	0.000433763	3.63725	0.0522799	3.71833	1.00573	S	1	1	1	0.000308384	3.48909	0.0721688	3.85835	1.07714						0.211084		0.340303	-0.717065	S	2	2	3	0.00295089	4.46995	0.492366	4.69229	1.50245
118881	9606	COMTD1	catechol-O-methyltransferase domain containing 1	-5.05927	0.0140231	0.519049	0.618449	0.705083	1									0.211084		0.340303	-0.934547						0.211084		0.340303	-0.934547						0.211084		0.340303	-0.934547						0.211084		0.340303	-0.934547	S
118924	9606	FRA10AC1	fragile site, folic acid type, rare, fra(10)(q23.3) or fra(10)(q24.2) candidate 1	-2.89433	0.312017	0.94595	-1.34566	0.628369	1				S	2	2	3	0.00448444	4.65171	0.540493	4.73279	0.565552	S	2	2	2	0.000681042	3.83317	0.159379	4.20243	0.204375	S	2	2	2	0.0029789	4.47406	0.583999	4.76641	0.588449						0.211084		0.340303	-2.42575	S
118932	9606	ANKRD22	ankyrin repeat domain 22	0.717889	0.818805	1	-4.98643	0.141584	0.741901				S	1	1	1	0.000693391	3.84098	0.0835718	3.92206	0.671882	S	1	1	1	0.00232383	4.3662	0.543828	4.73546	1.0333						0.211084		0.340303	-0.919578	S	3	3	5	0.0106634	5.02789	1.77922	5.25023	1.26202
118980	9606	SFXN2	sideroflexin 2	6.63348	0.0494927	0.745819	-0.588176	0.840222	1									0.211084		0.340303	-0.934957						0.211084		0.340303	-0.934957						0.211084		0.340303	-0.934957						0.211084		0.340303	-0.934957	S
118987	9606	PDZD8	PDZ domain containing 8	-0.810984	0.559195	1	-1.16132	0.408904	0.930277				S	5	5	5	0.00727404	4.86178	0.876713	4.94286	0.551775	S	7	7	10	0.00992489	4.99673	2.32265	5.36598	1.42231	S	3	3	3	0.00169014	4.22792	0.331344	4.52028	-0.317631	S	7	7	10	0.0119664	5.07797	1.99664	5.3003	1.28717	S
1191	9606	CLU	clusterin							GOLGI		SECRETED						0.211084		0.340303	-0.538428	A	1	1	1	0	0.211084	0	0.340303	-0.538428						0.211084		0.340303	-0.538428	S	2	2	2	0.000252293	3.4019	0.0420959	3.62424	1.76069
1192	9606	CLIC1	chloride intracellular channel 1	0.260864	0.35584	0.962518	0.427015	0.149128	0.745691		Cell Membrane		S	17	17	307	4.74287	7.67604	571.64	7.75712	0.745323	S	13	13	368	2.92753	7.4665	685.106	7.83576	0.925368	S	15	15	572	4.00236	7.60232	784.642	7.89467	1.06026	S	13	13	382	4.29467	7.63293	716.581	7.85527	0.970032	S
1195	9606	CLK1	CDC-like kinase 1	-1.77873	0.603188	1	0.0813661	0.98084	1									0.211084		0.340303	-0.935136						0.211084		0.340303	-0.935136						0.211084		0.340303	-0.935136						0.211084		0.340303	-0.935136	S
119504	9606	ANAPC16	anaphase promoting complex subunit 16	-4.02871	0.385067	0.965923	-10.5092	0.0456218	0.601139									0.211084		0.340303	-0.918362	S	2	2	2	0.00118743	4.07461	0.277884	4.44386	0.700247						0.211084		0.340303	-0.918362						0.211084		0.340303	-0.918362	S
119559	9606	SFXN4	sideroflexin 4	-2.8183	0.482498	0.994452	-0.926345	0.814521	1									0.211084		0.340303	-1.17715						0.211084		0.340303	-1.17715	A	1	1	1	0	0.211084	0	0.340303	-1.17715	S	3	3	4	0.000576967	3.76115	0.0962689	3.98349	0.209406	S
1196	9606	CLK2	CDC-like kinase 2	5.0984	0.203447	0.909542	-5.19989	0.195574	0.787641									0.211084		0.340303	-0.538774						0.211084		0.340303	-0.538774						0.211084		0.340303	-0.538774						0.211084		0.340303	-0.538774	R
119679	9606	OR52J3	olfactory receptor, family 52, subfamily J, member 3	0.334295	0.951853	1	-1.46048	0.792429	1		Cell Membrane		R	1	1	1	0.0168054	5.22545	2.0255	5.30653	0.779697						0.211084		0.340303	-1.19152	R	1	1	2	0.00711068	4.85191	1.39401	5.14427	0.71529						0.211084		0.340303	-1.19152	A
1198	9606	CLK3	CDC-like kinase 3	1.57001	0.682817	1	-1.60367	0.676479	1				A	2	2	2	0.00166326	4.22096	0.200466	4.30204	0.438181	A	1	1	1	0	0.211084	0	0.340303	-1.19552						0.211084		0.340303	-1.19552						0.211084		0.340303	-1.19552	S
120	9606	ADD3	adducin 3 (gamma)	0.583474	0.250176	0.926864	-0.533591	0.289346	0.874564		Cell Membrane		S	15	15	53	0.152403	6.18299	18.3686	6.26407	0.0190036	S	15	15	63	0.035301	5.54779	8.26122	5.91704	-2.08781	S	11	11	69	0.0793718	5.89967	15.5605	6.19202	-0.418427	S	15	15	56	0.131234	6.11805	21.8969	6.34038	0.48227	S
1200	9606	TPP1	tripeptidyl peptidase I	0.156769	0.939853	1	-2.22802	0.302501	0.883435				S	5	5	14	0.0235135	5.37132	2.834	5.4524	0.55476	S	4	4	7	0.00627279	4.79746	1.46797	5.16672	0.139856	S	3	3	7	0.0213637	5.32968	4.18826	5.62203	0.801125	S	4	4	6	0.00739832	4.86913	1.23444	5.09147	0.0305684	S
1201	9606	CLN3	ceroid-lipofuscinosis, neuronal 3							BOTH			S	2	2	2	0.00125584	4.09894	0.151362	4.18002	1.72527						0.211084		0.340303	-0.539165						0.211084		0.340303	-0.539165	R	1	1	1	0.000391005	3.59218	0.0652405	3.81452	1.50972
120114	9606	FAT3	FAT atypical cadherin 3	4.69415	0.22045	0.909542	0.340667	0.925095	1				A	1	0	1	0	0.211084	0	0.340303	-1.19519	A	1	0	2	0	0.211084	0	0.340303	-1.19519	A	2	1	3	0.000149671	3.17514	0.0293422	3.46749	0.416813	A	1	0	3	0	0.211084	0	0.340303	-1.19519	S
1203	9606	CLN5	ceroid-lipofuscinosis, neuronal 5							BOTH								0.211084		0.340303	-0.724308						0.211084		0.340303	-0.724308						0.211084		0.340303	-0.724308	R	1	1	1	0.0015777	4.19802	0.263245	4.42036	1.22668
120534	9606	ARL14EP	ADP-ribosylation factor-like 14 effector protein										S	1	1	1	0.00274546	4.43861	0.3309	4.5197	1.24235						0.211084		0.340303	-0.723964	A	1	1	1	0.000922275	3.96486	0.180808	4.25722	1.11886						0.211084		0.340303	-0.723964	A
1207	9606	CLNS1A	chloride channel, nucleotide-sensitive, 1A	-0.549849	0.482724	0.994452	-1.4346	0.0936067	0.689832				S	7	7	78	0.454021	6.65708	54.7214	6.73816	1.01813	S	7	7	110	0.208644	6.31941	48.8273	6.68866	0.944883	S	6	6	71	0.178154	6.2508	34.9262	6.54315	0.729543	S	6	6	102	0.213939	6.33029	35.6965	6.55263	0.743563	S
120892	9606	LRRK2	leucine-rich repeat kinase 2	4.61859	0.160749	0.909542	-7.12834	0.045585	0.601139	BOTH	Cell Membrane							0.211084		0.340303	-0.520657						0.211084		0.340303	-0.520657	A	2	2	2	2.3283e-05	2.36704	0.00456452	2.6594	1.06499	S	2	2	2	0.000777639	3.89078	0.129752	4.11311	2.05895
1209	9606	CLPTM1	cleft lip and palate associated transmembrane protein 1	-1.40197	0.0188924	0.562332	-1.2016	0.0354285	0.567284				S	11	11	32	0.0615636	5.78932	7.42004	5.87041	0.680108	S	12	12	58	0.05004	5.69932	11.7105	6.06857	1.55899	S	8	8	29	0.0204956	5.31166	4.01807	5.60402	-0.501338	S	12	12	41	0.0185592	5.26856	3.09667	5.4909	-1.00304	S
121053	9606	C12orf45	chromosome 12 open reading frame 45	-3.3061	0.389983	0.968091	3.57785	0.354348	0.914365				S	2	2	7	0.0105198	5.02201	1.26791	5.10309	1.25721	S	2	2	3	0.00461245	4.66393	1.07941	5.03319	1.22813						0.211084		0.340303	-0.72415	S	2	2	3	0.00387226	4.58796	0.6461	4.8103	1.13541
1211	9606	CLTA	clathrin, light chain A	-0.278085	0.729124	1	-0.160546	0.841082	1				S	9	9	95	1.71125	7.23331	206.251	7.3144	1.37096	S	9	9	117	0.33041	6.51905	77.3234	6.88831	0.449152	S	8	8	110	1.1111	7.04575	217.826	7.33811	1.42226	S	8	8	100	0.298428	6.47484	49.7937	6.69717	0.0356423	S
1212	9606	CLTB	clathrin, light chain B	-0.735957	0.302646	0.943911	-0.243937	0.723511	1				S	10	10	20	0.254267	6.40529	30.6458	6.48637	1.41201	S	10	10	28	0.0786847	5.89589	18.414	6.26515	0.77769	S	8	8	29	0.112583	6.05147	22.0713	6.34383	1.00329	S	7	7	18	0.0552416	5.74227	9.21725	5.9646	-0.0840769	S
121260	9606	SLC15A4	solute carrier family 15 (oligopeptide transporter), member 4															0.211084		0.340303	-0.534873	S	1	1	1	0.00104897	4.02076	0.245482	4.39002	1.86334						0.211084		0.340303	-0.534873	S	1	1	2	0.000196749	3.29391	0.0328282	3.51625	1.3459	A
1213	9606	CLTC	clathrin, heavy chain (Hc)	-0.13351	0.778937	1	-0.479552	0.32902	0.897626				S	91	73	910	1.42903	7.15504	172.236	7.23612	1.08592	S	69	54	959	0.553496	6.74311	129.53	7.11237	0.796942	S	74	58	890	0.989356	6.99535	193.958	7.28771	1.20638	S	72	56	1172	0.572888	6.75807	95.5884	6.98041	0.488783	S
121391	9606	KRT74	keratin 74, type II	-9.42015	0.271333	0.931122	10.2232	0.236004	0.828828				S	2	1	35	0.457649	6.66053	55.1587	6.74161	0.949219	R	2	1	49	0.107701	6.03222	25.2045	6.40148	0.849114	S	2	0	28	0.345068	6.53791	67.649	6.83026	0.975309	A	1	0	14	0	0.211084	0	0.340303	-0.934738	A
121441	9606	NEDD1	neural precursor cell expressed, developmentally down-regulated 1	0.0588365	0.944764	1	0.420988	0.623115	1				S	9	9	23	0.0348352	5.54202	4.19856	5.6231	1.41306	S	4	4	20	0.00697272	4.8434	1.63177	5.21266	0.126521	S	6	6	19	0.0107367	5.03087	2.10488	5.32323	0.473098	S	8	8	21	0.0211651	5.32562	3.53147	5.54796	1.17751	S
121457	9606	IKBIP	IKBKB interacting protein	-0.994279	0.51982	1	-0.152967	0.919943	1	ENDORETICULUM			R	3	3	4	0.0088516	4.94702	1.06685	5.0281	0.0374244	S	4	4	5	0.00438405	4.64188	1.02597	5.01113	0.0285439						0.211084		0.340303	-2.41559	S	6	6	7	0.0186308	5.27023	3.10862	5.49257	0.280467	S
121504	9606	HIST4H4	histone cluster 4, H4	-1.69019	0.00675324	0.419862	-1.12844	0.0396749	0.581013				S	11	0	167	0.808854	6.90787	97.4882	6.98895	0.31061	S	8	0	205	0.246719	6.3922	57.7377	6.76146	-0.300748	S	7	0	136	0.167198	6.22323	32.7784	6.51559	-0.961499	S	7	0	134	0.098831	5.99489	16.4903	6.21723	-1.7633	S
121512	9606	FGD4	FYVE, RhoGEF and PH domain containing 4	-0.070992	0.975904	1	0.364597	0.876828	1	GOLGI			S	3	3	3	0.00063549	3.80311	0.0765932	3.88419	-0.338208	S	5	5	5	0.00239203	4.37877	0.559789	4.74802	1.28666	R	2	1	2	0.000206079	3.31403	0.0404008	3.60639	-0.86075	S	6	6	6	0.00576431	4.76075	0.961796	4.98308	1.7288	A
121536	9606	AEBP2	AE binding protein 2	0.304166	0.928047	1	-2.43464	0.477883	0.965066				S	3	3	3	0.000706362	3.84903	0.0851352	3.93011	0.322721						0.211084		0.340303	-1.5916	S	1	1	1	0.00124679	4.09579	0.244427	4.38815	0.566978						0.211084		0.340303	-1.5916	S
121551	9606	BTBD11	BTB (POZ) domain containing 11	-5.14342	0.303405	0.943926	-0.176472	0.970704	1									0.211084		0.340303	-0.929008						0.211084		0.340303	-0.929008						0.211084		0.340303	-0.929008						0.211084		0.340303	-0.929008	S
121793	9606	TEX29	testis expressed 29										S	1	1	1	0.00266682	4.42599	0.321422	4.50708	1.86292						0.211084		0.340303	-0.534892						0.211084		0.340303	-0.534892	S	1	1	1	0.000243905	3.38722	0.0406964	3.60956	1.34643	A
122042	9606	RXFP2	relaxin/insulin-like family peptide receptor 2								Cell Membrane		S	1	1	2	0.0120014	5.07923	1.44648	5.16031	1.76119						0.211084		0.340303	-0.538416	S	1	1	2	0.00180362	4.25614	0.353591	4.5485	1.4693						0.211084		0.340303	-0.538416
122060	9606	SLAIN1	SLAIN motif family, member 1	-9.55457	0.0232126	0.593698	11.6954	0.00934463	0.397797				S	1	1	1	0.0108205	5.03425	1.30416	5.11533	1.15354	A	1	1	1	0.000750392	3.87529	0.175608	4.24455	0.774001						0.211084		0.340303	-0.92772	S	1	1	1	0	0.211084	0	0.340303	-0.92772	A
122553	9606	TRAPPC6B	trafficking protein particle complex 6B	-0.20607	0.941311	1	3.349	0.254203	0.84016	ENDORETICULUM			S	2	2	5	0.00960182	4.98235	1.15727	5.06344	0.377769	S	4	4	6	0.0139405	5.14428	3.26239	5.51354	0.644112	S	3	3	4	0.00796978	4.90145	1.56244	5.1938	0.454912	S	3	3	4	0.0108835	5.03677	1.81594	5.2591	0.493553
122704	9606	MRPL52	mitochondrial ribosomal protein L52	-0.193315	0.730893	1	-0.0440711	0.937245	1				S	1	1	5	0.0539901	5.73231	6.50723	5.8134	-0.572552	S	1	1	5	0.0115882	5.06401	2.71189	5.43327	-1.16554	S	1	1	9	0.0259195	5.41363	5.08139	5.70598	-0.740115	S	1	1	18	0.0159207	5.20196	2.65643	5.4243	-1.17954	S
122769	9606	LRR1	leucine rich repeat protein 1															0.211084		0.340303	-0.539856	S	1	1	1	0.000951301	3.97832	0.222626	4.34758	1.67121						0.211084		0.340303	-0.539856	S	1	1	1	0.000867093	3.93807	0.144677	4.1604	1.56793
122773	9606	KLHDC1	kelch domain containing 1	5.35596	0.127533	0.886251	2.61887	0.426916	0.93628				R	1	1	1	0	0.211084	0	0.340303	-0.537902						0.211084		0.340303	-0.537902	S	1	1	2	0.000118502	3.07373	0.0232317	3.36608	1.78084	R	1	1	1	5.09996e-05	2.70757	0.00850947	2.9299	1.44658
122830	9606	NAA30	N(alpha)-acetyltransferase 30, NatC catalytic subunit	-0.551546	0.716972	1	-3.47115	0.0483353	0.60709				S	3	3	4	0.00809654	4.9083	0.975846	4.98938	0.336897	S	4	4	10	0.00664666	4.8226	1.55547	5.19186	0.687975	S	1	1	4	0.00129827	4.11337	0.25452	4.40572	-0.675111	S	6	6	9	0.0166388	5.22112	2.77624	5.44346	1.12422	S
122961	9606	ISCA2	iron-sulfur cluster assembly 2										S	1	1	1	0.00530071	4.72433	0.638875	4.80542	1.15353						0.211084		0.340303	-0.716781						0.211084		0.340303	-0.716781	S	2	2	2	0.0238689	5.37783	3.98261	5.60017	1.48643	S
123016	9606	TTC8	tetratricopeptide repeat domain 8	2.56784	0.557398	1	-7.28716	0.123127	0.727434		Cell Membrane							0.211084		0.340303	-0.882368	A	1	1	1	7.2209e-05	2.85859	0.0168985	3.22785	0.190594						0.211084		0.340303	-0.882368						0.211084		0.340303	-0.882368	R
123096	9606	SLC25A29	solute carrier family 25 (mitochondrial carnitine/acylcarnitine carrier), member 29	-1.35698	0.507898	1	-1.00964	0.619787	1				A	1	1	1	0.00204802	4.31133	0.24684	4.39242	0.52555	S	1	1	1	0.000362313	3.55908	0.0847892	3.92834	0.282898						0.211084		0.340303	-1.59319						0.211084		0.340303	-1.59319	S
123169	9606	LEO1	LEO1 homolog, Paf1/RNA polymerase II complex component	-2.64158	0.0146311	0.519291	-0.29717	0.729825	1				S	10	10	12	0.0139131	5.14342	1.67689	5.22451	0.0479037	S	5	5	13	0.00219563	4.34156	0.513826	4.71082	-0.640577	S	2	2	6	0.00056744	3.75392	0.111244	4.04628	-1.53124	S	4	4	6	0.00119212	4.07632	0.198909	4.29866	-1.19298	S
123228	9606	SENP8	SUMO/sentrin peptidase family member, NEDD8 specific										S	1	1	1	0.000175211	3.24356	0.0211175	3.32464	2.47487						0.211084		0.340303	-0.353553						0.211084		0.340303	-0.353553						0.211084		0.340303	-0.353553
123263	9606	MTFMT	mitochondrial methionyl-tRNA formyltransferase	-6.09985	0.0926603	0.849004	-0.787749	0.809414	1				S	1	1	1	0.000211895	3.32612	0.0255389	3.4072	0.394554	S	1	1	2	0.000316546	3.50044	0.0740789	3.86969	0.693441	A	1	1	1	0	0.211084	0	0.340303	-1.58744	A	1	1	1	5.50492e-05	2.74075	0.00918516	2.96309	0.107543	S
123283	9606	TARSL2	threonyl-tRNA synthetase-like 2	3.07321	0.35152	0.960525	10.9696	0.00882936	0.395148				S	5	2	24	0.000136759	3.13596	0.016483	3.21704	-0.0155558	S	4	3	7	0.00156287	4.19392	0.365746	4.56318	0.676609	R	2	1	3	0.00258854	4.41306	0.507471	4.70541	0.749742	S	6	5	8	0.00504343	4.70273	0.841514	4.92506	0.862683	A
123606	9606	NIPA1	non imprinted in Prader-Willi/Angelman syndrome 1	9.7075	0.0209043	0.579552	-8.54438	0.0350209	0.563198		Cell Membrane		S	1	1	1	0	0.211084	0	0.340303	-0.722173						0.211084		0.340303	-0.722173						0.211084		0.340303	-0.722173	S	1	1	2	0.00433263	4.63675	0.722914	4.85909	1.32457	S
123722	9606	FSD2	fibronectin type III and SPRY domain containing 2	-1.69708	0.606168	1	3.92017	0.252092	0.84016									0.211084		0.340303	-0.703282	R	1	1	2	0.00188205	4.27463	0.440442	4.64389	1.68512	A	1	1	1	0.000124671	3.09576	0.0244411	3.38812	0.988195	S	1	1	1	8.02301e-05	2.90434	0.0133867	3.12667	0.843097
123803	9606	NTAN1	N-terminal asparagine amidase	6.32586	0.175149	0.909542	4.41417	0.327974	0.897626				S	1	1	2	0.000394368	3.5959	0.0475317	3.67698	0.961985						0.211084		0.340303	-0.714725	S	1	1	1	0.00343357	4.53575	0.673134	4.8281	1.54043	S	1	1	4	0.000469901	3.67201	0.0784047	3.89434	1.07121	S
123811	9606	FOPNL	FGFR1OP N-terminal like	-2.21721	0.444412	0.987311	-1.2261	0.667762	1				R	1	1	1	0.000978569	3.99059	0.117943	4.07167	1.13458	R	1	1	1	0.00116881	4.06774	0.273526	4.437	1.31651						0.211084		0.340303	-0.723593	S	1	1	1	0.000820733	3.9142	0.136942	4.13654	1.16688
123872	9606	DNAAF1	dynein, axonemal, assembly factor 1															0.211084		0.340303	-0.534787						0.211084		0.340303	-0.534787						0.211084		0.340303	-0.534787						0.211084		0.340303	-0.534787
123879	9606	DCUN1D3	DCN1, defective in cullin neddylation 1, domain containing 3	8.09442	0.00207458	0.323716	-0.392704	0.826533	1									0.211084		0.340303	-0.934904						0.211084		0.340303	-0.934904						0.211084		0.340303	-0.934904						0.211084		0.340303	-0.934904	S
124	9606	ADH1A	alcohol dehydrogenase 1A (class I), alpha polypeptide															0.211084		0.340303	-0.353553	S	1	0	1	7.12045e-05	2.85251	0.0166634	3.22176	2.47487						0.211084		0.340303	-0.353553						0.211084		0.340303	-0.353553
124220	9606	ZG16B	zymogen granule protein 16B	2.99275	0.461006	0.993151	2.0806	0.604629	1			SECRETED						0.211084		0.340303	-1.17638	S	1	1	2	0.000586349	3.76816	0.137219	4.13741	0.627514	S	1	1	1	0.00599129	4.77752	1.17456	5.06988	1.0705						0.211084		0.340303	-1.17638
124222	9606	PAQR4	progestin and adipoQ receptor family member IV															0.211084		0.340303	-0.353553						0.211084		0.340303	-0.353553						0.211084		0.340303	-0.353553						0.211084		0.340303	-0.353553
124245	9606	ZC3H18	zinc finger CCCH-type containing 18	0.137029	0.801353	1	-0.0246193	0.963864	1				S	6	6	11	0.00834564	4.92146	1.00587	5.00254	-1.26696	S	3	3	8	0.0111794	5.04842	2.61623	5.41768	-0.638868	S	2	2	6	0.00868385	4.93871	1.70243	5.23107	-0.921201	S	5	5	11	0.0112024	5.04931	1.86917	5.27165	-0.859805	S
124404	9606	2021-09-12	septin 12															0.211084		0.340303	-0.353553	S	1	1	2	0.000190061	3.27889	0.0444784	3.64815	2.47487						0.211084		0.340303	-0.353553						0.211084		0.340303	-0.353553
124454	9606	EARS2	glutamyl-tRNA synthetase 2, mitochondrial	-1.00011	0.515757	1	-1.32304	0.395214	0.924246				S	14	14	30	0.0186717	5.27118	2.25043	5.35227	0.849456	S	10	10	15	0.0145601	5.16317	3.4074	5.53242	1.11681	S	10	10	13	0.00866133	4.93758	1.69801	5.22994	0.667925	S	7	7	11	0.00676527	4.83029	1.12881	5.05262	0.404783	S
124540	9606	MSI2	musashi RNA-binding protein 2	-0.347105	0.493212	0.998306	0.425594	0.404751	0.929826				S	9	8	42	0.191771	6.28278	23.1134	6.36386	0.533109	S	5	4	34	0.0487618	5.68808	11.4114	6.05734	-1.21353	S	6	4	27	0.0678323	5.83144	13.2982	6.12379	-0.834861	S	7	6	25	0.0734675	5.8661	12.2583	6.08843	-1.03636	S
124565	9606	SLC38A10	solute carrier family 38, member 10	-2.36493	0.066893	0.785719	0.380864	0.738387	1	GOLGI			S	6	6	8	0.00223138	4.34857	0.26894	4.42966	-0.321442	S	7	7	9	0.00109852	4.04081	0.257077	4.41006	-0.349805	R	2	2	2	0.000181012	3.25771	0.0354865	3.55006	-1.59482	S	5	5	7	0.00044004	3.64349	0.0734223	3.86583	-1.13769	S
124583	9606	CANT1	calcium activated nucleotidase 1	0.466886	0.685795	1	-0.667233	0.565538	1				S	2	2	4	0.0024134	4.38263	0.290878	4.46371	-1.58714	S	2	2	4	0.00450531	4.65373	1.05434	5.02298	-0.0162368	S	1	1	3	0.00216442	4.33534	0.424323	4.6277	-1.12653	S	3	3	5	0.00827472	4.91775	1.38067	5.14009	0.312697	S
124602	9606	KIF19	kinesin family member 19	1.13187	0.759205	1	8.51168	0.0468262	0.605939				S	1	1	1	0.00154038	4.18763	0.185656	4.26871	0.775817						0.211084		0.340303	-1.12853	R	3	3	3	0.00516195	4.71281	1.01198	5.00517	1.13283	A	1	1	1	0.000110951	3.04513	0.0185125	3.26747	0.290451	R
124641	9606	OVCA2	ovarian tumor suppressor candidate 2	0.300398	0.711995	1	-0.476107	0.561377	1				S	4	4	10	0.0783407	5.89399	9.44211	5.97507	1.52136	S	4	4	6	0.0104429	5.01882	2.44386	5.38808	-0.454336	S	3	3	8	0.0280936	5.44861	5.50761	5.74096	0.733406	S	3	3	5	0.0380807	5.5807	6.3539	5.80304	0.942344	R
124739	9606	USP43	ubiquitin specific peptidase 43	2.13265	0.415339	0.975417	-0.230927	0.928	1				A	2	2	2	3.00932e-05	2.47847	0.00362702	2.55955	-0.471454	S	1	1	1	3.74125e-05	2.57302	0.00875535	2.94227	-0.168743						0.211084		0.340303	-2.22674	S	4	4	5	0.00049267	3.69256	0.0822038	3.91489	0.60054	S
124790	9606	HEXIM2	hexamethylene bis-acetamide inducible 2	-6.0599	0.159493	0.909224	3.28074	0.423087	0.936078				S	1	1	1	0.00115966	4.06433	0.13977	4.14541	0.316936	S	2	1	2	0.00123254	4.0908	0.288442	4.46006	0.537013	A	1	0	1	0	0.211084	0	0.340303	-2.34454	S	2	1	3	0.00123988	4.09338	0.206879	4.31572	0.436054	S
124801	9606	LSM12	LSM12 homolog	-0.619077	0.636332	1	0.425565	0.744094	1				S	4	4	17	0.0623407	5.79477	7.51369	5.87585	1.07718	S	3	3	5	0.02131	5.32858	4.98702	5.69784	0.808808	S	3	3	5	0.00816196	4.91179	1.60011	5.20415	0.0645117	S	3	3	5	0.059496	5.77449	9.92712	5.99682	1.25956	R
124808	9606	CCDC43	coiled-coil domain containing 43	-1.44612	0.582539	1	-5.80952	0.0529936	0.6276				S	9	9	12	0.0395799	5.59747	4.77042	5.67856	0.419172	S	5	5	13	0.0478654	5.68002	11.2016	6.04928	0.618514	S	4	4	13	0.0131104	5.11762	2.57024	5.40997	0.274752	S	4	4	9	0.0167831	5.22487	2.80032	5.44721	0.294773	S
124944	9606	C17orf49	chromosome 17 open reading frame 49	-0.0126423	0.982614	1	-0.0547363	0.924855	1				S	4	4	11	0.188517	6.27535	22.7212	6.35643	-1.33454	S	6	6	19	0.198741	6.29829	46.5098	6.66754	-0.252905	S	4	4	14	0.194606	6.28916	38.1515	6.58151	-0.552012	S	6	6	20	0.163124	6.21252	27.2178	6.43485	-1.0619	S
124975	9606	GGT6	gamma-glutamyltransferase 6	-11.3063	0.00513456	0.419862	-12.1025	0.00358761	0.334084				S	2	2	3	0.00645818	4.81011	0.77838	4.89119	1.02355	S	1	1	2	0.00341828	4.53381	0.799953	4.90306	1.02866						0.211084		0.340303	-0.9328	S	1	1	1	0	0.211084	0	0.340303	-0.9328	S
124995	9606	MRPL10	mitochondrial ribosomal protein L10	-0.962867	0.254046	0.928822	0.0886946	0.912229	1				S	2	2	4	0.00445247	4.6486	0.53664	4.72968	-1.00189	S	4	4	9	0.00641171	4.80697	1.50048	5.17623	-0.384385	S	2	2	2	0.00353468	4.54835	0.692956	4.84071	-0.848365	S	3	3	3	0.00183303	4.26317	0.305847	4.4855	-1.33955	S
124997	9606	WDR81	WD repeat domain 81	1.39315	0.619057	1	5.95061	0.0608981	0.642654	GOLGI			S	3	3	4	0.000481677	3.68276	0.0580547	3.76384	0.519593	S	6	6	7	0.00187919	4.27397	0.439773	4.64323	0.950947	S	6	6	9	0.0026448	4.42239	0.5185	4.71475	0.986029	S	4	4	6	0.00203584	4.30874	0.339688	4.53108	0.895937	S
125	9606	ADH1B	alcohol dehydrogenase 1B (class I), beta polypeptide															0.211084		0.340303	-0.353553	S	1	0	1	6.93787e-05	2.84123	0.0162362	3.21048	2.47487						0.211084		0.340303	-0.353553						0.211084		0.340303	-0.353553
125061	9606	AFMID	arylformamidase										R	1	1	1	0	0.211084	0	0.340303	-0.539172						0.211084		0.340303	-0.539172	A	1	1	2	0.000504833	3.70315	0.09897	3.9955	1.5102						0.211084		0.340303	-0.539172
125113	9606	KRT222	keratin 222, type II										A	1	0	4	0	0.211084	0	0.340303	-0.53983	A	1	0	2	0	0.211084	0	0.340303	-0.53983	A	1	0	3	0	0.211084	0	0.340303	-0.53983	A	1	0	8	0	0.211084	0	0.340303	-0.53983	A
125150	9606	ZSWIM7	zinc finger, SWIM-type containing 7															0.211084		0.340303	-0.353553						0.211084		0.340303	-0.353553	S	1	1	2	0.000641967	3.80751	0.125855	4.09987	2.47487						0.211084		0.340303	-0.353553
125228	9606	FAM210A	family with sequence similarity 210, member A	-1.25206	0.802608	1	1.2595	0.801466	1				A	1	1	1	0	0.211084	0	0.340303	-0.924297						0.211084		0.340303	-0.924297						0.211084		0.340303	-0.924297						0.211084		0.340303	-0.924297	S
125476	9606	INO80C	INO80 complex subunit C	-4.99576	0.225825	0.909542	1.74406	0.657481	1									0.211084		0.340303	-1.58465	S	1	1	1	0.00344633	4.53736	0.806519	4.90661	0.482032	R	1	1	1	0.000985488	3.99365	0.1932	4.28601	0.201148						0.211084		0.340303	-1.58465	S
125488	9606	TTC39C	tetratricopeptide repeat domain 39C	-1.40539	0.509877	1	-3.07757	0.171541	0.77602				R	2	2	2	0.00195922	4.29208	0.236138	4.37317	0.738089	R	4	4	4	0.00114247	4.05784	0.267362	4.4271	0.838427	R	1	1	1	0.000261091	3.41679	0.0511856	3.70915	-0.497222	S	1	1	1	0.00105355	4.02266	0.175789	4.24499	0.499638	R
1259	9606	CNGA1	cyclic nucleotide gated channel alpha 1										S	1	1	1	0.000987139	3.99438	0.118976	4.07546	1.70291						0.211084		0.340303	-0.539512	A	1	1	1	0.000317701	3.50202	0.0622838	3.79438	1.53416	A	1	1	1	0	0.211084	0	0.340303	-0.539512
125950	9606	RAVER1	ribonucleoprotein, PTB-binding 1	-0.586571	0.343228	0.955765	0.174152	0.771794	1				S	17	17	81	0.179148	6.25321	21.5921	6.33429	1.31713	S	10	10	58	0.0577188	5.76132	13.5075	6.13057	0.0725794	S	11	11	42	0.0993628	5.99722	19.4796	6.28958	1.04396	S	12	12	48	0.0397926	5.5998	6.63954	5.82214	-1.81169	S
125963	9606	OR1M1	olfactory receptor, family 1, subfamily M, member 1	0.662922	0.871181	1	-3.36848	0.420681	0.934686		Cell Membrane		S	1	1	5	0.0181277	5.25834	2.18487	5.33943	0.65599	S	1	1	3	0.0070442	4.84783	1.6485	5.21709	0.60127	S	1	1	5	0.0070757	4.84977	1.38716	5.14213	0.567739	S	1	1	6	0.0390096	5.59117	6.5089	5.81351	0.868043
125988	9606	C19orf70	chromosome 19 open reading frame 70	2.82065	0.419394	0.975603	-0.225579	0.947266	1				R	1	1	1	0	0.211084	0	0.340303	-1.46413	R	1	1	1	0.000571812	3.75725	0.133817	4.12651	-0.0280794						0.211084		0.340303	-1.46413	S	1	1	1	0.000171757	3.23492	0.0286583	3.45725	-0.28192	S
126	9606	ADH1C	alcohol dehydrogenase 1C (class I), gamma polypeptide															0.211084		0.340303	-0.353553	S	1	0	1	6.44231e-05	2.80904	0.0150764	3.1783	2.47487						0.211084		0.340303	-0.353553						0.211084		0.340303	-0.353553
126003	9606	TRAPPC5	trafficking protein particle complex 5	2.44675	0.449488	0.987311	-3.30616	0.314751	0.893517	ENDORETICULUM			S	2	2	3	0.00501649	4.7004	0.604618	4.78148	0.721001	S	1	1	3	7.45419e-05	2.8724	0.0174445	3.24166	-0.316413	S	1	1	2	0.00179285	4.25354	0.35148	4.5459	0.562285	A	1	1	1	0.00534554	4.72799	0.891922	4.95033	0.834756	R
126119	9606	JOSD2	Josephin domain containing 2															0.211084		0.340303	-0.353553	S	1	1	1	0.000478483	3.67987	0.111976	4.04912	2.47487						0.211084		0.340303	-0.353553						0.211084		0.340303	-0.353553
126133	9606	ALDH16A1	aldehyde dehydrogenase 16 family, member A1	-0.10623	0.928143	1	-1.8713	0.142704	0.741901				S	9	9	19	0.0309905	5.49123	3.73517	5.57231	0.710828	S	7	7	23	0.0265608	5.42424	6.21582	5.7935	1.0017	S	7	7	16	0.0244489	5.38826	4.7931	5.68062	0.853257	S	4	4	9	0.0250553	5.3989	4.18056	5.62123	0.775167	S
126204	9606	NLRP13	NLR family, pyrin domain containing 13	-1.5383	0.739267	1	-0.0457698	0.992067	1				S	2	2	6	0.00125801	4.09969	0.151624	4.18077	0.555016						0.211084		0.340303	-1.6106	S	2	2	3	0.000328927	3.5171	0.0644845	3.80946	0.345635	R	1	1	2	0	0.211084	0	0.340303	-1.6106	R
126208	9606	ZNF787	zinc finger protein 787	-6.6426	0.0801638	0.826833	-0.146777	0.965363	1				R	1	1	1	0.000588391	3.76967	0.0709165	3.85075	-0.243703	R	2	1	4	0.00194153	4.28814	0.454361	4.6574	0.224246	A	1	0	2	0	0.211084	0	0.340303	-2.28015	R	1	1	1	0.00044181	3.64524	0.0737176	3.86757	-0.233944	S
126231	9606	ZNF573	zinc finger protein 573															0.211084		0.340303	-0.353553						0.211084		0.340303	-0.353553						0.211084		0.340303	-0.353553						0.211084		0.340303	-0.353553
126295	9606	ZNF57	zinc finger protein 57															0.211084		0.340303	-0.504172						0.211084		0.340303	-0.504172	A	2	2	3	0	0.211084	0	0.340303	-0.504172						0.211084		0.340303	-0.504172
126298	9606	IRGQ	immunity-related GTPase family, Q	-0.38418	0.772071	1	-2.28797	0.115092	0.7181				S	11	11	31	0.0735595	5.86664	8.86585	5.94772	0.826144	S	10	10	17	0.0397799	5.59966	9.30938	5.96892	0.853936	S	8	8	18	0.0270254	5.43177	5.2982	5.72413	0.533034	S	11	11	18	0.0548123	5.73888	9.14563	5.96121	0.843832	S
126299	9606	ZNF428	zinc finger protein 428	7.66982	0.133836	0.897613	0.776546	0.866669	1				A	1	1	1	0	0.211084	0	0.340303	-2.38911	S	3	3	4	0.0074123	4.86995	1.73464	5.23921	0.0469149	S	1	1	2	0.00582824	4.76554	1.1426	5.05789	-0.0432463	S	5	5	7	0.0165197	5.218	2.75638	5.44034	0.146928	S
126306	9606	JSRP1	junctional sarcoplasmic reticulum protein 1	0.770839	0.430846	0.985534	-0.49251	0.609999	1				S	1	1	1	0.0013175	4.11975	0.158793	4.20083	-1.38758	S	1	1	1	0.00167145	4.22309	0.391156	4.59235	-0.750096	S	1	1	1	0.0011839	4.07331	0.232097	4.36567	-1.11919	S	2	2	2	0.00466948	4.66927	0.779119	4.8916	-0.26284	S
126308	9606	MOB3A	MOB kinase activator 3A															0.211084		0.340303	-0.538749	S	1	1	1	0.00049173	3.69173	0.115076	4.06098	1.74663						0.211084		0.340303	-0.538749						0.211084		0.340303	-0.538749
126321	9606	MFSD12	major facilitator superfamily domain containing 12	0.162927	0.958794	1	0.536634	0.865001	1				S	1	1	3	0.000450621	3.65381	0.0543116	3.73489	0.736235	S	2	2	3	0.00124883	4.0965	0.292255	4.46576	1.09441	A	1	1	1	0.000328684	3.51678	0.0644368	3.80913	0.772618	S	4	4	6	0.00185045	4.26728	0.308753	4.48961	1.1061
126326	9606	GIPC3	GIPC PDZ domain containing family, member 3	-3.09151	0.293788	0.940615	5.24568	0.0949364	0.689958				A	1	1	1	0.00112104	4.04962	0.135114	4.1307	0.936513						0.211084		0.340303	-0.913402						0.211084		0.340303	-0.913402						0.211084		0.340303	-0.913402	S
126328	9606	NDUFA11	NADH dehydrogenase (ubiquinone) 1 alpha subcomplex, 11, 14.7kDa	-0.746969	0.730307	1	0.376076	0.861771	1									0.211084		0.340303	-0.935227						0.211084		0.340303	-0.935227						0.211084		0.340303	-0.935227						0.211084		0.340303	-0.935227	S
126353	9606	MISP	mitotic spindle positioning	-0.302825	0.514981	1	0.0803818	0.860804	1				S	18	18	54	0.0764767	5.88353	9.21746	5.96461	-0.469001	S	11	11	43	0.0269211	5.43009	6.30013	5.79935	-1.0081	S	9	9	39	0.0364942	5.56222	7.1545	5.85458	-0.827934	S	10	10	35	0.0319689	5.50473	5.33412	5.72706	-1.2439	S
126375	9606	ZNF792	zinc finger protein 792															0.211084		0.340303	-0.919501	A	1	1	1	9.90691e-05	2.99594	0.0231844	3.3652	0.690178	S	1	1	1	0.000180727	3.25702	0.0354306	3.54938	0.788189						0.211084		0.340303	-0.919501
126382	9606	NR2C2AP	nuclear receptor 2C2-associated protein	-0.443388	0.647725	1	1.13877	0.259359	0.845721				S	4	4	16	0.0882345	5.94564	10.6346	6.02672	0.931014	S	3	3	6	0.0505596	5.7038	11.8321	6.07306	0.993091	S	2	2	3	0.047536	5.67702	9.3192	5.96938	0.854201	S	2	2	5	0.0437644	5.64112	7.30224	5.86346	0.712309	S
126402	9606	CCDC105	coiled-coil domain containing 105	2.88662	0.552192	1	1.47827	0.75857	1				A	2	2	3	0.00536799	4.72981	0.646984	4.81089	0.937204						0.211084		0.340303	-1.39984	S	1	1	1	1.5204e-05	2.18196	0.00298068	2.47431	-0.284266	R	1	1	2	0.0196448	5.29325	3.2778	5.51558	1.30559	A
1265	9606	CNN2	calponin 2	-0.858511	0.165775	0.909542	0.590953	0.322808	0.896742				S	13	12	64	0.385414	6.58593	46.4525	6.66701	1.37763	S	10	9	42	0.124702	6.09587	29.1829	6.46513	0.917064	S	10	9	49	0.176791	6.24746	34.659	6.53982	1.08745	S	7	6	41	0.0713037	5.85311	11.8973	6.07545	0.0280554	S
126526	9606	C19orf47	chromosome 19 open reading frame 47	-7.30993	0.023668	0.594165	-0.638148	0.810001	1				R	2	2	2	0.000184235	3.26537	0.0222052	3.34645	-0.275349	R	1	1	1	0.00135671	4.13249	0.3175	4.50174	0.195321						0.211084		0.340303	-1.50007	A	2	2	2	0	0.211084	0	0.340303	-1.50007	S
1266	9606	CNN3	calponin 3, acidic	-0.0105608	0.974974	1	-0.430579	0.225899	0.821593				S	16	15	61	0.40974	6.61251	49.3844	6.69359	0.913789	S	14	12	77	0.216301	6.33506	50.6193	6.70432	0.941909	S	10	9	56	0.291757	6.46502	57.1976	6.75738	1.08102	S	11	9	71	0.258128	6.41183	43.0695	6.63417	0.758006	S
126626	9606	GABPB2	GA binding protein transcription factor, beta subunit 2										S	1	1	1	9.06832e-05	2.95753	0.0109297	3.03861	0.955942						0.211084		0.340303	-0.696627	S	1	1	1	2.88485e-05	2.46012	0.00565561	2.75248	0.780703						0.211084		0.340303	-0.696627	R
126695	9606	KDF1	keratinocyte differentiation factor 1															0.211084		0.340303	-0.353553						0.211084		0.340303	-0.353553						0.211084		0.340303	-0.353553	A	1	1	1	0	0.211084	0	0.340303	-0.353553	S
1267	9606	CNP	2',3'-cyclic nucleotide 3' phosphodiesterase	0.370285	0.468671	0.993151	-0.284535	0.574674	1				S	12	12	27	0.0967893	5.98583	11.6657	6.06691	0.865866	S	12	12	39	0.0261149	5.41689	6.11146	5.78615	-1.55161	S	5	5	20	0.0531927	5.72585	10.4282	6.01821	0.44653	S	13	13	26	0.0684613	5.83545	11.423	6.05778	0.787264	S
126789	9606	PUSL1	pseudouridylate synthase-like 1	5.9394	0.207182	0.909542	1.36692	0.758843	1				S	1	1	1	0	0.211084	0	0.340303	-1.58291	S	1	1	1	0.00138977	4.14294	0.325237	4.5122	0.641511	R	1	1	1	0.000268926	3.42963	0.0527216	3.72199	0.220177	S	3	3	3	0.00609652	4.78508	1.01723	5.00742	0.905557
126859	9606	AXDND1	axonemal dynein light chain domain containing 1	0.546084	0.896557	1	3.89855	0.367462	0.918736									0.211084		0.340303	-0.918684						0.211084		0.340303	-0.918684	S	2	2	3	0.00347236	4.54063	0.68074	4.83298	1.29506						0.211084		0.340303	-0.918684	A
126868	9606	MAB21L3	mab-21-like 3 (C. elegans)										S	1	1	1	0.000690199	3.83897	0.0831872	3.92006	2.47487	A	1	1	1	0	0.211084	0	0.340303	-0.353553						0.211084		0.340303	-0.353553						0.211084		0.340303	-0.353553
126961	9606	HIST2H3C	histone cluster 2, H3c	-1.98998	0.0212271	0.579552	-1.16497	0.128516	0.734485				S	5	0	60	0.141879	6.15192	17.1002	6.233	-0.828233	S	5	0	104	0.309481	6.49063	72.4254	6.85989	0.153407	S	3	0	45	0.062269	5.79427	12.2075	6.08663	-1.05744	S	3	0	37	0.0385339	5.58584	6.42952	5.80818	-1.49346	S
126969	9606	SLC44A3	solute carrier family 44, member 3															0.211084		0.340303	-0.536998	A	2	2	2	0.000320622	3.50599	0.0750328	3.87525	1.41202						0.211084		0.340303	-0.536998						0.211084		0.340303	-0.536998	S
127002	9606	ATXN7L2	ataxin 7-like 2															0.211084		0.340303	-0.719066						0.211084		0.340303	-0.719066						0.211084		0.340303	-0.719066	A	1	1	1	0.000186791	3.27136	0.0311667	3.49369	0.937865
127018	9606	LYPLAL1	lysophospholipase-like 1	-0.0889263	0.872598	1	0.855189	0.152827	0.755241				S	7	7	19	0.0824046	5.91595	9.93193	5.99703	0.733597	S	6	6	10	0.061571	5.78938	14.409	6.15863	1.09976	S	5	5	14	0.0638581	5.80522	12.5191	6.09757	0.961404	S	6	6	23	0.0605648	5.78222	10.1054	6.00456	0.750641	S
127069	9606	OR2T10	olfactory receptor, family 2, subfamily T, member 10								Cell Membrane							0.211084		0.340303	-0.539762	A	1	1	1	0.0394562	5.59612	9.23363	5.96537	1.55698						0.211084		0.340303	-0.539762						0.211084		0.340303	-0.539762	S
127255	9606	LRRIQ3	leucine-rich repeats and IQ motif containing 3															0.211084		0.340303	-0.353553						0.211084		0.340303	-0.353553	R	1	1	1	0.00025812	3.41182	0.0506033	3.70418	2.47487						0.211084		0.340303	-0.353553
127262	9606	TPRG1L	tumor protein p63 regulated 1-like	-2.03957	0.689211	1	-0.425821	0.933083	1				S	1	1	2	0.0187153	5.2722	2.25568	5.35328	1.16366	S	1	1	1	0.000347726	3.54124	0.0813755	3.91049	0.563304	S	1	1	2	0.0036584	4.56329	0.717211	4.85565	0.956588						0.211084		0.340303	-0.922277
127281	9606	FAM213B	family with sequence similarity 213, member B	0.945808	0.662852	1	-0.6487	0.764081	1	ENDORETICULUM			S	1	1	1	0.00298324	4.47469	0.359558	4.55577	0.873046	A	1	1	1	0.00153133	4.18507	0.358365	4.55433	0.872427	S	1	1	1	0.00515283	4.71205	1.01019	5.0044	1.06533	S	1	1	2	0.00283655	4.45279	0.473288	4.67513	0.924203
127540	9606	HMGB4	high mobility group box 4	-8.09483	0.0164509	0.534737	8.71973	0.0117252	0.409698				S	1	1	1	0.00250682	4.39912	0.302137	4.4802	1.64904	R	2	2	3	0.00100244	4.00106	0.234594	4.37032	1.59094						0.211084		0.340303	-0.539997						0.211084		0.340303	-0.539997
127602	9606	DNAH14	dynein, axonemal, heavy chain 14	4.14915	0.165663	0.909542	1.52187	0.588778	1				R	4	4	6	0.000147544	3.16892	0.0177829	3.25	-0.988501	A	3	3	3	5.0036e-05	2.69928	0.0117095	3.06854	-1.18385	S	3	3	5	0.0179189	5.25331	3.51292	5.54567	1.48277	R	2	2	3	0.000111835	3.04858	0.0186601	3.27091	-0.96599	S
127687	9606	C1orf122	chromosome 1 open reading frame 122	-5.29626	0.000977418	0.228773	-0.88112	0.403206	0.929406				S	2	2	4	0.0161098	5.20709	1.94165	5.28817	0.389989	S	2	2	4	0.0360288	5.55665	8.43153	5.92591	0.747605	S	1	1	1	0.000836075	3.92225	0.163909	4.2146	-0.212024						0.211084		0.340303	-2.38457	S
127700	9606	OSCP1	organic solute carrier partner 1	-6.74762	0.0807681	0.826833	-1.47908	0.669463	1		Cell Membrane		S	2	2	2	0.000883204	3.94606	0.106449	4.02714	1.07019	S	1	1	1	0.000466988	3.66931	0.109286	4.03856	1.07573						0.211084		0.340303	-0.719593						0.211084		0.340303	-0.719593
127707	9606	KLHDC7A	kelch domain containing 7A															0.211084		0.340303	-0.53945						0.211084		0.340303	-0.53945						0.211084		0.340303	-0.53945	A	1	1	1	0	0.211084	0	0.340303	-0.53945	S
127731	9606	VWA5B1	von Willebrand factor A domain containing 5B1	-5.09872	0.105942	0.875483	1.36962	0.634516	1			SECRETED						0.211084		0.340303	-1.1862	S	2	2	2	0.000118005	3.0719	0.0276157	3.44116	0.669284						0.211084		0.340303	-1.1862						0.211084		0.340303	-1.1862	A
127829	9606	ARL8A	ADP-ribosylation factor-like 8A	0.608433	0.340276	0.952852	0.503595	0.425217	0.93628				S	7	2	15	0.0465423	5.66785	5.60957	5.74893	0.552175	S	4	2	9	0.0212378	5.32711	4.97011	5.69637	0.363903	S	5	2	11	0.0405339	5.60782	7.94646	5.90017	1.0939	S	6	3	32	0.0488764	5.6891	8.1552	5.91143	1.13424	S
128	9606	ADH5	alcohol dehydrogenase 5 (class III), chi polypeptide	0.328428	0.489299	0.996081	0.150876	0.747412	1				S	14	14	76	0.522975	6.71848	63.0322	6.79956	0.972699	S	13	13	73	0.186208	6.27	43.5769	6.63926	0.689872	S	14	14	83	0.262282	6.41877	51.4191	6.71112	0.816669	S	15	15	93	0.504767	6.70309	84.2222	6.92543	1.19476	S
128061	9606	C1orf131	chromosome 1 open reading frame 131	-1.92374	0.722523	1	2.91408	0.592837	1									0.211084		0.340303	-0.540062	A	1	1	1	0	0.211084	0	0.340303	-0.540062						0.211084		0.340303	-0.540062						0.211084		0.340303	-0.540062
128239	9606	IQGAP3	IQ motif containing GTPase activating protein 3	-0.108863	0.954626	1	-0.477302	0.803416	1				S	10	8	20	0.00181609	4.25914	0.218887	4.34022	0.464716	S	12	10	27	0.00246779	4.39231	0.577518	4.76157	1.24966	S	8	6	17	0.000812709	3.90994	0.159328	4.20229	0.207765	S	10	8	18	0.00408899	4.61162	0.682262	4.83395	1.38451	S
128240	9606	APOA1BP	apolipoprotein A-I binding protein	0.278486	0.747379	1	-1.03333	0.253127	0.84016			SECRETED	S	11	11	48	0.349205	6.54308	42.0884	6.62416	0.809819	S	9	9	45	0.168072	6.22549	39.3326	6.59475	0.763824	S	12	12	56	0.338369	6.52939	66.3357	6.82175	1.11882	S	10	10	65	0.220038	6.3425	36.7141	6.56483	0.717033	S
128308	9606	MRPL55	mitochondrial ribosomal protein L55	7.7828	0.0113495	0.488212	-1.17011	0.627234	1				S	1	1	1	0	0.211084	0	0.340303	-1.18283						0.211084		0.340303	-1.18283						0.211084		0.340303	-1.18283	R	1	1	1	0.00128274	4.10814	0.21403	4.33048	0.253063	S
128387	9606	TATDN3	TatD DNase domain containing 3										S	1	1	2	0	0.211084	0	0.340303	-0.537992						0.211084		0.340303	-0.537992						0.211084		0.340303	-0.537992	S	1	1	2	0.003123	4.49457	0.521083	4.71691	1.77759
128486	9606	FITM2	fat storage-inducing transmembrane protein 2	-0.627655	0.887993	1	-11.687	0.0290526	0.544981									0.211084		0.340303	-0.723092						0.211084		0.340303	-0.723092						0.211084		0.340303	-0.723092	S	1	1	2	0.00908096	4.95813	1.51519	5.18047	1.32904	A
128611	9606	ZNF831	zinc finger protein 831	3.27438	0.369127	0.964519	-1.98829	0.578527	1									0.211084		0.340303	-0.711293						0.211084		0.340303	-0.711293						0.211084		0.340303	-0.711293	S	1	1	1	5.70275e-05	2.75608	0.00951525	2.97842	0.830123	R
128637	9606	TBC1D20	TBC1 domain family, member 20	9.69668	0.0427494	0.714714	-11.6907	0.0203691	0.493363	ENDORETICULUM								0.211084		0.340303	-0.713354						0.211084		0.340303	-0.713354	A	2	2	2	0.000618001	3.79099	0.121156	4.08335	1.19722	S	1	1	1	0.00301175	4.47882	0.502521	4.70115	1.51257	R
128710	9606	SLX4IP	SLX4 interacting protein	-2.14282	0.40957	0.973438	1.80003	0.48535	0.96855				S	1	1	2	0.000227895	3.35773	0.0274673	3.43882	0.291803						0.211084		0.340303	-1.18192						0.211084		0.340303	-1.18192						0.211084		0.340303	-1.18192	S
128861	9606	BPIFA3	BPI fold containing family A, member 3	0.418386	0.87723	1	-3.48152	0.223444	0.819601			SECRETED	S	1	1	2	0.0065402	4.81559	0.788266	4.89667	0.256606	S	1	1	3	0.0103531	5.01507	2.42285	5.38433	0.543204	S	1	1	4	0.027349	5.43694	5.36164	5.7293	0.745947	S	1	1	4	0.00381293	4.58126	0.636202	4.80359	0.201903	S
128866	9606	CHMP4B	charged multivesicular body protein 4B	-0.205028	0.779409	1	0.0494485	0.945997	1				S	11	10	38	0.509427	6.70708	61.3993	6.78816	1.10375	S	10	9	40	0.176876	6.24767	41.3929	6.61693	0.708001	S	8	7	37	0.295959	6.47123	58.0213	6.76359	1.04696	S	10	9	37	0.197573	6.29573	32.9657	6.51806	0.479515	S
128869	9606	PIGU	phosphatidylinositol glycan anchor biosynthesis, class U	1.92508	0.211901	0.909542	-0.80618	0.583686	1				R	1	1	1	0.00292327	4.46587	0.352331	4.54695	-0.318813	S	2	2	2	0.0104534	5.01926	2.44632	5.38851	0.948888	S	1	1	1	0.0157992	5.19864	3.09736	5.49099	1.10326	S	3	3	3	0.024052	5.38115	4.01316	5.60349	1.27272	S
1291	9606	COL6A1	collagen, type VI, alpha 1	-3.66382	0.0952318	0.857302	-1.86429	0.360445	0.916987			SECRETED						0.211084		0.340303	-2.35919	R	1	1	5	0.00112922	4.05278	0.264263	4.42204	0.845551	R	1	1	2	0.000179649	3.25442	0.0352193	3.54678	0.15835	S	2	2	2	0.000134433	3.12851	0.0224306	3.35084	0.0045096	R
129138	9606	ANKRD54	ankyrin repeat domain 54															0.211084		0.340303	-0.719869	S	1	1	2	0.000867549	3.93829	0.203026	4.30755	1.31466	S	1	1	1	0.000205366	3.31253	0.040261	3.60488	0.95431						0.211084		0.340303	-0.719869
129285	9606	PPP1R21	protein phosphatase 1, regulatory subunit 21	1.0377	0.6586	1	-0.937611	0.689339	1				S	4	4	4	0.00136958	4.13659	0.165071	4.21767	0.240816	S	6	6	9	0.00459839	4.66261	1.07613	5.03186	0.771976	S	7	7	10	0.00302885	4.48128	0.593791	4.77363	0.603513	S	11	11	17	0.00755649	4.87832	1.26083	5.10066	0.816854	S
129401	9606	NUP35	nucleoporin 35kDa	1.85913	0.00341937	0.361065	0.405607	0.380885	0.920173				S	2	2	2	0.00141279	4.15008	0.170279	4.23116	-1.12332	R	2	2	2	0.000709326	3.85085	0.165998	4.2201	-1.1314	S	3	3	3	0.0024931	4.39674	0.488759	4.68909	-0.78861	S	2	2	2	0.00456188	4.65914	0.761165	4.88148	-0.647994	S
129446	9606	XIRP2	xin actin binding repeat containing 2	4.66669	0.200293	0.909542	-1.85189	0.592861	1									0.211084		0.340303	-1.18417						0.211084		0.340303	-1.18417	A	1	1	1	0	0.211084	0	0.340303	-1.18417	A	2	2	2	8.28764e-05	2.91843	0.0138282	3.14077	0.33324	S
129531	9606	MITD1	MIT, microtubule interacting and transport, domain containing 1	-1.1224	0.700449	1	-1.16893	0.688803	1				A	1	1	1	0.000407497	3.61012	0.0491141	3.69121	-0.077486	S	1	1	2	0.00517185	4.71365	1.21033	5.0829	0.855607	R	1	1	1	0.000202079	3.30552	0.0396166	3.59788	-0.140061	S	1	1	1	0.00189735	4.27815	0.316579	4.50048	0.465111	S
129563	9606	DIS3L2	DIS3 like 3'-5' exoribonuclease 2	-0.964071	0.683211	1	2.26949	0.34942	0.911537				S	10	10	12	0.00718224	4.85626	0.865649	4.93734	0.855919	S	7	7	8	0.00287278	4.4583	0.672294	4.82756	0.71452	S	2	2	3	0.000505598	3.7038	0.0991199	3.99616	-0.356313	S	10	10	12	0.00924647	4.96598	1.54281	5.18831	1.17917	S
129642	9606	MBOAT2	membrane bound O-acyltransferase domain containing 2	-5.27013	0.228254	0.909542	-2.43731	0.561273	1									0.211084		0.340303	-1.55548	S	1	1	3	0.000678959	3.83184	0.158892	4.2011	0.487965	S	1	1	1	0	0.211084	0	0.340303	-1.55548	S	1	1	2	0.00101833	4.00789	0.169912	4.23022	0.503379	S
129684	9606	CNTNAP5	contactin associated protein-like 5															0.211084		0.340303	-0.538286						0.211084		0.340303	-0.538286	A	1	1	1	0.00101525	4.00657	0.199034	4.29893	1.76646						0.211084		0.340303	-0.538286
129685	9606	TAF8	TAF8 RNA polymerase II, TATA box binding protein (TBP)-associated factor, 43kDa	-2.12594	0.223554	0.909542	-1.00308	0.549215	0.998058				S	2	2	3	0.00170337	4.23131	0.2053	4.31239	-0.715576	S	2	2	3	0.00356017	4.55147	0.833159	4.92073	0.046023	S	2	2	2	9.36127e-05	2.97133	0.0183523	3.26369	-2.02848	S	2	2	4	0.00293191	4.46715	0.489199	4.68949	-0.243477	S
1298	9606	COL9A2	collagen, type IX, alpha 2									SECRETED						0.211084		0.340303	-0.353553						0.211084		0.340303	-0.353553						0.211084		0.340303	-0.353553						0.211084		0.340303	-0.353553
129804	9606	FBLN7	fibulin 7									SECRETED	R	1	1	1	0.000788588	3.89685	0.0950456	3.97793	1.64153						0.211084		0.340303	-0.540026						0.211084		0.340303	-0.540026						0.211084		0.340303	-0.540026
129831	9606	RBM45	RNA binding motif protein 45	-1.47084	0.50893	1	0.161258	0.941349	1									0.211084		0.340303	-0.935382						0.211084		0.340303	-0.935382						0.211084		0.340303	-0.935382						0.211084		0.340303	-0.935382	S
130026	9606	ICA1L	islet cell autoantigen 1,69kDa-like															0.211084		0.340303	-0.353553	S	2	2	2	0.000221592	3.34555	0.0518574	3.71481	2.47487	A	1	1	1	0	0.211084	0	0.340303	-0.353553						0.211084		0.340303	-0.353553
130162	9606	CLHC1	clathrin heavy chain linker domain containing 1															0.211084		0.340303	-0.54006						0.211084		0.340303	-0.54006						0.211084		0.340303	-0.54006						0.211084		0.340303	-0.54006	S
130340	9606	AP1S3	adaptor-related protein complex 1, sigma 3 subunit										S	3	2	4	0.00274441	4.43845	0.330774	4.51953	2.47487	A	1	0	1	0	0.211084	0	0.340303	-0.353553	A	1	0	1	0	0.211084	0	0.340303	-0.353553	A	1	0	2	0	0.211084	0	0.340303	-0.353553
130367	9606	SGPP2	sphingosine-1-phosphate phosphatase 2	-2.19599	0.425066	0.980809	0.798299	0.767296	1	ENDORETICULUM								0.211084		0.340303	-0.934652						0.211084		0.340303	-0.934652						0.211084		0.340303	-0.934652						0.211084		0.340303	-0.934652	S
130507	9606	UBR3	ubiquitin protein ligase E3 component n-recognin 3 (putative)	-1.2843	0.743627	1	-1.64822	0.675452	1				S	8	8	14	0.00376997	4.57634	0.45438	4.65742	0.85764	S	5	5	8	0.00104447	4.01889	0.244428	4.38815	0.708077	S	3	3	3	0.000528913	3.72338	0.103691	4.01574	0.501224	S	7	7	10	0.00108211	4.03427	0.180554	4.25661	0.635011
130535	9606	KCTD18	potassium channel tetramerization domain containing 18	-3.821	0.351363	0.960525	-0.51409	0.897036	1									0.211084		0.340303	-1.57296	S	1	1	2	0.000866543	3.93779	0.20279	4.30705	0.107078	A	1	1	1	0	0.211084	0	0.340303	-1.57296	S	1	1	1	0.00248378	4.39511	0.414427	4.61745	0.238542	S
130589	9606	GALM	galactose mutarotase (aldose 1-epimerase)	2.18413	0.546213	1	-4.81488	0.204271	0.799767				S	5	5	6	0.0203711	5.30901	2.45526	5.3901	0.571527	S	3	3	5	0.00234851	4.37079	0.549604	4.74005	0.1983	S	4	4	6	0.0242975	5.38556	4.7634	5.67792	0.736781	S	3	3	6	0.0350647	5.54487	5.85066	5.76721	0.788046	S
1306	9606	COL15A1	collagen, type XV, alpha 1									SECRETED						0.211084		0.340303	-0.719907	A	1	1	1	0.000355616	3.55098	0.083222	3.92024	1.35104	S	1	1	1	0	0.211084	0	0.340303	-0.719907	S	1	1	1	0.000392473	3.59381	0.0654856	3.81615	1.29082	A
130813	9606	C2orf50	chromosome 2 open reading frame 50															0.211084		0.340303	-0.535297						0.211084		0.340303	-0.535297						0.211084		0.340303	-0.535297						0.211084		0.340303	-0.535297	R
130888	9606	FBXO36	F-box protein 36															0.211084		0.340303	-0.539776						0.211084		0.340303	-0.539776						0.211084		0.340303	-0.539776						0.211084		0.340303	-0.539776	R
130916	9606	MTERF4	mitochondrial transcription termination factor 4	-0.607813	0.868272	1	0.104422	0.977246	1									0.211084		0.340303	-1.20555	R	1	1	1	0.000626565	3.79697	0.14663	4.16622	0.594828						0.211084		0.340303	-1.20555						0.211084		0.340303	-1.20555	S
131076	9606	CCDC58	coiled-coil domain containing 58	-0.401424	0.387401	0.968062	0.872801	0.0844156	0.674794				S	7	7	40	0.345249	6.53813	41.6116	6.61921	0.815139	S	6	6	23	0.260071	6.41509	60.8625	6.78435	1.2321	S	4	4	22	0.252243	6.40182	49.4511	6.69418	1.00441	S	6	6	17	0.175943	6.24537	29.3567	6.46771	0.432586	S
131118	9606	DNAJC19	DnaJ (Hsp40) homolog, subfamily C, member 19	0.507948	0.527772	1	0.0146931	0.985213	1				S	1	1	2	0.0163358	5.21314	1.9689	5.29422	-0.486403	R	1	1	1	0.00163808	4.21433	0.383347	4.58359	-1.52491	S	2	2	3	0.00575546	4.76008	1.12833	5.05244	-0.839748	R	3	3	5	0.00810696	4.90886	1.35268	5.13119	-0.724653	S
1312	9606	COMT	catechol-O-methyltransferase	0.0213273	0.978301	1	1.5042	0.0862022	0.678533		Cell Membrane		S	12	12	39	0.218928	6.3403	26.3866	6.42138	1.28869	S	5	5	16	0.0374585	5.57355	8.76613	5.94281	0.12799	S	4	4	29	0.0855155	5.93204	16.7649	6.2244	0.810944	S	7	7	16	0.0851717	5.9303	14.2112	6.15263	0.636879	S
1314	9606	COPA	coatomer protein complex, subunit alpha	-0.114524	0.764701	1	-0.664507	0.112994	0.716082			SECRETED	S	48	48	230	0.313224	6.49586	37.7517	6.57694	1.13596	S	43	43	203	0.117892	6.07148	27.5893	6.44074	0.766671	S	41	41	197	0.159679	6.20325	31.3044	6.4956	0.915433	S	36	36	120	0.170132	6.23079	28.3872	6.45312	0.800244	S
131474	9606	CHCHD4	coiled-coil-helix-coiled-coil-helix domain containing 4	-1.09256	0.142251	0.899672	-0.142232	0.836154	1				S	3	3	11	0.0808144	5.90749	9.74026	5.98857	0.0370205	S	4	4	13	0.0991737	5.9964	23.2088	6.36565	1.78293	S	3	3	15	0.0537542	5.73041	10.5383	6.02277	0.195359	S	3	3	15	0.0282706	5.45133	4.71705	5.67367	-1.42098	S
1315	9606	COPB1	coatomer protein complex, subunit beta 1	-0.153522	0.727207	1	-0.446146	0.325853	0.896965	GOLGI	Cell Membrane		S	31	31	130	0.255726	6.40777	30.8217	6.48886	1.04682	S	22	22	99	0.109957	6.04122	25.7323	6.41048	0.886075	S	23	23	89	0.139958	6.146	27.4381	6.43835	0.943245	S	20	20	62	0.140028	6.14622	23.3642	6.36855	0.800088	S
131544	9606	CRYBG3	beta-gamma crystallin domain containing 3	-2.01225	0.557804	1	4.93313	0.17445	0.776593				S	7	7	9	0.00277913	4.44391	0.334958	4.52499	0.966644	S	9	9	12	0.000604747	3.78157	0.141524	4.15083	0.747005	S	3	3	3	5.71406e-05	2.75694	0.0112021	3.0493	0.100388	S	10	10	15	0.00155845	4.19269	0.260032	4.41503	0.902093	S
131566	9606	DCBLD2	discoidin, CUB and LCCL domain containing 2															0.211084		0.340303	-0.540033	R	1	1	1	0.000778059	3.89101	0.182083	4.26027	1.63935						0.211084		0.340303	-0.540033	S	1	1	2	0.000930453	3.96869	0.155249	4.19103	1.60085
1317	9606	SLC31A1	solute carrier family 31 (copper transporter), member 1	-7.54626	0.19809	0.909542	-11.5763	0.065052	0.64911		Cell Membrane		S	1	1	1	0.0150224	5.17674	1.8106	5.25782	1.28616						0.211084		0.340303	-0.722982	S	1	1	1	0	0.211084	0	0.340303	-0.722982						0.211084		0.340303	-0.722982	S
131870	9606	NUDT16	nudix (nucleoside diphosphate linked moiety X)-type motif 16	-0.490362	0.839548	1	-3.93616	0.134592	0.738896				S	3	3	5	0.0348304	5.54196	4.19798	5.62304	0.605667	S	2	2	4	0.0173392	5.23903	4.05776	5.60829	0.597295	S	3	3	5	0.0192507	5.28445	3.77401	5.5768	0.57943	S	2	2	2	0.0137076	5.13696	2.28716	5.3593	0.456005	S
131873	9606	COL6A6	collagen, type VI, alpha 6	-0.600569	0.860316	1	-5.43619	0.1415	0.741901			SECRETED	S	2	2	2	0.000455115	3.65812	0.0548533	3.7392	0.92156	A	1	1	1	4.79798e-05	2.68106	0.0112283	3.05032	0.498405	R	2	2	2	0.000381423	3.58141	0.0747762	3.87376	1.00422	A	1	1	1	2.14704e-05	2.33184	0.00358242	2.55418	0.193647	A
131965	9606	METTL6	methyltransferase like 6	-3.7998	0.222342	0.909542	-1.89157	0.526876	0.987722				S	1	1	1	0.00088932	3.94906	0.107186	4.03014	0.400969	R	3	3	3	0.0279154	5.44584	6.53282	5.8151	1.32655	R	1	1	1	0.000559901	3.74811	0.109766	4.04047	0.406325	S	1	1	1	0.000197118	3.29473	0.0328899	3.51706	0.134915
132	9606	ADK	adenosine kinase	0.0158724	0.971168	1	-0.54141	0.241405	0.836185				S	16	16	70	0.295352	6.47034	35.5976	6.55142	0.694853	S	16	16	69	0.292492	6.46611	68.4497	6.83537	1.14367	S	17	17	75	0.235641	6.37225	46.1962	6.66461	0.873757	S	15	15	61	0.323152	6.50941	53.9191	6.73174	0.979876	S
132001	9606	TAMM41	TAM41 mitochondrial translocator assembly and maintenance homolog	1.3623	0.713225	1	-2.47521	0.508998	0.981966				S	5	5	6	0.0139907	5.14584	1.68625	5.22692	0.565933	S	3	3	6	0.00471985	4.67393	1.10455	5.04319	0.484402	S	3	3	9	0.0184318	5.26557	3.61346	5.55792	0.712812	S	4	4	6	0.0204189	5.31003	3.40697	5.53237	0.701472	S
132299	9606	OCIAD2	OCIA domain containing 2	-1.14931	0.822597	1	-0.151592	0.976361	1				S	2	2	2	0.0130531	5.11571	1.57324	5.1968	0.207296						0.211084		0.340303	-1.56539						0.211084		0.340303	-1.56539	A	2	2	2	0.0037266	4.57131	0.621796	4.79365	0.0601413	S
132320	9606	SCLT1	sodium channel and clathrin linker 1	-6.39508	0.141581	0.899672	-0.6196	0.877349	1				A	2	2	2	0.00146897	4.16701	0.177049	4.24809	1.20057	R	4	4	4	0.00104743	4.02013	0.245123	4.38938	1.27016	S	2	2	3	0.000713785	3.85357	0.139934	4.14592	1.15024	R	1	1	1	0	0.211084	0	0.340303	-0.724193
132321	9606	C4orf33	chromosome 4 open reading frame 33	-2.93712	0.448359	0.987311	-0.914165	0.809926	1				A	3	3	3	0.00147329	4.16829	0.17757	4.24937	1.21336	S	1	1	1	0.000216217	3.33489	0.0505996	3.70415	0.943939						0.211084		0.340303	-0.718301	S	1	1	1	0.00297825	4.47396	0.496932	4.6963	1.43421
132660	9606	LIN54	lin-54 DREAM MuvB core complex component	0.416456	0.70505	1	1.28504	0.262484	0.848223				S	3	3	5	0.00337059	4.52771	0.406244	4.60879	-0.426549	S	3	3	5	0.00207217	4.31643	0.484934	4.68568	0.012386	S	3	3	5	0.00283644	4.45277	0.556071	4.74513	0.351723	S	5	5	7	0.00378212	4.57774	0.631061	4.80007	0.665338	S
132671	9606	SPATA18	spermatogenesis associated 18															0.211084		0.340303	-0.539501	A	1	1	1	0.0017177	4.23495	0.40198	4.6042	1.70376	A	1	1	1	0	0.211084	0	0.340303	-0.539501						0.211084		0.340303	-0.539501
1327	9606	COX4I1	cytochrome c oxidase subunit IV isoform 1	-0.334167	0.46834	0.993151	-0.162638	0.720218	1				S	6	6	16	0.276009	6.44092	33.2664	6.52201	-0.971848	S	6	6	18	0.206034	6.31394	48.2165	6.6832	-0.631109	S	5	5	11	0.115684	6.06327	22.6793	6.35563	-1.32355	S	6	6	10	0.266715	6.42605	44.5023	6.64838	-0.7047	S
132720	9606	C4orf32	chromosome 4 open reading frame 32	1.12385	0.804675	1	0.0338037	0.994052	1	GOLGI								0.211084		0.340303	-1.19775						0.211084		0.340303	-1.19775						0.211084		0.340303	-1.19775	S	1	1	1	0.0013031	4.11498	0.217428	4.33731	0.504127	S
132789	9606	GNPDA2	glucosamine-6-phosphate deaminase 2	-0.960125	0.495045	0.999406	2.49432	0.102931	0.700703				S	9	6	24	0.0729038	5.86275	8.78682	5.94383	1.06733	S	7	5	28	0.0231082	5.36377	5.40783	5.73302	0.792011	S	6	3	24	0.0328264	5.51622	6.43546	5.80858	0.890688	S	5	4	25	0.011692	5.06789	1.95084	5.29022	0.213711	A
1329	9606	COX5B	cytochrome c oxidase subunit Vb	2.1509	0.0282999	0.636189	-0.51927	0.529644	0.989102				S	2	2	4	0.00288222	4.45973	0.347383	4.54081	-1.51078	S	6	6	8	0.00678689	4.83167	1.58828	5.20093	-0.880751	S	3	3	4	0.0292179	5.46565	5.72803	5.75801	-0.349064	S	3	3	8	0.0113859	5.05637	1.89978	5.2787	-0.80652	S
133308	9606	SLC9B2	solute carrier family 9, subfamily B (NHA2, cation proton antiporter 2), member 2	4.55132	0.205705	0.909542	-4.9913	0.169791	0.775811									0.211084		0.340303	-0.540043	A	1	1	1	0	0.211084	0	0.340303	-0.540043						0.211084		0.340303	-0.540043						0.211084		0.340303	-0.540043	S
133619	9606	PRRC1	proline-rich coiled-coil 1	-1.23122	0.720867	1	-4.67629	0.199773	0.794821	GOLGI			S	11	11	28	0.255556	6.40749	30.8013	6.48857	0.859956	S	6	6	16	0.046918	5.67134	10.9799	6.0406	0.68278	S	4	4	9	0.0615334	5.78911	12.0633	6.08147	0.698944	S	4	4	5	0.0304855	5.48409	5.08661	5.70643	0.550614	S
133686	9606	NADK2	NAD kinase 2, mitochondrial	-0.343154	0.635794	1	-0.479144	0.511666	0.982586				S	7	7	13	0.0505122	5.7034	6.08805	5.78448	0.915883	S	5	5	6	0.0323174	5.50944	7.56299	5.87869	1.08356	S	4	4	14	0.0166762	5.2221	3.26929	5.51445	0.435304	S	7	7	11	0.0524546	5.71978	8.75224	5.94212	1.19645	S
133746	9606	JMY	junction mediating and regulatory protein, p53 cofactor	-0.752804	0.838153	1	-4.10969	0.284508	0.869133				S	2	2	2	0.0112914	5.05275	1.36091	5.13383	0.85224	S	7	7	10	0.00283208	4.45211	0.66277	4.82136	0.696098	R	3	3	4	0.00118363	4.07322	0.232046	4.36557	0.468337	S	6	6	19	0.00820445	4.91405	1.36894	5.13638	0.853517	R
133957	9606	CCDC127	coiled-coil domain containing 127	-3.97861	0.41765	0.975417	-6.61588	0.194721	0.787345									0.211084		0.340303	-0.724043						0.211084		0.340303	-0.724043						0.211084		0.340303	-0.724043						0.211084		0.340303	-0.724043	S
1340	9606	COX6B1	cytochrome c oxidase subunit VIb polypeptide 1 (ubiquitous)	-0.174892	0.74466	1	0.337661	0.533734	0.99249				S	3	3	8	0.0100334	5.00145	1.20929	5.08253	-0.951962	S	2	2	4	0.00642969	4.80819	1.50469	5.17745	-0.832379	S	3	3	4	0.00612163	4.78687	1.20012	5.07922	-0.956127	S	2	2	6	0.00713054	4.85312	1.18976	5.07546	-0.960871	S
134147	9606	CMBL	carboxymethylenebutenolidase homolog (Pseudomonas)	0.213645	0.641039	1	1.18107	0.0302377	0.544981				S	8	8	21	0.082106	5.91438	9.89594	5.99546	0.644481	S	6	6	14	0.0441771	5.6452	10.3384	6.01445	0.711397	S	8	8	30	0.0679189	5.83199	13.3152	6.12435	1.09849	S	7	7	15	0.0619236	5.79186	10.3322	6.01419	0.710472	S
134218	9606	DNAJC21	DnaJ (Hsp40) homolog, subfamily C, member 21	-0.886274	0.473691	0.994159	0.252917	0.835196	1				S	4	4	9	0.00415799	4.61888	0.501147	4.69997	-0.952858	S	6	6	17	0.00898814	4.95367	2.10343	5.32293	0.915567	S	2	2	3	0.00109835	4.04074	0.215327	4.3331	-2.05319	S	7	7	16	0.00858754	4.93387	1.43286	5.1562	0.415521	S
134265	9606	AFAP1L1	actin filament associated protein 1-like 1															0.211084		0.340303	-0.532365						0.211084		0.340303	-0.532365						0.211084		0.340303	-0.532365						0.211084		0.340303	-0.532365	A
134266	9606	GRPEL2	GrpE-like 2, mitochondrial (E. coli)	-1.10652	0.769839	1	0.775173	0.837339	1				S	1	1	1	0.00469689	4.67181	0.566099	4.75289	0.9446	R	1	1	1	0.000294482	3.46906	0.0689153	3.83832	0.418965	R	1	1	1	0.000753871	3.8773	0.147793	4.16965	0.609395	S	1	1	1	0.000341216	3.53303	0.0569331	3.75536	0.371291
134429	9606	STARD4	StAR-related lipid transfer (START) domain containing 4	-6.59851	0.0998214	0.869746	0.086198	0.980999	1				S	1	1	1	0.00618312	4.79121	0.745229	4.87229	0.933032	S	2	2	2	0.00674981	4.82929	1.57961	5.19855	1.08472						0.211084		0.340303	-1.17397	S	1	1	1	0.000497999	3.69723	0.0830929	3.91956	0.490094	S
134430	9606	WDR36	WD repeat domain 36	0.177543	0.838182	1	0.638633	0.470469	0.962028				S	4	4	7	0.00462524	4.66513	0.557463	4.74622	-0.559827	S	3	3	3	0.000975967	3.98944	0.228398	4.35869	-1.335	S	4	4	9	0.00199589	4.30014	0.391284	4.59249	-0.867324	S	4	4	6	0.00249444	4.39697	0.416205	4.61931	-0.813684	S
134492	9606	NUDCD2	NudC domain containing 2	-0.175784	0.857338	1	-1.44533	0.168158	0.773529				S	6	6	36	0.447201	6.6505	53.8995	6.73158	1.22276	S	5	5	30	0.0791813	5.89862	18.5302	6.26788	0.472603	S	3	3	36	0.0967867	5.98582	18.9746	6.27817	0.489253	S	3	3	12	0.247244	6.39313	41.2535	6.61546	1.0349	S
1345	9606	COX6C	cytochrome c oxidase subunit VIc	0.81202	0.138426	0.899672	-1.15494	0.0486162	0.60709				S	2	2	2	0.0146426	5.16562	1.76481	5.2467	-0.94751	S	2	2	2	0.00494183	4.69389	1.1565	5.06314	-1.13877	S	2	2	3	0.0174988	5.24301	3.43055	5.53536	-0.646722	S	1	1	1	0.0109908	5.04103	1.83385	5.26336	-0.930145	S
134510	9606	UBLCP1	ubiquitin-like domain containing CTD phosphatase 1	-0.0677407	0.989341	1	-11.2321	0.0544608	0.63076				S	8	8	25	0.0533869	5.72743	6.43452	5.80852	0.571849	S	10	10	17	0.0421719	5.62502	9.86917	5.99428	0.66996	S	7	7	13	0.0242799	5.38525	4.75996	5.6776	0.502707	S	7	7	18	0.0727905	5.86207	12.1453	6.08441	0.717562	S
134549	9606	SHROOM1	shroom family member 1	-1.29646	0.661607	1	-8.23392	0.0223	0.511976				S	5	5	5	0.00188967	4.27639	0.227755	4.35747	0.757424	S	5	5	7	0.002561	4.40841	0.599331	4.77767	0.960605	S	1	1	1	0.000212252	3.32685	0.0416109	3.61921	0.400448	S	4	4	5	0.00325869	4.51304	0.543724	4.73538	0.940158	S
134553	9606	C5orf24	chromosome 5 open reading frame 24	-12.3612	0.000347384	0.153582	-0.0514006	0.979721	1				A	1	1	1	0.000396672	3.59843	0.0478095	3.67951	-0.190594	S	1	1	1	0.00433291	4.63678	1.014	5.00604	0.343176						0.211084		0.340303	-1.53423						0.211084		0.340303	-1.53423	S
134637	9606	ADAT2	adenosine deaminase, tRNA-specific 2															0.211084		0.340303	-0.539935	S	1	1	1	0.000708127	3.85011	0.165717	4.21937	1.66035						0.211084		0.340303	-0.539935	S	1	1	1	0.000714593	3.85406	0.119232	4.07639	1.57926
1347	9606	COX7A2	cytochrome c oxidase subunit VIIa polypeptide 2 (liver)	-9.69479	8.46903e-05	0.0962808	-0.151401	0.9053	1				S	1	1	1	0.00949236	4.97737	1.14408	5.05846	0.273751						0.211084		0.340303	-1.18668						0.211084		0.340303	-1.18668						0.211084		0.340303	-1.18668	S
1349	9606	COX7B	cytochrome c oxidase subunit VIIb	-1.0002	0.711171	1	1.33363	0.622846	1				R	1	1	1	0.00969662	4.98662	1.1687	5.0677	0.490474						0.211084		0.340303	-1.19781						0.211084		0.340303	-1.19781						0.211084		0.340303	-1.19781	S
134957	9606	STXBP5	syntaxin binding protein 5 (tomosyn)	9.67656	0.0302181	0.658837	-0.0271256	0.994188	1		Cell Membrane		A	1	1	1	0	0.211084	0	0.340303	-1.59378	S	1	1	2	0.000232306	3.36606	0.0543649	3.73532	0.435276						0.211084		0.340303	-1.59378	S	3	3	3	0.00176611	4.24702	0.294682	4.46935	0.873977	S
1350	9606	COX7C	cytochrome c oxidase subunit VIIc	-0.507168	0.865497	1	-1.7874	0.555214	0.999782									0.211084		0.340303	-0.931714						0.211084		0.340303	-0.931714						0.211084		0.340303	-0.931714						0.211084		0.340303	-0.931714	S
135112	9606	NCOA7	nuclear receptor coactivator 7	-0.992142	0.626319	1	-0.259514	0.897833	1				S	9	9	18	0.0152693	5.18382	1.84035	5.2649	0.792939	S	12	12	19	0.00512519	4.70971	1.19941	5.07897	0.678664	S	8	8	11	0.00200095	4.30124	0.392277	4.59359	0.380355	S	13	13	22	0.00852336	4.93061	1.42215	5.15295	0.724131	S
135114	9606	HINT3	histidine triad nucleotide binding protein 3	5.38872	0.201967	0.909542	-5.24002	0.213315	0.808153				S	3	3	4	0.0373186	5.57193	4.49787	5.65301	0.847375						0.211084		0.340303	-1.19931	S	2	2	5	0.0273606	5.43713	5.36391	5.72948	0.876837	S	1	1	1	0.0149994	5.17607	2.5027	5.39841	0.749293	S
135154	9606	SDHAF4	succinate dehydrogenase complex assembly factor 4	-0.543513	0.592992	1	0.353664	0.726413	1				S	2	2	3	0.0272637	5.43558	3.28599	5.51667	1.97159	S	3	3	3	0.00247721	4.39396	0.579722	4.76322	-1.41965	S	2	2	2	0.00498771	4.6979	0.977817	4.99026	-0.39776	S	1	1	2	0.00549624	4.74007	0.917068	4.9624	-0.52314	S
135293	9606	PM20D2	peptidase M20 domain containing 2	0.484003	0.520968	1	-0.13071	0.860458	1				S	9	9	25	0.10671	6.02821	12.8614	6.10929	1.11337	S	10	10	16	0.0217527	5.33751	5.09062	5.70677	-0.444761	S	8	8	23	0.0507171	5.70515	9.94284	5.99751	0.680681	S	11	11	42	0.0771989	5.88761	12.8809	6.10995	1.11592	S
135295	9606	SRSF12	serine/arginine-rich splicing factor 12										R	2	1	2	0.00266936	4.42641	0.321728	4.50749	1.83914	A	1	0	1	0	0.211084	0	0.340303	-0.535915	A	1	1	1	0.000253005	3.40313	0.0496004	3.69549	1.37635	S	1	0	1	0	0.211084	0	0.340303	-0.535915	A
1353	9606	COX11	COX11 cytochrome c oxidase copper chaperone	3.46952	0.233054	0.912905	-2.47582	0.382994	0.920173				R	1	1	1	0.00579009	4.76269	0.697858	4.84377	0.314553						0.211084		0.340303	-2.38474	S	2	2	2	0.00141563	4.15095	0.277527	4.4433	0.074523	S	3	3	4	0.00395474	4.59712	0.659863	4.81945	0.29998	S
1355	9606	COX15	cytochrome c oxidase assembly homolog 15 (yeast)	-2.55751	0.468579	0.993151	-1.20081	0.729758	1									0.211084		0.340303	-1.53845	A	1	1	1	0.000736215	3.867	0.172291	4.23626	0.13752	A	1	1	1	0.000378437	3.57799	0.0741907	3.87035	-0.0198885						0.211084		0.340303	-1.53845	S
1358	9606	CPA2	carboxypeptidase A2 (pancreatic)	0.678952	0.844856	1	0.214534	0.950634	1			SECRETED						0.211084		0.340303	-1.17326	S	1	0	2	0.000194343	3.28857	0.0454805	3.65783	0.267775	S	1	0	5	0.00660224	4.81969	1.29434	5.11205	0.899449	S	1	0	3	0.000833014	3.92065	0.138991	4.14299	0.478517	S
1362	9606	CPD	carboxypeptidase D	-1.50591	0.162578	0.909542	-0.560619	0.580231	1				S	10	10	19	0.00860329	4.93466	1.03692	5.01575	0.853472	S	9	9	13	0.00812724	4.90994	1.90196	5.2792	1.9413	S	5	5	13	0.00294058	4.46843	0.576486	4.76079	-0.199273	S	9	9	10	0.00254199	4.40517	0.424141	4.62751	-0.749594	S
136288	9606	C7orf57	chromosome 7 open reading frame 57															0.211084		0.340303	-0.353553						0.211084		0.340303	-0.353553						0.211084		0.340303	-0.353553						0.211084		0.340303	-0.353553	S
136319	9606	MTPN	myotrophin	-0.415674	0.54573	1	-0.645308	0.356934	0.915398				S	3	3	12	0.369727	6.56788	44.5618	6.64896	0.550774	S	3	3	18	0.515787	6.71247	120.706	7.08173	1.41702	S	3	3	34	0.390852	6.59201	76.6246	6.88437	1.02197	S	2	2	6	0.236443	6.37373	39.4513	6.59606	0.444884	S
1364	9606	CLDN4	claudin 4	-8.86316	0.0213917	0.579552	0.927392	0.768086	1		Cell Membrane		S	2	1	2	0.00663308	4.82172	0.799461	4.9028	0.444525	R	2	1	2	0.00208481	4.31907	0.487893	4.68832	0.312497	A	1	0	1	0	0.211084	0	0.340303	-2.36412	A	2	1	3	0.000246207	3.3913	0.0410804	3.61364	-0.349075	S
1365	9606	CLDN3	claudin 3	1.20064	0.151318	0.90661	0.0754915	0.92238	1		Cell Membrane		R	2	1	2	0.00575299	4.75989	0.693387	4.84098	-1.91851	S	3	2	4	0.0106645	5.02794	2.49572	5.3972	-0.516944	S	3	2	3	0.0099054	4.99587	1.9419	5.28823	-0.791521	S	3	2	6	0.0282141	5.45047	4.70763	5.6728	0.17753	S
1366	9606	CLDN7	claudin 7	3.82611	0.026121	0.607809	0.73209	0.609589	1		Cell Membrane		R	1	1	1	0.000718217	3.85626	0.086564	3.93734	-2.09989	S	1	1	4	0.00588295	4.7696	1.37674	5.13885	-0.589286	S	1	1	5	0.00945025	4.97544	1.85268	5.2678	-0.427168	S	1	1	9	0.0775537	5.8896	12.9401	6.11194	0.634125	S
136647	9606	MPLKIP	M-phase specific PLK1 interacting protein	-0.104505	0.913334	1	-2.28369	0.0422782	0.586774	GOLGI			S	1	1	2	0.0160711	5.20605	1.93699	5.28713	0.583632	S	1	1	3	0.00520442	4.71637	1.21795	5.08563	-0.0202826	S	1	1	7	0.00823708	4.91577	1.61484	5.20813	0.346862	S	1	1	1	0.00757487	4.87937	1.26389	5.10171	0.027913	S
1371	9606	CPOX	coproporphyrinogen oxidase	0.0414809	0.943908	1	0.15087	0.798462	1				S	19	19	57	0.187136	6.27216	22.5548	6.35324	1.19195	S	11	11	35	0.0506994	5.705	11.8648	6.07426	0.570587	S	11	11	38	0.0807278	5.90702	15.8263	6.19938	0.84926	S	14	14	28	0.107339	6.03076	17.9099	6.25309	0.968898	S
1373	9606	CPS1	carbamoyl-phosphate synthase 1, mitochondrial	-6.28522	0.295742	0.940711	1.24986	0.828855	1				A	4	1	8	0.000252103	3.40158	0.030385	3.48266	0.432483	S	11	9	30	0.00702593	4.8467	1.64422	5.21596	1.30492	A	2	0	4	0	0.211084	0	0.340303	-1.14918	R	5	2	14	0.00112427	4.05087	0.187589	4.27321	0.830396	A
1374	9606	CPT1A	carnitine palmitoyltransferase 1A (liver)	0.522957	0.714845	1	-1.20181	0.410564	0.931275				S	4	4	5	0.00333009	4.52246	0.401363	4.60354	0.404663	S	6	6	10	0.00324417	4.5111	0.759208	4.88036	0.983565	S	4	4	7	0.00519963	4.71597	1.01936	5.00833	1.25118	S	7	7	11	0.00369901	4.56809	0.617193	4.79042	0.795481	S
137492	9606	VPS37A	vacuolar protein sorting 37 homolog A (S. cerevisiae)	-0.498467	0.886136	1	0.174983	0.959883	1				S	5	5	8	0.0135677	5.13251	1.63526	5.21359	0.905302	S	2	2	3	0.0139094	5.14331	3.25512	5.51257	1.01811	S	1	1	7	0.00448471	4.65173	0.879206	4.94409	0.80362	S	3	3	4	0.0181811	5.25962	3.03359	5.48196	1.00656	A
1376	9606	CPT2	carnitine palmitoyltransferase 2	0.504427	0.303679	0.943926	0.967957	0.0700261	0.652156				S	18	18	38	0.0798302	5.90217	9.62164	5.98325	0.666431	S	16	16	32	0.045669	5.65962	10.6876	6.02888	0.76956	S	18	18	50	0.0736711	5.8673	14.4429	6.15965	1.06513	S	21	21	51	0.0858685	5.93383	14.3275	6.15617	1.05725	S
137695	9606	TMEM68	transmembrane protein 68	-0.288177	0.947647	1	2.57225	0.562593	1				S	3	3	4	0.0181873	5.25977	2.19204	5.34085	0.697328	S	1	1	3	0.0140509	5.1477	3.28821	5.51696	0.77615	R	1	1	1	0.0036066	4.5571	0.707056	4.84945	0.477391	S	3	3	4	0.0409751	5.61252	6.83684	5.83486	0.918432	A
137886	9606	UBXN2B	UBX domain protein 2B							BOTH								0.211084		0.340303	-0.926467	R	3	3	4	0.00288207	4.4597	0.674469	4.82896	1.10154	S	1	1	1	0	0.211084	0	0.340303	-0.926467	S	1	1	1	0.00194477	4.28887	0.324492	4.5112	0.957978
137902	9606	PXDNL	peroxidasin-like									SECRETED						0.211084		0.340303	-0.538946						0.211084		0.340303	-0.538946						0.211084		0.340303	-0.538946	S	2	2	6	0.000425774	3.62918	0.0710419	3.85151	1.49666
137964	9606	GPAT4	glycerol-3-phosphate acyltransferase 4	1.92984	0.536139	1	2.59015	0.411423	0.931275	ENDORETICULUM								0.211084		0.340303	-0.723396	S	2	2	2	0.00422564	4.62589	0.988895	4.99515	1.32621	S	2	2	3	0.00218205	4.33886	0.42778	4.63122	1.16597	S	2	2	3	0.00206716	4.31537	0.344913	4.53771	1.1248
138046	9606	RALYL	RALY RNA binding protein-like	-6.08561	0.274978	0.934255	-0.220814	0.966494	1				S	3	3	6	0.0243727	5.3869	2.93755	5.46798	0.11332	R	3	2	3	0.00101241	4.00536	0.236927	4.37461	-0.401933	A	1	0	2	0	0.211084	0	0.340303	-2.30311	S	3	3	4	0.0206553	5.31503	3.44641	5.53737	0.146016	S
138050	9606	HGSNAT	heparan-alpha-glucosaminide N-acetyltransferase															0.211084		0.340303	-0.539149						0.211084		0.340303	-0.539149						0.211084		0.340303	-0.539149						0.211084		0.340303	-0.539149
138151	9606	NACC2	NACC family member 2, BEN and BTB (POZ) domain containing										S	2	1	2	0.000262411	3.41898	0.0316274	3.50006	2.47487	A	1	0	2	0	0.211084	0	0.340303	-0.353553	A	1	0	1	0	0.211084	0	0.340303	-0.353553	A	1	0	2	0	0.211084	0	0.340303	-0.353553	A
138199	9606	CARNMT1	carnosine N-methyltransferase 1	2.72181	0.381897	0.965063	-3.82617	0.230712	0.826165				S	3	3	4	0.00145202	4.16197	0.175006	4.24305	0.626254						0.211084		0.340303	-1.20441	S	1	1	1	0.000958053	3.98139	0.187822	4.27375	0.640651	S	1	1	1	0.00253713	4.40434	0.423329	4.62668	0.806201
1382	9606	CRABP2	cellular retinoic acid binding protein 2	-2.05643	0.585611	1	-2.87247	0.450879	0.945978	ENDORETICULUM			S	4	3	6	0.0888766	5.94879	10.712	6.02987	0.910642	S	3	2	6	0.0064136	4.8071	1.50093	5.17636	0.422084	S	2	2	3	0.0049671	4.6961	0.973775	4.98846	0.314528	S	4	3	6	0.00571929	4.75734	0.954284	4.97968	0.309501	S
138241	9606	C9orf85	chromosome 9 open reading frame 85										S	2	2	4	0.0062814	4.79806	0.757073	4.87914	1.52258						0.211084		0.340303	-0.708436	A	1	1	1	0.00116974	4.06809	0.229322	4.36045	1.26763						0.211084		0.340303	-0.708436
1384	9606	CRAT	carnitine O-acetyltransferase	0.316742	0.435301	0.987307	0.0796143	0.84128	1	ENDORETICULUM			S	14	14	55	0.113693	6.05573	13.7029	6.13681	0.604937	S	17	17	45	0.0643929	5.80884	15.0694	6.17809	0.783359	S	13	13	45	0.077328	5.88834	15.1598	6.18069	0.794588	S	17	17	49	0.126642	6.10258	21.1307	6.32491	1.41792	S
138428	9606	PTRH1	peptidyl-tRNA hydrolase 1 homolog	0.0736156	0.98955	1	-8.02624	0.181625	0.779366									0.211084		0.340303	-0.931686						0.211084		0.340303	-0.931686						0.211084		0.340303	-0.931686	S	2	2	2	0.0057849	4.7623	0.965231	4.98463	0.905217	S
138474	9606	TAF1L	TAF1 RNA polymerase II, TATA box binding protein (TBP)-associated factor, 210kDa-like										S	5	0	7	0.00235712	4.37238	0.284095	4.45346	1.68612	A	1	0	1	0	0.211084	0	0.340303	-0.539716						0.211084		0.340303	-0.539716	A	1	0	1	0	0.211084	0	0.340303	-0.539716	A
1385	9606	CREB1	cAMP responsive element binding protein 1	0.520946	0.141821	0.899672	-0.366905	0.282412	0.86807				S	4	2	10	0.0784402	5.89454	9.4541	5.97562	-1.21156	S	6	4	12	0.0441406	5.64484	10.3299	6.0141	-1.09186	S	4	2	9	0.0664716	5.82264	13.0314	6.11499	-0.777987	S	5	3	13	0.0924759	5.96603	15.4299	6.18836	-0.549737	S
1386	9606	ATF2	activating transcription factor 2	-5.90003	0.00705893	0.420362	0.990751	0.551415	0.998801				S	1	1	2	0.000767329	3.88498	0.0924833	3.96606	-0.0126713	S	3	3	5	0.00136058	4.13373	0.318407	4.50298	0.215514						0.211084		0.340303	-1.55359						0.211084		0.340303	-1.55359	S
1387	9606	CREBBP	CREB binding protein	0.00807771	0.99751	1	-4.07033	0.14624	0.743362				S	3	2	3	0.000719954	3.8573	0.0867734	3.93839	0.269138	S	5	3	8	0.00254098	4.405	0.594647	4.77426	1.13322	A	2	1	2	0.000621365	3.79335	0.121816	4.0857	0.421425	S	11	10	16	0.00256726	4.40947	0.428357	4.63181	0.985956	S
138716	9606	RPP25L	ribonuclease P/MRP 25kDa subunit-like	-0.307518	0.64983	1	0.118102	0.860698	1				S	4	4	19	0.0603578	5.78073	7.2747	5.86182	0.191498	S	2	2	11	0.0158266	5.19939	3.70377	5.56864	-1.08764	S	3	3	12	0.0360399	5.55678	7.06545	5.84914	0.136195	S	3	3	7	0.0149224	5.17384	2.48986	5.39617	-1.84014	S
1388	9606	ATF6B	activating transcription factor 6 beta	-5.16962	0.109818	0.877388	-0.65832	0.822876	1	GOLGI								0.211084		0.340303	-1.19876	R	1	1	1	0.000158964	3.2013	0.0372012	3.57056	0.454809						0.211084		0.340303	-1.19876						0.211084		0.340303	-1.19876	S
138881	9606	OR1L8	olfactory receptor, family 1, subfamily L, member 8								Cell Membrane							0.211084		0.340303	-0.533143	S	1	1	1	0.0044546	4.64881	1.04247	5.01807	1.89793						0.211084		0.340303	-0.533143						0.211084		0.340303	-0.533143
1390	9606	CREM	cAMP responsive element modulator	5.30357	0.224939	0.909542	-5.01706	0.248471	0.839444				A	2	0	5	0	0.211084	0	0.340303	-1.12772	A	2	0	2	0	0.211084	0	0.340303	-1.12772	A	3	1	4	0.000348374	3.54205	0.0682971	3.8344	0.237141	A	2	0	3	0	0.211084	0	0.340303	-1.12772	S
139065	9606	SLITRK4	SLIT and NTRK-like family, member 4	6.06667	0.0935092	0.849004	10.813	0.0103079	0.40591									0.211084		0.340303	-0.722731						0.211084		0.340303	-0.722731	A	1	1	1	0.00253705	4.40433	0.497376	4.69669	1.32086						0.211084		0.340303	-0.722731
139135	9606	PASD1	PAS domain containing 1	-3.22524	0.516814	1	4.10646	0.41347	0.933709				R	2	2	3	0.00163933	4.21467	0.197583	4.29575	0.572903	A	1	1	1	0.000172396	3.23653	0.0403444	3.60578	0.21157	A	1	1	1	7.14804e-05	2.85419	0.0140134	3.14654	-0.0289325						0.211084		0.340303	-1.49855	A
139170	9606	DCAF12L1	DDB1 and CUL4 associated factor 12-like 1	4.97023	0.241772	0.919703	-1.50049	0.711361	1									0.211084		0.340303	-0.909046						0.211084		0.340303	-0.909046	A	1	1	1	0.000485796	3.68645	0.0952379	3.97881	1.29742	S	2	2	3	0.000295768	3.47095	0.0493499	3.69329	1.12427	A
139231	9606	FAM199X	family with sequence similarity 199, X-linked	-3.72828	0.433064	0.986355	5.86954	0.231349	0.826165				R	1	1	1	0.00151844	4.1814	0.183013	4.26248	1.31434						0.211084		0.340303	-0.715576	R	1	1	1	0	0.211084	0	0.340303	-0.715576						0.211084		0.340303	-0.715576
139322	9606	APOOL	apolipoprotein O-like	1.50386	0.520133	1	-1.05697	0.648766	1									0.211084		0.340303	-0.934597						0.211084		0.340303	-0.934597						0.211084		0.340303	-0.934597						0.211084		0.340303	-0.934597	S
139341	9606	FUNDC1	FUN14 domain containing 1	14.4397	0.00550525	0.419862	-0.822911	0.829965	1									0.211084		0.340303	-0.717541						0.211084		0.340303	-0.717541	S	1	1	1	0.0165584	5.21902	3.24619	5.51137	1.46124	S	2	2	2	0.00429279	4.63274	0.716267	4.85507	1.18472
139596	9606	UPRT	uracil phosphoribosyltransferase (FUR1) homolog (S. cerevisiae)	5.19507	0.282298	0.934255	-0.571721	0.901753	1				S	1	1	2	0.00888243	4.94853	1.07057	5.02961	1.1423						0.211084		0.340303	-0.720393	R	1	1	2	0.0279423	5.44626	5.47795	5.73862	1.42393	S	3	3	4	0.00345959	4.53902	0.577245	4.76136	1.03574
1398	9606	CRK	v-crk avian sarcoma virus CT10 oncogene homolog	0.0761214	0.858117	1	-0.242679	0.57278	1		Cell Membrane		S	14	14	41	0.220042	6.34251	26.5208	6.42359	1.04098	S	6	6	29	0.0842902	5.92578	19.7258	6.29503	0.756423	S	7	7	34	0.109966	6.04126	21.5584	6.33362	0.841827	S	10	10	42	0.161622	6.2085	26.9671	6.43083	1.05703	S
139818	9606	DOCK11	dedicator of cytokinesis 11	-5.28992	0.22817	0.909542	-2.23568	0.594676	1				S	4	4	5	0.000409174	3.61191	0.0493162	3.69299	0.960452	R	3	3	5	0.000418102	3.62128	0.0978452	3.99054	1.1275	R	2	2	5	0.000367273	3.56499	0.0720021	3.85734	1.05273	A	1	1	1	0	0.211084	0	0.340303	-0.921842	R
139886	9606	SPIN4	spindlin family, member 4	-1.72463	0.729843	1	4.33893	0.395524	0.924246									0.211084		0.340303	-0.539916						0.211084		0.340303	-0.539916						0.211084		0.340303	-0.539916						0.211084		0.340303	-0.539916	A
1399	9606	CRKL	v-crk avian sarcoma virus CT10 oncogene homolog-like	-0.467701	0.297257	0.941039	-0.321759	0.464177	0.957222				S	11	11	52	0.364381	6.56156	43.9175	6.64264	1.30598	S	8	8	44	0.115997	6.06445	27.146	6.43371	0.834802	S	10	10	48	0.145744	6.16359	28.5724	6.45595	0.88496	S	7	7	68	0.13076	6.11648	21.8178	6.33881	0.6208	S
14	9606	AAMP	angio-associated, migratory cell protein	-1.55516	0.640167	1	-3.03139	0.372444	0.918974		Cell Membrane		S	7	7	15	0.0335777	5.52605	4.04699	5.60713	1.01073	S	5	5	9	0.0192666	5.2848	4.5088	5.65406	1.02805	S	3	3	4	0.00526648	4.72152	1.03247	5.01388	0.791789	S	6	6	11	0.0122654	5.08868	2.04652	5.31102	0.901449	A
1400	9606	CRMP1	collapsin response mediator protein 1										S	5	1	37	0.013626	5.13437	1.64229	5.21545	1.31667	A	3	0	31	0	0.211084	0	0.340303	-0.719123	A	3	0	22	0	0.211084	0	0.340303	-0.719123	A	4	0	22	0	0.211084	0	0.340303	-0.719123	R
1404	9606	HAPLN1	hyaluronan and proteoglycan link protein 1									SECRETED						0.211084		0.340303	-0.353553						0.211084		0.340303	-0.353553						0.211084		0.340303	-0.353553						0.211084		0.340303	-0.353553	S
140460	9606	ASB7	ankyrin repeat and SOCS box containing 7	6.16934	0.21603	0.909542	-5.96728	0.229877	0.825296									0.211084		0.340303	-0.92525	A	2	2	3	0.000188665	3.27569	0.0441519	3.64495	0.69447	R	2	2	2	0.00053053	3.72471	0.104008	4.01707	0.876857	A	2	2	2	0.00332575	4.52189	0.554914	4.74423	1.23326	S
140462	9606	ASB9	ankyrin repeat and SOCS box containing 9	3.33326	0.193436	0.909542	2.31472	0.351539	0.912144				A	1	1	1	0.000341165	3.53296	0.0411193	3.61405	0.894274	A	1	1	1	0.000102825	3.0121	0.0240633	3.38136	0.764486						0.211084		0.340303	-0.931722						0.211084		0.340303	-0.931722	S
140465	9606	MYL6B	myosin, light chain 6B, alkali, smooth muscle and non-muscle										A	2	0	11	0	0.211084	0	0.340303	-0.716089	S	4	2	16	0.0373615	5.57242	8.74343	5.94168	1.45136	A	2	0	25	0	0.211084	0	0.340303	-0.716089	S	5	3	12	0.0150961	5.17886	2.51884	5.4012	1.24222	A
140469	9606	MYO3B	myosin IIIB	1.62813	0.698647	1	5.3029	0.229562	0.825137				R	2	2	2	0.00149809	4.17554	0.180559	4.25662	0.995518						0.211084		0.340303	-0.932872	R	2	2	2	0.000366557	3.56414	0.0718618	3.8565	0.798498	R	2	2	2	0.000650683	3.81337	0.108569	4.0357	0.886739
140545	9606	RNF32	ring finger protein 32	-3.57932	0.278293	0.934255	1.6538	0.60435	1				S	1	1	1	0.000859775	3.93438	0.103626	4.01547	1.26991	R	1	1	1	0.00942623	4.97434	2.20595	5.3436	1.92102						0.211084		0.340303	-0.531822						0.211084		0.340303	-0.531822
140576	9606	S100A16	S100 calcium binding protein A16	-1.06603	0.17882	0.909542	-0.0816947	0.912259	1				S	6	6	24	0.176692	6.24722	21.2961	6.3283	-0.389136	S	3	3	12	0.0468242	5.67047	10.9579	6.03973	-0.843811	S	5	5	20	0.0818304	5.91291	16.0424	6.20527	-0.582981	S	1	1	3	0.0198887	5.29861	3.3185	5.52094	-1.66121	S
140609	9606	NEK7	NIMA-related kinase 7	0.925933	0.704341	1	-9.51898	0.00451391	0.342111				S	3	3	3	0.0105248	5.02221	1.26851	5.10329	0.662135	S	4	4	6	0.00267447	4.42724	0.625885	4.79649	0.517203	S	2	2	3	0.0116466	5.0662	2.28325	5.35855	0.78272	S	5	5	10	0.00752257	4.87637	1.25517	5.0987	0.659966	S
140685	9606	ZBTB46	zinc finger and BTB domain containing 46															0.211084		0.340303	-0.353553	S	1	1	1	8.83284e-05	2.9461	0.0206708	3.31536	2.47487						0.211084		0.340303	-0.353553						0.211084		0.340303	-0.353553
140688	9606	NOL4L	nucleolar protein 4-like	0.836401	0.588756	1	0.471982	0.758604	1				S	2	2	2	0.000444527	3.6479	0.0535772	3.72898	-1.45252	R	2	1	2	0.00110074	4.04168	0.257597	4.41094	-0.507544	R	2	2	2	0.000338497	3.52955	0.0663606	3.82191	-1.32375	S	5	5	6	0.00397409	4.59924	0.663091	4.82157	0.0614576	S
140689	9606	CBLN4	cerebellin 4 precursor	-0.501547	0.834027	1	6.56582	0.0241129	0.521421			SECRETED	R	1	1	3	0.0836286	5.92235	10.0794	6.00344	1.00952	R	1	1	1	0.000367685	3.56548	0.0860464	3.93473	-0.162021	R	1	1	1	0.00279183	4.44589	0.547324	4.73824	0.29302	R	1	1	2	0.00473836	4.67563	0.790612	4.89796	0.383471	R
140699	9606	MROH8	maestro heat-like repeat family member 8	3.72685	0.295096	0.940711	-1.88372	0.585618	1									0.211084		0.340303	-0.714575						0.211084		0.340303	-0.714575						0.211084		0.340303	-0.714575						0.211084		0.340303	-0.714575
1407	9606	CRY1	cryptochrome circadian clock 1	0.862523	0.7457	1	0.250941	0.924562	1									0.211084		0.340303	-0.723541	R	1	1	1	0.000559707	3.74796	0.130984	4.11722	1.30222	A	1	1	1	0.000453966	3.65702	0.0889979	3.94938	1.2122	S	2	0	2	0.000334199	3.524	0.0557622	3.74634	1.10329
140707	9606	BRI3BP	BRI3 binding protein	0.341877	0.514576	1	0.525482	0.32619	0.896965				S	2	2	9	0.158584	6.20026	19.1136	6.28134	1.36252	S	2	2	11	0.0346459	5.53965	8.10791	5.90891	-0.931882	S	2	2	22	0.0949915	5.97768	18.6226	6.27004	1.29289	S	3	3	29	0.0801134	5.9037	13.3672	6.12604	0.405771	S
140710	9606	SOGA1	suppressor of glucose, autophagy associated 1	-0.149612	0.957788	1	-3.59637	0.228068	0.823113			SECRETED	S	2	2	2	2.49464e-05	2.39701	0.0030067	2.47809	0.0663449	R	1	1	1	8.39147e-05	2.92384	0.0196379	3.29309	0.683427						0.211084		0.340303	-1.55228	S	2	2	2	0.000140777	3.14853	0.0234892	3.37087	0.742313	A
140735	9606	DYNLL2	dynein, light chain, LC8-type 2	0.567441	0.22514	0.909542	0.713758	0.137876	0.741901				S	5	2	21	0.122458	6.08799	14.7594	6.16907	-1.39328	S	4	2	38	0.0854024	5.93147	19.9861	6.30073	-0.830767	S	4	2	51	0.153484	6.18606	30.0897	6.47842	-0.0715752	S	4	2	37	0.129026	6.11068	21.5284	6.33301	-0.692828	S
140739	9606	UBE2F	ubiquitin-conjugating enzyme E2F (putative)															0.211084		0.340303	-0.929626	S	2	2	3	0.0101411	5.00608	2.37324	5.37534	1.16782						0.211084		0.340303	-0.929626	S	1	1	2	0.00175859	4.24516	0.293426	4.4675	0.789636	R
140775	9606	SMCR8	Smith-Magenis syndrome chromosome region, candidate 8	-3.16205	0.505081	1	-4.06601	0.396254	0.924246				S	2	2	3	0.000176772	3.24741	0.0213057	3.3285	0.809812	S	1	1	1	8.43528e-05	2.9261	0.0197404	3.29536	0.790561	R	1	1	1	0	0.211084	0	0.340303	-0.926107	S	4	4	5	0.000718524	3.85644	0.119888	4.07878	1.24567
1408	9606	CRY2	cryptochrome circadian clock 2															0.211084		0.340303	-0.353553						0.211084		0.340303	-0.353553						0.211084		0.340303	-0.353553	S	2	0	2	0.000360722	3.55717	0.0601878	3.77951	2.47487
140803	9606	TRPM6	transient receptor potential cation channel, subfamily M, member 6								Cell Membrane							0.211084		0.340303	-0.717135	A	1	1	1	6.8227e-05	2.83396	0.0159666	3.20321	1.30855	S	1	1	1	0.0001052	3.02202	0.020624	3.31437	1.3872						0.211084		0.340303	-0.717135
140809	9606	SRXN1	sulfiredoxin 1	-0.486848	0.894039	1	-1.64496	0.654849	1				S	3	3	7	0.0769713	5.88633	9.27706	5.96741	0.906346	R	3	3	5	0.0221874	5.34611	5.19235	5.71536	0.812931	S	3	3	5	0.0354842	5.55004	6.95651	5.84239	0.860011	S	1	1	1	0.0211318	5.32494	3.52591	5.54727	0.750632	S
140823	9606	ROMO1	reactive oxygen species modulator 1	2.63992	0.00180465	0.299196	-0.686463	0.250842	0.839444				S	1	1	4	0.0048483	4.68559	0.584348	4.76667	-1.53873	S	1	1	6	0.00549041	4.73961	1.28488	5.10886	-1.12704	S	1	1	9	0.0296884	5.47259	5.82026	5.76494	-0.337707	S	1	1	2	0.0300364	5.47765	5.01168	5.69998	-0.41586	S
140886	9606	PABPC5	poly(A) binding protein, cytoplasmic 5										S	2	1	17	0.000353928	3.54892	0.0426577	3.63	1.11387	A	1	0	20	0	0.211084	0	0.340303	-0.723872	A	1	0	17	0	0.211084	0	0.340303	-0.723872	S	2	1	29	0.00042175	3.62505	0.0703705	3.84739	1.23532	A
140890	9606	SREK1	splicing regulatory glutamine/lysine-rich protein 1	-0.204275	0.731471	1	0.153914	0.795599	1				S	6	6	7	0.0225205	5.35258	2.71431	5.43366	-1.31544	S	6	6	19	0.0397955	5.59983	9.31304	5.96909	-0.385593	S	3	3	4	0.0223158	5.34861	4.37491	5.64097	-0.955419	S	6	6	9	0.0260892	5.41646	4.35307	5.6388	-0.959192	S
140894	9606	CNBD2	cyclic nucleotide binding domain containing 2	10.1745	0.0225823	0.593209	0.767338	0.833545	1				R	1	1	1	0	0.211084	0	0.340303	-2.2425	S	1	1	1	0.000211851	3.32603	0.0495779	3.69529	-0.18907	S	2	2	4	0.0156229	5.19376	3.0628	5.48612	0.907017	S	2	2	3	0.00567325	4.75383	0.946602	4.97617	0.594898	A
140901	9606	STK35	serine/threonine kinase 35	4.97313	0.162246	0.909542	-1.28011	0.700259	1				A	1	1	1	0.0019703	4.29453	0.237473	4.37561	0.547421						0.211084		0.340303	-1.58461						0.211084		0.340303	-1.58461	R	1	1	1	0.00103297	4.01409	0.172354	4.23642	0.47388	S
142	9606	PARP1	poly (ADP-ribose) polymerase 1	-0.474842	0.241568	0.919703	-0.468744	0.247098	0.839177				S	48	48	181	0.380175	6.57998	45.8211	6.66107	-0.0764185	S	34	34	135	0.111843	6.04861	26.1738	6.41787	-1.04705	S	33	33	127	0.148199	6.17085	29.0537	6.4632	-0.866112	S	28	28	103	0.128089	6.10751	21.3721	6.32985	-1.39834	S
142678	9606	MIB2	mindbomb E3 ubiquitin protein ligase 2	2.33186	0.576857	1	1.21861	0.768741	1				S	1	1	1	8.67595e-06	1.93832	0.00104568	2.0194	0.2105						0.211084		0.340303	-0.882902	A	1	1	1	0.000130232	3.11472	0.0255314	3.40707	1.11413	S	1	1	1	0.000401831	3.60404	0.0670469	3.82638	1.38718
142684	9606	RAB40A	RAB40A, member RAS oncogene family	6.87342	0.177818	0.909542	-3.80228	0.435316	0.938579		Cell Membrane							0.211084		0.340303	-0.933461						0.211084		0.340303	-0.933461						0.211084		0.340303	-0.933461	A	2	1	2	0.00504827	4.70314	0.842322	4.92548	1.03273	S
1429	9606	CRYZ	crystallin, zeta (quinone reductase)	-0.239697	0.731174	1	-1.51198	0.0578186	0.634241				S	18	18	42	0.339826	6.53126	40.958	6.61234	1.05645	S	10	10	35	0.11716	6.06878	27.4181	6.43804	0.781113	S	11	11	34	0.212364	6.32708	41.633	6.61944	1.06767	S	9	9	29	0.115955	6.06429	19.3475	6.28663	0.541936	S
142940	9606	TRUB1	TruB pseudouridine (psi) synthase family member 1	-0.918695	0.265456	0.93093	-0.528055	0.509492	0.981966				S	9	9	23	0.0389094	5.59005	4.68961	5.67114	1.26048	S	11	11	17	0.0176454	5.24663	4.12942	5.61589	1.11319	S	6	6	8	0.0140644	5.14812	2.75725	5.44048	0.645558	S	7	7	13	0.0117789	5.0711	1.96535	5.29344	0.253573	S
143	9606	PARP4	poly (ADP-ribose) polymerase family, member 4	1.35201	0.613656	1	0.157262	0.952738	1				S	8	8	8	0.00502423	4.70107	0.605552	4.78215	0.981865	R	4	4	4	0.000201277	3.30379	0.0471033	3.67305	0.445136	S	6	6	9	0.00130092	4.11425	0.25504	4.40661	0.800127	S	10	10	12	0.00436769	4.64025	0.728765	4.86259	1.02079
143098	9606	MPP7	membrane protein, palmitoylated 7 (MAGUK p55 subfamily member 7)	-1.05134	0.300679	0.941039	-1.10104	0.280131	0.865956		Cell Membrane		S	6	6	8	0.0060475	4.78158	0.728882	4.86266	-0.914754	S	3	3	3	0.00866581	4.93781	2.02799	5.30707	-0.151895	S	1	1	2	0.00129196	4.11125	0.253282	4.4036	-1.70275	S	5	5	8	0.00814352	4.91081	1.35877	5.13315	-0.450438	S
1431	9606	CS	citrate synthase	0.152992	0.70255	1	-0.633188	0.142722	0.741901				S	16	16	129	0.803673	6.90508	96.8637	6.98616	0.714669	S	13	13	114	0.575613	6.76013	134.706	7.12939	1.01217	S	15	15	130	0.73875	6.8685	144.828	7.16085	1.07752	S	11	11	129	0.66753	6.82447	111.38	7.04681	0.840636	S
143187	9606	VTI1A	vesicle transport through interaction with t-SNAREs 1A	1.60919	0.491247	0.997767	-2.7958	0.246977	0.839177	GOLGI			S	2	2	5	0.00307303	4.48757	0.37038	4.56865	-0.287351	S	2	2	5	0.00195727	4.29165	0.458044	4.66091	-0.159474	S	1	1	5	0.000670313	3.82628	0.131412	4.11863	-0.911098	S	3	3	5	0.0720134	5.85741	12.0157	6.07975	1.80713	S
1432	9606	MAPK14	mitogen-activated protein kinase 14	-1.5648	0.112989	0.877388	0.497026	0.58411	1				S	13	12	28	0.05938	5.77364	7.15685	5.85472	1.09202	S	9	8	24	0.0426001	5.62941	9.96938	5.99867	1.41659	S	7	6	18	0.00882012	4.94547	1.72914	5.23783	-0.298939	S	8	7	13	0.0282566	5.45112	4.71472	5.67346	0.683301	S
143282	9606	FGFBP3	fibroblast growth factor binding protein 3	-2.99209	0.274259	0.934255	7.02784	0.0265162	0.544981			SECRETED	A	2	2	2	0.000525197	3.72032	0.0633	3.8014	0.939516	A	1	1	1	0.00013743	3.13808	0.0321616	3.50734	0.780493						0.211084		0.340303	-0.932157						0.211084		0.340303	-0.932157
143384	9606	CACUL1	CDK2-associated, cullin domain 1	-0.645014	0.821229	1	2.23898	0.441966	0.942721				S	1	1	1	0.00746358	4.87295	0.899558	4.95403	1.00665	S	5	5	8	0.00254425	4.40556	0.595412	4.77482	0.931484	S	1	1	1	0.000717411	3.85577	0.140645	4.14812	0.66865	S	3	3	4	0.00933362	4.97005	1.55735	5.19239	1.10661
1434	9606	CSE1L	CSE1 chromosome segregation 1-like (yeast)	0.607112	0.133102	0.8975	-0.387214	0.315135	0.893517				S	42	42	260	0.679484	6.83218	81.8956	6.91326	0.859669	S	35	35	246	0.263595	6.42094	61.687	6.79019	0.623395	S	36	36	306	0.551507	6.74155	108.12	7.03391	1.0913	S	37	37	241	0.649725	6.81273	108.409	7.03507	1.09352	S
143684	9606	FAM76B	family with sequence similarity 76, member B	2.81317	0.542078	1	1.53088	0.737652	1				S	1	1	2	0.00039613	3.59784	0.0477441	3.67892	0.20833	R	1	1	1	0	0.211084	0	0.340303	-1.58245						0.211084		0.340303	-1.58245	S	3	3	3	0.00187346	4.27265	0.312594	4.49498	0.646052	S
143879	9606	KBTBD3	kelch repeat and BTB (POZ) domain containing 3	-8.00784	0.0343188	0.680143	2.4953	0.443125	0.942721				S	1	1	6	0.000300237	3.47746	0.0361864	3.55855	-0.0246078	R	1	1	1	0.0211299	5.3249	4.94487	5.69416	1.30605	A	1	1	1	3.0103e-05	2.47861	0.00590155	2.77097	-0.515333						0.211084		0.340303	-2.02983	S
143884	9606	CWF19L2	CWF19-like 2, cell cycle control (S. pombe)	-0.132501	0.962772	1	-4.67807	0.130494	0.736742				S	2	2	2	0.00206623	4.31518	0.249036	4.39626	0.815852	R	2	2	2	2.94715e-05	2.4694	0.00689698	2.83866	-0.360863	S	1	1	1	9.6553e-05	2.98477	0.0189287	3.27712	-0.0296196	R	1	1	1	0.000452574	3.65569	0.0755135	3.87802	0.424342	S
143888	9606	KDELC2	KDEL (Lys-Asp-Glu-Leu) containing 2	-0.174221	0.860438	1	2.33087	0.0439003	0.59547				S	9	9	21	0.0449608	5.65283	5.41896	5.73392	0.965346	S	6	6	11	0.0158505	5.20004	3.70936	5.5693	0.71032	S	7	7	10	0.0159966	5.20403	3.13606	5.49638	0.597361	S	7	7	15	0.030172	5.4796	5.0343	5.70194	0.915807	S
144097	9606	C11orf84	chromosome 11 open reading frame 84	1.80937	0.270422	0.93093	1.42157	0.378707	0.919775				S	3	3	3	0.000611784	3.7866	0.073736	3.86768	-0.822918	S	1	1	3	9.80044e-05	2.99125	0.0229352	3.3605	-1.60394	S	3	3	3	0.000935274	3.97094	0.183356	4.26329	-0.213691	S	1	1	2	0.000679053	3.8319	0.113302	4.05424	-0.535627	S
144100	9606	PLEKHA7	pleckstrin homology domain containing, family A member 7	1.63514	0.226167	0.909542	-0.54576	0.671689	1				S	2	2	6	0.000258315	3.41215	0.0311338	3.49323	-1.15592	S	2	2	2	0.000121189	3.08346	0.0283609	3.45272	-1.2008	R	1	1	1	0.000321865	3.50767	0.0631001	3.80003	-0.816035	S	4	4	7	0.000809168	3.90804	0.135013	4.13037	-0.450066	S
144108	9606	SPTY2D1	SPT2 chromatin protein domain containing 1	0.552402	0.58981	1	-0.2869	0.777804	1				S	4	4	5	0.000676797	3.83046	0.0815719	3.91154	-1.37189	S	3	3	3	0.00144644	4.1603	0.3385	4.52956	-0.632539	S	4	4	5	0.00211981	4.3263	0.415579	4.61865	-0.525952	S	1	1	5	0.000856423	3.93269	0.142897	4.15502	-1.08061	S
144245	9606	ALG10B	ALG10B, alpha-1,2-glucosyltransferase	6.78684	0.0469304	0.744535	-3.35532	0.274322	0.861446	ENDORETICULUM	Cell Membrane							0.211084		0.340303	-0.928478						0.211084		0.340303	-0.928478						0.211084		0.340303	-0.928478	R	1	0	1	0.000368393	3.56631	0.0614677	3.78865	0.700137	S
144404	9606	TMEM120B	transmembrane protein 120B	-3.29053	0.356958	0.962773	2.22562	0.526402	0.987722									0.211084		0.340303	-1.19696	A	2	2	3	0.000727861	3.86205	0.170336	4.23131	0.560698						0.211084		0.340303	-1.19696						0.211084		0.340303	-1.19696	S
144406	9606	WDR66	WD repeat domain 66															0.211084		0.340303	-0.539941	S	1	1	6	0.000154158	3.18797	0.0360764	3.55722	1.58024	S	1	1	3	0.000242646	3.38497	0.0475695	3.67733	1.6594						0.211084		0.340303	-0.539941	A
144455	9606	E2F7	E2F transcription factor 7	-6.61513	0.15928	0.909224	-6.34507	0.174705	0.776593				S	2	2	3	0.00069978	3.84496	0.0843419	3.92604	0.626659	S	3	3	3	0.000698704	3.84429	0.163512	4.21355	0.80341	A	1	1	1	0.000167186	3.2232	0.0327761	3.51556	0.374303	S	1	1	1	0	0.211084	0	0.340303	-1.57775	R
1445	9606	CSK	c-src tyrosine kinase	-0.0436924	0.986056	1	-1.08405	0.66671	1		Cell Membrane		S	6	5	9	0.0138278	5.14075	1.66661	5.22183	0.556161	S	7	7	12	0.0119996	5.07917	2.80817	5.44842	0.687204	S	5	5	7	0.00479588	4.68087	0.94021	4.97322	0.412382	S	8	8	14	0.0280796	5.44839	4.68519	5.67073	0.81577	S
144501	9606	KRT80	keratin 80, type II	1.27331	0.620681	1	4.41537	0.114882	0.7181				S	6	4	19	0.00274941	4.43924	0.331376	4.52032	-0.327303	S	5	4	27	0.00707803	4.84991	1.65642	5.21917	0.438735	S	3	2	37	0.0101909	5.00821	1.99788	5.30057	0.527962	S	5	4	39	0.00962037	4.98319	1.60519	5.20553	0.423781	R
144568	9606	A2ML1	alpha-2-macroglobulin-like 1	-3.36915	0.47634	0.99429	-3.08245	0.513411	0.984038			SECRETED	A	1	1	1	5.05841e-05	2.70401	0.00609672	2.7851	0.450994	S	1	1	1	0.000213352	3.3291	0.0499291	3.69835	0.960778	R	1	1	1	0.000332147	3.52133	0.0651159	3.81369	1.02516	A	1	1	1	0	0.211084	0	0.340303	-0.913698
144811	9606	LACC1	laccase (multicopper oxidoreductase) domain containing 1	6.81577	0.147056	0.900074	-7.0317	0.136406	0.74097				S	1	1	2	5.19016e-05	2.71518	0.0062555	2.79626	0.78947	R	1	1	1	0	0.211084	0	0.340303	-0.711925	R	1	1	2	0.00036749	3.56525	0.0720446	3.8576	1.4383	S	2	2	2	0.000289175	3.46116	0.0482499	3.6835	1.33186
144983	9606	HNRNPA1L2	heterogeneous nuclear ribonucleoprotein A1-like 2	-2.31345	0.614654	1	-1.21739	0.789696	1				S	16	1	190	0.00230773	4.36319	0.278143	4.44427	0.327262	A	11	0	233	0	0.211084	0	0.340303	-1.50786	A	8	0	233	0	0.211084	0	0.340303	-1.50786	R	10	1	220	6.74681e-05	2.8291	0.0112573	3.05143	-0.295555	S
1452	9606	CSNK1A1	casein kinase 1, alpha 1	-0.111182	0.825142	1	0.982269	0.0814101	0.672553				S	10	6	27	0.0713534	5.85341	8.59995	5.9345	-0.188683	S	7	5	13	0.0308074	5.48866	7.20962	5.85791	-0.615613	S	5	5	18	0.0302062	5.4801	5.92178	5.77245	-1.09203	S	7	5	21	0.0537876	5.73068	8.97466	5.95302	-0.0854297	S
145264	9606	SERPINA12	serpin peptidase inhibitor, clade A (alpha-1 antiproteinase, antitrypsin), member 12	-3.28458	0.382568	0.965275	0.720054	0.844128	1			SECRETED	R	1	1	1	0.000214459	3.33134	0.025848	3.41243	0.577176	A	1	1	1	6.04961e-05	2.78173	0.0141574	3.15098	0.427221	R	1	1	1	0.000286059	3.45646	0.0560806	3.74881	0.770117						0.211084		0.340303	-1.1849	S
145282	9606	MIPOL1	mirror-image polydactyly 1										S	2	2	2	0.00373308	4.57207	0.449934	4.65315	2.47487						0.211084		0.340303	-0.353553						0.211084		0.340303	-0.353553	A	2	2	2	0	0.211084	0	0.340303	-0.353553	A
1453	9606	CSNK1D	casein kinase 1, delta	-0.0957815	0.915568	1	-0.327094	0.71849	1	GOLGI	Cell Membrane		S	3	1	3	0.00440288	4.64374	0.530662	4.72482	-1.43329	S	2	1	3	0.00596364	4.77551	1.39562	5.14477	0.109725	R	2	1	2	0.00248755	4.39577	0.487672	4.68813	-1.5681	R	4	1	6	0.00796998	4.90146	1.32982	5.12379	0.0326543	S
1454	9606	CSNK1E	casein kinase 1, epsilon	-5.39968	0.207691	0.909542	0.773412	0.848346	1				S	3	0	3	0.000853017	3.93096	0.102811	4.01204	-0.0710539	S	3	0	3	0.00144029	4.15845	0.337059	4.52771	0.258378	A	1	0	1	0	0.211084	0	0.340303	-2.41673	S	4	0	7	0.00266162	4.42515	0.4441	4.64748	0.334896	S
145482	9606	PTGR2	prostaglandin reductase 2	0.19178	0.967312	1	-5.61843	0.255474	0.84016				S	7	7	11	0.0723762	5.8596	8.72323	5.94068	0.490444	S	5	5	18	0.0886269	5.94757	20.7407	6.31682	0.679005	S	6	6	34	0.0562641	5.75023	11.0303	6.04259	0.541531	S	5	5	25	0.128245	6.10804	21.3981	6.33038	0.685799	S
1455	9606	CSNK1G2	casein kinase 1, gamma 2	3.98766	0.246031	0.922915	-1.04272	0.75068	1									0.211084		0.340303	-1.20074						0.211084		0.340303	-1.20074	A	2	1	2	0.00407545	4.61018	0.798972	4.90253	0.498717						0.211084		0.340303	-1.20074	S
145508	9606	CEP128	centrosomal protein 128kDa	4.30245	0.0835841	0.830415	-5.38789	0.0392669	0.581013				R	1	1	3	9.96613e-05	2.99853	0.0120118	3.07961	-0.789943	A	2	2	2	1.21301e-05	2.08386	0.00283871	2.45312	-1.45047	R	2	2	3	0.00158217	4.19925	0.310177	4.49161	0.698781	S	4	4	6	0.000256519	3.40912	0.0428011	3.63146	-0.208111	R
1456	9606	CSNK1G3	casein kinase 1, gamma 3	7.16829	0.0301602	0.658837	-2.24588	0.426193	0.93628									0.211084		0.340303	-1.49514	S	1	1	1	0	0.211084	0	0.340303	-1.49514	S	2	1	3	9.52214e-05	2.97873	0.0186677	3.27109	-0.250341	S	1	1	2	0.00144891	4.16104	0.241755	4.38338	0.222082	S
1457	9606	CSNK2A1	casein kinase 2, alpha 1 polypeptide	-0.0316517	0.955567	1	-0.465384	0.423615	0.936078				S	18	1	109	0.64692	6.81085	77.9709	6.89193	1.6105	S	11	1	48	0.132919	6.12359	31.1061	6.49285	-0.74172	S	12	1	60	0.325497	6.51255	63.812	6.8049	1.09754	S	10	1	58	0.218013	6.33848	36.3763	6.56082	-0.341084	S
145773	9606	FAM81A	family with sequence similarity 81, member A	-1.06913	0.777824	1	5.10872	0.203093	0.798545				R	2	2	2	8.71999e-05	2.94052	0.0105099	3.0216	-0.0727437	S	1	1	2	0.000680255	3.83267	0.159195	4.20193	0.561963	S	2	2	3	0.000889233	3.94902	0.17433	4.24137	0.583173						0.211084		0.340303	-1.51457	A
145781	9606	GCOM1	GRINL1A complex locus 1	0.0589354	0.991358	1	1.78692	0.743571	1		Cell Membrane		S	4	0	7	0.0020757	4.31717	0.250177	4.39825	0.649045	A	4	0	12	0	0.211084	0	0.340303	-1.5891	S	5	0	10	0.00138476	4.14137	0.271475	4.43373	0.668615	A	3	0	5	0	0.211084	0	0.340303	-1.5891	S
1459	9606	CSNK2A2	casein kinase 2, alpha prime polypeptide	0.886586	0.334439	0.949168	-0.907573	0.323877	0.896965				S	13	13	42	0.159328	6.20229	19.2032	6.28337	1.35776	S	3	3	11	0.0123635	5.09214	2.89334	5.4614	-1.11002	S	7	7	29	0.082253	5.91515	16.1253	6.20751	1.12998	S	6	6	12	0.0705843	5.84871	11.7772	6.07104	0.720286	S
1460	9606	CSNK2B	casein kinase 2, beta polypeptide	0.182945	0.766211	1	-0.0221922	0.971136	1				S	7	7	55	0.346991	6.54032	41.8216	6.6214	0.0581908	S	8	8	65	0.175758	6.24492	41.1313	6.61417	0.0141194	S	8	8	101	0.453665	6.65674	88.9388	6.94909	2.05622	S	8	8	59	0.149379	6.17429	24.9244	6.39663	-1.31233	S
146050	9606	ZSCAN29	zinc finger and SCAN domain containing 29	-0.820842	0.739414	1	0.483599	0.844228	1				A	1	1	1	0.00528944	4.72341	0.637517	4.80449	1.46184	A	2	1	4	0.000150939	3.1788	0.035323	3.54806	-0.971858	A	2	1	3	0.000345243	3.53812	0.0676831	3.83048	-0.424809	R	1	1	1	0.000639054	3.80554	0.106628	4.02787	-0.0424628	R
146059	9606	CDAN1	codanin 1	-3.59632	0.368407	0.964519	-0.479229	0.901765	1				S	3	3	5	0.000407366	3.60998	0.0490983	3.69107	1.08934	S	2	2	3	0.000610052	3.78537	0.142766	4.15462	1.34006						0.211084		0.340303	-0.72291	S	2	2	2	0.000442458	3.64587	0.0738257	3.86821	1.18515
146206	9606	RLTPR	RGD motif, leucine rich repeats, tropomodulin domain and proline-rich containing															0.211084		0.340303	-0.536708						0.211084		0.340303	-0.536708	A	1	1	1	0	0.211084	0	0.340303	-0.536708	A	2	2	2	0.000595409	3.77482	0.0993461	3.99715	1.81829	S
146223	9606	CMTM4	CKLF-like MARVEL transmembrane domain containing 4	-1.07114	0.481931	0.994452	-1.05162	0.489674	0.970051				S	3	3	6	0.0123735	5.09249	1.49133	5.17357	0.0726963	S	2	2	6	0.0164674	5.21662	3.85373	5.58588	1.01541	R	1	1	1	0.00157828	4.19818	0.309415	4.49054	-1.48902	S	1	1	3	0.0252166	5.40169	4.20749	5.62402	1.10262	R
146434	9606	ZNF597	zinc finger protein 597	-3.70257	0.296906	0.941039	-1.31038	0.702223	1									0.211084		0.340303	-0.931674	A	1	0	3	0	0.211084	0	0.340303	-0.931674	A	1	0	2	0	0.211084	0	0.340303	-0.931674						0.211084		0.340303	-0.931674	S
146439	9606	CCDC64B	coiled-coil domain containing 64B															0.211084		0.340303	-0.534467						0.211084		0.340303	-0.534467						0.211084		0.340303	-0.534467	S	3	3	8	0.00165317	4.21832	0.275837	4.44065	1.87199
1465	9606	CSRP1	cysteine and glycine-rich protein 1	-0.996706	0.0376939	0.692766	0.207063	0.613522	1				S	11	11	61	0.484229	6.68505	58.3624	6.76613	1.74064	S	9	9	38	0.143706	6.15747	33.6304	6.52673	0.932469	S	7	7	52	0.121776	6.08556	23.8735	6.37792	0.430098	S	10	10	35	0.123747	6.09254	20.6477	6.31487	0.217268	S
1466	9606	CSRP2	cysteine and glycine-rich protein 2	-0.237341	0.910174	1	2.88363	0.197462	0.790841				S	2	2	2	0.00814339	4.91081	0.981492	4.99189	0.835428	S	2	2	2	0.000674811	3.82918	0.157921	4.19844	0.426992	A	1	1	1	0.000416224	3.61933	0.0815987	3.91168	0.279381	S	4	4	4	0.00819245	4.91341	1.36694	5.13575	0.909483	R
146664	9606	MGAT5B	mannosyl (alpha-1,6-)-glycoprotein beta-1,6-N-acetyl-glucosaminyltransferase, isozyme B	-1.36655	0.400699	0.972851	0.624749	0.694957	1	GOLGI			R	1	1	7	0.015408	5.18775	1.85707	5.26883	1.42209	R	1	1	8	0.00140665	4.14819	0.329187	4.51744	-0.485675	R	1	1	10	0.00513952	4.71092	1.00758	5.00328	0.747859	A	2	2	5	0.000546906	3.73791	0.0912531	3.96025	-1.90039	S
146691	9606	TOM1L2	target of myb1 like 2 membrane trafficking protein	2.33685	0.200335	0.909542	0.327247	0.848988	1				S	2	2	2	0.000732981	3.86509	0.0883435	3.94617	-0.639068	S	2	2	2	0.00110504	4.04338	0.258603	4.41263	0.373189	S	3	3	3	0.00318824	4.50355	0.62504	4.79591	1.20492	S	5	5	6	0.00559103	4.74749	0.932884	4.96983	1.58234	S
146705	9606	ENTHD2	ENTH domain containing 2							GOLGI								0.211084		0.340303	-0.722324	S	1	1	1	0.000112726	3.05202	0.0263803	3.42128	1.03932						0.211084		0.340303	-0.722324	S	1	1	1	0.000495247	3.69482	0.0826337	3.91716	1.32285	A
146754	9606	DNAH2	dynein, axonemal, heavy chain 2	1.58383	0.48693	0.994452	-4.49989	0.0747427	0.662182				A	2	2	2	0.00104523	4.01921	0.125978	4.1003	0.525269	S	10	10	12	0.000544338	3.73587	0.127387	4.10513	0.530174	R	4	4	6	0.0012076	4.08192	0.236744	4.37428	0.803519	R	3	3	6	0.00365061	4.56237	0.609118	4.7847	1.22033	A
1468	9606	SLC25A10	solute carrier family 25 (mitochondrial carrier; dicarboxylate transporter), member 10	-0.171472	0.974923	1	-0.432964	0.936752	1				S	2	2	3	0.00874184	4.9416	1.05362	5.02268	0.0932689						0.211084		0.340303	-1.57477						0.211084		0.340303	-1.57477	S	4	4	4	0.0179318	5.25362	2.99198	5.47596	0.254742	S
146909	9606	KIF18B	kinesin family member 18B	1.05264	0.801799	1	-0.909624	0.828176	1									0.211084		0.340303	-1.19496						0.211084		0.340303	-1.19496	S	1	1	1	0.00142249	4.15305	0.278872	4.44541	0.391695						0.211084		0.340303	-1.19496	S
146923	9606	RUNDC1	RUN domain containing 1	2.0622	0.293559	0.940615	3.16093	0.124816	0.727649									0.211084		0.340303	-2.33961	R	2	2	2	0.000406076	3.60861	0.0950309	3.97786	0.0849482	S	1	1	1	0.00128276	4.10815	0.251479	4.4005	0.36665	R	3	3	3	0.00137956	4.13974	0.230185	4.36208	0.341039	A
146956	9606	EME1	essential meiotic structure-specific endonuclease 1	3.68711	0.0255424	0.603165	0.215295	0.87441	1				S	3	3	4	0.000357914	3.55378	0.0431381	3.63486	-2.05329	S	2	2	2	0.00111018	4.04539	0.259807	4.41465	-0.414631	R	2	2	4	0.00814997	4.91116	1.59776	5.20351	1.24309	S	4	4	6	0.00697471	4.84353	1.16376	5.06586	0.953827	S
147007	9606	TMEM199	transmembrane protein 199	-2.75998	0.274858	0.934255	-2.11977	0.393453	0.924246	ENDORETICULUM								0.211084		0.340303	-1.59924	R	1	1	1	0.00407968	4.61063	0.954735	4.97988	0.638482	A	1	1	1	0.000917832	3.96276	0.179936	4.25512	0.288919						0.211084		0.340303	-1.59924	S
147015	9606	DHRS13	dehydrogenase/reductase (SDR family) member 13	0.862533	0.875419	1	-0.323125	0.953128	1			SECRETED	R	1	1	1	0	0.211084	0	0.340303	-1.6114	S	1	1	1	0.000936697	3.9716	0.219208	4.34086	0.32995	S	1	1	1	0	0.211084	0	0.340303	-1.6114	S	4	4	7	0.00434327	4.63782	0.72469	4.86015	0.581949	S
1471	9606	CST3	cystatin C	-4.16601	0.212003	0.909542	2.24071	0.484691	0.96855			SECRETED	R	1	1	1	0.0090885	4.95849	1.0954	5.03957	0.27889	S	2	2	5	0.0374275	5.57319	8.75886	5.94245	0.778936						0.211084		0.340303	-2.32374	S	3	3	4	0.0300278	5.47752	5.01025	5.69986	0.644582	S
[truncated: 7,896 more rows]
[truncated: 35 more columns]

## Sheet: iBAQ
		Table S2.	Mass-spectrometry proteome, related to Figure 3. iBAQ for CMX & the cytosol and pp242 effect				relative protein level
[truncated: 9,240 more rows]

[truncated: 5 more sheets: iBAQ CMX total, iBAQ CMX1 & CMX2, CMX over Cyt fold, iBAQ Cyt1 & Cyt2, Fold Cyt vs CMX]
