# Supplementary material for: Transcriptome, proteome, and protein synthesis within the intracellular cytomatrix
Source: iScience. 2023 Jan 13;26(2):105965. doi: 10.1016/j.isci.2023.105965 (PMC9941065; doi:10.1016/j.isci.2023.105965)
Supplement: Table S3. Hallmark pathway, related to Figure 4 [file mmc4.xlsx]

## Sheet: Hallmark.ORA-combined
Table S3. Hallmark pathway, related to Figure 4. Search Interactive, Select column to see the q-value differences of the pathway
GeneSet	-log10(pValue) CMX_over_CMX.inhib_COMMON.ALL_genes	-log10(pValue) CMX_over_CMX.inhib_COMMON.DOWN_genes	-log10(pValue) CMX_over_CMX.inhib_COMMON.UP_genes	-log10(pValue) CMX_over_CMX.inhib_Ribo_UNIQUE.ALL_genes	-log10(pValue) CMX_over_CMX.inhib_Ribo_UNIQUE.DOWN_genes	-log10(pValue) CMX_over_CMX.inhib_Ribo_UNIQUE.UP_genes	-log10(pValue) CMX_over_CMX.inhib_RNAseq_UNIQUE.ALL_genes	-log10(pValue) CMX_over_CMX.inhib_RNAseq_UNIQUE.DOWN_genes	-log10(pValue) CMX_over_CMX.inhib_RNAseq_UNIQUE.UP_genes	-log10(pValue) Cyt_over_Cyt.inhib_COMMON.ALL_genes	-log10(pValue) Cyt_over_Cyt.inhib_COMMON.DOWN_genes	-log10(pValue) Cyt_over_Cyt.inhib_COMMON.UP_genes	-log10(pValue) Cyt_over_Cyt.inhib_Ribo_UNIQUE.ALL_genes	-log10(pValue) Cyt_over_Cyt.inhib_Ribo_UNIQUE.DOWN_genes	-log10(pValue) Cyt_over_Cyt.inhib_Ribo_UNIQUE.UP_genes	-log10(pValue) Cyt_over_Cyt.inhib_RNAseq_UNIQUE.ALL_genes	-log10(pValue) Cyt_over_Cyt.inhib_RNAseq_UNIQUE.DOWN_genes	-log10(pValue) Cyt_over_Cyt.inhib_RNAseq_UNIQUE.UP_genes	-log10(pValue) CMX_over_Cyt_COMMON.ALL_genes	-log10(pValue) CMX_over_Cyt_COMMON.DOWN_genes	-log10(pValue) CMX_over_Cyt_COMMON.UP_genes	-log10(pValue) CMX_over_Cyt_Ribo_UNIQUE.ALL_genes	-log10(pValue) CMX_over_Cyt_Ribo_UNIQUE.DOWN_genes	-log10(pValue) CMX_over_Cyt_Ribo_UNIQUE.UP_genes	-log10(pValue) CMX_over_Cyt_RNAseq_UNIQUE.ALL_genes	-log10(pValue) CMX_over_Cyt_RNAseq_UNIQUE.DOWN_genes	-log10(pValue) CMX_over_Cyt_RNAseq_UNIQUE.UP_genes	-log10(pValue) CMX.inhib_over_Cyt.inhib_COMMON.ALL_genes	-log10(pValue) CMX.inhib_over_Cyt.inhib_COMMON.DOWN_genes	-log10(pValue) CMX.inhib_over_Cyt.inhib_COMMON.UP_genes	-log10(pValue) CMX.inhib_over_Cyt.inhib_Ribo_UNIQUE.ALL_genes	-log10(pValue) CMX.inhib_over_Cyt.inhib_Ribo_UNIQUE.DOWN_genes	-log10(pValue) CMX.inhib_over_Cyt.inhib_Ribo_UNIQUE.UP_genes	-log10(pValue) CMX.inhib_over_Cyt.inhib_RNAseq_UNIQUE.ALL_genes	-log10(pValue) CMX.inhib_over_Cyt.inhib_RNAseq_UNIQUE.DOWN_genes	-log10(pValue) CMX.inhib_over_Cyt.inhib_RNAseq_UNIQUE.UP_genes		Overlapping gene count CMX_over_CMX.inhib_COMMON.ALL_genes	Overlapping gene count CMX_over_CMX.inhib_COMMON.DOWN_genes	Overlapping gene count CMX_over_CMX.inhib_COMMON.UP_genes	Overlapping gene count CMX_over_CMX.inhib_Ribo_UNIQUE.ALL_genes	Overlapping gene count CMX_over_CMX.inhib_Ribo_UNIQUE.DOWN_genes	Overlapping gene count CMX_over_CMX.inhib_Ribo_UNIQUE.UP_genes	Overlapping gene count CMX_over_CMX.inhib_RNAseq_UNIQUE.ALL_genes	Overlapping gene count CMX_over_CMX.inhib_RNAseq_UNIQUE.DOWN_genes	Overlapping gene count CMX_over_CMX.inhib_RNAseq_UNIQUE.UP_genes	Overlapping gene count Cyt_over_Cyt.inhib_COMMON.ALL_genes	Overlapping gene count Cyt_over_Cyt.inhib_COMMON.DOWN_genes	Overlapping gene count Cyt_over_Cyt.inhib_COMMON.UP_genes
HALLMARK_ESTROGEN_RESPONSE_EARLY	7.106	3.788	3.539	15.635	7.278	7.591	5.314		5.391	5.641	3.836	2.128	9.341	8.458	1.675	5.185		4.353	16.703	8.474	6.522	7.157	1.443	5.696	1.843	2.291		13.308	9.321	3.378	9.026	2.288	7.024	1.92	2.616			42	31	11	46	35		19	12	7	46	41	5
HALLMARK_UV_RESPONSE_DN	4.234	3.078	1.365	10.8	13.408		1.502		2.007	7.27	7.527		8.872	10.691					9.84	4.302	4.569	6		5.696	3.327	2.877		6.786	5.068	1.809	9.026		9.39		1.307			14	9	5	39	30		8		5	15	13
HALLMARK_KRAS_SIGNALING_DN	3.879	4.977		3.029		2.007	2.222		1.503	1.322	1.496		1.794	2.844					3.303		6.522	3.184		5.454				2.698		6.09	2.131		2.135	1.301							48	31	17				10	9
HALLMARK_BILE_ACID_METABOLISM				2.947		3.426	1.583						2.053		2.105				7.312	5.117	2.218	5.18		4.914				6.481	4.451	1.907	3.221		3.078					22	12	10	56	26	30	19		11	15	10	5
HALLMARK_MTORC1_SIGNALING	7.603		11.433	7.125	4.669	2.664	4.884		10.48	5.641		8.066	18.17	3.642	15.538	1.923		3.091	26.434	45.383		12.071	8.752	4.234	3.087	2.291		29.092	51.992		4.039	4.039			1.41			22	17		46	25	21	14	10		9	8
HALLMARK_P53_PATHWAY	10.389	7.03	3.539	11.581	2.16	10.026	2.846		3.83	11.068	10.228	1.546	9.865	6.698	3.183	2.333		1.991	18.959	7.974	8.363	5.576	1.443	4.234	2.48	1.917		18.172	11.578	5.043	4.647	2.646	2.135	2.374	2.616						34	25		13		13	9	6
HALLMARK_ESTROGEN_RESPONSE_LATE	7.106	2.662	4.718	7.125	4.231	2.971	6.935	1.465	6.951	5.641	3.836	2.128	7.358	6.136	1.675	2.571		3.76	14.073	10.134	3.699	7.493	3.441	4.234				13.804	10.996	2.885	5.661	3.555	2.43	1.92	2.616						13	13		7		7	4		3
HALLMARK_KRAS_SIGNALING_UP	4.294	3.209	1.365	3.029	3.286		2.846		2.561	3.16	3.836		2.932	3.642		5.185	2.372	2.52	4.408		3.141	4.515	1.773	2.57				2.698		1.776	4.039	3.555		1.774	1.796			9	6	3	12	12					12	9	3
HALLMARK_WNT_BETA_CATENIN_SIGNALING		1.357		1.831						3.006	2.701		2.133	1.633					5.785	2.079	3.141	2.344		2.516				6.513	2.034	3.484								11	6	5	24	15	9	8		4	6	6
HALLMARK_ANDROGEN_RESPONSE	3.898	2.098	1.933	5.938	5.186	1.35	2.222		1.879	2.132	2.839		2.894	3.81					13.393	18.95		5.012	2.472	2.473		2.036		10.34	19.641		2.501		1.503	3.308	5.111			23	18		31	22		13		11	17	15
HALLMARK_TGF_BETA_SIGNALING	4.565	3.365	1.365	3.029	5.946					9.583	7.527	2.128	1.544	2.89					5.378	5.533		3.64		2.473		1.327		4.323	5.413		4.642		3.374		1.886			23		20	40	21	19	18		17	15		12
HALLMARK_TNFA_SIGNALING_VIA_NFKB	23.609	19.948	4.192	10.179	13.408		5.314	2.619	2.561	37.781	38.045	2.128	16.833	19.547		2.333	1.423		14.56	12.474	2.875	3.803	1.443	2.386	3.685	2.641	1.381	18.172	20.138	1.574	3.294	2.288	1.368	1.92				22	10	12	40	20	20	22	9	13	15	10	5
HALLMARK_INFLAMMATORY_RESPONSE	7.603	7.634		3.619	5.186		2.565		5.391	7.048	7.527		6.486	9.06		2.333		1.535	7.799		8.099	1.513		2.386				3.958		3.094	4.039		3.775					11		9	32	20		18		16	10		7
HALLMARK_IL2_STAT5_SIGNALING	6.515	6.377					3.765		4.59	11.925	11.153	1.546	3.31	3.241		1.923		2.52	12.231	3.986	6.929	4.178	1.773	2.386	3.087	2.641		8.506	3.432	4.018	4.039		2.816	2.716	4.796			20	13	7	34	20		13		8	14	10	4
HALLMARK_APOPTOSIS	4.799	3.924		6.714	3.939	2.865	2.746		2.416	5.287	5.193		4.79	4.28		1.524	1.302		12.518	13.328	1.489	4.727	2.472	2.319				10.192	13.724		3.221	3.531		1.301				16	11		34	17	17	12		6	13	11
HALLMARK_UNFOLDED_PROTEIN_RESPONSE	4.057		6.166	6.555	2.915	3.426			2.385	1.893		3.575	6.668		6.299				18.865	26.117		6.032	4.347	2.141	2.648		2.099	16.16	22.837		4.455	2.656	1.869	2.088	1.307			12		11	27	12	15			5	6		6
HALLMARK_XENOBIOTIC_METABOLISM	4.799	2.151	2.913	3.293		2.664	2.846		2.561	7.048	4.383	2.609	4.011	2.844	1.355				12.132	10.683	2.374	3.184		2.116			1.381	12.339	12.735	1.574	2.131			1.301				20	9	11	39	17	22	13	9		14	11
HALLMARK_PI3K_AKT_MTOR_SIGNALING				2.141					2.464				4.011	2.195	1.859				7.765	13.065		2.975		2.029	2.491	2.803		6.421	12.106		2.006		1.734	1.774	2.372					6	28	17		12		12
HALLMARK_PEROXISOME				1.842			2.21		1.836				2.721		1.863				16.703	14.825	2.611	2.236		1.646				12.704	14.558		3.165	1.443	1.739					19	16		29	16		13		7	10	9
HALLMARK_GLYCOLYSIS	3.879		4.718	5.068	2.16	2.971	2.222		2.028	3.16		3.404	8.393	2.844	5.814				26.434	16.954	7.24	4.889	3.947	1.567				23.017	21.628	2.885	2.131		1.869	1.301							20	12		8		4
HALLMARK_HYPOXIA	12.665	11.012	2.378	8.047	9.205					16.682	17.502		12.818	9.06	3.65				20.115	15.619	4.283	4.889	3.947	1.567				18.172	19.487	1.776	2.378		1.368					13	11		19	12		8		5	9	9
HALLMARK_MITOTIC_SPINDLE				11.19	10.576	2.01				2.681	3.179		8.393	7.262	1.675				24.644	21.418	4.013	7.157	7.487	1.567	4.856	2.877	2.008	26.501	27.359	2.416	5.02	2.288	2.816	5.307	5.111			16		12	35	15	20	12		6	11		7
HALLMARK_HEDGEHOG_SIGNALING				2.767		1.511			1.364				1.983	1.882					3.23		2.704			1.325				1.441		1.321	2.01		1.592					27	17	10	49	15	34	14		9	22	18	4
HALLMARK_INTERFERON_GAMMA_RESPONSE	1.302			5.478		4.929	1.86		2.028	2.681		2.128	4.371		5.814			1.535	12.132	10.134	2.619	6	6.238	1.319				9.628	10.425		4.039	4.039		1.774							13	6	7
HALLMARK_EPITHELIAL_MESENCHYMAL_TRANSITION	5.907	4.357	1.826	4.694	4.231		2.565		3.088	5.018	3.836	1.546	4.011	6.698					9.84		10.779	1.513		1.319				4.823		5.043	4.039	1.892	2.135					16		14	50		41			5			4
HALLMARK_MYC_TARGETS_V1			1.365	2.747	2.915		2.222		6.098				24.796		38.068				65.745	100		3.803	9.343					62.373	100		3.005	6.694			2.225			14		11	31		22
HALLMARK_OXIDATIVE_PHOSPHORYLATION	3.879		6.166	12.018		14.869			1.503			1.546	19.499		32.83				52.303	89.361		3.803	10.653					62.373	96.482		5.385	10.07						15		10	27		21			6	10	6	4
HALLMARK_E2F_TARGETS	1.643		2.913	3.919	4.231		4.884		9.702	2.681		3.404	8.393		11.7	1.524		1.535	34.545	58.289		10.124	21.733		3.327		5.054	41.877	66.706		5.661	10.562		1.774		1.347		18	9	9	30		19	14		7	17	11	6
HALLMARK_FATTY_ACID_METABOLISM				3.528		2.932	2.447		1.314				6.863		8.891				17.663	24.616		6.944	9.314		2.331			21.961	28.586		4.455	5.119						8		6
HALLMARK_INTERFERON_ALPHA_RESPONSE				6.173		7.413	1.86		2.561				4.434		8.114			1.838	9.003	7.469	1.973	5.18	6.582					6.953	8.656		3.992	4.983		1.301				10		7	19		15	10		8
HALLMARK_DNA_REPAIR	2.056		2.444	1.663		2.38	2.222		3.88				6.863	1.623	5.884			1.366	21.328	25.896		6.032	7.521		2.798		1.547	23.855	28.22		5.533	7.36		1.481				9	4	5	13			7		5	4
HALLMARK_UV_RESPONSE_UP	4.348		4.192	3.883		4.595			2.437	3.308	1.925	1.767	6.412	1.812	5.02			1.838	19.566	16.51	3.478	3.691	2.966					19.199	18.522	2.344	3.005	2.214									26		17	11		4
HALLMARK_MYC_TARGETS_V2				3.218	6.448		2.746		5.52	1.748		2.128	4.414	1.633	2.883	1.524		2.463	9.832	12.599		5.012	10.603				1.387	9.921	12.433		2.232	4.039									24		20	7		5
HALLMARK_G2M_CHECKPOINT				4.694	6.786		2.565		6.951	2.171	1.496		3.635	2.488	1.355				23.141	37.509		11.748	15.487		3.685		3.387	29.742	46.778		6.444	6.118	1.604	2.088				10			36		25	11		6	10		5
HALLMARK_CHOLESTEROL_HOMEOSTASIS	3.657	1.357	2.444	2.323			2.346		2.967	1.425			6.252	5.213	1.301				6.609	5.608	1.451	3.266	2.647		2.597	2.631		9.102	8.328	1.478	2.835	4.039									16					5
HALLMARK_APICAL_JUNCTION	7.106	7.03		10.179	6.786	3.305	2.846	1.709		2.171	2.584		6.876	9.537					21.328	5.137	13.331				2.168	1.917		15.948	5.375	7.961	2.131		1.869	1.774	1.41			21	16					16		10	23	19	4
HALLMARK_NOTCH_SIGNALING				3.091		2.348							2.243	1.458					3.901	1.623	2.061	1.984						4.575	2.152	1.942											15			8		4
HALLMARK_REACTIVE_OXYGEN_SPECIES_PATHWAY				3.913	1.949	2.033							1.343						9.151	12.481					1.563	2.641		9.24	13.331					1.774	2.616						9		6
HALLMARK_APICAL_SURFACE	2.07	2.096		1.723		1.722							2.539	3.479					6.025		5.28							2.698		2.885			1.331						3		8						5	4
HALLMARK_COAGULATION	3.879	4.473		1.984	2.253		1.583		2.033	3.16	4.204		1.621	2.669					7.327		5.864							4.306		2.885	1.389										19		15	7
HALLMARK_ANGIOGENESIS				2.204	1.902														1.414		1.733										2.01		2.099								9		5			2
HALLMARK_PROTEIN_SECRETION	2.249		2.696																14.297	17.814		2.197	2.555		1.563			15.959	19.487		1.584	3.198						16	14		29		17	12		5	7	6
HALLMARK_IL6_JAK_STAT3_SIGNALING	1.439									1.774				2.743				1.357	4.83		4.013							3.275		2.416								6									5
[truncated: 60 more columns]
