# Supplementary material for: Transcriptome, proteome, and protein synthesis within the intracellular cytomatrix
Source: iScience. 2023 Jan 13;26(2):105965. doi: 10.1016/j.isci.2023.105965 (PMC9941065; doi:10.1016/j.isci.2023.105965)
Supplement: Table S4. KEGG pathway, related to Figure 4 [file mmc5.xlsx]

## Sheet: Venn_Kegg.ORA-combined_7.29.21
Table S4. KEGG pathway, related to Figure 4. Search Interactive, Select column to see the q-value differences of the pathway
GeneSet	-log10(pValue) CMX_over_CMX.inhib_COMMON.ALL_genes	-log10(pValue) CMX_over_CMX.inhib_COMMON.DOWN_genes	-log10(pValue) CMX_over_CMX.inhib_COMMON.UP_genes	-log10(pValue) CMX_over_CMX.inhib_Ribo_UNIQUE.ALL_genes	-log10(pValue) CMX_over_CMX.inhib_Ribo_UNIQUE.DOWN_genes	-log10(pValue) CMX_over_CMX.inhib_Ribo_UNIQUE.UP_genes	-log10(pValue) CMX_over_CMX.inhib_RNAseq_UNIQUE.ALL_genes	-log10(pValue) CMX_over_CMX.inhib_RNAseq_UNIQUE.DOWN_genes	-log10(pValue) CMX_over_CMX.inhib_RNAseq_UNIQUE.UP_genes	-log10(pValue) CMX_over_Cyt_COMMON.ALL_genes	-log10(pValue) CMX_over_Cyt_COMMON.DOWN_genes	-log10(pValue) CMX_over_Cyt_COMMON.UP_genes	-log10(pValue) CMX_over_Cyt_Ribo_UNIQUE.ALL_genes	-log10(pValue) CMX_over_Cyt_Ribo_UNIQUE.DOWN_genes	-log10(pValue) CMX_over_Cyt_Ribo_UNIQUE.UP_genes	-log10(pValue) CMX_over_Cyt_RNAseq_UNIQUE.ALL_genes	-log10(pValue) CMX_over_Cyt_RNAseq_UNIQUE.DOWN_genes	-log10(pValue) CMX_over_Cyt_RNAseq_UNIQUE.UP_genes	-log10(pValue) CMX.inhib_over_Cyt.inhib_COMMON.ALL_genes	-log10(pValue) CMX.inhib_over_Cyt.inhib_COMMON.DOWN_genes	-log10(pValue) CMX.inhib_over_Cyt.inhib_COMMON.UP_genes	-log10(pValue) CMX.inhib_over_Cyt.inhib_Ribo_UNIQUE.ALL_genes	-log10(pValue) CMX.inhib_over_Cyt.inhib_Ribo_UNIQUE.DOWN_genes	-log10(pValue) CMX.inhib_over_Cyt.inhib_Ribo_UNIQUE.UP_genes	-log10(pValue) CMX.inhib_over_Cyt.inhib_RNAseq_UNIQUE.ALL_genes	-log10(pValue) CMX.inhib_over_Cyt.inhib_RNAseq_UNIQUE.DOWN_genes	-log10(pValue) CMX.inhib_over_Cyt.inhib_RNAseq_UNIQUE.UP_genes	-log10(pValue) Cyt_over_Cyt.inhib_COMMON.ALL_genes	-log10(pValue) Cyt_over_Cyt.inhib_COMMON.DOWN_genes	-log10(pValue) Cyt_over_Cyt.inhib_COMMON.UP_genes	-log10(pValue) Cyt_over_Cyt.inhib_Ribo_UNIQUE.ALL_genes	-log10(pValue) Cyt_over_Cyt.inhib_Ribo_UNIQUE.DOWN_genes	-log10(pValue) Cyt_over_Cyt.inhib_Ribo_UNIQUE.UP_genes	-log10(pValue) Cyt_over_Cyt.inhib_RNAseq_UNIQUE.ALL_genes	-log10(pValue) Cyt_over_Cyt.inhib_RNAseq_UNIQUE.DOWN_genes	-log10(pValue) Cyt_over_Cyt.inhib_RNAseq_UNIQUE.UP_genes		Overlapping gene count CMX_over_CMX.inhib_COMMON.ALL_genes	Overlapping gene count CMX_over_CMX.inhib_COMMON.DOWN_genes	Overlapping gene count CMX_over_CMX.inhib_COMMON.UP_genes	Overlapping gene count CMX_over_CMX.inhib_Ribo_UNIQUE.ALL_genes	Overlapping gene count CMX_over_CMX.inhib_Ribo_UNIQUE.DOWN_genes	Overlapping gene count CMX_over_CMX.inhib_Ribo_UNIQUE.UP_genes	Overlapping gene count CMX_over_CMX.inhib_RNAseq_UNIQUE.ALL_genes	Overlapping gene count CMX_over_CMX.inhib_RNAseq_UNIQUE.DOWN_genes	Overlapping gene count CMX_over_CMX.inhib_RNAseq_UNIQUE.UP_genes	Overlapping gene count CMX_over_Cyt_COMMON.ALL_genes	Overlapping gene count CMX_over_Cyt_COMMON.DOWN_genes	Overlapping gene count CMX_over_Cyt_COMMON.UP_genes
KEGG_PATHWAYS_IN_CANCER	6.638	3.539	3.093	9.508	10.73				2.022	30.305	16.39	10.231	6.826		6.721				24.552	14.722	7.2	8.519		10.142		1.589		5.666	3.834	1.851	13.628	11.665	2.103								20		12				72	61
KEGG_TGF_BETA_SIGNALING_PATHWAY	1.73			1.533	2.95					7.069	4.51	2.247	5.257		5.177				4.358	3.851		4.341		4.731				2.397	1.372	1.685	1.784	3.394															30	19	11
KEGG_PHOSPHATIDYLINOSITOL_SIGNALING_SYSTEM	2.35	1.724		1.862		1.957				2.936	1.382	1.499	4.985		4.679		1.312		2.628		1.552	3.053		3.607		1.852																					9		9
KEGG_INOSITOL_PHOSPHATE_METABOLISM	1.519	1.573		1.42		1.571				1.332	1.426		5.257		4.428				1.986	1.396		2.577		2.985		1.829																	8				17		14
KEGG_ENDOCYTOSIS				5.674	4.237	1.72				16.36	16.324	2.026	4.55		4.334	1.319			19.638	14.571	4.098	2.996		2.951	1.956	2.308		3.898	1.372	2.968	1.603	3.266									7	4					15	11
KEGG_CALCIUM_SIGNALING_PATHWAY	2.35	1.724								7.644	1.614	5.706	2.006		4.022				6.315		5.049	1.803		2.985				1.473										5		4	7			9		9	19	14
KEGG_GLYCOSAMINOGLYCAN_BIOSYNTHESIS_HEPARAN_SULFATE										1.492		2.395	3.079		3.425							2.914		4.338																							18		14
KEGG_WNT_SIGNALING_PATHWAY				4.452	4.783					13.462	11.811	2.327	3.172		3.24				11.544	10.254	1.915	4.428		4.982		2.308		1.828	2.045		4.603	4.024						30	17	13	64	42				9	149	70	79
KEGG_HEDGEHOG_SIGNALING_PATHWAY										4.775	1.357	3.078	3.182		3.105				4.848	1.714	2.656										2.367	1.906									13		9				26	14
KEGG_SPHINGOLIPID_METABOLISM	1.412		1.497	1.336						1.455		1.749	2.44		3.052							3.429		4.561							2.959	2.652						6	4		17	12					34	23
KEGG_N_GLYCAN_BIOSYNTHESIS	2.208		3.809	1.73		1.41				5.324		6.752	2.006		2.562				1.953		2.557	6.127		5.392														3		3						2	12	8
KEGG_TIGHT_JUNCTION		1.824		4.211	4.906					12.774	14.572		1.514		2.323				12.991	13.534	1.406	2.143		2.985		2.211					2.659	4.168												6			10	7
KEGG_REGULATION_OF_ACTIN_CYTOSKELETON	2.793	3.413		6.037	7.152					27.313	15.189	8.652	1.956		2.05	1.926	3.255		19.307	14.722	3.888	3.222		5.539	2.472	2.998		2.309	1.45	1.399	5.525	6.458									26	12	14			6	69	22	47
KEGG_FOCAL_ADHESION	4.333	6.052		6.747	6.681					20.327	8.686	8.832	1.407		2.05		2.092		18.316	9.984	5.971	1.404		2.905				2.408	3.69		7.146	11.187									9		9				25	17
KEGG_NOTCH_SIGNALING_PATHWAY				3.592		2.088				6.37		5.945	2		2.002				8.537		7.2										1.526	1.739															9		9
KEGG_SNARE_INTERACTIONS_IN_VESICULAR_TRANSPORT										2.801	2.886		2.518		1.953				3.868	2.236	1.453	2.577		1.455																	11		7				21	19
KEGG_MAPK_SIGNALING_PATHWAY	3.385	3.509		6.8	5.395	1.844				15.125	7.364	6.316	2.217		1.93	3.469	5.225		14.124	9.309	3.932	4.066		4.552	2.544	3.486		5.666	3.713	2.155	4.21	3.982						10		10	27		25				86	64	22
KEGG_BIOSYNTHESIS_OF_UNSATURATED_FATTY_ACIDS	1.405		1.962	1.38		1.41					1.706		1.775		1.795					2.331					1.656	1.602																					8	4
KEGG_GLYCOSAMINOGLYCAN_BIOSYNTHESIS_CHONDROITIN_SULFATE				1.38		1.41	1.433		2.172	4.542		6.316			1.795				1.503		2.32	3.235		4.731																							14	7
KEGG_GLYCEROPHOSPHOLIPID_METABOLISM	1.464			2.98		3.3				8.013		9.435	1.782		1.787				5.408		6.838			2.552														7	4		14	7	7				24	16
KEGG_GAP_JUNCTION		1.498		1.687	1.853					8.068	7.811				1.786				8.683	8.366												1.438									29	19					68	39	29
KEGG_GLYCOSPHINGOLIPID_BIOSYNTHESIS_GANGLIO_SERIES				1.375						1.948		2.706			1.699				1.403		1.961	2.165		2.985														7		4	16	11				5	40	23	17
KEGG_GLYCOSAMINOGLYCAN_BIOSYNTHESIS_KERATAN_SULFATE			1.423							3.356		4.498			1.699						1.437	2.876		3.957																	4	4					8	5
KEGG_GLYCOSPHINGOLIPID_BIOSYNTHESIS_LACTO_AND_NEOLACTO_SERIES										3.604		5.313			1.559				1.503		2.428	1.812		2.807																						2
KEGG_ADHERENS_JUNCTION				4.685	5.395					13.576	8.956	3.565			1.544				8.787	7.391	1.651	2.876		4.338							2.81	4.548						11	7	4	15	12				4	38	24	14
KEGG_RIBOSOME										27.853	46.286				1.499	3.691	8.226		15.147	28.036		2.584		4.184	16.701	27.298					46.788		64.48					14		12	34		26				101	68	33
KEGG_CELL_ADHESION_MOLECULES_CAMS	1.328			1.792		1.72				4.372		8.48			1.435						3.58	3.619		5.546								2.814			1.47						8		6				19	16
KEGG_OXIDATIVE_PHOSPHORYLATION	2.77		5.737	6.353		8.9				33.199	34.962	2.259		2.758					39.616	38.649	2.995		1.79								19.047	2.43	18.2								20		12			5	43	25	18
KEGG_PURINE_METABOLISM				4.767		3.925			1.998	13.298	10.495	2.852	5.257	6.481		1.363		1.906	14.124	10.769	2.995	2.24	2.489		1.782		2.537			2.258	6.033		6.481							2							9		9
KEGG_GLUTATHIONE_METABOLISM				1.541		2.415				6.391	7.339		2.167	1.953					6.503	8.856																					36	20	16				82	50	32
KEGG_ETHER_LIPID_METABOLISM				2.062		2.255				1.607									2.031																			8			16		10				42	24	18
KEGG_PEROXISOME				2.121		2.252				9.029	11.438		2.006						7.356	10.403		1.893	1.582		2.092		1.862				1.743		2.402					6		6	9		6				22		20
KEGG_PYRIMIDINE_METABOLISM				3.514		2.035			2.035	8.412	7.709	1.462	3.81	6.575		1.733		1.359	9.591	9.489		3.619	3.149		1.539		1.862			2.225	3.331		3.434	1.455		1.365					8		7				11
KEGG_ERBB_SIGNALING_PATHWAY	1.722			5.104	2.939	1.993				6.392	5.579	1.339					1.518		6.537	6.021		1.613		1.783		1.693		1.311	1.796		1.76	1.905		1.542				19	17		41	26					94	40	54
KEGG_INSULIN_SIGNALING_PATHWAY	2.002	1.364		2.844		1.844				12.488	10.514	2.33	1.407				3.255		12.128	10.857	1.902	1.455			1.656	2.468					1.367																		10
KEGG_LYSOSOME	2.208		2.457	2.801		1.844				28.31		30.68						1.359	19.332		20.165	1.582		2.532							1.964	3.208						3		3	5		4					5
KEGG_VALINE_LEUCINE_AND_ISOLEUCINE_DEGRADATION				2.239		1.844				9.346	14.275								9.377	14.072													1.353					7			17	11					36	15	21
KEGG_PROPANOATE_METABOLISM				2.062		1.844				6.175	9.458								7.012	9.309											1.362		2.531
KEGG_BETA_ALANINE_METABOLISM				1.835		1.844			1.396	3.798	3.946								4.59	4.786										1.851											8						22	17
KEGG_ABC_TRANSPORTERS				1.828		1.844				2.976		3.817							2.997		3.737																	9	7		11	7				4	38	24	14
KEGG_ARACHIDONIC_ACID_METABOLISM						1.785				1.658		2.066							1.68		2.095																				5					2
KEGG_PROTEASOME						1.785				11.247	20.974		1.654	3.466					13.192	22.144			1.429								6.404		11.19					6		5	12	6				3	35	18	17
KEGG_GLYCOSYLPHOSPHATIDYLINOSITOL_GPI_ANCHOR_BIOSYNTHESIS				1.624		1.761				5.276		7.332							3.851		5.446	1.878																			7						18	14
KEGG_GLYCOLYSIS_GLUCONEOGENESIS				2.98		1.72				3.521	9.685								5.001	9.489											4.614		6.273					10	5	5	14		8				29	20
KEGG_VEGF_SIGNALING_PATHWAY				1.309		1.709				5.981	4.096	1.794					1.312		4.612	2.957	1.552					1.852								1.38				8	7		18	11					41		40
KEGG_FC_EPSILON_RI_SIGNALING_PATHWAY				1.765		1.609				3.022	2.89								2.724	2.807				1.556																							15	9
KEGG_PYRUVATE_METABOLISM				2.062		1.6				4.626	8.012								5.971	7.961																											56	43
KEGG_P53_SIGNALING_PATHWAY	3.721	1.838	2.176	2.62		1.571				5.6	7.364		1.79	1.936					6.781	8.703		2.28	1.811			1.578		2.253	1.45		1.452															2		3
KEGG_SPLICEOSOME				2.238		1.571				21.361	35.003		7.413	13.314		2.088		1.341	24.006	34.556		6.16	11.479		2.165					1.347	6.033		7.288							2							9	7
KEGG_ALPHA_LINOLENIC_ACID_METABOLISM						1.571																																			11		9				32	16	16
KEGG_RNA_DEGRADATION				1.864		1.413				3.016	7.701		7.835	13.314		2.6		1.906	3.047	8.376		5.323	5.901		2.791		1.862				4.297		6.481														13	10
KEGG_GLYCEROLIPID_METABOLISM				1.585		1.307				4.27		3.817							2.451		2.32										1.433	1.665															21	19
KEGG_NICOTINATE_AND_NICOTINAMIDE_METABOLISM						1.301																3.053	3.345															7	6		9	8					34	24
KEGG_COLORECTAL_CANCER	1.827	1.438		4.54	4.783					9.806	10.513		2.006						7.267	8.716		2.919		2.635							2.483	3.982															34	22
KEGG_CELL_CYCLE	2.871	2.558		2.98	3.591		2.717		7.792	13.431	19.637		7.426	12.687		2.57		1.701	19.189	25.761		3.222	5.901		2.174	1.852		1.723	1.41		2.892	1.465	1.589	1.638		2.826											12	9
KEGG_NOD_LIKE_RECEPTOR_SIGNALING_PATHWAY				4.002	3.367					3.108	2.383								3.578	3.316		1.423		1.608							1.358
KEGG_ECM_RECEPTOR_INTERACTION	2.159	2.861		3.448	2.98					9.702		14.913							7.49		11.994			1.866				2.408	2.621		2.707	4.548									4						7		7
KEGG_RIG_I_LIKE_RECEPTOR_SIGNALING_PATHWAY				3.826	2.97					1.968			1.365	1.881					3.444	1.894	1.469	2.577	2.282																								16	10
KEGG_TOLL_LIKE_RECEPTOR_SIGNALING_PATHWAY	1.431			2.187	2.415					4.626	2.275	2.102							2.922	2.583																		12	8		22	15		12		12	60	45
KEGG_NON_HOMOLOGOUS_END_JOINING				1.514	2.409					3.127	2.734								5.017	2.692	1.638									2.158								5	3								20	13
KEGG_APOPTOSIS	2.472		1.899	1.792	1.912					9.143	8.09	1.597							8.079	7.323	1.414	1.613		1.387				1.311		2.274																	10		10
KEGG_ALANINE_ASPARTATE_AND_GLUTAMATE_METABOLISM				2.648	1.788					3.697	2.77			1.413		1.76		1.906	3.143	2.11					1.656													4		3	7						12		10
KEGG_CYTOSOLIC_DNA_SENSING_PATHWAY					1.444								1.626	3.095														1.931		2.105								12		12	31		27				88	62	26
KEGG_AMINOACYL_TRNA_BIOSYNTHESIS				1.58	1.407					7.841	10.674			3.095					7.149	9.526											2.281		3.597					16	13		41	28					109	53	56
KEGG_JAK_STAT_SIGNALING_PATHWAY	2.068	1.981			1.302					4.951		4.072							3.796		3.145			1.418				2.524	3.351												11						22	12
KEGG_CHEMOKINE_SIGNALING_PATHWAY				2.087						5.913	7.338								5.375	6.145																					18		13				45	23	22
KEGG_NITROGEN_METABOLISM				1.767						2.945		1.658							4.328	1.595	2.186																				9		6				19	16
KEGG_FATTY_ACID_METABOLISM				1.535						6.15	8.56								6.901	8.488																											9	6
KEGG_BUTANOATE_METABOLISM				1.535						5.213	7.313								4.598	6.268											1.686		1.746								6						11		7
KEGG_PPAR_SIGNALING_PATHWAY				1.491						2.458	2.479		1.414			1.319	1.365		5.017	2.878	1.844	1.874		1.418														8	8		13						43		34
KEGG_MTOR_SIGNALING_PATHWAY				1.477						4.338	4.877						2.435		2.957	3.482		2.218		1.97		2.373					1.668							7	5							4	29	16
KEGG_LYSINE_DEGRADATION			1.411	1.465						6.367	3.64	2.215							5.137	2.93	1.825	1.353		2.348							1.634		1.353														8	5
KEGG_NUCLEOTIDE_EXCISION_REPAIR				1.465					2.224	6.367	8.211		1.376	2.184				1.906	7.818	8.993		1.756	2.099								1.634		1.946					7			22	11	11				36	20	16
KEGG_DNA_REPLICATION	2.068		2.283	1.455			4.889		9.17	5.436	6.967		3.201	5.144				1.779	7.715	8.698			1.8					1.829		2.274	3.973		6.965					6		4							20	12
KEGG_RNA_POLYMERASE				1.42						2.021	4.594		1.308	3.095		1.319			2.55	5.386										1.685								8	6		27	14	13				57	37
KEGG_ARGININE_AND_PROLINE_METABOLISM				1.42						7.529	8.351								4.619	5.931																			5		14	9					40	24
KEGG_PROXIMAL_TUBULE_BICARBONATE_RECLAMATION				1.327					1.377																													18	13										49
KEGG_PROTEIN_EXPORT	1.325		1.911						1.359	3.359	3.658		2.045						4.077	5.36						1.545					1.369							7			13	11					37	18	19
KEGG_GLYCINE_SERINE_AND_THREONINE_METABOLISM			1.686							3.29	2.865								2.775	2.807																1.646						6
KEGG_BASE_EXCISION_REPAIR	2.073		1.585							4.349	3.844		1.833	3.419				1.319	4.405	2.461	1.631	2.24	3.345							1.582			1.706														7	6
KEGG_TERPENOID_BACKBONE_BIOSYNTHESIS			1.423							3.356	4.285								1.96	4.222																							4
KEGG_TRYPTOPHAN_METABOLISM	1.967	1.305								5.251	5.517								5.295	5.421																		7	7		12						40		34
KEGG_ALDOSTERONE_REGULATED_SODIUM_REABSORPTION	1.895									1.56	2.028								1.576	1.984						1.602								1.455		1.485					19	14					43	23	20
KEGG_GLYCOSAMINOGLYCAN_DEGRADATION	1.431									4.047		5.666							4.078		5.476											1.739															10	5
KEGG_AMINO_SUGAR_AND_NUCLEOTIDE_SUGAR_METABOLISM										11.955	10.085	1.813							11.097	9.891	1.469										3.823		3.434										7				30	29
KEGG_GLYCOSPHINGOLIPID_BIOSYNTHESIS_GLOBO_SERIES										3.657		4.807									1.536	1.608		1.45																	6		5			2	12	8
KEGG_PANTOTHENATE_AND_COA_BIOSYNTHESIS																															1.371										8					4	23	17
KEGG_METABOLISM_OF_XENOBIOTICS_BY_CYTOCHROME_P450													2.006	1.887																								8			19		13				43		41
KEGG_HISTIDINE_METABOLISM							2.717			1.601	2.386								1.608			1.625	1.429															10	7		11					4	34	19	15
KEGG_PHENYLALANINE_METABOLISM										2.021	1.402								2.659	1.388																		9	8		20	13					49	26	23
KEGG_TYROSINE_METABOLISM										1.911	1.535								1.576																												5		4
KEGG_HOMOLOGOUS_RECOMBINATION										6.016	2.476	2.756						1.444	6.901	2.43	3.317												2.098								14		8				23	22
KEGG_STEROID_BIOSYNTHESIS									1.554										1.64	1.459		1.363	1.341															7	6		9					3	26	13	13
KEGG_RIBOFLAVIN_METABOLISM										3.872	1.567	1.871							3.895	1.54	1.845																	8	7								21		20
KEGG_UBIQUITIN_MEDIATED_PROTEOLYSIS										9.652	16.46		2.821	2.705		2.6	3.893		8.309	14.6		4.796	2.102	2.951	6.039	5.842					1.398													5		5	11	8
KEGG_FOLATE_BIOSYNTHESIS									1.863		1.357									1.341																											64	60
KEGG_PORPHYRIN_AND_CHLOROPHYLL_METABOLISM										1.638	3.25								1.649	2.584																		5	4		14	10					24	15
KEGG_CITRATE_CYCLE_TCA_CYCLE										8.473	13.497			2.129					9.432	14.6											2.481		4.449														6	5
KEGG_CYSTEINE_AND_METHIONINE_METABOLISM										1.911	3.243								2.861	4.645											2.81		4.155														16	9
KEGG_DRUG_METABOLISM_CYTOCHROME_P450													1.632	1.862																																	16	12
KEGG_SELENOAMINO_ACID_METABOLISM										5.8	5.077								3.633	4.121		1.323									1.686																20	15
KEGG_OTHER_GLYCAN_DEGRADATION										3.872		5.206							2.415		3.221	1.435		2.082																							31	21
KEGG_O_GLYCAN_BIOSYNTHESIS									1.998	2.914		4.498									1.568	3.057		3.949																	26						61	36
KEGG_FRUCTOSE_AND_MANNOSE_METABOLISM										1.911	2.005		1.439	2.758					2.861	1.967										1.582	1.686		2.478							3							14	8
KEGG_GLYOXYLATE_AND_DICARBOXYLATE_METABOLISM										3.097	3.132								3.094	3.071											1.371		1.335									5				3	22	11	11
KEGG_ONE_CARBON_POOL_BY_FOLATE										2.194	2.185		2.15	3.222					2.213	2.149		1.95	1.341								1.317										9		7				17		15
KEGG_GALACTOSE_METABOLISM										1.925	1.424		1.961	1.71						1.4											4.454		4.03					6			16		13				36		31
KEGG_MISMATCH_REPAIR							2.311		4.649	2.945	3.803		2.821	4.538					2.949	3.729		2.587	3.345								1.884		3.434					13	8								63	20	43
KEGG_VALINE_LEUCINE_AND_ISOLEUCINE_BIOSYNTHESIS										2.1	3.099								2.109	3.044																					6		5				15		15
KEGG_STARCH_AND_SUCROSE_METABOLISM										1.781	1.965								1.799	2.915																					5		4	4		3	13		13
KEGG_BASAL_TRANSCRIPTION_FACTORS										3.752	5.401		1.833						3.224	5.324		1.767									1.64																13		13
KEGG_PENTOSE_PHOSPHATE_PATHWAY										2.837	5.79			1.664					2.85	4.829											5.153		7.157					15	10	5	14	9					43	15	28
[truncated: 60 more columns]
