# Supplementary material for: Transcriptome, proteome, and protein synthesis within the intracellular cytomatrix
Source: iScience. 2023 Jan 13;26(2):105965. doi: 10.1016/j.isci.2023.105965 (PMC9941065; doi:10.1016/j.isci.2023.105965)
Supplement: Table S5. Reactome pathway, related to Figure 4 [file mmc6.xlsx]

## Sheet: Venn_Reactome.ORA-combined_7.29
Table S5. Reactome pathway, related to Figure 4. Search Interactive, Select column to see the q-value differences of the pathway
GeneSet	-log10(pValue) CMX_over_CMX.inhib_COMMON.ALL_genes	-log10(pValue) CMX_over_CMX.inhib_COMMON.DOWN_genes	-log10(pValue) CMX_over_CMX.inhib_COMMON.UP_genes	-log10(pValue) CMX_over_CMX.inhib_Ribo_UNIQUE.ALL_genes	-log10(pValue) CMX_over_CMX.inhib_Ribo_UNIQUE.DOWN_genes	-log10(pValue) CMX_over_CMX.inhib_Ribo_UNIQUE.UP_genes	-log10(pValue) CMX_over_CMX.inhib_RNAseq_UNIQUE.ALL_genes	-log10(pValue) CMX_over_CMX.inhib_RNAseq_UNIQUE.DOWN_genes	-log10(pValue) CMX_over_CMX.inhib_RNAseq_UNIQUE.UP_genes	-log10(pValue) CMX_over_Cyt_COMMON.ALL_genes	-log10(pValue) CMX_over_Cyt_COMMON.DOWN_genes	-log10(pValue) CMX_over_Cyt_COMMON.UP_genes	-log10(pValue) CMX_over_Cyt_Ribo_UNIQUE.ALL_genes	-log10(pValue) CMX_over_Cyt_Ribo_UNIQUE.DOWN_genes	-log10(pValue) CMX_over_Cyt_Ribo_UNIQUE.UP_genes	-log10(pValue) CMX_over_Cyt_RNAseq_UNIQUE.ALL_genes	-log10(pValue) CMX_over_Cyt_RNAseq_UNIQUE.DOWN_genes	-log10(pValue) CMX_over_Cyt_RNAseq_UNIQUE.UP_genes	-log10(pValue) CMX.inhib_over_Cyt.inhib_COMMON.ALL_genes	-log10(pValue) CMX.inhib_over_Cyt.inhib_COMMON.DOWN_genes	-log10(pValue) CMX.inhib_over_Cyt.inhib_COMMON.UP_genes	-log10(pValue) CMX.inhib_over_Cyt.inhib_Ribo_UNIQUE.ALL_genes	-log10(pValue) CMX.inhib_over_Cyt.inhib_Ribo_UNIQUE.DOWN_genes	-log10(pValue) CMX.inhib_over_Cyt.inhib_Ribo_UNIQUE.UP_genes	-log10(pValue) CMX.inhib_over_Cyt.inhib_RNAseq_UNIQUE.ALL_genes	-log10(pValue) CMX.inhib_over_Cyt.inhib_RNAseq_UNIQUE.DOWN_genes	-log10(pValue) CMX.inhib_over_Cyt.inhib_RNAseq_UNIQUE.UP_genes	-log10(pValue) Cyt_over_Cyt.inhib_COMMON.ALL_genes	-log10(pValue) Cyt_over_Cyt.inhib_COMMON.DOWN_genes	-log10(pValue) Cyt_over_Cyt.inhib_COMMON.UP_genes	-log10(pValue) Cyt_over_Cyt.inhib_Ribo_UNIQUE.ALL_genes	-log10(pValue) Cyt_over_Cyt.inhib_Ribo_UNIQUE.DOWN_genes	-log10(pValue) Cyt_over_Cyt.inhib_Ribo_UNIQUE.UP_genes	-log10(pValue) Cyt_over_Cyt.inhib_RNAseq_UNIQUE.ALL_genes	-log10(pValue) Cyt_over_Cyt.inhib_RNAseq_UNIQUE.DOWN_genes	-log10(pValue) Cyt_over_Cyt.inhib_RNAseq_UNIQUE.UP_genes		Overlapping gene count CMX_over_CMX.inhib_COMMON.ALL_genes	Overlapping gene count CMX_over_CMX.inhib_COMMON.DOWN_genes	Overlapping gene count CMX_over_CMX.inhib_COMMON.UP_genes	Overlapping gene count CMX_over_CMX.inhib_Ribo_UNIQUE.ALL_genes	Overlapping gene count CMX_over_CMX.inhib_Ribo_UNIQUE.DOWN_genes	Overlapping gene count CMX_over_CMX.inhib_Ribo_UNIQUE.UP_genes	Overlapping gene count CMX_over_CMX.inhib_RNAseq_UNIQUE.ALL_genes	Overlapping gene count CMX_over_CMX.inhib_RNAseq_UNIQUE.DOWN_genes	Overlapping gene count CMX_over_CMX.inhib_RNAseq_UNIQUE.UP_genes	Overlapping gene count CMX_over_Cyt_COMMON.ALL_genes	Overlapping gene count CMX_over_Cyt_COMMON.DOWN_genes	Overlapping gene count CMX_over_Cyt_COMMON.UP_genes
REACTOME_POST_TRANSLATIONAL_PROTEIN_MODIFICATION	8.915	2.684	6.891	22.252	9.809	9.844	3.336		5.294	100	84.982	29.928	43.22	20.068	20.376	8.689	5.626	3.035	100	84.364	18.94	42.169	13.442	26.099	8.18	6.278	2.004	3.16	1.711	2.239	26.724	8.847	16.288			1.332											24	17
REACTOME_METABOLISM_OF_LIPIDS	4.854	1.698	4.117	13.958	4.544	8.131	4.041		3.035	42.988	17.301	19.971	24.206	4.148	19.921	9.093	4.805	4.055	38.323	14.925	18.052	22.913	6.961	14.26	9.445	5.979	2.818	3.128	2.215	1.541	13.362	7.988	4.703						7
REACTOME_TRANSPORT_OF_SMALL_MOLECULES	3.353		5.914	11.861	2.914	8.252	5.471		7.896	50.595	10.642	34.24	14.605		16.906			2.654	46.533	11.887	28.466	8.613		10.978				1.677		1.837	12.274	7.548	4.221														9	6
REACTOME_RNA_POLYMERASE_II_TRANSCRIPTION	3.769	4.075		36.669	28.732	8.131	1.649		2.677	92.56	96.389	9.01	42.611	31.987	11.689	31.2	16.517	12.758	100	98.513	14.821	40.733	30.896	10.526	21.861	15.053	6.543	6.622	6.833		42.511	26.027	13.8	2.105	1.829					2			3				8	5
REACTOME_SLC_MEDIATED_TRANSMEMBRANE_TRANSPORT	3.972		5.074	4.046	1.7	2.496	4.309		6.29	13.271		22.194	5.537		9.799			1.808	8.925		14.969	2.436		5.347				1.631		1.602	2.412	3.05		1.567	1.384			4	4								12
REACTOME_ASPARAGINE_N_LINKED_GLYCOSYLATION	7.055		9.774	3.192	2.532				1.882	28.705	14.749	10.178	12.238	3.074	8.675	1.764		2.531	17.038	13.199	3.407	16.069	3.098	12.767							4.485	3.637										5					15	12
REACTOME_MEMBRANE_TRAFFICKING	4.466	2.509	2.353	9.424	7.122	2.474	1.495			60.38	57.651	7.026	19.752	11.46	7.496	8.35	6.23	2.436	52.025	54.031	4.388	22.234	10.026	10.505	10.916	12.318		4.593	4.525		9.765	5.167	4.051		1.425							5					15	12
REACTOME_SIGNALING_BY_RECEPTOR_TYROSINE_KINASES	10.489	9.009	2.109	14.454	13.736	2.263	2.427		2.768	43.771	26.145	13.058	7.13		7.257	5.564	6.778		40.168	30.112	8.256	7.361		7.564	5.053	5.353		8.947	10.129		14.683	12.103	2.721	1.608	1.511												7		7
REACTOME_PHOSPHOLIPID_METABOLISM	4.853	2.853	2.373	6.519		5.844				14.551	2.438	10.906	7.989	1.313	6.8	2.73	3.565		10.984	2.054	8.008	7.139		7.369	3.812	4.625		1.996	1.622		2.296	1.544			1.511
REACTOME_VESICLE_MEDIATED_TRANSPORT	4.267	2.227	2.451	6.96	5.367	1.9				49.76	48.92	5.778	16.898	9.684	6.588	6.928	5.379	2.012	42.249	46.326	3.324	18.584	8.095	9.244	8.677	10.809		3.968	3.614		8.098	4.584	3.133		1.419									4		2	12		10
REACTOME_DISEASES_OF_METABOLISM	2.509	1.698		5.607	2.564	2.893	4.309		6.346	24.445		25.299	5		5.77				18.633		18.94	5.877		8.001							5.211	4.743															13	10
REACTOME_ION_CHANNEL_TRANSPORT	1.418		2.201	2.63		2.931				8.114		7.025	3.563		5.471				8.781		8.277	2.156		2.938							3.42	3.381								3							17	9	8
REACTOME_SIGNALING_BY_GPCR	1.928	1.558		1.562					1.439			1.406	1.318		5.392						1.59	1.463		5.119				1.631	1.602									3	3								11	9
REACTOME_GPCR_LIGAND_BINDING	3.219	2.854		1.502	1.542		1.764		2.191			2.65	2.134		5.08						2.441	3.773		6.16				2.132	2.48									5	4			5					10
REACTOME_G_ALPHA_I_SIGNALLING_EVENTS	1.418		1.409	3.492	2.598		1.795			3.149		2.916	3.385		4.945	1.389		1.346	4.092		4.103	2.459		3.269				1.735
REACTOME_DISEASES_OF_SIGNAL_TRANSDUCTION_BY_GROWTH_FACTOR_RECEPTORS_AND_SECOND_MESSENGERS	2.175	2.117		7.526	4.544	2.815	1.425			46.032	42.771	5.638	7.527	2.502	4.74	4.109	6.267		41.059	42.558	3.401	10.22	3.204	6.802	5.513	8.029		5.476	6.41		18.884	8.754	8.654	1.651	1.885									2
REACTOME_DEVELOPMENTAL_BIOLOGY	4.29	5.15		14.635	4.021	9.363	1.348		2.001	71.784	80.133	5.543	6.617	1.928	4.672	10.066	16.908		64.893	73.97	4.296	12.349	3.992	8.001	9.557	19.962		2.803	2.622		37.835	7.577	30.739	1.608	1.324	1.31											5	5
REACTOME_CLASS_I_MHC_MEDIATED_ANTIGEN_PROCESSING_PRESENTATION				6.105	2.008	4.041				30.275	32.154	2.706	16.566	12.065	4.672	4.969	4.275	1.319	32.08	37.112	1.838	10.499	4.652	5.347	6.207	3.356	2.356			1.544	10.478	1.631	10.539														8	4
REACTOME_METABOLISM_OF_CARBOHYDRATES			1.703	5.11	1.684	3.423	2.764		2.455	31.578	9.713	17.068	9.591	4.516	4.672	1.684		2.015	26.095	9.385	12.611	11.276	1.898	9.919				1.342		1.466	9.92	2.036	8.713								7		5				18	11
REACTOME_TRANSPORT_OF_INORGANIC_CATIONS_ANIONS_AND_AMINO_ACIDS_OLIGOPEPTIDES				1.454			2.97		4.438	4.452		7.728	3.248		4.672				3.471		6.25			1.527				2.079		1.459	1.646	2.124															9	5
REACTOME_CLASS_A_1_RHODOPSIN_LIKE_RECEPTORS	2.006	2.302			1.32				2.17				1.997		4.672							1.773		3.618																							4		4
REACTOME_METABOLISM_OF_STEROIDS			1.644						1.653	4.108	4.204		6.016	1.419	4.561	1.384			6.858	5.395	1.486	3.168	2.626								1.362	1.571									22	11					87	58	29
REACTOME_REGULATION_OF_CHOLESTEROL_BIOSYNTHESIS_BY_SREBP_SREBF										4.764	6.656		5.456		4.335				4.322	6.535		2.509	2.065			1.395					2.092	2.351															12	11
REACTOME_INTRACELLULAR_SIGNALING_BY_SECOND_MESSENGERS	1.498			3.949	1.539	2.618	1.406		2.355	22.2	28.926		8.398	3.815	4.259	7.266	9.344		23.242	30.443		9.049	3.444	5.373	7.457	9.839		2.815	2.48		9.653	3.977	5.12														22	16
REACTOME_CALNEXIN_CALRETICULIN_CYCLE										2.315			4.155		4.233				1.448			3.025		4.122							2.412	1.982									26		16				77	56
REACTOME_AMINO_ACID_TRANSPORT_ACROSS_THE_PLASMA_MEMBRANE							1.866		4.067			1.531	3.251		4.221									1.515																	19		16				59	51
REACTOME_GLYCEROPHOSPHOLIPID_BIOSYNTHESIS	3.709	1.774	2.373	5.214		4.24				10.69		11.036	4.221		4.104	1.458			8.261		8.387	2.934		3.31				2.147	1.488									3	3		5	5						5
REACTOME_TRANSPORT_TO_THE_GOLGI_AND_SUBSEQUENT_MODIFICATION	4.539		5.778	2.078	1.473					16.257	14.036	2.617	7.157	2.801	4.103				10.343	12.39		8.103	2.787	5.15							2.099	1.63									8	5		4			21	7	14
REACTOME_ACTIVATION_OF_GENE_EXPRESSION_BY_SREBF_SREBP										3.081	4.473		4.258		4.083				2.673	4.386		2.853	1.91								1.856	2.364									17	12					27	18
REACTOME_RHO_GTPASE_CYCLE				7.835	4.432	2.993	1.568			11.125	4.549	5.09	3.068		4.045	2.642	4.32		9.817	4.391	4.05	3.464		3.419	4.987	4.909					9.569	9.132			1.511			37			131	64	67			14	417	316
REACTOME_REGULATION_OF_LIPID_METABOLISM_BY_PPARALPHA				1.598	2.305					4	4.478		7.293	2.947	4.045	4.289	4.003		4.116	3.436		10.537	5.111	4.724	1.681	2.232		2.287	2.07		3.333	1.479	2.021														7	6
REACTOME_N_GLYCAN_TRIMMING_IN_THE_ER_AND_CALNEXIN_CALRETICULIN_CYCLE										3.597	1.419	1.8	4.4		4.045	1.471			2.164	1.387		4.843		5.737							2.287	1.563									7						17	8	9
REACTOME_ANTIGEN_PROCESSING_UBIQUITINATION_PROTEASOME_DEGRADATION				6.533	2.235	4.069				27.001	34.01		13.534	9.961	3.942	5.782	4.804	1.548	30.615	38.749		9.011	4.183	4.515	6.42	3.799	2.245				9.609		11.11		1.425												4	4
REACTOME_SPHINGOLIPID_METABOLISM			1.311	4.334	1.832	2.503				6.345		5.658	3.692		3.942				3.427		2.619	4.398		5.702	1.339						7.561	5.454	1.818
REACTOME_CA2_PATHWAY				1.675						2.958	1.911		3.099		3.881				2.284	1.857		2.594		3.489	1.311						1.398	1.632									12	7					35	27
REACTOME_GLYCOSAMINOGLYCAN_METABOLISM	3.345		3.01			1.338	2.986		2.537	16.388		23.061	2.459		3.858				8.812		13.299	6.89		10.526				1.415	1.515		1.737	2.475		1.424	1.571			4									14	11
REACTOME_SPHINGOLIPID_DE_NOVO_BIOSYNTHESIS				1.705						1.572	1.394		3.928		3.858				1.97	1.8				1.545	1.402						2.668	2.229														6	47	34
REACTOME_ION_HOMEOSTASIS													2.636		3.832									1.695														2	2
REACTOME_METABOLISM_OF_FAT_SOLUBLE_VITAMINS	1.93		2.731									1.702	2.549		3.596													1.611	1.442												13	8					29	19
REACTOME_COPII_MEDIATED_VESICLE_TRANSPORT	1.89		2.225							2.763	4.073		7.341	3.514	3.484				2.83	3.418		5.451	2.805	2.627																							12	7
REACTOME_CHROMATIN_MODIFYING_ENZYMES				6.96	5.367	1.837				25.95	35.249		9.34	5.968	3.432	5.519	4.925		28.335	34.512		10.918	5.868	4.607	2.054	4.39					7.73	2.315	5.524								20	11	9				50	47
REACTOME_O_LINKED_GLYCOSYLATION_OF_MUCINS	2.605	2.429		1.38			1.997		2.167	5.29		8.806	2.609		3.255				2.643		4.845	4.761		6.371																							9	8
REACTOME_SIGNALING_BY_NUCLEAR_RECEPTORS	1.558		1.681	7.025	2.655	4.015	1.936			29.578	47.238		5.404	2.126	3.199	5.67	7.8		32.05	49.857		3.186	3.221		3.453	4.99		3.326	3.509		6.706	3.477	2.833														12	7
REACTOME_METABOLIC_DISORDERS_OF_BIOLOGICAL_OXIDATION_ENZYMES				1.388						1.621			2.393		3.199				2.055																												9	7
REACTOME_ER_QUALITY_CONTROL_COMPARTMENT_ERQC										3.193		1.633	2.594		3.199				2.046			2.191		2.909							2.944	2.325									5		4				10
REACTOME_DEUBIQUITINATION				3.128	1.41	1.971				26.417	47.94		11.194	8.546	3.184	2.093	2.684		29.404	47.022		6.46	4.767	2.092	2.75	3.962		1.585		1.456	11.063	1.303	12.143								11						29		21
REACTOME_ER_TO_GOLGI_ANTEROGRADE_TRANSPORT	3.458		3.767	1.456	1.63					13.553	17.428		6.741	3.513	3.114				11.068	15.541		4.592	3	1.853							1.523																19		14
REACTOME_SIGNALING_BY_WNT				5.954	2.207	3.582	1.448		1.744	40.093	56.007		6.141	3.033	3.094	3.685	4.416		40.171	54.003		7.495	3.792	3.618	4.059	5.929		1.381			10.213	3.227	6.902														9	6
REACTOME_TRANSPORT_OF_BILE_SALTS_AND_ORGANIC_ACIDS_METAL_IONS_AND_AMINE_COMPOUNDS	3.453		3.938	2.068					1.761	3.334		6.622	1.869		3.094				2.407		4.089			2.426																	5					2	8
REACTOME_OVARIAN_TUMOR_DOMAIN_PROTEASES				1.303						1.809	3.498		4.736	1.486	3.063	1.384	2.582		2.26	4.115		1.555		1.344	2.196	4.292					2.092		1.868								33	15	18				103	70	33
REACTOME_REGULATION_OF_TP53_ACTIVITY_THROUGH_ACETYLATION													4.338		3.052		2.145					3.996	1.749	2.223		1.42															36		22				112	81
REACTOME_BETA_CATENIN_INDEPENDENT_WNT_SIGNALING				3.38		2.463				20.375	26.471		4.991	1.871	3.018				18.655	25.097		5.001	1.875	3.176							7.781	1.645	6.716								27	13	14			4	62	54
REACTOME_SRP_DEPENDENT_COTRANSLATIONAL_PROTEIN_TARGETING_TO_MEMBRANE			2.632							27.561	45.381		3.307		2.894	4.546	8.746		17.174	31.857		3.163		4.445	16.094	27.261					45.428		63.286					7		4				5		3	27		27
REACTOME_SIGNALING_BY_TGFB_FAMILY_MEMBERS	1.555	1.698		2.758	3.226					6.199	7.366		5.879	2.898	2.874	1.642	2.594		4.177	7.192		6.228	2.343	3.812	1.732	3.167		3.16	3.606		4.765	2.673	1.976														4
REACTOME_DISORDERS_OF_TRANSMEMBRANE_TRANSPORTERS				2.604	1.611	1.313			1.481	11.915	12.98		7.814	5.04	2.858	2.101		2.445	12.2	12.651		4.849	2.147	2.776							7.409		8.661								15			11		8	37		35
REACTOME_EXTRACELLULAR_MATRIX_ORGANIZATION	7.069	8.823		7.217	6.419	1.494				22.572		36.212			2.811				14.802		25.151	1.307		3.556				4.377	4.626		3.937	6.379															17	15
REACTOME_PHASE_I_FUNCTIONALIZATION_OF_COMPOUNDS				1.477					1.574	1.989			2.166		2.75				3.55		2.152	2.324		2.266							1.676								4		13	7	6				23	13
REACTOME_PI_METABOLISM	1.506	1.501		2.147		1.865				4.314	3.067		4.613	1.815	2.682	1.703	3.071		3.233	2.524		5.324	1.367	4.127	3.24	5.24					2.046																		3
REACTOME_STIMULI_SENSING_CHANNELS				1.656		1.349				3.296		3.749	1.774		2.682				5.289		6.17			1.507														11	6	5	19	12		9		4	37	16	21
REACTOME_MISCELLANEOUS_TRANSPORT_AND_BINDING_EVENTS					1.488				1.41				2.7		2.682							3.025		2.492																							15
REACTOME_FGFR3B_LIGAND_BINDING_AND_ACTIVATION													2.442		2.682							1.643		2.001																	33		23				85	70
REACTOME_NUCLEAR_RECEPTOR_TRANSCRIPTION_PATHWAY		1.515								1.321			2.238		2.663				1.669			2.153		1.724				2.073	2.622						1.471
REACTOME_SIGNALING_BY_NOTCH1				2.224		1.404				8.451	2.662	4.653	3.277		2.648		2.099		7.382	3.041	3.263	1.314			1.365	2.088					4.51	2.654	1.76		1.303												29	15
REACTOME_COLLAGEN_CHAIN_TRIMERIZATION	1.542	2.318		1.761	1.832							1.574	1.857		2.631				1.369		2.524			1.588																							4
REACTOME_RAB_REGULATION_OF_TRAFFICKING				2.63		2.35	1.353			14.835	11.507	2.801	4.11	1.498	2.577				13.187	9.884	2.632	4.476	1.504	3.038							4.549	1.435	3.375		1.571			7	5		15		10				31	15
REACTOME_ALPHA_LINOLENIC_OMEGA3_AND_LINOLEIC_OMEGA6_ACID_METABOLISM						1.341							2.197		2.562					1.849		2.395		2.996																							5
REACTOME_ION_TRANSPORT_BY_P_TYPE_ATPASES						1.527				2.118		2.013	2.131		2.555				1.536		1.356	2.041		2.136							1.665	2.92									5	4					9	7
REACTOME_O_LINKED_GLYCOSYLATION	3.709	3.062		1.565			3.365		2.739	12.582		20.866	1.645		2.546				6.16		11.794	4.61		7.144								1.316
REACTOME_PLATELET_CALCIUM_HOMEOSTASIS													1.933		2.512																																14	5	9
REACTOME_COLLAGEN_BIOSYNTHESIS_AND_MODIFYING_ENZYMES	2.436	1.77		1.509						3.655		6.622	1.565		2.472				2.223		4.304			2.166														3		2
REACTOME_RAB_GEFS_EXCHANGE_GTP_FOR_GDP_ON_RABS				1.627						9.737	9.265		4.696	2.158	2.442				8.122	7.665		4.881	2.134	2.763							2.557		2.819									2
REACTOME_NEDDYLATION				3.368		2.5				24.878	34.319		10.475	9.036	2.422	4.546	5.267		27.978	37.986		8.785	6.529	2.564	3.963	3.602					7.954		12.529								9		8				38	37
REACTOME_FLT3_SIGNALING				1.303	1.549					2.211	4.192		1.75		2.416		1.852		2.26	4.115				1.344		1.825																					9	8
REACTOME_NOTCH1_INTRACELLULAR_DOMAIN_REGULATES_TRANSCRIPTION				1.948						4.24	3.262		3.086		2.388	1.482	2.933		3.791	3.799		1.521			1.738	2.91					4.253	2.094	2.067														18	13
REACTOME_DISEASES_OF_GLYCOSYLATION	3.333	1.981	1.711	3.151	1.517	1.853	4.83		6.191	16.955		23.934	2.131		2.316				9.69		14.621	5.158		7.171							3.115	3.637									16		10				34		27
REACTOME_HS_GAG_BIOSYNTHESIS			1.729									1.681	2.238		2.268							3.878		4.422																	17	12					58	38
REACTOME_INTERACTION_BETWEEN_L1_AND_ANKYRINS													2.238		2.268																										5		3
REACTOME_REGULATION_OF_TP53_ACTIVITY				1.358	1.553				2.098	8.679	10.536		9.587	8.232	2.213	9.43	5.379	3.717	12.472	12.193	1.436	6.601	3.364	3.186	6.32	6.047					3.983		4.875											4		4	12	10
REACTOME_SIGNALING_BY_TGF_BETA_RECEPTOR_COMPLEX				3.527	3.839					4.733	8.272		5.526	3.312	2.205	2.007	3.452		4.367	8.111		5.019	2.627	2.422	2.191	4.143		2.139	2.809		5.229	2.194	2.864							4	12		11				36	24	12
REACTOME_METABOLISM_OF_VITAMINS_AND_COFACTORS	1.953		2.632	3.376		2.824	1.461		1.408	12.617	4.186	6.637	4.095	1.929	2.174	2.174		2.645	9.521	3.291	4.845	2.599	1.932		2.144		1.57	1.484		1.475	3.596	1.318	2.587	1.424							17		13				55	52
REACTOME_ELEVATION_OF_CYTOSOLIC_CA2_LEVELS	1.46												1.826		2.174																																6	3
REACTOME_FATTY_ACID_METABOLISM				3.507		3.058	1.852			13.87	9.773	3.308	3.493	1.409	2.126	3.66		2.811	15.319	9.51	4.103	2.334	2.975		4.018		2.818				2.06		1.382
REACTOME_REGULATION_OF_INSULIN_LIKE_GROWTH_FACTOR_IGF_TRANSPORT_AND_UPTAKE_BY_INSULIN_LIKE_GROWTH_FACTOR_BINDING_PROTEINS_IGFBPS			1.439	2.88	1.838	1.338			1.41	2.711		5.937			2.119				1.381		3.535			1.499								2.92
REACTOME_SIGNALING_BY_RETINOIC_ACID				1.448		1.497	3.538	2.914		2.949	3.059		2.394		2.105				2.562	1.907		1.752	1.323					1.712	1.515
REACTOME_PTEN_REGULATION				1.811		2.281				13.425	24.023		6.315	4.526	2.073	4.533	6.078		16.857	28.26		6.374	3.892	2.559	3.046	4.026					8.308		9.271														10	7
REACTOME_ANTIGEN_PRESENTATION_FOLDING_ASSEMBLY_AND_PEPTIDE_LOADING_OF_CLASS_I_MHC										2.468		1.733	5.146	2.883	2.073				1.553			1.315									1.902																6
REACTOME_THE_PHOTOTRANSDUCTION_CASCADE													2.017		2.073				1.477														1.433									3					7	4
REACTOME_NEGATIVE_REGULATION_OF_THE_PI3K_AKT_NETWORK	1.745	1.558		1.511	1.711		1.795		2.712	6.671	5.358	1.448	1.884		2.073	1.75	1.856		3.924	3.741		3.163		2.898	3.547	4.133		2.412	2.654		1.748	2.789										2
REACTOME_MAPK_FAMILY_SIGNALING_CASCADES	4.497	5.135		6.46	2.782	3.351				35.673	32.522	4.728	3.228		2.068	4.533	5.478		30.778	31.069	2.944	3.834		3.02	6.704	6.561		6.236	6.833		9.974	3.287	6.521	1.567		1.31											11	5	6
REACTOME_TRANSPORT_OF_VITAMINS_NUCLEOSIDES_AND_RELATED_MOLECULES	1.542		2.11							3.793		2.94	1.441		2.068				3.354		2.524			2.092																	12		9			3	43	41
REACTOME_SYNTHESIS_OF_PI													1.933		2.061																							8		7			6				25	9	16
REACTOME_SODIUM_COUPLED_PHOSPHATE_COTRANSPORTERS													1.933		2.061																	1.412															4	3
REACTOME_DOWNREGULATION_OF_TGF_BETA_RECEPTOR_SIGNALING				1.509	1.488					2.315	4.153		3.374		2.006				2.354	4.939		3.025		2.492							3.848		3.364									2		2
REACTOME_POTASSIUM_CHANNELS										1.386		2.454	1.911		2.003				1.45		1.921			1.588
REACTOME_PEPTIDE_LIGAND_BINDING_RECEPTORS	1.528	1.441													1.995									2.001																		5					17	13
REACTOME_SIGNALING_BY_MET	2.587	4.034			1.706					12.924	8.311	3.228	1.471		1.995				14.715	8.893	3.751								1.529		3.601	2.975			1.567						19		13			4	66	62
REACTOME_PI_3K_CASCADE_FGFR3										1.425	2.064		1.628		1.995				1.969	2.027				1.703											1.471						6		4				12	9
REACTOME_ENDOSOMAL_VACUOLAR_PATHWAY													1.722		1.99																																16	5	11
REACTOME_CYP2E1_REACTIONS													1.722		1.99																				1.571						6	4					7
REACTOME_BETA_OXIDATION_OF_VERY_LONG_CHAIN_FATTY_ACIDS										2.015	2.141		2.516		1.99				2.043	2.112		1.878		1.542																							5	3
REACTOME_UNFOLDED_PROTEIN_RESPONSE_UPR	3.309		4.355	2.164		2.032				7.617	5.16	2.027	6.752	5.145	1.976	1.887		1.711	6.212	5.595		5.877	3.747	2.243	2.887		2.05	1.812		2.112	2.886		2.752														39	35
REACTOME_G_ALPHA_Q_SIGNALLING_EVENTS	1.928	2.786							2.098	2.883		2.271			1.935				2.173		1.771			2.263
REACTOME_SIGNALING_BY_NOTCH1_PEST_DOMAIN_MUTANTS_IN_CANCER				1.514						9.309	2.104	5.939	2.87		1.929		1.913		7.336	2.511	3.673	1.899			1.413	1.887					4.63	2.229	2.276		1.425								6	5		5	25	19
REACTOME_RUNX1_INTERACTS_WITH_CO_FACTORS_WHOSE_PRECISE_EFFECT_ON_RUNX1_TARGETS_IS_NOT_KNOWN				1.72	2.672					2.322	2.944		2.87		1.925	1.914	1.885		1.96	1.759		5.34	2.83	2.426	1.709	2.613															20	11	9				48	32	16
REACTOME_SIGNALING_BY_NOTCH				3.821		4.537	1.425		2.355	40.074	42.003	2.94	4.594	2.897	1.91	4.193	6.735		38.415	43.012	1.97	3.371	2.897		3.987	6.11					10.61	3.112	7.494								27						78	35	43
REACTOME_TRANSCRIPTIONAL_REGULATION_BY_RUNX2				5.236	2.659	2.416			1.439	15.935	29.639		5.146	3.454	1.908				16.263	29.202		4.582	2.39	2.263				1.455		1.837	7.449		8.937								4	2						3
REACTOME_INOSITOL_PHOSPHATE_METABOLISM				1.577		2.274				2.015			2.077		1.897				2.854		1.38			1.453							1.567												5				12		12
REACTOME_NOTCH_HLH_TRANSCRIPTION_PATHWAY										4.337		3.131	1.428		1.897				3.728		2.569					1.478					2.251	1.318			1.303							5					20	11	9
REACTOME_L1CAM_INTERACTIONS	1.308	2.318		3.395	1.906	1.66	1.361		1.43	10.723	7.018	2.858	1.933		1.888				8.224	6.841	1.501	1.8		1.879							1.825	1.785									17	11					29		20
REACTOME_SIGNALING_BY_FGFR1_IN_DISEASE										2.655	4.192		1.333		1.879				3.717	4.115															1.571			8		4						3	40	21	19
REACTOME_TRANSCRIPTIONAL_REGULATION_BY_RUNX3	1.319	2.267		5.434	3.43	1.913				16	24.648		4.787	3.085	1.866				18.642	25.318		3.1		2.135		1.635		2.191	2.437		11.098	1.979	9.892						3			4					10	7
REACTOME_CHOLINE_CATABOLISM	1.412		2.013										1.706		1.866																																	6
REACTOME_NOTCH4_INTRACELLULAR_DOMAIN_REGULATES_TRANSCRIPTION													2.714		1.852				2.193												2.349	2.392									26	13					105	87
REACTOME_PI_3K_CASCADE_FGFR4										1.645	1.872		1.471		1.852				1.683	1.838		1.643		2.245											1.425							5					14	10
REACTOME_FGFR2_LIGAND_BINDING_AND_ACTIVATION													2.054		1.852
REACTOME_NGF_STIMULATED_TRANSCRIPTION	3.054	2.492		2.036	3.229					1.376	2.2		2.695		1.835	1.348	2.541		1.774	4.004		2.505		1.765	1.636	1.793		7.525	6.554	1.456	2.545	3.843										5					13	10
REACTOME_IRE1ALPHA_ACTIVATES_CHAPERONES	3.177		4.333			1.301				6.261	2.059	3.391	2.927		1.821				4.015	1.556	2.01	2.833		1.839	2.698	1.495															15						56	48
REACTOME_CHONDROITIN_SULFATE_DERMATAN_SULFATE_METABOLISM	2.473		1.945				1.411		1.653	7.62		11.484			1.821				3.529		5.863	3.371		5.054				2.118	2.023									4		3				4		4	13	11
REACTOME_SIGNALING_BY_FGFR1										3.94	5.759				1.821	1.889	1.499		4.015	5.644				1.397	2.157	2.122																					12	7
REACTOME_TRANSCRIPTIONAL_REGULATION_BY_TP53	1.7		1.621	8.181	4.466	3.263	1.652		3.394	34.401	41.974	1.616	13.434	15.009	1.809	13.467	9.127	4.055	44.099	49.914	2.389	13.289	9.837	3.63	5.997	5.829		1.447	1.417		10.387	2.416	8.568														8	4
REACTOME_CELLULAR_RESPONSES_TO_EXTERNAL_STIMULI	1.726		3.549	9.007	2.562	6.084			2.17	93.389	100		9.178	9.39	1.798	13.154	17.74		86.791	100		11.086	6.419	4.458	15.095	24.629		2.042		3.69	48.412	1.455	61.805														4
REACTOME_FGFR2C_LIGAND_BINDING_AND_ACTIVATION													1.497		1.798									1.397															3								11	9
REACTOME_SLC_TRANSPORTER_DISORDERS				2.224	2.391					2.337		1.715	4.578	2.992	1.798				1.883		1.515	3.387	1.499	2.056							1.86							8	5		11						25		25
REACTOME_FGFR3_LIGAND_BINDING_AND_ACTIVATION													1.497		1.798									1.397																	9						35	33
REACTOME_SYNTHESIS_OF_PE													2.197		1.798
REACTOME_TNFR1_INDUCED_NFKAPPAB_SIGNALING_PATHWAY										3.904	1.707	1.761	1.779		1.798				5.365	2.237	2.341			1.637																	9	5					9	5
REACTOME_FGFRL1_MODULATION_OF_FGFR1_SIGNALING													1.497		1.798										1.308	1.327		1.334													4	4					7	6
REACTOME_MET_ACTIVATES_PTK2_SIGNALING	2.058	2.891			1.337					3.904		5.766	1.322		1.798				3.963		5.736							1.455	1.835		2.094	2.392							4		14	8					25	9	16
REACTOME_SIGNALING_BY_FGFR				2.032	1.906					8.454	10.386		2.557		1.787	2.942	2.372		9.867	12.601		1.555		1.59	2.157	1.799					3.142		2.385
REACTOME_SYNTHESIS_OF_SUBSTRATES_IN_N_GLYCAN_BIOSYTHESIS	3.219		3.883	1.641					1.481	8.125	1.872	5.341	2.131		1.775				4.219	1.814	1.961	3.025		2.838							1.362																12		9
REACTOME_MET_PROMOTES_CELL_MOTILITY	2.211	3.149			1.447					5.527		3.89			1.758				5.615		3.89								1.551		3.599	3.05						7		4	11	5	6				23		18
REACTOME_FGFR1_MUTANT_RECEPTOR_ACTIVATION										2.14	3.524				1.748				3.194	3.45																											11	8
REACTOME_COLLAGEN_DEGRADATION		1.815		1.605						2.067		4.098			1.736				1.819		3.618			1.41																							24	11
REACTOME_RUNX1_REGULATES_TRANSCRIPTION_OF_GENES_INVOLVED_IN_DIFFERENTIATION_OF_MYELOID_CELLS	1.317	1.698											1.53		1.717							1.643																			8		5				14	10
REACTOME_SYNTHESIS_OF_PIPS_AT_THE_PLASMA_MEMBRANE				1.38		1.588				3.542	4.073		2.238		1.712	1.778	3.493		3.614	3.985		1.701		1.724	2.531	5.178																2
REACTOME_AMINE_LIGAND_BINDING_RECEPTORS															1.711																										14		11			3	47	46
REACTOME_COLLAGEN_FORMATION	3.863	3.62		1.914						7.387		12.77			1.706				5.51		10.092			1.889					1.417			1.361						17	13		27	14	13				64	40	24
REACTOME_CYTOCHROME_P450_ARRANGED_BY_SUBSTRATE_TYPE		1.306		1.577					1.45						1.706	1.431		1.319	1.758		2.659			1.396								1.544											4				9		7
REACTOME_TGF_BETA_RECEPTOR_SIGNALING_ACTIVATES_SMADS				1.584						2.98	4.952		2.718		1.706		1.362		3.028	5.701		3.082		2.758							5.517		4.684								4
REACTOME_SMAD2_SMAD3_SMAD4_HETEROTRIMER_REGULATES_TRANSCRIPTION		1.396		1.584	2.34					1.617	3.415		3.353	1.706	1.706	1.596	2.066		2.065	4.082		1.899	1.668			1.359		2.765	3.508		1.457																7	6
REACTOME_REGULATION_OF_MECP2_EXPRESSION_AND_ACTIVITY										2.02	1.58		1.645		1.706	2.157	2.066		2.527	1.55		1.413		1.552	2.568	2.859																					4	3
REACTOME_NONSENSE_MEDIATED_DECAY_NMD										32.184	52.077		2.428		1.706	4.968	8.598		21.686	37.77		3.44		3.752	14.894	23.252					41.933		57.671								7		5				11	9
REACTOME_TRAF3_DEPENDENT_IRF_ACTIVATION_PATHWAY													2.835		1.706				2.067		1.322																										5		5
REACTOME_G_PROTEIN_MEDIATED_EVENTS										3.883	4.627		1.392		1.685	1.744	2.016		5.601	5.2						1.42															11		7				39	37
REACTOME_FOXO_MEDIATED_TRANSCRIPTION	1.928	2.323		4.633	3.612					3.354	6.141		3.315	1.762	1.678				4.309	8.227		2.381	1.742					6.48	8.071		1.613	1.956									6						12	9
REACTOME_PI_3K_CASCADE_FGFR2											1.623				1.667				1.338	1.592				1.427											1.385						12		8				44	37
REACTOME_HEPARAN_SULFATE_HEPARIN_HS_GAG_METABOLISM	1.726		1.846							4.764		7.814	1.353		1.643				2.545		4.474	3.025		3.906								1.398							3								19	15
REACTOME_ESR_MEDIATED_SIGNALING				5.99	2.672	3.057				28.231	47.746		3.869	2.556	1.634	4.533	7.492		30.869	51.914		2.332	2.573		3.935	5.569		2.206	2.418		7.73	3.637	3.57														6	5
REACTOME_BIOLOGICAL_OXIDATIONS	1.317			1.948		2.461				5.532	4.081	1.518	2.934	1.499	1.634				6.397	4.271	1.854	2.332		1.397	1.352						2.071	1.417																4
REACTOME_TRANSCRIPTIONAL_ACTIVITY_OF_SMAD2_SMAD3_SMAD4_HETEROTRIMER				2.175	3.598					2.015	4.977		4.037	2.552	1.634	2.119	3.105		2.055	4.875		3.266	2.495		1.923	3.078		2.276	2.894		1.332										3						4	4
REACTOME_PHOSPHOLIPASE_C_MEDIATED_CASCADE_FGFR4													1.322		1.621							1.463		1.934																	17		11				57	25	32
REACTOME_ESTROGEN_DEPENDENT_NUCLEAR_EVENTS_DOWNSTREAM_OF_ESR_MEMBRANE_SIGNALING				2.712	3.682						1.554		2.278		1.601	1.431	2.463		2.129	2.794						1.616		4.358	5.369		2.603	2.833
REACTOME_NEGATIVE_REGULATORS_OF_DDX58_IFIH1_SIGNALING										4.375	6.354		2.017		1.598		1.312		5.84	7.182		1.314		1.478		1.31		1.359					1.433					2	2
REACTOME_LINOLEIC_ACID_LA_METABOLISM				1.378		1.79							1.392		1.592							1.503		1.853																							17	16
REACTOME_ACTIVATION_OF_C3_AND_C5													1.392		1.592				1.326		1.515																										9	7
REACTOME_LIGAND_RECEPTOR_INTERACTIONS													1.392		1.592																							38	23	15	98	67		29		15	235	112	123
REACTOME_RUNX2_REGULATES_GENES_INVOLVED_IN_CELL_MIGRATION				1.378									1.392		1.592							1.503		1.853
REACTOME_ESTROGEN_DEPENDENT_GENE_EXPRESSION				4.779	1.711	3.057				22.988	43.952		4.338	3.153	1.585	3.137	5.002		24.132	45.491		2.192	2.208		2.698	4.99					6.464	1.91	4.667							6	17		11				49	33
REACTOME_SIGNALING_BY_HEDGEHOG				2.032	1.414					26.84	27.621	2.12	5.184	4.185	1.585	1.982		2.028	30.615	27.152	3.508	1.619									7.509		7.899								11	9					22	12
REACTOME_SIGNALING_BY_NOTCH4				2.979		2.815				18.523	21.525		5.319	4.233	1.573				20.596	23.355		2.085	2.357								10.576	1.527	10.233								9	7					30	24
REACTOME_REGULATION_OF_TNFR1_SIGNALING				1.834	1.655		1.335			7.034	1.923	4.102	1.942		1.556				7.992	2.435	4.082			1.437							2.287	1.563															16	15
REACTOME_ONCOGENE_INDUCED_SENESCENCE									1.965	4.814	4.55		1.942		1.556	1.471	2.723		4.887	5.254		1.71			1.316	1.934														10	55		37			11	171	118	53
REACTOME_CHOLESTEROL_BIOSYNTHESIS									2.322	2.468	3.487		1.623		1.551				2.003	4.23			1.313								1.362	2.039															4	4
REACTOME_DOWNSTREAM_SIGNALING_OF_ACTIVATED_FGFR3										2.468	2.739				1.551				3.066	2.684				1.346											1.355						51	23	28				154	86	68
REACTOME_TGF_BETA_RECEPTOR_SIGNALING_IN_EMT_EPITHELIAL_TO_MESENCHYMAL_TRANSITION				1.747	2.06					3.706	3.102				1.55				2.308	2.246		1.382		1.853		2.02					2.841	1.979									4	3					6	4
REACTOME_CGMP_EFFECTS															1.55																1.434	1.306									17		11				32	25
REACTOME_NON_INTEGRIN_MEMBRANE_ECM_INTERACTIONS	3.353	3.175		3.534	3.391					10.592		12.772	1.537		1.511				7.135		8.04	2.294		3.02				3.136	2.505		7.427	7.079									15		11			4	46	42
REACTOME_SYNTHESIS_OF_IP3_AND_IP4_IN_THE_CYTOSOL				1.973		3.022							1.55		1.489				1.878												1.311		1.768								9	6					21	17
REACTOME_METABOLISM_OF_NUCLEOTIDES				5.231		4.528				11.79	11.987		6.137	5.528	1.471				12.003	12.538		4.811	3.503	1.67							6.154		6.389	1.353		1.566		17	8	9							102	64	38
REACTOME_DEATH_RECEPTOR_SIGNALLING				7.206	4.895	2.233				18.724	5.668	10.051	2.496		1.471				15.806	5.991	7.102	3.967		2.898		1.444					8.751	6.612	1.965														4	3
REACTOME_TNF_RECEPTOR_SUPERFAMILY_TNFSF_MEMBERS_MEDIATING_NON_CANONICAL_NF_KB_PATHWAY				2.244		1.682						1.531			1.471							1.307		1.767																							8	5
REACTOME_CA2_ACTIVATED_K_CHANNELS															1.471																										7		7
REACTOME_FORMATION_OF_SENESCENCE_ASSOCIATED_HETEROCHROMATIN_FOCI_SAHF										4.237	7.088		1.722		1.471				4.282	7.014		1.307																								3	18	11
REACTOME_TRANSPORT_OF_NUCLEOTIDE_SUGARS			1.771							1.765		2.094			1.471																										4	3
REACTOME_HEDGEHOG_ON_STATE						1.453				15.648	23.818		5.012	4.071	1.468				16.727	22.37		1.927	1.749								6.004		10.771								7	6		4			14	9
REACTOME_SIGNALING_BY_FGFR2				1.598	1.454					8.022	12.426		2.444		1.468	2.481	2.122		10.174	14.997		1.669		1.561	1.762						2.959		2.864															4
REACTOME_INFLUENZA_INFECTION				1.841						35.692	60.87		5.236	4.516	1.454	4.812	7.547		25.352	43.689		6.276	2.077	4.227	11.199	19.271					45.582		64.005							2	5						9	4
REACTOME_REGULATION_OF_PTEN_GENE_TRANSCRIPTION										1.666	3.446		3.166	1.905	1.453	3.008	4.756		3.13	5.843		4.263	3.09	1.486	1.331	2.444					1.812																18		18
REACTOME_NUCLEAR_EVENTS_KINASE_AND_TRANSCRIPTION_FACTOR_ACTIVATION	3.309	3.143		2.472	3.843					3.919	5.972		2.233		1.453	3.66	5.604		4.003	8.1		2.191		1.909	2.697	3.895		8.872	8.333		3.194	3.768															7	6
REACTOME_TCF_DEPENDENT_SIGNALING_IN_RESPONSE_TO_WNT				4.683		3.777			1.527	31.527	49.054		4.401	3.555	1.45	2.607	4.184		34.236	49.221		4.806	2.729	2.247	3.166	5.853					11.495	2.675	9.256								93	47	46				234	152	82
REACTOME_DOWNSTREAM_SIGNALING_OF_ACTIVATED_FGFR4										2.693	2.547				1.45				2.736	2.493				1.782											1.317												6	4
REACTOME_INTRA_GOLGI_AND_RETROGRADE_GOLGI_TO_ER_TRAFFIC	3.312	1.397	2.451							24.743	24.707	2.482	6.176	5.896	1.45	2.929	1.885	1.337	20.67	24.193		6.156	4.202	2.201	4.034	5.413		2.079	2.554		2.796	1.944									6						18		14
REACTOME_SYNDECAN_INTERACTIONS				2.421	3.411					4.576		4.011	1.494		1.45				1.766			2.932		3.136				3.041	1.92	1.602	2.974	1.936									4						6	5
REACTOME_RETROGRADE_TRANSPORT_AT_THE_TRANS_GOLGI_NETWORK										3.592	3.183		2.484		1.45	1.46			3.661	3.099		1.898		1.422	1.705	1.52												14	12							7	57		39
REACTOME_RESPONSE_OF_EIF2AK4_GCN2_TO_AMINO_ACID_DEFICIENCY				1.309		2.145				28.966	48.074		1.628		1.417	3.95	7.637		16.997	31.409		3.248		4.408	16.507	27.261					48.014		65.56								16		12				52	49
REACTOME_ABC_TRANSPORTERS_IN_LIPID_HOMEOSTASIS				1.577		1.617							1.628		1.417
REACTOME_DISEASES_ASSOCIATED_WITH_GLYCOSYLATION_PRECURSOR_BIOSYNTHESIS			1.319	1.577						2.515	1.4		2.271		1.417					1.378		1.82		2.422							1.885		1.492
REACTOME_RORA_ACTIVATES_GENE_EXPRESSION										1.425	1.4		1.628		1.417				1.457																												6	4
REACTOME_SHC_MEDIATED_CASCADE_FGFR3											1.4				1.417				1.457	1.378																											7	3
REACTOME_PHOSPHOLIPASE_C_MEDIATED_CASCADE_FGFR2															1.417
REACTOME_ACTIVATION_OF_SMO										1.934			1.628		1.417				1.969		1.422																				27	13	14			5	72	44
REACTOME_SYNTHESIS_OF_PC				2.339		2.23				2.044		2.491			1.406	2.411	3.114					2.192		1.725	1.621	1.478															40	16	24				123	102
REACTOME_FLT3_SIGNALING_IN_DISEASE		1.513								2.539	5.579		1.428		1.406				2.58	4.621						1.478							1.681		1.762											2
REACTOME_BUDDING_AND_MATURATION_OF_HIV_VIRION					1.403					4.337	9.747				1.406	3.162	3.114		3.728	7.427		1.636		1.725	2.889	4.047												13		8			11	12		6	64		60
REACTOME_SIGNALING_BY_FGFR_IN_DISEASE										6.25	8.79		1.729		1.403	1.471			8.96	10.315											1.362		1.589		1.392
REACTOME_CELL_DEATH_SIGNALLING_VIA_NRAGE_NRIF_AND_NADE				5.442	3.182	2.122				9.352	3.029	4.998	2.705	1.519	1.4				6.475	2.931	2.708	2.78		2.3	1.319	2.032					6.274	4.951															8	6
REACTOME_EPH_EPHRIN_MEDIATED_REPULSION_OF_CELLS				4.258		3.16				6.703	3.036	2.769	1.507		1.391				5.543	2.955	1.945										1.846	1.979															15	8
REACTOME_NEF_MEDIATED_DOWNREGULATION_OF_MHC_CLASS_I_COMPLEX_CELL_SURFACE_EXPRESSION											1.455		1.861		1.389		1.492		1.583	1.44						1.492																						3
REACTOME_OPIOID_SIGNALLING										5.379	7.831		1.722		1.384				7.02	7.665					1.676	2.293												6		4							33	15	18
REACTOME_ABC_TRANSPORTER_DISORDERS						1.339			1.32	12.695	19.486		3.557	2.552	1.372	1.895		1.548	14.48	20.26		1.899									6.853		9.773														5	5
REACTOME_SIGNALING_BY_FGFR3										5.078	7.148				1.359				5.16	7.036				1.724																							6		6
REACTOME_NEGATIVE_REGULATION_OF_FGFR3_SIGNALING										3.488	5.411				1.357		1.45		3.538	5.32				1.688	1.566	1.444																					11	5
REACTOME_PI3K_AKT_SIGNALING_IN_CANCER	2.869	1.654	1.66	2.63	2.655		1.899		1.574	4.557	2.524	1.739			1.356	3.266	4.445		3.55	2.825		3.54	1.401	2.266	2.419	3.083		3.819	3.559		2.349	4.005		1.567	1.759			2
REACTOME_SIGNALING_BY_FLT3_FUSION_PROTEINS											2.687		1.543		1.356				1.338	2.638														1.424	1.829						17		14	7		5	52	49
REACTOME_SIGNALING_BY_INSULIN_RECEPTOR	2.069		1.477						1.308	10.275	6.989	2.464			1.351				9.099	6.171	2.207			1.441							2.283				1.571												23	10	13
REACTOME_BIOSYNTHESIS_OF_THE_N_GLYCAN_PRECURSOR_DOLICHOL_LIPID_LINKED_OLIGOSACCHARIDE_LLO_AND_TRANSFER_TO_A_NASCENT_PROTEIN	2.605		3.39	1.725	1.362		1.652		2.612	10.275	1.316	8.3	1.835		1.351				5.641		3.836	4.137	1.476	2.741							1.9	1.63									29		19			6	104	90
REACTOME_METABOLISM_OF_AMINO_ACIDS_AND_DERIVATIVES	1.601			3.646		3.988				54.091	76.73		3.811	3.102	1.337	4.181	4.664		45.08	57.607		2.505	1.89		14.859	15.839	1.579			1.541	39.322		57.671										7			3	40	36
REACTOME_DISEASES_ASSOCIATED_WITH_GLYCOSAMINOGLYCAN_METABOLISM	1.616		1.485				1.652		1.82	4.279		5.908			1.329				1.963		2.797	2.363		3.501								1.359										5					11	8
REACTOME_SIGNALING_BY_FGFR4										5.527	6.986				1.329				4.959	6.871		1.417		2.218																							4
REACTOME_DAG_AND_IP3_SIGNALING										2.743	2.08				1.329				4.35	2.555	1.421																	2		2
REACTOME_SURFACTANT_METABOLISM							1.461		1.321				1.322		1.319							2.038																				6					13	9
REACTOME_DOWNSTREAM_SIGNALING_OF_ACTIVATED_FGFR2										1.814	2.284				1.319				2.305	2.237																											11	7
REACTOME_TIGHT_JUNCTION_INTERACTIONS										1.421					1.319							2.63		1.637							1.569	2.392															19	10
REACTOME_SHC_MEDIATED_CASCADE_FGFR4															1.304									1.588
REACTOME_FRS_MEDIATED_FGFR3_SIGNALING										1.645	1.872				1.304				2.193	1.838																					4			5		5	7	5
REACTOME_CDC6_ASSOCIATION_WITH_THE_ORC_ORIGIN_COMPLEX							2.725		4.638				4.548	3.327	1.304					1.33		2.736	2.134													1.489						2
REACTOME_REGULATION_OF_GENE_EXPRESSION_BY_HYPOXIA_INDUCIBLE_FACTOR											1.349				1.304					1.33											2.799	2.475									5	4					10	6
REACTOME_SIGNALING_BY_TYPE_1_INSULIN_LIKE_GROWTH_FACTOR_1_RECEPTOR_IGF1R	1.317	1.501							1.602	3.883	2.313	1.378			1.303				3.96	2.253	1.404			1.695										1.567	1.816						8	7						5
REACTOME_EUKARYOTIC_TRANSLATION_ELONGATION										28.306	47.253				1.301	4.91	8.966		16.07	29.125		2.78		4.215	16.536	27.261					48.442		67.135														6	3
REACTOME_CLASS_B_2_SECRETIN_FAMILY_RECEPTORS	1.354									1.593		2.252			1.301						1.436	2.371		3.081				1.789	1.881												22						100	90
REACTOME_RESPIRATORY_ELECTRON_TRANSPORT_ATP_SYNTHESIS_BY_CHEMIOSMOTIC_COUPLING_AND_HEAT_PRODUCTION_BY_UNCOUPLING_PROTEINS	1.928		4.333	5.863		8.44				31.555	32.662	2.03	2.427	7.848					41.24	38.688	3.135	3.048	6.926							1.312	17.773	1.7	18.301											2
REACTOME_THE_CITRIC_ACID_TCA_CYCLE_AND_RESPIRATORY_ELECTRON_TRANSPORT	2.584		3.969	5.903		7.453			1.481	41.79	47.318	1.724	3.206	8.188					53.249	54.195	2.93	3.712	7.346								21.446	1.768	22.827								3
REACTOME_MITOCHONDRIAL_TRANSLATION				5.434		7.383				20.016	38.485		4.285	7.208		1.437			18.642	34.26		5.562	7.802					1.754		3.623	11.864		20.942					13	9		16			12		6	54		54
REACTOME_RESPIRATORY_ELECTRON_TRANSPORT	1.961		4.233	4.565		6.219				25.472	26.651	1.633	1.984	6.941					31.862	30.575	2.373	2.888	5.956							1.475	12.771	1.479	12.969										2
REACTOME_TRANSLATION			2.88	5.997		6.047				71.309	100		8.609	11.119		7.673	7.832		58.583	100		7.428	5.835	2.135	13.033	20.155				1.829	65.524		99.869														4		4
REACTOME_METABOLISM_OF_RNA				17.503	10.442	5.868			1.613	97.227	100		43.22	71.798		15.518	6.907	7.821	92.42	100		31.016	40.365	1.682	19.849	14.432	5.252			1.428	59.949		90.098			1.566								4		4	20	14
REACTOME_CELL_CYCLE				13.382	6.264	5.814	2.89		8.143	97.822	100		28.753	48.031		16.71	7.015	8.833	100	100		20.152	24.303	1.849	12.437	8.1	3.589	3.136		3.623	25.527	1.893	29.435			1.308											9		6
REACTOME_DNA_REPAIR			1.785	5.92		5.334			3.147	43.319	51.351	1.941	11.979	21.082		8.35	3.485	4.385	50.602	53.852	3.249	9.644	10.929		4.039	2.285	1.7			2.067	11.551		18.033								22		17				62	56
REACTOME_SIGNALING_BY_RHO_GTPASES				14.738	8.272	5.323				57.066	60.766	4.301	8.249	9.577		10.946	11.372	1.377	59.434	66.134	3.32	5.946	4.222	2.12	9.955	11.371					16.934	10.331	5.446		1.425			4	4		8	6					21	15
REACTOME_TELOMERE_MAINTENANCE	1.412		2.632	3.799		4.914	1.795		4.263	23.106	40.423		1.333	4.89		2.963	2.357		22.597	39.824			2.077		2.186	2.347				1.414	5.672		10.252														5	5
REACTOME_PROTEIN_LOCALIZATION				5.288		4.717				21.797	36.45		3.67	6.075		2.017			20.125	31.982		5.896	8.564		3.553		2.245			1.575	7.132		10.771								16					4	54	44
REACTOME_CHROMOSOME_MAINTENANCE			2.225	3.646		4.717	1.731		4.467	24.126	42.074		3.596	8.533		4.971	2.875	2.187	25.305	43.689		1.585	3.866		3.471	1.862	1.57			1.712	5.517		9.219								24		17				49	31
REACTOME_INHIBITION_OF_DNA_RECOMBINATION_AT_TELOMERE				2.498		4.528			1.419	15.347	30.388					2.171	3.621		16.494	31.325					1.527	2.251							2.47
REACTOME_ACTIVATION_OF_ANTERIOR_HOX_GENES_IN_HINDBRAIN_DEVELOPMENT_DURING_EARLY_EMBRYOGENESIS				2.63		4.508	1.353			19.751	28.194		2.536	2.36		2.682	5.983		25.749	30.789		1.487	2.348			3.256					1.795		2.385									5					16	13
REACTOME_MRNA_SPLICING				4.106		4.31				27.474	48.731		13.659	22.571		5.619	2.512	3.033	31.732	50.074		10.776	19.077		4.069		3.551				9.263		13.8								21		14	8			61	34	27
REACTOME_CELL_CYCLE_MITOTIC				11.627	6.282	4.309	3.031		7.972	81.821	100		25.874	41.961		12.058	6.309	5.054	92.42	100		15.113	19.414		9.955	7.901	2.192	2.601		2.297	24.28	2.284	26.104							3							10		7
REACTOME_HDACS_DEACETYLATE_HISTONES				3.162		4.24				20.661	32.963			1.597		1.836	2.798		20.927	31.361		1.649	2.558			2.778					1.694		2.185
REACTOME_M_PHASE				6.676	2.391	4.038				69.704	100		13.453	24.907		8.35	4.867	3.226	76.456	100		7.213	9.306		8.794	6.338	2.23				17.306	1.793	18.541						4		11	8					25	11	14
REACTOME_RNA_POLYMERASE_I_TRANSCRIPTION				3.507		3.988				18.102	33.962		2.278	3.18		3.565	3.565		17.673	31.288		3.693	4.776		2.232	2.94							2.211								39	23				6	121	111
REACTOME_G2_M_CHECKPOINTS			1.477	2.575		3.701	3.365		7.36	25.865	55.045		8.966	15.836		4.899		4.055	32.609	57.641		5.686	8.376		1.371					2.024	10.128		19.717															3
REACTOME_RUNX1_REGULATES_TRANSCRIPTION_OF_GENES_INVOLVED_IN_DIFFERENTIATION_OF_HSCS				2.993		3.694			1.843	29.735	56.111		1.401	3.697		2.87	3.673		30.205	54.031		2.502	3.131		2.485	3.638					6.721		12.251								23		19				115	102
REACTOME_BASE_EXCISION_REPAIR_AP_SITE_FORMATION				1.989		3.631			1.481	14.397	25.732						1.785		12.861	21.737			1.817			1.759							2.092					12	9		15						39		39
REACTOME_AMYLOID_FIBER_FORMATION			2.122	2.808		3.57			1.529	19.414	25.891					1.489	3.007		17.43	24.479						2.979																					14	11
REACTOME_PROCESSING_OF_DNA_DOUBLE_STRAND_BREAK_ENDS				1.948		3.537	1.349		2.267	14.06	28.475		2.446	4.21		4.133	2.122	2.064	16.541	28.085		2.599	2.975							1.495	3.484		8.028								14		14			3	43	42
REACTOME_COMPLEX_I_BIOGENESIS			1.846	2.379		3.529				13.582	12.935	1.334	2.131	5.842					17.729	15.897	1.69	1.62	4.035								6.413		7.178														9	5
REACTOME_CELL_CYCLE_CHECKPOINTS				3.83		3.441	1.506		4.796	37.783	73.603		18.879	33.821		12.238	4.121	7.821	48.014	82.228		8.954	15.697		5.586	2.743	2.357	1.348		1.467	12.47		19.645														14	10
REACTOME_HOMOLOGY_DIRECTED_REPAIR			1.771	1.841		3.423			2.355	20.145	28.902		3.314	5.836		4.546	1.922	2.654	23.47	28.447		2.57	3.429		1.328					2.258	5.64		10.117								5						15	9
REACTOME_FORMATION_OF_THE_BETA_CATENIN_TCF_TRANSACTIVATING_COMPLEX				3.698		3.291				14.798	30.066					2.295	4.208		16.615	29.663					1.636	3.45					3.341	1.672	1.768								33		24				101	87
REACTOME_RHO_GTPASES_ACTIVATE_PKNS				3.585		3.209				22.442	41.816			1.597		2.684	4.827		25.618	43.912						3.404					2.393		1.727								8	7					21		20
REACTOME_POSITIVE_EPIGENETIC_REGULATION_OF_RRNA_EXPRESSION				2.279		3.209				19.468	34.175			2.254		2.728	3.717		19.759	32.564		1.933	3.285		1.652	3.059					1.646		2.336									5					16	13
REACTOME_G2_M_DNA_DAMAGE_CHECKPOINT				2.367		3.165	1.384		2.322	14.78	30.374		3.39	6.512		3.691		2.645	17.338	29.964		2.736	3.642								2.354		5.151								19	9					67	52
REACTOME_EPIGENETIC_REGULATION_OF_GENE_EXPRESSION				3.299		3.102				22.034	36.834		3.252	3.702		3.676	2.712		23.137	34.191		3.681	4.68		1.712	2.21					2.571		3.607								21	16					51	31
REACTOME_SIGNALING_BY_ROBO_RECEPTORS				2.237		3.102				46.158	71.275		3.326	3.908		4.181	6.907		34.536	57.741		4.34	1.557	2.898	9.955	18.152					46.523		65.479								4	4					6
REACTOME_RUNX1_REGULATES_GENES_INVOLVED_IN_MEGAKARYOCYTE_DIFFERENTIATION_AND_PLATELET_FUNCTION				2.957		3.058				22.838	30.69					1.739	3.996		20.507	29.173		1.545			1.841	3.948					1.572																21	14
REACTOME_ORGANELLE_BIOGENESIS_AND_MAINTENANCE				5.972	2.665	3.057				39.677	30.172	7.547	4.454	5.896		6.164	3.565	2.645	44.728	33.223	8.39	6.544	4.792	2.122	4.193	2.31	1.811				16.864	3.843	12.847							9	48	19	29	19		9	141	53	88
REACTOME_GLUCONEOGENESIS				2.367		3.057				3.212	4.676								3.823	3.844		1.314	1.593							1.499	2.355		3.57
REACTOME_PROTEIN_PROTEIN_INTERACTIONS_AT_SYNAPSES				2.718		3.039	2.986	1.386		5.291		5.443							3.701		4.036							1.904	1.455						1.533												16	12
REACTOME_ASSEMBLY_AND_CELL_SURFACE_PRESENTATION_OF_NMDA_RECEPTORS	1.542	1.698		3.146		3.022				8.449	2.98	4.116							7.039	2.907	3.006									1.379								3	3
REACTOME_ERCC6_CSB_AND_EHMT2_G9A_POSITIVELY_REGULATE_RRNA_EXPRESSION				1.508		3.022			1.331	14.534	28.909			2.016		2.365	4.083		14.773	27.347		2.336	3.131		1.676	4.026																					10	9
REACTOME_TRANSCRIPTIONAL_REGULATION_BY_RUNX1				5.214	2.111	2.998				32.448	55.076		3.547	3.039		3.998	5.704		30.291	49.217		7.495	5.226	2.47	4.193	6.985					7.699		7.793					9		7	13	7		7		5	40	10	30
REACTOME_PROCESSING_OF_CAPPED_INTRON_CONTAINING_PRE_MRNA				4.356	1.549	2.937				30.396	52.42		18.687	30.574		6.633	2.182	4.318	33.04	50.511		13.762	22.247		5.96		4.721				10.416		15.776								7						17	10
REACTOME_CELLULAR_SENESCENCE				3.681		2.937			1.75	23.809	38.579		2.759	2.992		7.426	7.541		26.297	39.788		3.632	2.981		5.166	6.896					2.086		2.04														11	10
REACTOME_RECOGNITION_AND_ASSOCIATION_OF_DNA_GLYCOSYLASE_WITH_SITE_CONTAINING_AN_AFFECTED_PURINE				1.585		2.937			1.574	14.143	25.662						1.964		12.511	22.741			1.498		1.478	1.942																				2	8	4
REACTOME_TRANSCRIPTIONAL_REGULATION_OF_GRANULOPOIESIS			1.311	3.383		2.937			2.383	18.511	34.196					2.349	4.282		18.794	32.546					2.485	4.224							1.397								30		20	12			76	39	37
REACTOME_GLUTATHIONE_CONJUGATION			1.605	1.775		2.937				2.915	3.029		2.393	2.979					2.964	3.623			2.158							1.475
REACTOME_RNA_POLYMERASE_I_PROMOTER_ESCAPE				2.537		2.923				18.214	35.108			1.656		3.313	3.524		16.886	32.239		1.442	2.627		2.447	2.857							1.792								4	3					4	3
REACTOME_BASE_EXCISION_REPAIR			1.834	1.348		2.923	1.795		3.967	17.377	30.345			3.254		2.317		1.305	17.683	27.69		1.442	3.197		1.319	1.724				1.541	2.14		5.371														11		8
REACTOME_B_WICH_COMPLEX_POSITIVELY_REGULATES_RRNA_EXPRESSION				2.204		2.923				21.693	36.379					2.317	3.524		21.053	34.623					1.662	2.857					1.792		2.271								21		19	8			68	53
REACTOME_REGULATION_OF_EXPRESSION_OF_SLITS_AND_ROBOS				1.718		2.893				44.178	71.071		3.028	3.573		3.806	6.309		33.058	55.315		3.861	1.831	2.165	11.524	19.199					46.243		70.085					4	3		5	4						5
REACTOME_PCP_CE_PATHWAY				2.846		2.893				21.338	27.805		2.714	2.644					18.196	26.31		4.265	2.609	1.843							9.419		10.233														7	6
REACTOME_DNA_DAMAGE_TELOMERE_STRESS_INDUCED_SENESCENCE				2.314		2.893				16.584	32.544					1.809	1.445		16.886	30.898						1.439							2.083										3
REACTOME_RHO_GTPASE_EFFECTORS				6.96	3.805	2.893				52.621	68.788		5.09	12.564		8.599	7.729	1.686	55.839	74.623		3.07	4.686		5.053	6.062					8.379	3.331	4.703					12	8		34	23					70	46
REACTOME_NONHOMOLOGOUS_END_JOINING_NHEJ				2.844		2.866				15.886	25.028					1.708	1.641		17.038	22.326		1.468											1.904									5					20	17
REACTOME_PRE_NOTCH_EXPRESSION_AND_PROCESSING				2.097		2.815			1.953	22.639	23.691	1.696				2.316	3.979		19.817	22.326		1.541			2.78	4.602					3.711	3.03															5		5
REACTOME_SUMOYLATION_OF_CHROMATIN_ORGANIZATION_PROTEINS				3.661		2.776				6.598	10.976		5.13	4.785					7.943	10.787		5.183	3.327	2.04							1.439		2.942								11		8				37	28
REACTOME_DEPOSITION_OF_NEW_CENPA_CONTAINING_NUCLEOSOMES_AT_THE_CENTROMERE				1.598		2.68			1.954	15.446	28.655		1.683	3.312		3.005	2.753		16.567	29.538			2.627		2.191	1.559							1.346														17	7	10
REACTOME_INSERTION_OF_TAIL_ANCHORED_PROTEINS_INTO_THE_ENDOPLASMIC_RETICULUM_MEMBRANE				3.681		2.68				3.646	5.778								3.692	4.728																								3			12		11
REACTOME_PRC2_METHYLATES_HISTONES_AND_DNA				1.317		2.68			1.362	15.446	28.655			2.1		2.007	3.452		15.698	28.309			2.074		1.762	3.405					1.371		2.307								15	10					27	19
REACTOME_NEUROTRANSMITTER_RELEASE_CYCLE	1.39			1.792		2.649				2.487						1.413			1.819									2.104		2.808											14	6	8				25	21
REACTOME_DNA_DOUBLE_STRAND_BREAK_REPAIR			1.485	2.604		2.645			2.015	21.804	31.059		5.133	8.594		4.47	1.938	2.596	27.311	31.43		3.301	4.14					1.359		2.651	5.938		10.589														9	7
REACTOME_CONDENSATION_OF_PROPHASE_CHROMOSOMES				2.224		2.641			1.351	16.813	33.398			2.076		1.568	3.419		17.095	34.278					3.175	4.909							1.322						3		7	5					12	9
REACTOME_SENESCENCE_ASSOCIATED_SECRETORY_PHENOTYPE_SASP				2.692		2.638			1.507	20.944	39.523					5.153	6.352		22.912	40.132					3.081	4.883					2.098		2.185							6	26		18			6	86	65
REACTOME_REGULATION_OF_MRNA_STABILITY_BY_PROTEINS_THAT_BIND_AU_RICH_ELEMENTS				2.367		2.615				16.932	32.719		3.888	6.986		2.008		1.356	18.891	33.49		2.271	3.339					1.447		2.964	11.495		16.63									3					7	5
REACTOME_ASYMMETRIC_LOCALIZATION_OF_PCP_PROTEINS				2.317		2.562				13.213	21.729		3.447	3.031					13.402	22.614		2.965	1.797	1.41							9.122		12.16									3					8	4
REACTOME_HATS_ACETYLATE_HISTONES				4.358	1.838	2.555				19.201	32.023		3.506	3.354		2.942	3.404		16.886	30.532		4.359	3.811		2.172	3.356					4.417		3.803
REACTOME_MITOTIC_PROPHASE				4.313	1.829	2.524			1.714	26.45	47.001		3.459	6.963			2.297		24.456	43.99		3.878	4.796		2.157	3.337					3.115		3.769					11		7	15	10					51	33
REACTOME_DNA_METHYLATION						2.521			2.101	16.377	30.206					1.836	3.745		15.724	28.558					1.617	3.716							2.029					5	4								24	20
REACTOME_CILIUM_ASSEMBLY				5.003	2.379	2.521				27.695	17.968	6.992	2.369	4.287		4.643	1.894	2.811	30.404	20.472	6.864	3.157	3.341		3.654		2.321				9.903	3.341	6.247					8		7	23		19	9		8	69	62
REACTOME_ABC_FAMILY_PROTEINS_MEDIATED_TRANSPORT				1.775		2.503				15.708	19.199		4.319	4.031		1.62		1.522	18.245	20.779		2.792	1.435	1.588							7.655		11.905										2
REACTOME_DNA_DOUBLE_STRAND_BREAK_RESPONSE				2.05		2.492				10.973	23.64		1.499	1.961		2.295	2.01		11.142	22.18		1.857	1.476		1.636	1.474							3.278								11		10			3	44	42
REACTOME_TBC_RABGAPS				1.761		2.47	2.013	2.065		9.29	6.53	1.972							8.587	6.42	1.608								1.499		2.741		1.645		1.533						37	20	17	13		5	109	85
REACTOME_RMTS_METHYLATE_HISTONE_ARGININES				2.36		2.461			1.856	14.474	26.796			2.485		1.454	2.582		13.132	24.145		2.624	4.23			2.56																					6	4
REACTOME_ACTIVATED_PKN1_STIMULATES_TRANSCRIPTION_OF_AR_ANDROGEN_RECEPTOR_REGULATED_GENES_KLK2_AND_KLK3				1.509		2.457			1.428	14.799	30.764					2.724	4.457		15.045	29.125					1.967	4.416							1.479														8	6
REACTOME_EPH_EPHRIN_SIGNALING		1.38		4.697	2.179	2.455				15.556	12.122	2.729	1.371						11.472	11.887		1.413									4.906	3.477	1.364								12	10					23	11	12
REACTOME_DEADENYLATION_DEPENDENT_MRNA_DECAY				3.254		2.428				4.103	8.126		6.002	9.566		3.296	1.38	2.055	5.247	9.699		2.955	3.985		1.923						2.046		2.972					8	6		19	13					40	25
REACTOME_SIRT1_NEGATIVELY_REGULATES_RRNA_EXPRESSION				1.477		2.416			1.419	16.224	30.388					2.684	3.621		17.395	30.033					1.932	3.588																					6	5
REACTOME_TRANSCRIPTIONAL_REGULATION_BY_SMALL_RNAS				2.242		2.395			1.551	19.987	37.42		3.204	5.857		2.705	4.378		21.075	36.889		3.025	3.798			2.465					2.274		3.922					4	3		7					2	18	14
REACTOME_NEGATIVE_EPIGENETIC_REGULATION_OF_RRNA_EXPRESSION				2.175		2.325				21.015	36.827			1.725		3.65	3.007		21.299	33.987		1.542	3.193		1.928	2.429							2.747								11	6					26	18
REACTOME_METABOLISM_OF_WATER_SOLUBLE_VITAMINS_AND_COFACTORS				2.602		2.321				11.545	3.373	6.534	2.496	3.362		1.54			8.449	2.486	4.76	2.76	2.802		2.283					1.326	2.402		1.932											10		10	40	38
REACTOME_FORMATION_OF_ATP_BY_CHEMIOSMOTIC_COUPLING				1.577		2.316				5.74	8.007			1.657					9.461	10.67											6.483		6.764										11			4	53	49
REACTOME_CROSSLINKING_OF_COLLAGEN_FIBRILS				1.577		2.316				3.186		4.301							3.22		4.208															1.31											11	6
REACTOME_GENE_SILENCING_BY_RNA				2.376		2.307			1.304	18.719	33.884		5.431	5.836		3.061	4.744		20.469	33.332		4.555	3.923		1.621	2.894					2.927		4.527								5						8	4
REACTOME_HCMV_EARLY_EVENTS				3.371	1.309	2.307				22.351	38.143		2.602	6.512		2.642	3.485		24.262	38.625		2.932	4.448			2.382					1.948		2.898					7	5		9	8					12	8
REACTOME_PKMTS_METHYLATE_HISTONE_LYSINES				1.995		2.299				7.176	10.976		1.761			2.068	2.818		9.238	11.656		3.038		2.492		2.795							1.386								14		8				32	23
REACTOME_MITOTIC_G2_G2_M_PHASES				6.256	3.883	2.263				34.98	44.069		7.722	12.822		2.295		2.064	40.495	47.318	1.4	3.213	3.811								18.485	1.69	19.645								3	3
REACTOME_OXIDATIVE_STRESS_INDUCED_SENESCENCE				2.199		2.251			2.52	19.468	29.356		1.774	2.264		4.533	8.052		20.517	30.909		2.294	1.818		4.021	8.3															12	10					27	16
REACTOME_SUMOYLATION				5.725	3.428	2.211				17.218	21.232		7.104	8.374		2.569	1.671		18.199	19.247	1.524	4.783	3.669	1.601	3.25	1.649	1.577				3.662		6.822															3
REACTOME_TP53_REGULATES_METABOLIC_GENES			2.459	2.718		2.186				14.598	15.519		1.511			1.626	2.987		16.442	18.087		2.675	2.213							1.564	3.614	2.677																	3
REACTOME_MEIOTIC_RECOMBINATION						2.186			1.751	17.771	32.719					2.451	2.987		18.06	31.095			1.313		2.157	2.963							2.385
REACTOME_HDMS_DEMETHYLATE_HISTONES				3.73	1.63	2.182				6.261	10.955					1.889	2.128		7.048	10.79						2.122			1.417										2			3						4
REACTOME_SYNTHESIS_OF_PA				2.496		2.179				2.991		2.396	1.696						2.154		1.97			1.765							1.558								2		4	3
REACTOME_TNFR2_NON_CANONICAL_NF_KB_PATHWAY				2.148		2.175				13.368	16.793		3.097	2.93					13.609	18.308		1.766		1.317							9.832		10.347														4	4
REACTOME_TRANSMISSION_ACROSS_CHEMICAL_SYNAPSES	1.89			2.63		2.175				14.59	6.002	6.593	1.388			2.002			13.168	5.766	5.475	1.588								1.92								5		3				5		3	19		18
REACTOME_INTERCONVERSION_OF_NUCLEOTIDE_DI_AND_TRIPHOSPHATES				1.764		2.17	1.485		1.342	4.804	7.313								4.875	7.21		1.57	1.797								2.169		2.327			1.566							6			4	21	15
REACTOME_HCMV_LATE_EVENTS				2.234		2.145			1.477	19.822	39.523		3.166	4.775		3.352	4.098		19.357	35.47		3.878	4.051		1.746	3.405					1.381		2.542																3
REACTOME_PHENYLALANINE_METABOLISM				1.641		2.106													1.811	2.071																											8	6
REACTOME_NEGATIVE_REGULATION_OF_NMDA_RECEPTOR_MEDIATED_NEURONAL_TRANSMISSION				1.378		2.061				2.56		2.178							2.046		1.638																										15	11
REACTOME_UNBLOCKING_OF_NMDA_RECEPTORS_GLUTAMATE_BINDING_AND_ACTIVATION				1.378		2.061				2.015		1.633																													23	17					58	31	27
REACTOME_MITOCHONDRIAL_PROTEIN_IMPORT			1.681	1.894		2.055				9.054	16.964		2.029	5.127					9.916	15.657		2.002	4.219								6.721		8.095														20	8	12
REACTOME_DOWNREGULATION_OF_ERBB2_ERBB3_SIGNALING				2.791		2.035				1.621			1.497				1.331		3.008	2.658											1.712										51	29	22				126	89
REACTOME_GLUCOSE_METABOLISM				3.278	1.428	2.032				8.175	12.956		5.083	7.475		1.505			8.934	11.093		3.301	3.747							1.541	4.347		7.633								4		3				6		5
REACTOME_AUTOPHAGY	2.227	1.525		2.823		1.998	1.603			16.621	21.241					6.149	4.37	2.015	16.383	21.674		2.481		1.929	4.514	2.64	1.732	5.325	2.2	3.623	7.442	3.435	3.521						2								6	5
REACTOME_POST_TRANSLATIONAL_MODIFICATION_SYNTHESIS_OF_GPI_ANCHORED_PROTEINS				1.514		1.968				3		5.771							2.173		4.315																				33		21			6	99	79
REACTOME_AUF1_HNRNP_D0_BINDS_AND_DESTABILIZES_MRNA				1.31		1.964				15.474	28.812		2.131	4.18					17.729	29.913			2.065							1.858	7.172		12.303
REACTOME_RECRUITMENT_OF_MITOTIC_CENTROSOME_PROTEINS_AND_COMPLEXES				2.626		1.95				12.419	8.826	2.663	2.074	3.625		2.187		2.484	15.75	11.816	2.788										7.128		6.77														5
REACTOME_NEUREXINS_AND_NEUROLIGINS				2.337		1.918	1.696			4.608		3.855							3.255		2.901							1.455	1.311						1.816						5						12	7
REACTOME_SELECTIVE_AUTOPHAGY	1.542			2.585		1.915				16.803	18.395					1.395			16.28	19.119					1.529		1.408	3.128		3.052	4.489	2.364	2.029															3
REACTOME_LONG_TERM_POTENTIATION						1.913				1.742		1.439																										5		5				7		7	15	12
REACTOME_REGULATION_OF_PTEN_STABILITY_AND_ACTIVITY				1.448		1.913				13.347	25.028		3.128	3.477		2.134	2.223		16.145	27.151		2.238	1.668		1.497	1.63					7.001		10.589										5				9		7
REACTOME_MITOTIC_PROMETAPHASE				3.507	1.783	1.9				25.423	29.639	1.399	10.601	18.585		6.633	2.278	4.215	30.869	36.044	1.338	3.45	4.202		4.987	2.713	2.017				9.318	1.645	8.702														5		5
REACTOME_ANCHORING_OF_THE_BASAL_BODY_TO_THE_PLASMA_MEMBRANE				2.299		1.888				18.063	7.82	7.042	2.131	3.052		1.759		2.076	19.973	10.468	6.112	1.568		1.392							5.703		5.76														15	6	9
REACTOME_GLYCOSPHINGOLIPID_METABOLISM				3.059	1.339	1.888				5.994		7.43							1.97		2.912	3.795		4.687							5.329	3.447	1.612														6		5
REACTOME_P75_NTR_RECEPTOR_MEDIATED_SIGNALLING				5.36	3.411	1.888				12.899	5.364	5.49	1.798						9.832	5.219	3.313	2.641		1.714		1.618					7.558	5.052	2.099														11
REACTOME_UB_SPECIFIC_PROCESSING_PROTEASES				1.948		1.871			1.602	22.4	44.821		5.319	7.666		1.655	1.667		28.075	45.942		2.918	4.23			1.647				1.726	7.265		10.528								3		3
REACTOME_PROGRAMMED_CELL_DEATH				5.611	3.785	1.865	2.013		1.408	33.295	46.442		3.373	5.791					35.446	44.627		4.339	3.621	1.336	1.57	2.471		1.484		1.475	10.243		12.206														4
REACTOME_IRON_UPTAKE_AND_TRANSPORT				2.63		1.854				15.27	11.349	2.65							12.73	9.379	2.32										2.376		3.57					7	6		11			9		5	34		34
REACTOME_N_GLYCAN_ANTENNAE_ELONGATION				1.302		1.853				1.858		2.447										2.932		2.758																								3
REACTOME_MRNA_DECAY_BY_5_TO_3_EXORIBONUCLEASE				1.841		1.853					2.409		3.507	5.056					1.892	4.186		1.463	1.797																				3
REACTOME_INTERFERON_ALPHA_BETA_SIGNALING						1.853				5.513	5.031								4.622	6.186											2.603		2.942
REACTOME_RESPONSE_OF_EIF2AK1_HRI_TO_HEME_DEFICIENCY	2.292		2.373	2.495		1.853				3.211	4.238		1.322						3.242	5.254		1.463									1.519		1.687					2		2
REACTOME_TRANSLOCATION_OF_SLC2A4_GLUT4_TO_THE_PLASMA_MEMBRANE				5.248	3.356	1.824				18.442	17.472	1.739							14.317	14.232					1.796	1.571					3.018	2.728									7						12
REACTOME_REPRODUCTION				1.456		1.809	1.37			22.779	27.589					1.761	1.818		21.652	24.371					3.783	3.291					2.35		2.727			1.431												4
REACTOME_RNA_POLYMERASE_I_TRANSCRIPTION_INITIATION				2.426		1.809				2.494	3.339		4.369	3.879		2.002		1.738	2.55	2.684		5.593	5.306										1.548								6		4						6
REACTOME_SIGNALING_BY_NTRK2_TRKB				1.571		1.796				4.34	2.739								3.066	2.684															1.816												6	6
REACTOME_REGULATION_OF_RUNX2_EXPRESSION_AND_ACTIVITY				1.598		1.793			1.362	13.798	27.429		3.845	3.976					14.014	27.084		2.933	2.074							1.696	6.574		11.114								16		10				44	24	20
REACTOME_NONCANONICAL_ACTIVATION_OF_NOTCH3				2.097		1.79				2.912		2.359							2.046		1.515																				11		10			3	42	42
REACTOME_HCMV_INFECTION				2.753		1.785				24.419	43.148		3.066	5.524		4.611	5.319		26.318	42.465		3.878	4.257		2.061	4.029					1.885		2.336								10		10			3	37	35
REACTOME_NUCLEOBASE_CATABOLISM				1.775		1.785				2.015		1.726	4.276	3.784					2.495		1.356	2.737	2.158								1.712																25	17
REACTOME_N_GLYCAN_ANTENNAE_ELONGATION_IN_THE_MEDIAL_TRANS_GOLGI						1.734				2.849		4.19										3.764		4.122																	12		11			4	45	42
REACTOME_POLYMERASE_SWITCHING_ON_THE_C_STRAND_OF_THE_TELOMERE				1.509		1.734	2.208		4.518	2.315	3.361		1.55	3.697		1.904		2.645	1.878	3.294			1.928		1.711		1.411				3.091		5.395					6	6		17	11					30		30
REACTOME_SIGNALING_BY_NOTCH3				2.752		1.726				7.15		5.341	1.594			1.46	2.887		7.277	2.058	4.089					2.156					2.931	2.047															19	18
REACTOME_TP53_REGULATES_TRANSCRIPTION_OF_DNA_REPAIR_GENES				3.32	1.724	1.716				5.29	9.78		3.596	5.325		2.406		1.363	9.194	14.271		3.624	3.046										1.613								9						39	35
REACTOME_SIGNALING_BY_NTRKS	5.067	5.15		4.365	2.706	1.713				14.359	14.608	1.459	1.55			4.193	6.267		13.402	16.635		2.038		1.624	2.76	4.837		6.636	6.854		3.09	3.477															35	24
REACTOME_PEROXISOMAL_PROTEIN_IMPORT				1.641		1.682				9.533	13.295		1.392	1.337		1.471			8.278	12.126		2.541	2.386		2.592		1.835				1.724		3.311															4
REACTOME_HSF1_DEPENDENT_TRANSACTIVATION			1.56	2.097		1.682				3.655	6.586								3.194	5.644								2.491		3.181	2.092		2.532														14	11
REACTOME_ACYL_CHAIN_REMODELLING_OF_PC				1.456		1.676				2.172		1.56							2.214		1.572																				15		10				26	11	15
REACTOME_MULTIFUNCTIONAL_ANION_EXCHANGERS						1.656						1.378
REACTOME_TRANSLESION_SYNTHESIS_BY_Y_FAMILY_DNA_POLYMERASES_BYPASSES_LESIONS_ON_DNA_TEMPLATE						1.636			2.753	5.977	7.318			2.081		2.378		1.383	8.437	9.101					1.636	1.793					2.545		4.948											2					3
REACTOME_FANCONI_ANEMIA_PATHWAY				1.62		1.636				5.29	3.403	1.524		1.45		3.783		2.654	11.215	4.727	4.118										3.142		4.036								11		7			3	43	41
REACTOME_INTERFERON_SIGNALING				2.621		1.621	1.335		1.714	12.188	15.099		3.217	4.265					12.49	14.722		4.884	3.75	1.632				2.439	2.096		5.01		5.079								10	8				3	32	30
REACTOME_RAB_GERANYLGERANYLATION				1.577		1.618				11.289	14.882					1.836	3.007		12.265	13.653					1.617	2.333					2.047		2.029															5
REACTOME_MAPK6_MAPK4_SIGNALING						1.618				15.296	27.548		3.094	3.782		2.713	3.467		18.71	29.389		1.382			1.981	2.8					8.617		11.029														12		12
REACTOME_SYNTHESIS_OF_GLYCOSYLPHOSPHATIDYLINOSITOL_GPI				1.577		1.617				2.515		3.427							1.969		2.682	1.82	1.613																								5		5
REACTOME_MRNA_SPLICING_MINOR_PATHWAY				1.426		1.617				12.828	21.862			2.205		1.384	2.072		15.949	22.883			1.594								3.278		3.922															4
REACTOME_ACYL_CHAIN_REMODELLING_OF_PG						1.617																																			13		10				49	40
REACTOME_THE_ROLE_OF_GTSE1_IN_G2_M_PROGRESSION_AFTER_G2_CHECKPOINT				2.722	1.339	1.617				20.526	32.879		2.158	4.368					24.835	36.354			1.462								10.992		12.382														9	4
REACTOME_TCR_SIGNALING				1.482		1.604				16.388	25.806		1.55	3.884					18.815	29.343											7.155		11.074														4
REACTOME_RET_SIGNALING	2.257	1.784				1.604				2.015	2.14									1.592		1.463		2.26	1.593									3.159	1.885	1.489					14		11				30		29
REACTOME_PHASE_II_CONJUGATION_OF_COMPOUNDS			2.122			1.6				3.806	4.075			2.182					2.625	3.958			1.34																					5		4	14	11
REACTOME_RNA_POLYMERASE_II_TRANSCRIPTION_TERMINATION				2.605		1.596				7.502	10.027		4.4	4.306		2.252		1.785	8.974	9.025		1.954	3.527		4.237	1.689	2.245				2.879		1.998							2							5	3
REACTOME_PEROXISOMAL_LIPID_METABOLISM				2.251		1.588				3.488	4.551		1.381						4.172	4.476		2.116	1.797															28		20	96	38	58			13	333	272
REACTOME_PIWI_INTERACTING_RNA_PIRNA_BIOGENESIS				1.764		1.588				1.934	3.752		1.857				1.45		2.959	5.32													1.633								9	7
REACTOME_INTRINSIC_PATHWAY_FOR_APOPTOSIS				3.494	2.018	1.588				8.342	10.386		1.807	2.167			1.443		10.865	12.149		1.321				1.436												7			16		10				50	35
REACTOME_DOWNREGULATION_OF_ERBB2_SIGNALING				4.173	2.528	1.588				2.915	1.775		1.381						3.538	2.963											2.779	1.826
REACTOME_RECRUITMENT_OF_NUMA_TO_MITOTIC_CENTROSOMES				3.117	1.721	1.588				14.78	10.17	3.334		2.556		1.453		1.659	18.13	13.1	3.427										7.12	1.991	5.151					2	2								4
REACTOME_MRNA_CAPPING				4.173	2.528	1.588				5.556	10.632		1.857	2.603					6.464	11.721		2.116	2.54								1.631		2.327								12		7				26		19
REACTOME_AKT_PHOSPHORYLATES_TARGETS_IN_THE_NUCLEUS				2.537		1.562										2.578	3.807								1.553	2.544					1.332	1.712									4		4				7		7
REACTOME_GABA_SYNTHESIS_RELEASE_REUPTAKE_AND_DEGRADATION	1.319					1.557				1.782	1.328								1.338									1.812		2.813								2									4
REACTOME_NEGATIVE_REGULATION_OF_NOTCH4_SIGNALING				1.351		1.557				15.886	27.839		3.156	3.489					19.284	28.952		1.652	2.093								6.534		11.367														5		5
REACTOME_REGULATION_OF_RAS_BY_GAPS				1.775		1.542				16.224	24.129		2.285	3.514					17.395	24.998			1.692		2.382	2.251					9.356		12.664								13		10				39	34
REACTOME_G1_S_DNA_DAMAGE_CHECKPOINTS				1.477		1.542			1.419	16.224	26.564		1.89	4.208		1.36			19.293	28.763			2.217								7.115		11.669
REACTOME_ACTIVATION_OF_BH3_ONLY_PROTEINS				2.175		1.535				4.572	6.14		2.326	1.789					6.16	8.012																						6					18	13
REACTOME_GAMMA_CARBOXYLATION_HYPUSINE_FORMATION_AND_ARYLSULFATASE_ACTIVATION	2.858		2.149	2.758	1.418	1.532				6.686		5.756							4.77		3.223	2.298		2.763							4.179	2.364	1.718														6	5
REACTOME_NCAM1_INTERACTIONS				1.85		1.532						2.124							1.523		2.693																					4						5
REACTOME_RAS_ACTIVATION_UPON_CA2_INFLUX_THROUGH_NMDA_RECEPTOR				1.442		1.497				2.751									1.683																						19	8	11				41	31
REACTOME_RECEPTOR_TYPE_TYROSINE_PROTEIN_PHOSPHATASES						1.497						1.73									1.744																	84	40	44	225	103	122	60		32	631	325	306
REACTOME_CRISTAE_FORMATION						1.497				7.446	11.22			1.742					9.481	12.298											6.623		8.064								18		13				65	58
REACTOME_TRAFFICKING_OF_AMPA_RECEPTORS				1.641		1.497				1.712	2.202								2.178	2.156																							2
REACTOME_ANTIGEN_PROCESSING_CROSS_PRESENTATION						1.497			1.626	14.532	17.127		3.61	3.561					14.073	18.671		2.187	1.499							1.488	7.391		8.786								3	3
REACTOME_HSF1_ACTIVATION						1.497				5.783	10.061								4.412	9.933								2.08		2.297	2.031		3.821								6						14	12
REACTOME_TRANSFERRIN_ENDOCYTOSIS_AND_RECYCLING			1.729	1.641		1.497				8.377	3.524	3.346							5.87	2.77	2.225										2.031		2.211								37	19	18				85	57
REACTOME_DEGRADATION_OF_BETA_CATENIN_BY_THE_DESTRUCTION_COMPLEX				4.178	2.802	1.48				15.93	30.929		3.094	4.112		1.337	1.365		17.84	30.532		2.351	2.269		2.209	3.014					9.497		10.863								9		5				17	15
REACTOME_NOTCH4_ACTIVATION_AND_TRANSMISSION_OF_SIGNAL_TO_THE_NUCLEUS				2.367		1.48				3.655		3.427							2.785		2.524										1.954	1.632						13		9	31		20	11		5	77	29	48
REACTOME_PHENYLALANINE_AND_TYROSINE_METABOLISM						1.48				1.377									2.043	1.33																					5		4					5
REACTOME_DNA_REPLICATION_PRE_INITIATION			1.922	1.509		1.48	3.609		8.143	15.93	28.582		6.188	9.674		1.337		1.383	20.449	32.925		3.212	4.632							2.196	10.213		18.034								8	7					15		12
REACTOME_DEGRADATION_OF_DVL						1.472				14.697	23.987		2.019	4.071					16.876	24.973		1.545	2.609								6.928		12.041														8	5
REACTOME_PERK_REGULATES_GENE_EXPRESSION				2.531		1.453				2.485	4.152		4.817	7.173					2.527	4.862		3.082	3.136							1.533	3.147		3.736
REACTOME_NEF_MEDIATES_DOWN_MODULATION_OF_CELL_SURFACE_RECEPTORS_BY_RECRUITING_THEM_TO_CLATHRIN_ADAPTERS				1.843		1.451				2.56	4.065		1.397						2.598	4.004																											7		7
REACTOME_RHO_GTPASES_ACTIVATE_PAKS		1.747		2.423		1.451				5.535	7.088								7.643	9.426											3.753	2.325	1.346								32	16	16				117	103
REACTOME_BRANCHED_CHAIN_AMINO_ACID_CATABOLISM						1.451				4.665	5.996								4.723	5.91			1.472										1.346								24	15					69	40	29
REACTOME_MITOTIC_G1_PHASE_AND_G1_S_TRANSITION				4.836	3.602	1.451	3.817		9.721	26.34	45.344		7.687	11.119		2.73	2.197		30.897	49.221		5.311	6.542		2.359	2.673		1.904		2.196	9.298		13.293			1.429											12	7
REACTOME_CELLULAR_HEXOSE_TRANSPORT				1.843		1.451				3.883		5.35							2.046		2.888										1.631				1.425			12	11		28	17					62	26	36
REACTOME_SYNAPTIC_ADHESION_LIKE_MOLECULES						1.451				3.193		3.616							1.561		1.638									1.726											10	9					15	13
REACTOME_AURKA_ACTIVATION_BY_TPX2				2.313		1.449				13.284	10.824	2.078	1.394	2.722					15.163	14.232	1.495										5.317	1.377	4.239						7								61	46
REACTOME_TRANS_GOLGI_NETWORK_VESICLE_BUDDING				1.629		1.449				9.546	9.991		2.494	2.722			1.573		6.565	9.01		2.989	4.568		3.261	1.571	1.586																				19	15
REACTOME_REGULATION_OF_PLK1_ACTIVITY_AT_G2_M_TRANSITION				4.04	2.743	1.439				16.147	15.519	1.651	2.557	4.031		1.626			18.891	20.081											7.197	1.794	5.597														7	4
REACTOME_SELENOAMINO_ACID_METABOLISM				1.624		1.433				32.355	52.635					4.334	6.907		19.589	33.844		2.571		2.758	14.763	24.234					48.506		63.243								11		8			3	44	39
REACTOME_METABOLISM_OF_POLYAMINES						1.418			1.527	15.832	25.856		2.8	3.959					17.038	25.54			1.433								6.683		9.721					15		10	20	12					69	47
REACTOME_FORMATION_OF_THE_EARLY_ELONGATION_COMPLEX				2.452		1.418				4.584	8.486		2.084	2.365					6.109	10.514		1.832	1.63										2.099								11		9				41	38
REACTOME_NRAGE_SIGNALS_DEATH_THROUGH_JNK				3.534	2.272	1.418				6.375		4.64							4.266		2.672	1.466		2.475	1.381	1.86					3.902	3.303								5	22	11	11			4	36		35
REACTOME_GLUTATHIONE_SYNTHESIS_AND_RECYCLING			1.591			1.405				3.294	2.879								2.519	1.973								1.383		2.019								16			46	19	27	15		9	129	86
REACTOME_PREGNENOLONE_BIOSYNTHESIS				1.562		1.405													1.829
REACTOME_BUTYROPHILIN_BTN_FAMILY_INTERACTIONS				1.562		1.405				3.294		4.14							3.324		4.08																										5
REACTOME_ETHANOL_OXIDATION						1.405																																									15	12
REACTOME_REGULATION_OF_LOCALIZATION_OF_FOXO_TRANSCRIPTION_FACTORS				2.993	1.63	1.405				1.795	2.879					1.502	2.357		1.829	2.831						1.377																					6		6
REACTOME_CHAPERONE_MEDIATED_AUTOPHAGY				1.77		1.404				3.646	4.804								3.692	4.728											3.605		2.826														18	11
REACTOME_RA_BIOSYNTHESIS_PATHWAY				1.309		1.404							1.333
REACTOME_EUKARYOTIC_TRANSLATION_INITIATION				1.351		1.403				36.637	61.504		1.961	1.528		5.925	9.163		26.39	44.908		2.156		2.699	14.573	25.112					58.519		80.378								27	20					73	65
REACTOME_SCF_SKP2_MEDIATED_DEGRADATION_OF_P27_P21				1.764		1.399			1.516	18.387	32.271		1.869	3.201					19.667	31.891		1.436	1.902			1.305		1.383			8.059		11.633								10						32	10	22
REACTOME_DEGRADATION_OF_GLI1_BY_THE_PROTEASOME						1.399				14.534	28.134		3.76	5.467					16.65	29.164		1.436	1.902								8.059		13.8					19		10	54	28		20			97		67
REACTOME_TRANSCRIPTIONAL_REGULATION_BY_E2F6				1.893		1.387				2.232	3.914		2.017	1.622					4.441	4.592		1.314	1.593								1.828		2.049						2		4	3
REACTOME_TELOMERE_C_STRAND_LAGGING_STRAND_SYNTHESIS						1.387	1.842		4.016	3.212	5.491		2.017	4.845		2.047		2.894	2.751	5.392			1.593		1.348			1.359		1.499	4.377		7.598
REACTOME_SIGNALING_BY_INTERLEUKINS	4.832	5.897		4.675	3.687	1.384			1.505	26.229	32.043	1.548	1.808	2.605		7.426	7.541		28.898	33.116	1.924	1.857		1.383	2.517	6.542		7.525	6.037	1.922	4.865		4.703	1.52	1.425			3	3								7	5
REACTOME_RRNA_PROCESSING				3.128	2.047	1.383				35.156	62.105		13.386	21.136		4.546	4.798		23.442	42.313		9.007	8.135	1.868	12.692	18.943					48.923		71.99						2		5	3					6		6
REACTOME_CELLULAR_RESPONSE_TO_HYPOXIA						1.383				16.478	28.01		3.221	3.231		1.541	2.075		19.452	30.097			1.529								9.232		11.873														67	62
REACTOME_SIGNALING_BY_VEGF	1.506	1.641		4.707	3.597	1.368				11.03	11.118						1.977		7.798	10.888		1.618		2.247	2.004	2.483		1.618	1.727		3.986	2.541	1.479											6			20		14
REACTOME_POST_CHAPERONIN_TUBULIN_FOLDING_PATHWAY				2.23		1.355				7.685	6.582								7.789	6.496											2.071	1.53															7	4
REACTOME_MITOCHONDRIAL_CALCIUM_ION_TRANSPORT				2.811	1.625	1.355				7.685	10.106			1.409					7.789	9.994											1.492		1.939														7	6
REACTOME_DOPAMINE_NEUROTRANSMITTER_RELEASE_CYCLE						1.355				2.236									1.338																							6					14	11
REACTOME_LYSOSOME_VESICLE_BIOGENESIS				1.442		1.349				4.814	4.55					1.471	1.956		4.242	4.466			1.555		2.376													26	20		56	25	31				158	94	64
REACTOME_DNA_DAMAGE_BYPASS						1.349	1.461		3.394	6.686	9.424		2.549	4.612		1.963			9.865	12.219		1.945	1.714		1.316	1.545					2.462		4.204
REACTOME_DECTIN_1_MEDIATED_NONCANONICAL_NF_KB_SIGNALING				1.675		1.345				13.853	26.072		2.178	4.526					16.835	28.376			1.366								10.209		14.636								3						6	4
REACTOME_POU5F1_OCT4_SOX2_NANOG_ACTIVATE_GENES_RELATED_TO_PROLIFERATION						1.341																																			30		17	11		6	80	51
REACTOME_MITOCHONDRIAL_IRON_SULFUR_CLUSTER_BIOGENESIS						1.341										1.44	2.26					2.395		1.397		1.327																					8	6
REACTOME_TELOMERE_C_STRAND_SYNTHESIS_INITIATION				1.465		1.341					1.876														2.023		1.411				1.712		2.796					21	12	9	42		29				87	26	61
REACTOME_INTEGRATION_OF_ENERGY_METABOLISM				1.398		1.338				11.899	9.463	2.186							10.864	8.588	2.002																				8						24	16
REACTOME_GALACTOSE_CATABOLISM						1.333																									2.132		1.732																7
REACTOME_TOXICITY_OF_BOTULINUM_TOXIN_TYPE_D_BOTD						1.333																																										5
REACTOME_NGF_INDEPENDANT_TRKA_ACTIVATION						1.333																																			6					2	9	7
REACTOME_GRB7_EVENTS_IN_ERBB2_SIGNALING						1.333																																	2									4
REACTOME_TFAP2A_ACTS_AS_A_TRANSCRIPTIONAL_REPRESSOR_DURING_RETINOIC_ACID_INDUCED_CELL_DIFFERENTIATION						1.333				2.151									2.173														1.732					9	7		15	10					34		31
REACTOME_SYNTHESIS_OF_VERY_LONG_CHAIN_FATTY_ACYL_COAS						1.318				1.621		1.378																																		3	14		14
REACTOME_GLUTAMATE_NEUROTRANSMITTER_RELEASE_CYCLE			1.945			1.318				2.09		1.378									1.367									1.674	2.603		1.879						4		10	5					20	12
REACTOME_ACTIVATION_OF_NMDA_RECEPTORS_AND_POSTSYNAPTIC_EVENTS		1.362		1.514		1.305				9.596	6.169	2.617					1.68		9.169	7.281	1.716																	7		6				8		8	16	14
REACTOME_SIGNALING_BY_ERBB2		1.581		3.192	2.115	1.301				5.029	4.343								6.37	5.644									1.417		2.864	1.532	1.456		1.511
REACTOME_SEMAPHORIN_INTERACTIONS		1.321		1.605		1.301				14.062	6.353	5.222				1.447	2.369		13.402	7.699	3.618										6.839	5.03	1.559															6
REACTOME_CROSS_PRESENTATION_OF_SOLUBLE_EXOGENOUS_ANTIGENS_ENDOSOMES						1.301				11.705	21.282		1.549	3.699					13.754	22.321			1.657								7.065		10.863									6					18	14
REACTOME_NETRIN_1_SIGNALING				2.685	1.63	1.301				3.458		1.956							4.015	2.003	1.618																				6		5				14	7
REACTOME_FORMATION_OF_THE_CORNIFIED_ENVELOPE		1.768																														1.326									3	3
REACTOME_GASTRIN_CREB_SIGNALLING_PATHWAY_VIA_PKC_AND_MAPK										2.515	2.817						1.924		1.969	2.765																											17	13
REACTOME_TRANSPORT_OF_THE_SLBP_DEPENDANT_MATURE_MRNA					1.625					2.915	5.206		5.744	7.744					2.964	4.344		4.747	4.473								2.221		3.419									3					7
REACTOME_LGI_ADAM_INTERACTIONS										2.037		2.65							2.067		2.678	1.548
REACTOME_APEX1_INDEPENDENT_RESOLUTION_OF_AP_SITES_VIA_THE_SINGLE_NUCLEOTIDE_REPLACEMENT_PATHWAY														1.6																			1.479								4	4					11	10
REACTOME_HYALURONAN_METABOLISM							2.013		1.644	5.156		4.589							8.777		7.955								1.455					1.905	1.885			10		10	29		26				83	58	25
REACTOME_TELOMERE_EXTENSION_BY_TELOMERASE										4.109	5.569								3.467	4.554											2.071		2.747								9		7				21	13
REACTOME_INSULIN_RECEPTOR_RECYCLING			1.874							6.493	4.153	1.645							4.889	3.294											2.412		1.768															5
REACTOME_CONSTITUTIVE_SIGNALING_BY_LIGAND_RESPONSIVE_EGFR_CANCER_VARIANTS	1.319	1.815								3.655	5.411								3.701	5.332											1.795		2.213		1.441						26		15				88	76
REACTOME_SENSING_OF_DNA_DOUBLE_STRAND_BREAKS																2.23		2.645	1.811																						9		5				13	10
REACTOME_SYNTHESIS_OF_LIPOXINS_LX							1.361															1.822	1.661																		6	5						4
REACTOME_FREE_FATTY_ACIDS_REGULATE_INSULIN_SECRETION										1.377	3.069								1.401	3.022																			4		11					3
REACTOME_VITAMIN_B5_PANTOTHENATE_METABOLISM										2.092	1.477								1.586												1.358																5		4
REACTOME_PKA_ACTIVATION_IN_GLUCAGON_SIGNALLING										2.72	2.165								4.282	2.907																					6						15	10
REACTOME_DEFECTIVE_CHSY1_CAUSES_TPBS										1.306		1.531																										5	4								10		10
REACTOME_BETA_CATENIN_PHOSPHORYLATION_CASCADE										5.156	8.38								3.469	7.014					2.387	2.94			1.455																		39	35
REACTOME_COOPERATION_OF_PDCL_PHLP1_AND_TRIC_CCT_IN_G_PROTEIN_BETA_FOLDING										5.98	7.706								6.797	7.587											1.856		3.02										9				30	17
REACTOME_DISASSEMBLY_OF_THE_DESTRUCTION_COMPLEX_AND_RECRUITMENT_OF_AXIN_TO_THE_MEMBRANE				1.641						7.446	5.969								5.114	5.009					2.023	2.093		1.437	1.81									13		8	19	11				4	73	51
REACTOME_SIGNALING_BY_PTK6				5.231	5.067					6.727	7.587						1.424		6.855	7.45			1.542			1.42		1.477	1.954		2.603	1.878							4		11		7				40	18	22
REACTOME_MET_ACTIVATES_RAP1_AND_RAC1										2.762	4.142								2.043	4.094																				7							74	66
REACTOME_UPTAKE_AND_ACTIONS_OF_BACTERIAL_TOXINS				1.764						5.556	3.029	1.853							5.637	2.963	1.888										3.477	2.458															17	12
REACTOME_BETA_OXIDATION_OF_OCTANOYL_COA_TO_HEXANOYL_COA										2.151	3.683								2.173	3.655													1.732								11						30	28
REACTOME_COENZYME_A_BIOSYNTHESIS																1.914		1.319													2.443		1.382							6	20		16			4	63	48
REACTOME_INTERLEUKIN_7_SIGNALING	1.308									2.446	4.425					1.442	2.684		2.964	4.344						2.66		1.307													3	3
REACTOME_GLOBAL_GENOME_NUCLEOTIDE_EXCISION_REPAIR_GG_NER									3.287	13.882	17.015		4.613	7.175		2.094		2.894	12.613	18.693		2.393	2.845		3.24		3.994				8.159		10.048					58	42		171	69	102	40		19	457	279	178
REACTOME_SEALING_OF_THE_NUCLEAR_ENVELOPE_NE_BY_ESCRT_III										7.122	6.709								7.228	5.701												1.679						48	29		112					17			152
REACTOME_TFAP2_AP_2_FAMILY_REGULATES_TRANSCRIPTION_OF_CELL_CYCLE_FACTORS	1.506	1.886												1.867									1.797					1.904	2.208									6	5			5					14	7
REACTOME_TRANSPORT_OF_CONNEXONS_TO_THE_PLASMA_MEMBRANE										3.883	3.219								4.723	4.004												1.634									10						29	23
REACTOME_INLB_MEDIATED_ENTRY_OF_LISTERIA_MONOCYTOGENES_INTO_HOST_CELL										3.211	5.325								2.519	5.254		1.463									1.519							7		5							23	15
REACTOME_RESOLUTION_OF_D_LOOP_STRUCTURES_THROUGH_SYNTHESIS_DEPENDENT_STRAND_ANNEALING_SDSA										2.849	2.641		2.094	2.804		1.346		1.874	3.496	2.585																										2	10		10
REACTOME_METABOLISM_OF_NITRIC_OXIDE_NOS3_ACTIVATION_AND_REGULATION										3.211	4.238		1.322						2.519	3.222											2.203	1.348									7						22	20
REACTOME_PLASMA_LIPOPROTEIN_ASSEMBLY_REMODELING_AND_CLEARANCE				1.38						5		3.919	1.427						5.11		3.493										1.439	2.264															14	9
REACTOME_ACTIVATED_NOTCH1_TRANSMITS_SIGNAL_TO_THE_NUCLEUS										6.592		4.777							5.87		4.036										1.516																	11
REACTOME_THROMBOXANE_SIGNALLING_THROUGH_TP_RECEPTOR										1.621	2.161								1.66	2.118																											18	18
REACTOME_SHC1_EVENTS_IN_ERBB2_SIGNALING				1.309					1.5	1.412																					1.562	1.584									6	4					11	9
REACTOME_AMINO_ACIDS_REGULATE_MTORC1	1.307		2.511	1.627						6.527	5.206	1.334				2.724	3.419		5.419	5.099					3.018	2.642					3.625		3.022														13	5	8
REACTOME_ACTIVATION_OF_RAC1_DOWNSTREAM_OF_NMDARS										1.518									1.542												1.712																4		3
REACTOME_ARACHIDONATE_PRODUCTION_FROM_DAG												1.378									1.356											1.412									8					3	22	10	12
REACTOME_GABA_B_RECEPTOR_ACTIVATION										2.099									2.153																													3
REACTOME_HISTIDINE_CATABOLISM										1.306									1.326		1.515																										12	10
REACTOME_INTERACTION_WITH_CUMULUS_CELLS_AND_THE_ZONA_PELLUCIDA										1.377																										1.489		3		3
REACTOME_CD209_DC_SIGN_SIGNALING				1.378	1.723					2.015	3.219								2.598	3.158																					4	4
REACTOME_TRAF6_MEDIATED_IRF7_ACTIVATION													1.857																																		9	8
REACTOME_ADRENALINE_NORADRENALINE_INHIBITS_INSULIN_SECRETION										3.671	1.308	1.949							4.397		2.569																										12	11
REACTOME_HYDROLYSIS_OF_LPC	1.957		1.771																																						12	5	7				23		21
REACTOME_PROTON_COUPLED_MONOCARBOXYLATE_TRANSPORT					1.382																											1.306
REACTOME_SIGNALING_BY_PDGFRA_TRANSMEMBRANE_JUXTAMEMBRANE_AND_KINASE_DOMAIN_MUTANTS										4.237	6.288								3.324	4.964																											6		4
REACTOME_MHC_CLASS_II_ANTIGEN_PRESENTATION				1.442	2.153					12.196	14.045		2.074	5.011		2.566		2.015	12.443	15.312		2.294	4.265					1.386	1.503		1.985	2.037															4	3
REACTOME_PCNA_DEPENDENT_LONG_PATCH_BASE_EXCISION_REPAIR							1.795		3.641	3.883	5.996			2.29		1.568		2.117	5.603	7.006			1.472					1.735		1.726	1.631		2.91					17	10		44	20	24	21		14	115		92
REACTOME_ACTIVATED_NTRK2_SIGNALS_THROUGH_PI3K										3.393	1.887								2.358	1.866														1.324	1.765												6	5
REACTOME_MET_RECEPTOR_ACTIVATION																																1.306
REACTOME_FORMATION_OF_XYLULOSE_5_PHOSPHATE																1.413																															9	9
REACTOME_TIE2_SIGNALING										3.186	3.665								2.55	2.765															1.471
REACTOME_SYNTHESIS_OF_PROSTAGLANDINS_PG_AND_THROMBOXANES_TX										1.322									1.35																											3	38	35
REACTOME_RIP_MEDIATED_NFKB_ACTIVATION_VIA_ZBP1					1.328					1.557	1.477									1.456											1.358		1.557														13	11
REACTOME_G2_M_DNA_REPLICATION_CHECKPOINT					1.488									1.867					2.173	2.32																		7	6		9	7					23	14
REACTOME_FLT3_SIGNALING_BY_CBL_MUTANTS										1.518	1.887						1.748		1.542	1.866						1.732							1.479															5
REACTOME_DEFECTIVE_RIPK1_MEDIATED_REGULATED_NECROSIS					1.488		1.461
REACTOME_ABACAVIR_TRANSPORT_AND_METABOLISM																						2.019	1.313																			7					24	14
REACTOME_SIGNALING_BY_SCF_KIT					1.386					2.949	5.093					1.661			4.015	4.993														1.608	1.533												15	9
REACTOME_NRIF_SIGNALS_CELL_DEATH_FROM_THE_NUCLEUS				2.367	2.06					1.699			3.326	3.749					1.736	1.543		2.018	2.625								2.841	1.979															4	4
REACTOME_PTK6_REGULATES_RTKS_AND_THEIR_EFFECTORS_AKT1_AND_DOK1										1.765	1.577						1.562		1.795	1.559						1.561															4	3					4
REACTOME_E3_UBIQUITIN_LIGASES_UBIQUITINATE_TARGET_PROTEINS										14.883	24.569			3.249			1.886		17.038	26.872			1.928		1.381	2.499					1.9		2.237														18	16
REACTOME_NEUROTRANSMITTER_RECEPTORS_AND_POSTSYNAPTIC_SIGNAL_TRANSMISSION				1.85						10.979	5.972	3.88				1.626			9.887	6.668	2.632	1.661		1.369																							49	46
REACTOME_ALPHA_OXIDATION_OF_PHYTANATE				2.551	1.382						2.095												1.661																								6		6
REACTOME_SIGNALING_BY_WNT_IN_CANCER					1.7					6.521	4.676	1.458							3.261	2.511		1.771		2.01	1.348	1.962					2.95	3.477									4						6
REACTOME_RAF_INDEPENDENT_MAPK1_3_ACTIVATION		1.677			1.625					2.236	2.966					1.471	2.522		3.467	4.554								2.4	2.894																		6
REACTOME_RNA_POLYMERASE_III_TRANSCRIPTION_INITIATION_FROM_TYPE_1_PROMOTER											1.848		3.153	2.667					2.086	1.808										1.584											7						18		14
REACTOME_SEPARATION_OF_SISTER_CHROMATIDS				1.955	1.41					29.672	48.045		10.475	20.472		5.519	2.463	2.977	34.859	53.679		3.172	6.781		5.445	3.405	1.835				10.647	1.306	11.367															3
REACTOME_SUMOYLATION_OF_UBIQUITINYLATION_PROTEINS					1.514					2.103	3.403		4.608	6.34		1.348			2.154	2.705		3.719	3.489										1.824								20		14				51	48
REACTOME_SYNTHESIS_OF_DIPHTHAMIDE_EEF2														1.499					2.046												1.569		1.382														13	9
REACTOME_EXPORT_OF_VIRAL_RIBONUCLEOPROTEINS_FROM_NUCLEUS					1.728					2.349	4.036		6.252	8.16					1.963	2.592		5.105	4.707								1.893		2.826								20		15				64	52
REACTOME_CLEC7A_DECTIN_1_SIGNALING				1.602						16.444	27.975		2.369	4.785		1.367	2.084		19.889	30.842			1.483			1.571					9.269		11.282					16		9	54	23	31	17			139	107
REACTOME_RESOLUTION_OF_AP_SITES_VIA_THE_MULTIPLE_NUCLEOTIDE_PATCH_REPLACEMENT_PATHWAY	1.644		1.912				1.652		3.394	3.652	6.141			2.883		1.963		2.654	5.171	7.081			1.984					1.607		1.646	1.902		3.457								10		6				22	20
REACTOME_VEGFR2_MEDIATED_CELL_PROLIFERATION										1.782	1.328								1.818	1.926																					5		4				9		9
REACTOME_SYNTHESIS_OF_KETONE_BODIES										1.306													1.465								1.569										14	10					32	22
REACTOME_SIGNALING_BY_ERYTHROPOIETIN		1.606								2.468	4.299								2.003	3.419															1.355												21	15
REACTOME_DEGRADATION_OF_AXIN				1.31						12.68	23.408		2.131	3.439					15.702	24.403			1.518								9.625		12.303														6		6
REACTOME_SYNTHESIS_OF_16_20_HYDROXYEICOSATETRAENOIC_ACIDS_HETE																										1.561												4		4							8
REACTOME_CONSTITUTIVE_SIGNALING_BY_AKT1_E17K_IN_CANCER				3.137	2.073					1.412	1.422		1.55			1.904	3.26		1.878	1.956						2.339		1.571			2.412	2.675			1.333
REACTOME_MITOTIC_TELOPHASE_CYTOKINESIS				1.465	2.305					2.245	3.658		2.197	4.187					3.874	5.856						1.327																					6	3
REACTOME_CELL_CELL_JUNCTION_ORGANIZATION		1.306		2.65	2.08					3.883	1.395	2.131							2.382			2.918		2.758							2.047	3.552									9		8	6	6		27	15	12
REACTOME_SIGNALING_BY_NOTCH1_HD_DOMAIN_MUTANTS_IN_CANCER										6.082		4.19							5.037		3.262										1.519		1.687															4
REACTOME_PROCESSING_OF_INTRONLESS_PRE_MRNAS										3.655	4.416		2.155	2.449					3.701	3.445			2.372								1.795		2.213								55	23	32	16		8	166	123
REACTOME_TRANSCRIPTIONAL_REGULATION_BY_MECP2										3.676	2.303					2.365	2.4		3.332	2.242		2.541		2.838	1.673	2.386																				2
REACTOME_RUNX3_REGULATES_IMMUNE_RESPONSE_AND_CELL_MIGRATION					1.382																																			2							7
REACTOME_DSCAM_INTERACTIONS				1.647															1.401																						6	6					11	11
REACTOME_ENOS_ACTIVATION										2.762	4.142								2.043	3.022											1.954							3	3								7	5
REACTOME_MET_ACTIVATES_PI3K_AKT_SIGNALING										1.783	2.095									2.071														1.357	1.816						10	6					15		10
REACTOME_NECTIN_NECL_TRANS_HETERODIMERIZATION										2.333		2.692																																		3	21	10	11
REACTOME_NEPHRIN_FAMILY_INTERACTIONS				1.693						3.419	4.624								3.467	4.554															1.385			12	8
REACTOME_NR1H2_AND_NR1H3_MEDIATED_SIGNALING										2.494		1.403				2.563	1.566		2.97		1.428																				6		5	5		5	11	8
REACTOME_FORMATION_OF_TUBULIN_FOLDING_INTERMEDIATES_BY_CCT_TRIC		1.581								8.443	10.354								9.649	10.231											5.654	1.398	4.333								7						14	11
REACTOME_METHYLATION										1.467	2.551								1.496	2.511																				2
REACTOME_TETRAHYDROBIOPTERIN_BH4_SYNTHESIS_RECYCLING_SALVAGE_AND_REGULATION											2.297					1.688				2.265					1.553																	4				2
REACTOME_NEF_MEDIATED_CD8_DOWN_REGULATION				1.502						1.518	2.953								1.542	2.909																					11	7					22	9	13
REACTOME_RUNX3_REGULATES_CDKN1A_TRANSCRIPTION	1.317	1.698											1.53									1.643						1.693	1.995
REACTOME_ENDOSOMAL_SORTING_COMPLEX_REQUIRED_FOR_TRANSPORT_ESCRT										5.038	10.061					2.914	2.937		5.114	8.84		1.463		1.593	2.023	2.915															5	4
REACTOME_ABERRANT_REGULATION_OF_MITOTIC_EXIT_IN_CANCER_DUE_TO_RB1_DEFECTS										2.157	3.355			1.549					1.683	2.517			1.516		2.128															2							5	4
REACTOME_LOSS_OF_FUNCTION_OF_SMAD2_3_IN_CANCER																						1.643		2.001																		3					12	9
REACTOME_NUCLEOTIDE_BINDING_DOMAIN_LEUCINE_RICH_REPEAT_CONTAINING_RECEPTOR_NLR_SIGNALING_PATHWAYS				1.989	2.945					3.749	3.31		2.571	2.1					3.827	3.817		3.025		2.136				1.474	1.328		2.092		1.817
REACTOME_APOPTOTIC_EXECUTION_PHASE				1.426	2.047					9.375	13.601								9.51	11.37		1.752	2.159								2.732	1.465	1.396							12	51		36				192	173
REACTOME_CYTOSOLIC_TRNA_AMINOACYLATION										6.294	11.042			2.1					4.661	9.658		1.382	2.854								1.983		2.669														20	11
REACTOME_PROTEIN_REPAIR										1.783	3.27								1.811	3.231																											4
REACTOME_NEGATIVE_REGULATION_OF_FLT3				1.302	1.428					1.322	1.658								1.35	1.633											1.519										14						43	26
REACTOME_VIRAL_MESSENGER_RNA_SYNTHESIS				1.761	1.832					4.919	8.277		5.394	7.83					6.32	9.08		3.878	3.928								2.224		3.662														4	3
REACTOME_ESTROGEN_STIMULATED_SIGNALING_THROUGH_PRKCZ										1.783	2.095								2.785	3.231																					15	9					28	18
REACTOME_ATF6_ATF6_ALPHA_ACTIVATES_CHAPERONES				1.562	1.63								3.224	3.182								2.552		1.462																							7	4
REACTOME_RIPK1_MEDIATED_REGULATED_NECROSIS				1.764	2.528		1.485			3.488	3.752		1.381						3.538	2.963		1.57	1.797								3.477	1.303	2.327														7
REACTOME_ACETYLCHOLINE_REGULATES_INSULIN_SECRETION											2.297									2.265																											12		8
REACTOME_KERATAN_SULFATE_KERATIN_METABOLISM										5.038		7.378							2.274		3.581	2.308		3.31							1.358																13	11
REACTOME_ERYTHROPOIETIN_ACTIVATES_RAS										2.037	3.453								2.067	3.402																											11	10
REACTOME_LOSS_OF_FUNCTION_OF_MECP2_IN_RETT_SYNDROME										1.621	1.876								2.274	1.849		1.643		1.397																							4		4
REACTOME_NOTCH3_ACTIVATION_AND_TRANSMISSION_OF_SIGNAL_TO_THE_NUCLEUS				1.571						7.843		6.071							6.027		4.305										1.902															5	38	26
REACTOME_NEF_MEDIATED_CD4_DOWN_REGULATION				1.922						2.545	3.545								1.795	3.5
REACTOME_ADRENOCEPTORS																						1.382	1.386																		34	19	15				73	27	46
REACTOME_PP2A_MEDIATED_DEPHOSPHORYLATION_OF_KEY_METABOLIC_FACTORS										3.393	2.953								2.358	1.866						1.732													5		22	10	12				52	30	22
REACTOME_CASPASE_ACTIVATION_VIA_DEPENDENCE_RECEPTORS_IN_THE_ABSENCE_OF_LIGAND										3.093	1.455								1.583	1.44				1.632												1.489											30	18
REACTOME_HDL_CLEARANCE																			2.173		1.356																	26	17		59		38	21			144	46	98
REACTOME_SYNTHESIS_OF_LEUKOTRIENES_LT_AND_EOXINS_EX									1.522										1.561		1.638																				7						13	10
REACTOME_SYNTHESIS_OF_PIPS_AT_THE_LATE_ENDOSOME_MEMBRANE													1.722									4.798	2.134	2.346																							12	6
REACTOME_PURINE_SALVAGE										2.979	3.658		1.497						1.653	1.849																											15	11
REACTOME_GLUCAGON_SIGNALING_IN_METABOLIC_REGULATION										3.373	2.654								4.655	3.239																					9		6						12
REACTOME_FATTY_ACIDS_BOUND_TO_GPR40_FFAR1_REGULATE_INSULIN_SECRETION											1.719									1.701																											8		6
REACTOME_DOWNREGULATION_OF_ERBB4_SIGNALING										1.765	3.545								1.795	3.5																					6	4
REACTOME_PASSIVE_TRANSPORT_BY_AQUAPORINS										1.621		2.07												1.397																						6	46		35
REACTOME_INSULIN_PROCESSING										2.172	1.363					1.841	1.508		2.214							1.506						1.359						7	7								19		19
REACTOME_SCAVENGING_BY_CLASS_F_RECEPTORS	1.412																																														27	22
REACTOME_AQUAPORIN_MEDIATED_TRANSPORT										4.695	2.433	1.826							4.242	2.368	1.51																	3	3								10	9
REACTOME_REGULATION_OF_GLUCOKINASE_BY_GLUCOKINASE_REGULATORY_PROTEIN					1.781					1.617	2.738		5.604	7.173					1.657	2.085		4.509	3.945								1.457		2.153								18	12					39	27
REACTOME_IKBA_VARIANT_LEADS_TO_EDA_ID										1.518									2.358	1.866								1.693
REACTOME_SYNTHESIS_OF_DOLICHYL_PHOSPHATE	1.412		2.013																																						23		18			5	83	79
REACTOME_EGFR_DOWNREGULATION					2.391					2.617	3.524								3.194	4.202		1.964	1.709					1.437	1.81		2.591	1.721															5	5
REACTOME_DOWNSTREAM_SIGNALING_OF_ACTIVATED_FGFR1										1.712	2.202								2.178	2.156
REACTOME_VASOPRESSIN_REGULATES_RENAL_WATER_HOMEOSTASIS_VIA_AQUAPORINS										3.943	3.059								3.494	2.981																		5	4		12		9				26	10	16
REACTOME_TNFR1_MEDIATED_CERAMIDE_PRODUCTION																															1.9		1.597															5
REACTOME_POLYMERASE_SWITCHING				1.38			3.365		5.843	2.037	2.551		1.4	2.93					2.067	3.402											3.166		4.998								8	7					14	11
REACTOME_RUNX2_REGULATES_CHONDROCYTE_MATURATION					1.488																			1.369																	6	5		4		2	13	5	8
REACTOME_KETONE_BODY_METABOLISM										2.247	1.455								1.583				1.313								1.332										20	12				6	61	38
REACTOME_SYNTHESIS_OF_GDP_MANNOSE							1.461							1.867																											7	7					19	14
REACTOME_NRCAM_INTERACTIONS										1.518		1.73																																				3
REACTOME_IRAK1_RECRUITS_IKK_COMPLEX										2.037	1.761		1.4	1.929					2.751	2.511		1.548									2.33		2.681							4	19		13			5	55	51
REACTOME_TERMINATION_OF_TRANSLESION_DNA_SYNTHESIS							1.406		3.035	7.122	7.68			1.706		1.596			7.228	7.575						1.359					3.147		5.691											2			4		4
REACTOME_CRMPS_IN_SEMA3A_SIGNALING										2.946		1.637							2.308												1.434	1.979									5		5				13	11
REACTOME_RHO_GTPASES_ACTIVATE_IQGAPS	1.412	2.025		2.033	2.34					8.007	8.717								8.124	8.604											1.457	2.284									12		12			3	45	43
REACTOME_SUMO_IS_CONJUGATED_TO_E1_UBA2_SAE1										3.404	5.416								2.173	3.655																					12						37	23	14
REACTOME_INTERLEUKIN_1_SIGNALING				1.811					1.602	14.531	23.335		3.446	6.888		1.329			15.528	24.981		2.436	2.343								9.073		13.813
REACTOME_TRANSPORT_OF_MATURE_MRNAS_DERIVED_FROM_INTRONLESS_TRANSCRIPTS					1.386					3.943	5.867		7.072	9.018					4.015	4.993		5.333	5.686								2.815		4.598														5	3
REACTOME_WAX_AND_PLASMALOGEN_BIOSYNTHESIS																																	1.479								7	4					10
REACTOME_INTERACTIONS_OF_REV_WITH_HOST_CELLULAR_PROTEINS					1.583					3.285	5.891		5.606	7.624					3.336	4.982		3.908	3.614								2.152		3.348								15					4	29
REACTOME_DISEASES_OF_IMMUNE_SYSTEM			1.945							2.09		1.378																1.631		1.674																	21	15
REACTOME_SIGNALING_BY_PDGF		1.417		1.843	2.305					4.83	2.578	1.827							3.919	2.511												1.318			1.425														5
REACTOME_ACTIVATED_NTRK3_SIGNALS_THROUGH_RAS											1.719									1.701																												3
REACTOME_NEGATIVE_REGULATION_OF_FGFR2_SIGNALING										2.7	4.676					1.507	1.312		2.751	4.592				1.478	1.859	1.31															9		6				12	10
REACTOME_TP53_REGULATES_TRANSCRIPTION_OF_ADDITIONAL_CELL_CYCLE_GENES_WHOSE_EXACT_ROLE_IN_THE_P53_PATHWAY_REMAIN_UNCERTAIN										2.015	1.781		1.952	4.2					2.598	2.41		2.191	3.108										1.346
REACTOME_SIGNAL_AMPLIFICATION										2.835	4.036								2.396	3.963																											6	6
REACTOME_SEMA4D_INDUCED_CELL_MIGRATION_AND_GROWTH_CONE_COLLAPSE				1.442						6.937	5.196						1.818		7.027	6.157											4.885	3.223	1.39									5					11	7
REACTOME_MOLECULES_ASSOCIATED_WITH_ELASTIC_FIBRES				1.659	2.631					6.222		8.163							2.26		3.112										2.092	3.251									9		7				34	31
REACTOME_INTERACTIONS_OF_VPR_WITH_HOST_CELLULAR_PROTEINS					1.583					3.285	5.891		5.606	7.624					3.336	4.982		4.622	4.39								2.152		3.348														12	10
REACTOME_HEDGEHOG_OFF_STATE				2.339	1.383					21.458	29.143		4.178	4.89		2.099		1.785	26.1	29.761			1.655								8.665		9.423													3	11	8
REACTOME_TOLL_LIKE_RECEPTOR_4_TLR4_CASCADE				2.457	3.808					8.187	8.982		1.483	2.242		3.958	5.06		7.421	10.063					4.514	5.035		2.162	1.982		1.659		2.271														5	3
REACTOME_DCC_MEDIATED_ATTRACTIVE_SIGNALING				1.38	2.219					1.467									2.067	1.736																		14	7	7	28		19				56		45
REACTOME_ASSOCIATION_OF_TRIC_CCT_WITH_TARGET_PROTEINS_DURING_BIOSYNTHESIS										5.977	6.43		2.695	2.081					4.116	6.324		5.877	2.035	3.635				1.812	1.602		3.791		6.92														4		4
REACTOME_ADENYLATE_CYCLASE_ACTIVATING_PATHWAY																			1.583		1.891																	12			29		21				68	32	36
REACTOME_RAS_PROCESSING										6.294	7.421					1.431	1.619		4.661	6.269				1.392		2.444					1.983		1.879
REACTOME_INTERLEUKIN_1_PROCESSING	2.075	2.627																										1.614	1.913						1.74												29	21
REACTOME_PENTOSE_PHOSPHATE_PATHWAY										4.03	6.504								3.242	5.254											3.918		6.117								8		6	8	7		17	10
REACTOME_TRANSCRIPTIONAL_REGULATION_BY_THE_AP_2_TFAP2_FAMILY_OF_TRANSCRIPTION_FACTORS				1.303						3.655	3.498								3.717	3.419									1.621		3.227	3.251						21		15	40	17	23	21		14	95		88
REACTOME_TRANSCRIPTION_OF_E2F_TARGETS_UNDER_NEGATIVE_CONTROL_BY_P107_RBL1_AND_P130_RBL2_IN_COMPLEX_WITH_HDAC1									1.673	2.277	1.566		1.826	2.717					2.976	2.246		1.382	1.736																								6	5
REACTOME_ASPARTATE_AND_ASPARAGINE_METABOLISM																			1.401																				3		7		4				14	11
REACTOME_RUNX3_REGULATES_WNT_SIGNALING				2.097	2.033					1.306	1.719								1.326	1.701																						4						5
REACTOME_FOXO_MEDIATED_TRANSCRIPTION_OF_CELL_CYCLE_GENES	2.105	1.911		1.642	1.992						2.165		1.722	1.719			1.982		1.586	2.907		1.307				1.96		5.23	6.299		1.358							2	2
REACTOME_ADVANCED_GLYCOSYLATION_ENDPRODUCT_RECEPTOR_SIGNALING										2.245	3.658								1.653	2.658																											13	6
REACTOME_FACTORS_INVOLVED_IN_MEGAKARYOCYTE_DEVELOPMENT_AND_PLATELET_PRODUCTION	1.922	1.698		5.384	5.887					11.755	14.953		3.787	4.141		2.983	3.344		14.772	16.025		4.744	3.599	1.591	1.914	2.792		2.073	2.48		5.293	4.215															13		9
REACTOME_RHO_GTPASES_ACTIVATE_WASPS_AND_WAVES					1.625					5.985	9.898					1.442	2.684		6.082	10.839					2.962	3.488																					18	8
REACTOME_NEUROTOXICITY_OF_CLOSTRIDIUM_TOXINS										1.557		1.892							1.583		1.891																				19		14	9			80	57
REACTOME_RESOLUTION_OF_D_LOOP_STRUCTURES										4.375	1.993	1.889	2.017	2.309				1.548	5.114	1.947	2.462																	2									5
REACTOME_PRE_NOTCH_PROCESSING_IN_GOLGI							1.353			4.78		5.269							4.835		5.159										2.565	2.574
REACTOME_TRNA_PROCESSING_IN_THE_NUCLEUS				3.534	3.391					5.779	7.706		7.067	10.267					7.135	7.573		4.426	5.288								1.51		2.835														9	5
REACTOME_BMAL1_CLOCK_NPAS2_ACTIVATES_CIRCADIAN_GENE_EXPRESSION										1.315	2.547					1.303	1.508		1.766	1.877						2.286					1.757
REACTOME_SIGNALING_BY_EGFR_IN_CANCER		1.606		2.055	2.134					3.023	4.299								3.066	4.23		1.315						1.607	1.995		3.208	1.435	1.823		1.355													3
REACTOME_RAP1_SIGNALLING					1.382					1.699	2.284								2.308	2.246																							10			4	43	41
REACTOME_TICAM1_DEPENDENT_ACTIVATION_OF_IRF3_IRF7					1.63					3.294	2.001								1.829						1.37	1.377																					8	4
REACTOME_ORGANIC_ANION_TRANSPORTERS																												1.477		2.112											5						15		12
REACTOME_COPI_DEPENDENT_GOLGI_TO_ER_RETROGRADE_TRAFFIC	3.054		2.87	1.602	1.997					12.912	13.48		3.148	4.141		1.367			9.887	11.628		3.343	3.476		1.785	3.225		1.693	1.81		1.828	1.504								3									9
REACTOME_NEGATIVE_REGULATION_OF_MAPK_PATHWAY	1.558	1.724								7.168	11.438						1.68		7.288	10.253					1.478	2.37			1.515																		10	7
REACTOME_FORMATION_OF_APOPTOSOME										2.015	2.141								3.692	3.022																				4	12		9				34	30
REACTOME_REGULATION_OF_GLYCOLYSIS_BY_FRUCTOSE_2_6_BISPHOSPHATE_METABOLISM										3.294	3.881								2.519	2.831						1.377																					9	8
REACTOME_TRNA_MODIFICATION_IN_THE_NUCLEUS_AND_CYTOSOL				3.236	4.392					6.446	3.682	2.049		2.601					6.556	2.981	2.613	2.236	2.543		1.478		1.408							1.35		1.576											6	4
REACTOME_DEGRADATION_OF_CYSTEINE_AND_HOMOCYSTEINE										1.467	2.551								2.067	2.511											1.613		1.752					8	8		22	15					37		37
REACTOME_PYRUVATE_METABOLISM	1.438	1.417		1.641					1.304	5.783	7.891								6.687	7.786											1.516																7	7
REACTOME_AGGREPHAGY				2.624	1.832					8.449	9.22								10.292	11.052											2.741	1.724															7	4
REACTOME_ASSEMBLY_OF_THE_PRE_REPLICATIVE_COMPLEX							3.65		8.053	12.833	25.337		6.663	9.346					17.395	30.033		3.745	4.747								8.58		14.853										4				13	10
REACTOME_TP53_REGULATES_TRANSCRIPTION_OF_GENES_INVOLVED_IN_CYTOCHROME_C_RELEASE										3.411	2.565								4.197	2.517			1.516																							3	18	15
REACTOME_DEFECTS_IN_COBALAMIN_B12_METABOLISM										2.719		1.328							4.443		2.678										1.613	1.408									17		12				64	51
REACTOME_EPHRIN_SIGNALING				1.508						1.782	1.328								1.338	1.303											1.795	1.752											11			4	69	56
REACTOME_RUNX1_REGULATES_TRANSCRIPTION_OF_GENES_INVOLVED_IN_INTERLEUKIN_SIGNALING				1.843	2.528																																				3	3					4	3
REACTOME_CYTOSOLIC_SENSORS_OF_PATHOGEN_ASSOCIATED_DNA				1.989	3.182					5.133	5.097		2.55	3.749		1.471			5.234	5.644					1.673			1.818		1.803	2.567		2.676														6
REACTOME_NADE_MODULATES_DEATH_SIGNALLING											2.095									2.071																		9	9			8					44	23	21
REACTOME_NR1H2_NR1H3_REGULATE_GENE_EXPRESSION_LINKED_TO_TRIGLYCERIDE_LIPOLYSIS_IN_ADIPOSE												1.378							2.173		2.378																				11	6					25	23
REACTOME_SIGNALLING_TO_ERKS										4.375	5.491					1.507	1.312		4.441	5.392						1.31																4					9	5
REACTOME_CASPASE_MEDIATED_CLEAVAGE_OF_CYTOSKELETAL_PROTEINS		1.368			1.63						2.001								2.519	1.973																						3					9	5
REACTOME_RUNX3_REGULATES_YAP1_MEDIATED_TRANSCRIPTION		1.606		2.097	2.033																							1.614	1.913											2
REACTOME_UBIQUINOL_BIOSYNTHESIS										1.306	2.693							1.319	2.046	2.657											2.443		2.398								5		5				10		10
REACTOME_HYALURONAN_BIOSYNTHESIS_AND_EXPORT												1.378							2.173		2.378													1.424														4
REACTOME_CONVERSION_FROM_APC_C_CDC20_TO_APC_C_CDH1_IN_LATE_ANAPHASE										1.645	2.565			1.549					1.683	2.517			1.516		1.478																						7	4
REACTOME_RNA_POLYMERASE_III_TRANSCRIPTION										2.306	3.878		4.369	4.265		2.28	2.463		3.271	3.804		2.932	2.626		1.553					1.428	1.457		2.379									4					8	8
REACTOME_CD28_DEPENDENT_VAV1_PATHWAY											2.001									1.973																											6
REACTOME_TOLL_LIKE_RECEPTOR_CASCADES				2.206	3.487					8.165	6.985	1.541	1.574	2.602		3.983	4.32		6.645	7.87		1.313		1.325	3.963	4.267		1.848	1.706		1.326		2.117											4			7	5
REACTOME_INTRA_GOLGI_TRAFFIC										4.337	1.897	1.972	1.441						2.879	1.403					2.445	1.635																					12	9
REACTOME_ERYTHROPOIETIN_ACTIVATES_PHOSPHOINOSITIDE_3_KINASE_PI3K		1.368								1.795	2.879									1.973				1.462											1.566														5
REACTOME_PHYSIOLOGICAL_FACTORS																1.502	1.38									1.377																	5				20	17
REACTOME_SMALL_INTERFERING_RNA_SIRNA_BIOGENESIS										1.765									2.57		1.356																										4
REACTOME_JNK_C_JUN_KINASES_PHOSPHORYLATION_AND_ACTIVATION_MEDIATED_BY_ACTIVATED_HUMAN_TAK1				1.309						3.646	3.082								3.692	3.844											2.152		2.826							3						4	20	14
REACTOME_RHOBTB3_ATPASE_CYCLE											1.455						1.492		1.583	2.265																											36	21
REACTOME_ACTIVATION_OF_THE_PRE_REPLICATIVE_COMPLEX	1.928		3.355				3.383		6.645	3.373	5.645		3.928	7.038				1.579	5.351	8.375		1.832	3.871					1.383		2.26	3.048		5.573								7							6
REACTOME_TRANSCRIPTION_COUPLED_NUCLEOTIDE_EXCISION_REPAIR_TC_NER									1.872	10.973	16.23		5.642	9.38		2.779		2.028	16.67	22.18		2.675	3.669								7.427		9.68								7	5					17	11
REACTOME_SIGNALING_BY_RNF43_MUTANTS										2.016		2.359										2.375		1.853							2.443	2.975						14		11	36		29			5	114	83	31
REACTOME_VITAMIN_B2_RIBOFLAVIN_METABOLISM										3.393		2.692							2.358		1.716
REACTOME_INTERLEUKIN_20_FAMILY_SIGNALING										2.315									2.354																						8	5
REACTOME_LRR_FLII_INTERACTING_PROTEIN_1_LRRFIP1_ACTIVATES_TYPE_I_IFN_PRODUCTION										2.151									2.173													1.412																	9
REACTOME_DISEASES_ASSOCIATED_WITH_O_GLYCOSYLATION_OF_PROTEINS	1.89	2.3		1.477			3.031		2.809	8.387		13.199							5.549		9.362			1.695								1.464															5
REACTOME_BETA_OXIDATION_OF_HEXANOYL_COA_TO_BUTANOYL_COA											2.343									2.32													1.732														15		11
REACTOME_DERMATAN_SULFATE_BIOSYNTHESIS																								1.542																	16					4	62	52
REACTOME_N_GLYCAN_TRIMMING_AND_ELONGATION_IN_THE_CIS_GOLGI	1.506		2.136																					1.369
REACTOME_PROCESSING_OF_CAPPED_INTRONLESS_PRE_MRNA										5.059	7.533		1.933	1.881			1.475		5.128	6.427		1.636	1.831			1.478							1.681														11	10
REACTOME_CLEC7A_DECTIN_1_INDUCES_NFAT_ACTIVATION											2.141					1.586	2.46			2.112					1.46	2.444																	6				32	30
REACTOME_2_LTR_CIRCLE_FORMATION										3.393	5.756								4.829	5.694													1.479														21	15
REACTOME_PI_3K_CASCADE_FGFR1											1.781								1.561	1.749															1.425						4	3						3
REACTOME_SYNTHESIS_OF_PIPS_AT_THE_GOLGI_MEMBRANE													1.628	1.657								1.82																			6						12	10
REACTOME_SIGNALING_BY_MODERATE_KINASE_ACTIVITY_BRAF_MUTANTS										7.399	8.105								7.526	7.977																				2							7
REACTOME_ECM_PROTEOGLYCANS	1.304	2.117		3.338	3.182					4.814		8.602							3.221		6.17								1.575		2.364	3.099															9	8
REACTOME_SYNTHESIS_OF_ACTIVE_UBIQUITIN_ROLES_OF_E1_AND_E2_ENZYMES										6.91	12.799		2.93	3.373					7.92	13.954		1.521	1.749								2.094																8	5
REACTOME_REGULATION_OF_RUNX3_EXPRESSION_AND_ACTIVITY				1.31						16.444	26.041		1.71	2.745					18.791	27.114			1.518								7.945		11.241															21
REACTOME_REGULATION_OF_KIT_SIGNALING											1.566									1.543																		28	19		49	26		22		11			74
REACTOME_NEGATIVE_REGULATION_OF_FGFR1_SIGNALING										2.835	4.81					1.549	1.334		2.879	4.725					1.923	1.327															4						6	5
REACTOME_CD163_MEDIATING_AN_ANTI_INFLAMMATORY_RESPONSE																															1.439	1.826							3		7	6					11	9
REACTOME_VITAMIN_B1_THIAMIN_METABOLISM							1.461					1.378																					1.732											7		7	43	42
REACTOME_RRNA_MODIFICATION_IN_THE_NUCLEUS_AND_CYTOSOL				1.451	2.236				1.516	8.807	18.201		5.569	12.335					6.313	12.69		3.764	5.226								5.826		8.615			1.31								4		4	10	10
REACTOME_FRS_MEDIATED_FGFR2_SIGNALING											1.483								1.553	1.456																											8		7
REACTOME_OTHER_SEMAPHORIN_INTERACTIONS										4.447		5.912							3.701		4.845																							2		2
REACTOME_REACTIONS_SPECIFIC_TO_THE_COMPLEX_N_GLYCAN_SYNTHESIS_PATHWAY										1.557		1.892												1.632																									3
REACTOME_MYOCLONIC_EPILEPSY_OF_LAFORA											2.481									2.448											2.26		3.428																9
REACTOME_POU5F1_OCT4_SOX2_NANOG_REPRESS_GENES_RELATED_TO_DIFFERENTIATION																				1.44								1.477	1.782																		14		10
REACTOME_GLYCOGEN_BREAKDOWN_GLYCOGENOLYSIS										3.211	1.658		1.322	1.861					6.15	4.186																										2	7
REACTOME_CREB1_PHOSPHORYLATION_THROUGH_THE_ACTIVATION_OF_CAMKII_CAMKK_CAMKIV_CASCASDE										1.306									2.046																												8	7
REACTOME_ACTIVATION_OF_AMPK_DOWNSTREAM_OF_NMDARS										4.804	3.029	1.405							4.172	2.963												1.303
REACTOME_HDR_THROUGH_SINGLE_STRAND_ANNEALING_SSA							1.758		2.81	2.322	4.302		2.315	4.574		4.755		4.318	4.479	4.982			2.116								2.698		4.205								3	2					5	4
REACTOME_SERINE_BIOSYNTHESIS			1.771							1.765	1.577								1.795	1.559								2.491	1.835																	2
REACTOME_REPRESSION_OF_WNT_TARGET_GENES				5.517	5.154																	1.548									1.613	2.149															22	16
REACTOME_PTK6_PROMOTES_HIF1A_STABILIZATION	1.412	1.774								1.783									1.811									1.789	2.084																		8		5
REACTOME_DEFECTIVE_FACTOR_VIII_CAUSES_HEMOPHILIA_A	1.317									1.518																													2								6	4
REACTOME_PRE_NOTCH_PROCESSING_IN_THE_ENDOPLASMIC_RETICULUM										2.762		3.131							2.785		3.112																				5	3					6		5
REACTOME_MRNA_EDITING																			1.583																									4		3	10		10
REACTOME_SUMOYLATION_OF_RNA_BINDING_PROTEINS					1.724					2.915	4.645		6.442	6.531					3.444	3.888		5.593	4.503	1.481							1.613		2.753														4	3
REACTOME_PROCESSING_AND_ACTIVATION_OF_SUMO										2.247	3.288								1.583	2.265																		4		4							8
REACTOME_TRAF6_MEDIATED_INDUCTION_OF_TAK1_COMPLEX_WITHIN_TLR4_COMPLEX					2.06						2.284									1.543
REACTOME_PTK6_REGULATES_PROTEINS_INVOLVED_IN_RNA_PROCESSING				1.843	2.528																																						2
REACTOME_INFECTION_WITH_MYCOBACTERIUM_TUBERCULOSIS				1.456						3.883	6.722								3.934	6.635																							9				50	41
REACTOME_MECP2_REGULATES_NEURONAL_RECEPTORS_AND_CHANNELS										1.934	2.064									2.027		1.82		1.703																							7	7
REACTOME_REGULATION_OF_INNATE_IMMUNE_RESPONSES_TO_CYTOSOLIC_DNA													1.322						1.35	1.633																						6					28	21
REACTOME_SODIUM_PROTON_EXCHANGERS										3.497		4.204							3.529		4.103																	2
REACTOME_CLATHRIN_MEDIATED_ENDOCYTOSIS				2.737	2.824					15.333	13.339	2.327	2.68	1.888		2.079	2.261		15.663	14.484	1.921	3.796	2.311	1.724	2.117	2.258		1.955	1.786		2.35		1.885								4						10	9
REACTOME_METABOLISM_OF_PORPHYRINS										2.693	2.547								3.934	1.877	1.572												1.725								7		5				11	7
REACTOME_CELL_CELL_COMMUNICATION	2.687	3.87		5.082	4.219					13.882	5.838	5.908							8.975	5.16	2.883	2.166		2.811				1.726	1.943		3.252	5.894			1.314						5						7		5
REACTOME_INTERLEUKIN_1_FAMILY_SIGNALING		1.654								11.695	18.751		4.482	6.468		1.554	1.469		14.319	20.933		3.259	1.996	1.535				1.627	1.409		7.731		12.382								67	28	39				235	186
REACTOME_INTERLEUKIN_3_INTERLEUKIN_5_AND_GM_CSF_SIGNALING										3.25	5.996						1.546		3.313	5.145						2.191									1.511						28	12	16				74	61
REACTOME_FASL_CD95L_SIGNALING																							1.797																					4		4	12	8
REACTOME_MATURATION_OF_NUCLEOPROTEIN										1.557																												5		4							19		14
REACTOME_TRIGLYCERIDE_METABOLISM										2.655	4.947								3.194	4.115																					117	55	62	34		26	366	280
REACTOME_PHOSPHATE_BOND_HYDROLYSIS_BY_NTPDASE_PROTEINS										2.912		3.431							2.93		3.407																										20	16
REACTOME_TRANSPORT_OF_ORGANIC_ANIONS																2.297		2.826																							15	9					35	32
REACTOME_GLUCAGON_LIKE_PEPTIDE_1_GLP1_REGULATES_INSULIN_SECRETION										3.575	3.776								3.64	4.386																					14		8				42	25	17
REACTOME_ACTIVATION_OF_PUMA_AND_TRANSLOCATION_TO_MITOCHONDRIA														1.41												1.561																					14	13
REACTOME_REGULATION_OF_FOXO_TRANSCRIPTIONAL_ACTIVITY_BY_ACETYLATION		1.483		1.775	1.803											1.688	2.563		1.583	1.44						1.492		2.396	2.799		1.332	1.712						8		6									20
REACTOME_CLASS_C_3_METABOTROPIC_GLUTAMATE_PHEROMONE_RECEPTORS																		1.383																													34	27
REACTOME_SIGNALING_BY_NTRK3_TRKC	1.412	1.911								1.557	2.165								1.586	2.127																					21		14				56	20	36
REACTOME_ERBB2_ACTIVATES_PTK6_SIGNALING		1.321		2.077	1.553					1.621		2.07									1.424							2.139	2.576			1.464								3	8		8				15	9
REACTOME_ARACHIDONIC_ACID_METABOLISM							1.652			2.487		1.761				2.017		1.994	2.549		2.672				1.796	1.322						1.306															7	5
REACTOME_P38MAPK_EVENTS										2.245	1.876					1.44	1.331		2.274	1.849						1.327																					9	5
REACTOME_PREVENTION_OF_PHAGOSOMAL_LYSOSOMAL_FUSION										3.497	4.788								3.529	4.729
REACTOME_SUMOYLATION_OF_SUMOYLATION_PROTEINS					2.205					2.561	4.55		5.146	6.803					2.611	3.734		4.139	3.747								1.768		2.71								19		15			5	71	48	23
REACTOME_UREA_CYCLE																										1.492												39	22	17	99	54	45	26			290	174	116
REACTOME_REGULATION_OF_CYTOSKELETAL_REMODELING_AND_CELL_SPREADING_BY_IPP_COMPLEX_COMPONENTS				1.378						2.912	2.693								2.046	2.657																		3	3			3
REACTOME_GAP_JUNCTION_DEGRADATION										3.294	3.881								3.324	3.838																				3							14
REACTOME_EPHB_MEDIATED_FORWARD_SIGNALING				1.486						7.429	7.706								4.77	6.718		1.381		1.648	1.518						2.887	1.326	1.718														12	10
REACTOME_BUTYRATE_RESPONSE_FACTOR_1_BRF1_BINDS_AND_DESTABILIZES_MRNA											2.165		3.164	3.625		1.836		1.568		2.127		1.913	2.543		1.674					1.837	3.544		3.34								125	64	61			12	358	293
REACTOME_TP53_REGULATES_TRANSCRIPTION_OF_GENES_INVOLVED_IN_G2_CELL_CYCLE_ARREST				2.137					1.605	2.515	3.665		2.271	3.512					3.22	4.552		2.509	3.403											1.424		1.31		6	4				6				14	8
REACTOME_STAT5_ACTIVATION_DOWNSTREAM_OF_FLT3_ITD_MUTANTS		1.483									2.297									1.44								1.477	1.782												27	20					55	32	23
REACTOME_VOLTAGE_GATED_POTASSIUM_CHANNELS									1.773	1.734		3.052									1.674																				16					6	62	44
REACTOME_DNA_STRAND_ELONGATION	3.44		4.333				4.309		8.118	4.138	7.68		3.353	6.075				1.619	4.875	9.671		1.413	3.136					2.054		2.279	5.517		9.105														6	6
REACTOME_PHASE_3_RAPID_REPOLARISATION																																			1.74			8	8		23	11	12	8		4	54	27	27
REACTOME_CLASS_I_PEROXISOMAL_MEMBRANE_PROTEIN_IMPORT											2.565		2.054	1.549						2.517		2.289	2.299										1.39					64	44		253	142	111	49		24	560	334	226
REACTOME_APC_CDC20_MEDIATED_DEGRADATION_OF_NEK2A										4.103	6.943			1.985		1.346			4.157	6.849			1.928								1.311										15	10					34	23
REACTOME_NS1_MEDIATED_EFFECTS_ON_HOST_PATHWAYS					1.953					3.716	6.134		5.08	7.146					3.786	5.239		4.179	4.122								2.406		3.084								9	5					14	10
REACTOME_RUNX1_REGULATES_TRANSCRIPTION_OF_GENES_INVOLVED_IN_WNT_SIGNALING				1.641	2.307																											1.306									14						45	30
REACTOME_STING_MEDIATED_INDUCTION_OF_HOST_IMMUNE_RESPONSES					1.382					1.699									2.308	1.543																											5	3
REACTOME_GOLGI_CISTERNAE_PERICENTRIOLAR_STACK_REORGANIZATION				1.38	2.219					5.458	8.249								6.74	9.691																		2		2
REACTOME_MRNA_DECAY_BY_3_TO_5_EXORIBONUCLEASE											2.284		3.326	3.749		1.914		2.484		1.543		2.018	2.625		2.491		1.989			1.837	2.092		3.459						3			4		4		2	13	11
REACTOME_POLO_LIKE_KINASE_MEDIATED_EVENTS				2.367	2.802						1.566		3.326	4.89					2.308	2.246		1.382	1.736								1.434	1.306															6	3
REACTOME_ACTIVATED_NTRK2_SIGNALS_THROUGH_FYN										2.333		1.73																																			6
REACTOME_GLYCOGEN_METABOLISM				1.456						4.576	4.855		2.015	1.929			1.508		7.148	7.661											2.335		3.282							4	21	9	12				37		28
REACTOME_TERMINATION_OF_O_GLYCAN_BIOSYNTHESIS	2.499	2.415								2.236		3.229							1.785		2.605			1.427							1.492											7					21	17
REACTOME_STABILIZATION_OF_P53										15.649	25.286		2.019	4.071					17.879	26.305			1.996								6.928		12.041														12		12
REACTOME_GOLGI_TO_ER_RETROGRADE_TRANSPORT	3.116		2.87	1.694	1.66				1.332	20.399	23.972		3.127	4.71		1.653			17.238	23.533		3.878	3.528		1.685	2.968		2.101	2.43		2.714		1.718								16		15	7		5	52	48
REACTOME_FORMATION_OF_RNA_POL_II_ELONGATION_COMPLEX				1.843						7.869	16.489		2.87	4.016		1.612	1.337		11.023	20.859		2.836	2.573								1.948		3.57
REACTOME_EXTRINSIC_PATHWAY_OF_FIBRIN_CLOT_FORMATION				1.843	2.528																																				15	7	8				27	22
REACTOME_GAP_JUNCTION_ASSEMBLY	2.355	2.509			1.549					2.211	1.742								3.194	2.218												1.45															50	40
REACTOME_FORMATION_OF_TC_NER_PRE_INCISION_COMPLEX				1.706						8.342	12.34		5.042	6.941		1.778	1.443		12.636	17.589		3.157	3.456								4.442		5.526														6	4
REACTOME_DISEASES_ASSOCIATED_WITH_N_GLYCOSYLATION_OF_PROTEINS									1.644	3.43		4.589							2.753		3.618	1.913									1.983	1.898									7		4				17	11
REACTOME_METALLOPROTEASE_DUBS				1.348						7.253	13.02								7.368	11.696		2.102	1.498																		3
REACTOME_THROMBIN_SIGNALLING_THROUGH_PROTEINASE_ACTIVATED_RECEPTORS_PARS										2.98	3.415								2.527	3.343																											4		4
REACTOME_REGULATION_OF_PTEN_MRNA_TRANSLATION												1.378					1.562																														5	4
REACTOME_FCERI_MEDIATED_MAPK_ACTIVATION											1.367									2.008																											4	3
REACTOME_GENE_AND_PROTEIN_EXPRESSION_BY_JAK_STAT_SIGNALING_AFTER_INTERLEUKIN_12_STIMULATION										4.227	10.489					1.384	1.852		4.293	10.342						1.825												3									7	6
REACTOME_SIGNAL_TRANSDUCTION_BY_L1										4.665	1.781	2.178							2.598	1.749		2.191		2.909														3		3		3					6		6
REACTOME_NTRK2_ACTIVATES_RAC1										2.151		1.378																																			9	9
REACTOME_TP53_REGULATES_TRANSCRIPTION_OF_CELL_DEATH_GENES				1.399					1.753	5.549	2.98	1.972							5.641	2.907	2.021		1.302								2.224										19		14				63	50
REACTOME_BBSOME_MEDIATED_CARGO_TARGETING_TO_CILIUM										3.419	5.569			1.409					2.827	4.554			1.387								3.473		3.657					2	2
REACTOME_HIGHLY_CALCIUM_PERMEABLE_POSTSYNAPTIC_NICOTINIC_ACETYLCHOLINE_RECEPTORS	1.779		2.681																																	1.489											7	5
REACTOME_SHC1_EVENTS_IN_EGFR_SIGNALING				1.38	2.219																							2.101	2.507		1.613	2.149						7									25		21
REACTOME_SUPPRESSION_OF_PHAGOSOMAL_MATURATION										3.836	5.928								3.874	5.856																					17		12				52	38
REACTOME_SIGNALING_BY_CTNNB1_PHOSPHO_SITE_MUTANTS										6.082	9.253								2.519	5.254					2.605	3.122													3		8	4					13	7
REACTOME_VLDL_CLEARANCE																						1.822																3
REACTOME_LIPOPHAGY										2.545		1.378							1.795																						4	3
REACTOME_ARMS_MEDIATED_ACTIVATION										1.518	1.887								1.542	1.866																											22	14
REACTOME_ALPHA_PROTEIN_KINASE_1_SIGNALING_PATHWAY										2.015	3.069								2.043	3.022											1.954		2.026					11		9	16		11				40	20	20
REACTOME_DIGESTION_OF_DIETARY_CARBOHYDRATE																									1.46		1.574											3	3								8
REACTOME_DEREGULATED_CDK5_TRIGGERS_MULTIPLE_NEURODEGENERATIVE_PATHWAYS_IN_ALZHEIMER_S_DISEASE_MODELS										1.868	4.804						1.711		1.908	4.728														1.35	1.404												5
REACTOME_INTERLEUKIN_23_SIGNALING																						1.382		1.724																	11						22	10
REACTOME_DEFECTIVE_CFTR_CAUSES_CYSTIC_FIBROSIS									1.505	13.311	23.895		2.674	3.16		1.963		1.38	15.324	24.831		1.766	1.386								7.928		11.5														10	7
REACTOME_ABORTIVE_ELONGATION_OF_HIV_1_TRANSCRIPT_IN_THE_ABSENCE_OF_TAT										4.109	6.582			1.409					5.811	8.763													1.939								4	3
REACTOME_GAP_JUNCTION_TRAFFICKING_AND_REGULATION	2.436	2.786		1.461	2.073					4.852	4.929								6.165	5.526												1.979											3
REACTOME_RESPONSE_TO_METAL_IONS											2.551									2.511											1.613	2.149				1.429											31		25
REACTOME_SIGNALING_BY_EGFR					2.115					5.621	5.034								5.12	5.644		2.313	1.657						1.417		2.864	2.015			1.511												8	5
REACTOME_TAK1_ACTIVATES_NFKB_BY_PHOSPHORYLATION_AND_ACTIVATION_OF_IKKS_COMPLEX										3.536	3.415								3.591	4.082											2.504		3.736								22		15			4	72	62
REACTOME_ACTIVATION_OF_CASPASES_THROUGH_APOPTOSOME_MEDIATED_CLEAVAGE										1.783	3.27								1.811	3.231																				6						5	47	25
REACTOME_TRAIL_SIGNALING				2.097	2.033					1.306									1.326				1.465								1.569
REACTOME_MITOPHAGY										6.373	10.632					1.744			4.875	9.351		1.57			2.144			2.131		2.336	2.779		2.327								32	17					132	110
REACTOME_DOWNSTREAM_SIGNALING_EVENTS_OF_B_CELL_RECEPTOR_BCR										16.288	30.969		2.074	4.994		1.416	1.432		19.141	33.026					1.934	1.928					6.464		11.241					35	23		113	53	60				312	178	134
REACTOME_MATURATION_OF_PROTEIN_3A										2.545		3.053									1.356	1.382		1.724							1.439										12	8					22	16
REACTOME_ACTIVATION_OF_THE_TFAP2_AP_2_FAMILY_OF_TRANSCRIPTION_FACTORS				1.562						1.795									1.829												2.613	2.362										6					23	19
REACTOME_PLATELET_ADHESION_TO_EXPOSED_COLLAGEN										1.322						1.319									1.828																	3					8	7
REACTOME_SIGNALING_BY_NOTCH2				1.536						5.275		4.418	1.586				1.334		4.655		3.118				1.381	2.001					4.509	3.554															7	6
REACTOME_SYNTHESIS_OF_PYROPHOSPHATES_IN_THE_CYTOSOL											1.455													1.632																							44	34
REACTOME_MITOCHONDRIAL_TRNA_AMINOACYLATION										4.665	4.994			2.29					3.93	4.004					1.42	1.74					1.631		2.91			1.31												5
REACTOME_SUMOYLATION_OF_DNA_DAMAGE_RESPONSE_AND_REPAIR_PROTEINS				2.092	2.608					5.659	7.8		7.011	8.546					5.277	5.63		4.747	4.309								2.748		5.45														5	4
REACTOME_MITOCHONDRIAL_FATTY_ACID_BETA_OXIDATION										6.477	7.676		1.383	2.164					8.216	8.531			1.498										1.33					3	3								8	6
REACTOME_INCRETIN_SYNTHESIS_SECRETION_AND_INACTIVATION	1.746		2.88							1.307																																					11	7
REACTOME_SUMOYLATION_OF_DNA_METHYLATION_PROTEINS																			1.736														1.619														13	8
REACTOME_ACTIVATED_NTRK2_SIGNALS_THROUGH_RAS										2.545	1.577								1.795	1.559																											6	3
REACTOME_SYNTHESIS_OF_PIPS_AT_THE_EARLY_ENDOSOME_MEMBRANE											1.566		1.826									4.576	1.736	2.634																							10	9
REACTOME_EICOSANOIDS									1.848												1.551																	2	2
REACTOME_ACETYLCHOLINE_NEUROTRANSMITTER_RELEASE_CYCLE			1.356							1.557																					1.358																		6
REACTOME_CYCLIN_A_B1_B2_ASSOCIATED_EVENTS_DURING_G2_M_TRANSITION				1.571	2.782					2.468	6.141		2.813	4.78					3.066	6.055			1.313								1.902		1.823									2						3
REACTOME_PI3K_AKT_ACTIVATION	1.957	2.497								3.497	3.545								2.57	2.448						1.561		1.541	1.835									4		4
REACTOME_ADHERENS_JUNCTIONS_INTERACTIONS				3.001	2.301					3.373		1.972							2.396					1.515								1.635									5						11	7
REACTOME_IRS_MEDIATED_SIGNALLING									1.684	4.24	2.689	1.367							4.318	2.618	1.38			1.453										1.608	1.829													6
REACTOME_HIGHLY_CALCIUM_PERMEABLE_NICOTINIC_ACETYLCHOLINE_RECEPTORS			1.771																																								10				52	46
REACTOME_CARBOXYTERMINAL_POST_TRANSLATIONAL_MODIFICATIONS_OF_TUBULIN				2.495	2.26					5.156	2.284	2.252							3.573	1.747	1.493										1.652	2.182															11	5
REACTOME_EGFR_INTERACTS_WITH_PHOSPHOLIPASE_C_GAMMA				2.737	2.801																	1.382	1.386					2.491	2.894		2.26	1.826									19					4	72	66
REACTOME_HDR_THROUGH_MMEJ_ALT_NHEJ			1.702							1.557	2.297			1.335		1.688		2.068	2.274	2.265											2.093		3.242														13	12
REACTOME_MAP3K8_TPL2_DEPENDENT_MAPK1_3_ACTIVATION					1.382					5.58	6.184								5.641	7.352													1.619
REACTOME_SUMOYLATION_OF_TRANSCRIPTION_COFACTORS										4.512	3.682								4.59	3.607					1.964																					2
REACTOME_PKA_MEDIATED_PHOSPHORYLATION_OF_KEY_METABOLIC_FACTORS										2.151									2.173																						6						9	7
REACTOME_PTK6_EXPRESSION										2.151	2.343								2.173	2.32
REACTOME_DDX58_IFIH1_MEDIATED_INDUCTION_OF_INTERFERON_ALPHA_BETA				2.393	2.142					3.71	5.064		2.204	1.481			1.472		6.165	6.842								1.573			1.9		1.668					5	3	2							9		9
REACTOME_UPTAKE_AND_FUNCTION_OF_ANTHRAX_TOXINS										2.762	2.141								2.785	2.112																												4
REACTOME_REGULATION_OF_GENE_EXPRESSION_IN_LATE_STAGE_BRANCHING_MORPHOGENESIS_PANCREATIC_BUD_PRECURSOR_CELLS										1.699									2.308												3.716	2.789
REACTOME_INTERLEUKIN_6_FAMILY_SIGNALING										3.215		1.837							3.924		2.471							1.631	2.017																		14	11
REACTOME_SIGNALING_BY_FGFR2_IIIA_TM										5.341	7.678			1.601					7.526	10.216													2.213								5		4
REACTOME_APOPTOSIS_INDUCED_DNA_FRAGMENTATION										6.012	8.75								4.885	7.192											2.453		2.796									3					6	5
REACTOME_COMPETING_ENDOGENOUS_RNAS_CERNAS_REGULATE_PTEN_TRANSLATION										1.306		1.531																												2							7
REACTOME_REGULATION_OF_TP53_ACTIVITY_THROUGH_PHOSPHORYLATION									2.355	6.568	9.041		5.604	6.691		8.599	2.848	5.229	8.934	10.322		3.773	2.609	1.481	3.987	2.251	1.586				3.341		5.317					11		7	25	14		16		16	91	79
REACTOME_REGULATION_OF_SIGNALING_BY_NODAL																								1.542																							12	9
REACTOME_COSTIMULATION_BY_THE_CD28_FAMILY										5.081	5.394								2.673	4.096					1.732	1.54					2.45	1.712											10			4	53	37
REACTOME_SUMOYLATION_OF_TRANSCRIPTION_FACTORS										4.148	2.565								3.456	2.517													1.39								24		21				59	56
REACTOME_SEMA3A_PLEXIN_REPULSION_SIGNALING_BY_INHIBITING_INTEGRIN_ADHESION										2.719		1.909				1.384	2.182		3.534		1.921										4.15	3.977									7						19	7	12
REACTOME_FOXO_MEDIATED_TRANSCRIPTION_OF_CELL_DEATH_GENES				2.367	2.06											1.914	2.045					1.382							1.488		2.841	2.789															50	45
REACTOME_CELL_SURFACE_INTERACTIONS_AT_THE_VASCULAR_WALL									1.773	1.621		2.057																														3					7
REACTOME_LAMININ_INTERACTIONS	3.578	4.958								6.91		9.542							6.16		8.531							2.104	2.6		3.358	4.753									9		8				15	11
REACTOME_TRNA_AMINOACYLATION										9.956	13.931		1.537	4.2					7.551	11.522			1.91		1.518						2.887		4.681			1.456											6	5
REACTOME_REGULATION_OF_PYRUVATE_DEHYDROGENASE_PDH_COMPLEX	1.46	1.965								3.706	6.184								4.639	6.118									1.488												37	19	18	10			64	26	38
REACTOME_TOLL_LIKE_RECEPTOR_9_TLR9_CASCADE				2.756	2.984					6.787	9.547		1.586	3.155		3.182	5.602		6.438	10.838					3.309	5.598		2.805	2.477		2.796		3.84								4						9	7
REACTOME_EICOSANOID_LIGAND_BINDING_RECEPTORS																						1.463		1.934																							22	18
REACTOME_CALCINEURIN_ACTIVATES_NFAT										1.765	3.545						1.562			2.448					1.654	2.668															30		23				135	114
REACTOME_REGULATION_OF_TP53_ACTIVITY_THROUGH_ASSOCIATION_WITH_CO_FACTORS													1.4																									4	3
REACTOME_JOSEPHIN_DOMAIN_DUBS											2.879									2.831																								4		2
REACTOME_NUCLEAR_PORE_COMPLEX_NPC_DISASSEMBLY				1.775	2.735					2.446	4.425		5.744	7.744					2.964	4.344		4.747	3.675	1.397							1.712		1.958
REACTOME_CASPASE_ACTIVATION_VIA_EXTRINSIC_APOPTOTIC_SIGNALLING_PATHWAY				1.509	2.073		1.613		1.41	3.446	1.422	1.645							1.878																			5	4							3	22	10	12
REACTOME_APOPTOTIC_CLEAVAGE_OF_CELLULAR_PROTEINS				1.303	2.631					4.837	6.586								5.601	5.644		1.555	1.468									1.45						7	7		12	6					25		25
REACTOME_BETA_OXIDATION_OF_LAUROYL_COA_TO_DECANOYL_COA_COA											2.343									2.32													1.732					5			10		9				18
REACTOME_DEFECTIVE_LFNG_CAUSES_SCDO3							1.461			2.151		2.356							3.427		3.703																										5		5
REACTOME_SIGNALING_BY_BRAF_AND_RAF_FUSIONS				1.894						11.289	10.177	1.459							10.677	10.866				1.396																	18		13			4	63	58
REACTOME_METABOLISM_OF_STEROID_HORMONES																			1.39																												11	7
REACTOME_ACYL_CHAIN_REMODELING_OF_CL										2.762	2.095								2.785	2.071													1.597								10	6		5			25	9	16
REACTOME_CD28_DEPENDENT_PI3K_AKT_SIGNALING				2.327	1.67					2.393									1.908												2.152	1.584		1.35	1.404												7		5
REACTOME_TRAFFICKING_AND_PROCESSING_OF_ENDOSOMAL_TLR												1.429																													19	15					45	30
REACTOME_RSK_ACTIVATION											1.887					2.047	2.987		1.542	2.909
REACTOME_PHOSPHATE_BOND_HYDROLYSIS_BY_NUDT_PROTEINS													2.442	2.778								1.643	1.546										1.479					22	15		67	34	33	18			195	118	77
REACTOME_SLBP_DEPENDENT_PROCESSING_OF_REPLICATION_DEPENDENT_HISTONE_PRE_MRNAS										2.015	4.142						1.438		2.043	4.094						1.433												33	26		65	35	30			9	180	113	67
REACTOME_IKK_COMPLEX_RECRUITMENT_MEDIATED_BY_RIP1					2.241					2.79	2.966								2.827	2.907						1.647				1.696	1.492							4	3								25	21
REACTOME_LISTERIA_MONOCYTOGENES_ENTRY_INTO_HOST_CELLS										4.148	6.228								3.456	6.157		1.643									1.712										13						54	51
REACTOME_EGFR_TRANSACTIVATION_BY_GASTRIN										1.765	1.577								1.795	1.559																											6		6
REACTOME_DEFECTIVE_CHST3_CAUSES_SEDCJD										1.306		1.531																																			57	52
REACTOME_REGULATION_OF_GENE_EXPRESSION_IN_BETA_CELLS																						1.568												1.353		1.31								5		5	22	17
REACTOME_SIGNALING_BY_FGFR3_FUSIONS_IN_CANCER										2.247	3.288								2.274	3.241															1.571						15		11				44	38
REACTOME_MUCOPOLYSACCHARIDOSES										4.728		5.771							3.692		4.382																											4
REACTOME_INTEGRIN_SIGNALING					1.441						1.363						1.508		1.35	1.877																		9		9	23		20				67	47	20
REACTOME_ACTIVATED_NTRK3_SIGNALS_THROUGH_PI3K	1.412	1.774																																													26	14	12
REACTOME_ENERGY_DEPENDENT_REGULATION_OF_MTOR_BY_LKB1_AMPK										2.915	1.775						1.45		2.439	1.738					2.144	2.19					1.631	1.303															11
REACTOME_WNT_LIGAND_BIOGENESIS_AND_TRAFFICKING										3.446		2.151							2.888		1.661
REACTOME_G_ALPHA_Z_SIGNALLING_EVENTS										2.798	1.692								2.854	1.647					1.316																13	8					32	24
REACTOME_TRANSPORT_AND_SYNTHESIS_OF_PAPS	1.412									2.762									1.811													1.306									15	10					47	23	24
REACTOME_ACTIVATION_OF_RAC1																	1.331																														7	5
REACTOME_INTERLEUKIN_RECEPTOR_SHC_SIGNALING										1.315	1.363																							1.608	1.765			6	5		10	6					24	13
REACTOME_SHC_RELATED_EVENTS_TRIGGERED_BY_IGF1R											1.577									1.559																											8	5
REACTOME_ACTIVATED_NTRK2_SIGNALS_THROUGH_FRS2_AND_FRS3										3.655	2.141								2.785	2.112																		11		8	15					4	29		29
REACTOME_NOTCH2_ACTIVATION_AND_TRANSMISSION_OF_SIGNAL_TO_THE_NUCLEUS				1.309						6.098		5.094	1.333						4.43		3.41										3.605	2.25						5	5		9	6							11
REACTOME_TRAF6_MEDIATED_IRF7_ACTIVATION_IN_TLR7_8_OR_9_SIGNALING										1.621	1.876								1.653	1.849											1.712		1.833
REACTOME_RNA_POLYMERASE_III_TRANSCRIPTION_INITIATION_FROM_TYPE_3_PROMOTER										1.617	2.452		3.854	4.454		1.794	1.475		2.086	2.401		2.192	2.597							1.584			1.681					3									10	5
REACTOME_SIGNALING_BY_PDGFR_IN_DISEASE										2.157	4.229								2.193	4.172		1.643																			5	3					7		7
REACTOME_SMAC_XIAP_REGULATED_APOPTOTIC_RESPONSE										2.912	2.693								2.93	2.657																					13	9					38	23	15
REACTOME_INTEGRIN_CELL_SURFACE_INTERACTIONS	1.922	3.085		5.248	5.117					7.092		12.159						1.383	4.739		8.74	1.964		3.491				1.474	1.475		1.65	2.757			1.533						3	3					4		4
REACTOME_TP53_REGULATES_TRANSCRIPTION_OF_CELL_CYCLE_GENES	1.418			2.752	2.151				1.673	5.816	5.88		2.484	5.411			1.517		6.582	7.347		4.061	5.168						1.421		2.41		2.029														9
REACTOME_RHOBTB_GTPASE_CYCLE										1.557	3.84								2.753	4.757																					20		14				61	58
REACTOME_PROSTACYCLIN_SIGNALLING_THROUGH_PROSTACYCLIN_RECEPTOR										1.307	1.328								1.338	1.303																											11
REACTOME_DISEASES_OF_MITOTIC_CELL_CYCLE									1.88	4.227	7.493			1.486					3.194	5.644		1.555	2.074		2.196	1.825						1.45									13	9					23	16
REACTOME_RUNX1_REGULATES_EXPRESSION_OF_COMPONENTS_OF_TIGHT_JUNCTIONS				1.843	2.528					2.151	2.343								2.173	2.32											2.132	2.475											5				18	16
REACTOME_LYSINE_CATABOLISM										1.795															1.37		1.488																					6
REACTOME_HSP90_CHAPERONE_CYCLE_FOR_STEROID_HORMONE_RECEPTORS_SHR				2.279	1.439					13.785	21.451								13.064	19.964								2.533		3.623	2.927		2.315								20		14			4	66	61
REACTOME_ACTIVATION_OF_IRF3_IRF7_MEDIATED_BY_TBK1_IKK_EPSILON					1.992					2.72	2.165								2.127	1.456																											5
REACTOME_REGULATION_OF_RUNX1_EXPRESSION_AND_ACTIVITY					1.328					2.72	2.165								1.586	1.456											1.358	1.898									3		3
REACTOME_IRAK4_DEFICIENCY_TLR2_4			1.648																																						42	19	23				113	93
REACTOME_RNA_POLYMERASE_III_CHAIN_ELONGATION											1.4		1.628	2.533						1.378										1.816											44		29	15		13	150	133
REACTOME_MAPK3_ERK1_ACTIVATION										3.093	2.297								4.137	3.241																											12		10
REACTOME_DOWNREGULATION_OF_SMAD2_3_SMAD4_TRANSCRIPTIONAL_ACTIVITY					1.625					1.307	3.752		1.775			1.471	2.522			2.907		3.375	1.387	2.04	1.319	2.497															6	3					7	5
REACTOME_SYNTHESIS_OF_IP2_IP_AND_INS_IN_THE_CYTOSOL										1.467									2.067		1.322																										12	9
REACTOME_PROTEIN_METHYLATION							2.013			1.557	2.165			1.719					1.586	2.127		1.913						1.919		1.837	1.983		2.379								9	6					12	8
REACTOME_KERATAN_SULFATE_DEGRADATION												1.429									1.424																										10		7
REACTOME_NETRIN_MEDIATED_REPULSION_SIGNALS										1.306																																8					44	34
REACTOME_RESOLUTION_OF_ABASIC_SITES_AP_SITES			1.56						2.781	5.513	6.586		1.75	3.647		1.384		2.048	6.318	5.644		1.555	2.779							1.463	2.614		5.045														4	4
REACTOME_REGULATION_OF_INSULIN_SECRETION										7.695	6.989								7.275	6.842																					8	7					14	9
REACTOME_TRANSCRIPTIONAL_REGULATION_OF_PLURIPOTENT_STEM_CELLS				1.641							1.644								1.761	2.77								1.437															7				38	34
REACTOME_DOWNSTREAM_SIGNAL_TRANSDUCTION				1.764	1.915					5.556	5.411								4.172	5.32																					4					2	10	8
REACTOME_PLATELET_AGGREGATION_PLUG_FORMATION				1.62	1.514												1.818																								11		7				17	11
REACTOME_PLASMA_LIPOPROTEIN_REMODELING												1.604																													4						7	6
REACTOME_SEMA4D_MEDIATED_INHIBITION_OF_CELL_ATTACHMENT_AND_MIGRATION										2.016						1.914	2.829		2.046	1.701						1.635					3.544	2.975									17	9				6	55	48
REACTOME_UCH_PROTEINASES				1.811					1.602	20.661	31.88		5.378	6.107		1.329	1.547		18.531	31.409		4.652	3.958		2.117	1.546					12.643		13.813					3	3		5	4					13	8
REACTOME_SPRY_REGULATION_OF_FGF_SIGNALING										4.585	7.432								3.748	7.352																					13	8					32	25
REACTOME_ACTIVATION_OF_NIMA_KINASES_NEK9_NEK6_NEK7				2.301	2.153						1.887			1.6					2.358	4.186																					7	5					14	11
REACTOME_NOREPINEPHRINE_NEUROTRANSMITTER_RELEASE_CYCLE			1.319							1.425																												8	6		24	14	10				50	31
REACTOME_MET_RECEPTOR_RECYCLING										4.103	3.288								3.119	3.241																					4						6
REACTOME_AKT_PHOSPHORYLATES_TARGETS_IN_THE_CYTOSOL				1.38						1.467	2.551		2.061						2.067	3.402																					18		13				59	46
REACTOME_ORC1_REMOVAL_FROM_CHROMATIN							1.795		4.529	14.397	29.32		5.13	9.051					18.147	32.806		2.577	4.623							1.711	8.971		15.548								3						6	4
REACTOME_TRANSLESION_SYNTHESIS_BY_POLH							1.896		3.799	2.95	6.496		1.543	1.601		1.697			5.404	8.862											2.444		4.149								4						7	4
REACTOME_IL_6_TYPE_CYTOKINE_RECEPTOR_LIGAND_INTERACTIONS										2.092		2.109							2.753		2.86								1.455												10		7				16		12
REACTOME_ASSEMBLY_OF_THE_ORC_COMPLEX_AT_THE_ORIGIN_OF_REPLICATION							1.361		2.355				2.715	4.454								1.822	2.856																					3			9		7
REACTOME_SIGNALING_BY_MST1												1.378									1.356											1.412															7	5
REACTOME_TNFS_BIND_THEIR_PHYSIOLOGICAL_RECEPTORS												1.853																				1.303															51	46
REACTOME_NR1H3_NR1H2_REGULATE_GENE_EXPRESSION_LINKED_TO_CHOLESTEROL_TRANSPORT_AND_EFFLUX										2.322		1.649				1.914			2.367		1.678
REACTOME_METABOLISM_OF_FOLATE_AND_PTERINES									1.644	1.557				1.719								1.307			1.674	1.96												7	6		18	11					24	18
REACTOME_SIGNALING_BY_CYTOSOLIC_FGFR1_FUSION_MUTANTS										1.934	3.665								2.55	3.61															1.471												7	6
REACTOME_NR1H2_NR1H3_REGULATE_GENE_EXPRESSION_LINKED_TO_GLUCONEOGENESIS																			2.173		1.356																				4	3					8	5
REACTOME_UPTAKE_AND_FUNCTION_OF_DIPHTHERIA_TOXIN				1.641	1.382					2.762	3.27								2.785	3.231											6.202	2.264	2.777						3
REACTOME_TP53_REGULATES_TRANSCRIPTION_OF_SEVERAL_ADDITIONAL_CELL_DEATH_GENES_WHOSE_SPECIFIC_ROLES_IN_P53_DEPENDENT_APOPTOSIS_REMAIN_UNCERTAIN									1.75				1.4	1.929		1.384		1.745	1.496												1.613										8	4	4				17	14
REACTOME_DNA_DAMAGE_RECOGNITION_IN_GG_NER										6.974	8.444		3.364	4.501					5.601	9.316		1.555	1.468		2.196		2.165				6.322		6.029														6	5
REACTOME_INTERLEUKIN_35_SIGNALLING										3.294		1.56							2.519																												13	9
REACTOME_MET_ACTIVATES_RAS_SIGNALING		1.417								2.015	2.141								1.401	2.112																					9		8				16
REACTOME_REGULATED_PROTEOLYSIS_OF_P75NTR				2.367	1.711					2.015		1.715							1.401													1.632									16	7	9				53	47
REACTOME_CHONDROITIN_SULFATE_BIOSYNTHESIS							1.842		2.536	2.751		3.833									1.744			1.588																								3
REACTOME_MODULATION_BY_MTB_OF_HOST_IMMUNE_SYSTEM										1.518	1.887								1.542	1.866													1.479					5		3							17		13
REACTOME_SYNTHESIS_SECRETION_AND_INACTIVATION_OF_GLUCAGON_LIKE_PEPTIDE_1_GLP_1	1.928		3.045							1.645																										1.31				2								3
REACTOME_TOLL_LIKE_RECEPTOR_TLR1_TLR2_CASCADE	1.317			1.684	2.06					6.87	8.505			1.986		3.623	5.478		7.034	10.468					3.19	4.708		2.746	2.43		2.283		3.127														6	5
REACTOME_CATION_COUPLED_CHLORIDE_COTRANSPORTERS																												1.693	1.995																		20	15
REACTOME_INTEGRATION_OF_PROVIRUS										3.497	6.202			1.41					3.529	4.729																		6			14	9					32	20
REACTOME_INTERLEUKIN_12_FAMILY_SIGNALING					1.439					6.76	9.702						1.36		6.257	9.538						1.357												42	32		105	53	52			15	269	160	109
REACTOME_GLYCEROPHOSPHOLIPID_CATABOLISM	1.317																					1.643									1.712		1.479					4	4								9		9
REACTOME_ACTIVATION_OF_BAD_AND_TRANSLOCATION_TO_MITOCHONDRIA				1.302						4.03	6.504		1.322						4.07	6.431																		9	6		16	10		9		6	44	23	21
REACTOME_RUNX3_REGULATES_NOTCH_SIGNALING				1.951						2.037		1.328	1.4						2.751		1.322										3.166	2.149															4
REACTOME_G0_AND_EARLY_G1							1.568		3.287	2.693	3.246		1.494	2.735					3.307	3.954			1.88													1.566
REACTOME_SIGNALING_BY_FGFR2_IN_DISEASE										4.512	7.544		1.492						6.556	9.275													1.681								37	17	20				106	55	51
REACTOME_TRANSCRIPTION_OF_THE_HIV_GENOME				2.791	2.371					8.626	17.923		3.068	3.436		2.099			10.903	20.92		2.629	2.156								1.831		2.982
REACTOME_PINK1_PRKN_MEDIATED_MITOPHAGY										5.193	9.184					1.509		1.333	4.43	7.866			1.433		1.368					1.711	3.605		2.826														8	7
REACTOME_PYRUVATE_METABOLISM_AND_CITRIC_ACID_TCA_CYCLE										11.795	16.14								13.769	17.024											4.252		5.371							3	9		6				17	14
REACTOME_RECEPTOR_MEDIATED_MITOPHAGY										2.762	3.069								2.043	3.022					1.46			1.437
REACTOME_PKA_MEDIATED_PHOSPHORYLATION_OF_CREB										2.157	1.872								3.456	2.517																		12	10		29		18	11			59		39
REACTOME_NR1H2_NR1H3_REGULATE_GENE_EXPRESSION_LINKED_TO_LIPOGENESIS																			2.57	1.559																											7	5
REACTOME_DEFECTIVE_GALNT3_CAUSES_FAMILIAL_HYPERPHOSPHATEMIC_TUMORAL_CALCINOSIS_HFTC	1.46	1.965			1.382																																										14	11
REACTOME_FATTY_ACYL_COA_BIOSYNTHESIS			1.58							2.322						1.413			1.96	1.759					1.709		1.58																				17	14
REACTOME_CTLA4_INHIBITORY_SIGNALING										3.883	5.996								2.046	4.004					1.42	1.74															5						15	10
REACTOME_TRNA_PROCESSING				5.863	6.972					13.226	11.282	2.057	6.835	12.137		1.794		1.817	15.53	10.327	3.575	6.153	7.681								2.47		4.385			1.31					17		13	10	7		34		27
REACTOME_NUCLEOTIDE_EXCISION_REPAIR				1.584					2.753	18.362	21.722		5.804	9.56		2.611		2.307	19.429	26.301		2.904	3.707		2.693		2.989				10.243		11.306														12	6
REACTOME_TRANSLATION_OF_REPLICASE_AND_ASSEMBLY_OF_THE_REPLICATION_TRANSCRIPTION_COMPLEX										1.621	3.658					1.44	1.331		1.653	2.658		2.395		1.397		1.327												39		28	117	45	72	45		26	302	101	201
REACTOME_VEGFR2_MEDIATED_VASCULAR_PERMEABILITY				3.011	2.032					3.883	4.855								3.934	4.768											3.712	1.936	1.725								5		5				10		8
REACTOME_ONCOGENIC_MAPK_SIGNALING				1.89						12.904	13.633						1.416		11.637	13.384					1.529	2.478		1.996	2.622		1.423																10		7
REACTOME_CAMK_IV_MEDIATED_PHOSPHORYLATION_OF_CREB										1.557	1.455								2.274	1.44																		4	4								8		8
REACTOME_DISEASES_OF_PROGRAMMED_CELL_DEATH		1.484			1.379		1.485		1.342	2.915	5.411		1.381				1.45		3.538	5.32																		4		3							13		13
REACTOME_RHO_GTPASES_ACTIVATE_RHOTEKIN_AND_RHOPHILINS										2.545	1.577								2.57	1.559											1.439	1.826															21	12
REACTOME_PECAM1_INTERACTIONS										1.795																																					15	7
REACTOME_SUMOYLATION_OF_DNA_REPLICATION_PROTEINS					2.26					4.571	7.936		5.826	8.624					4.652	7.809		3.712	3.811										2.152								6						12		8
REACTOME_HS_GAG_DEGRADATION										3.646		5.094							2.429		3.41			1.478																4	13	8					28		20
REACTOME_MRNA_EDITING_C_TO_U_CONVERSION																			1.326																						4	4					6	3
REACTOME_MITOTIC_SPINDLE_CHECKPOINT										10.125	17.837		10.601	18.213		7.191	2.966	3.98	12.811	22.124		3.693	6.926		5.352	2.386	2.399				3.276		2.686								6						14	11
REACTOME_DISPLACEMENT_OF_DNA_GLYCOSYLASE_BY_APEX1										2.545	2.481								1.795				1.386																								7
REACTOME_RUNX1_REGULATES_TRANSCRIPTION_OF_GENES_INVOLVED_IN_DIFFERENTIATION_OF_KERATINOCYTES				1.378																																											6		6
REACTOME_FIBRONECTIN_MATRIX_FORMATION										1.783		1.987																														3		3		3	10	9
REACTOME_BH3_ONLY_PROTEINS_ASSOCIATE_WITH_AND_INACTIVATE_ANTI_APOPTOTIC_BCL_2_MEMBERS										1.765	2.481									1.559								1.541	1.835											2							5		5
REACTOME_HUR_ELAVL1_BINDS_AND_STABILIZES_MRNA										1.306	1.719								1.326	1.701											1.569		2.398					4		3	6		4				9	7
REACTOME_PROCESSIVE_SYNTHESIS_ON_THE_C_STRAND_OF_THE_TELOMERE	1.319									1.307	2.687			1.601				1.454	1.338	2.638											1.795		3.109
REACTOME_ACETYLCHOLINE_BINDING_AND_DOWNSTREAM_EVENTS	1.55		2.44		1.488					1.467		1.909																								1.429
REACTOME_METABOLISM_OF_COFACTORS										2.326	5.411					2.399		2.251	2.985	5.332					1.545						2.444		3.109	1.424		1.31					4						7
REACTOME_IRS_ACTIVATION	1.506	1.886																										1.904	2.208									3	3								10	7
REACTOME_RETROGRADE_NEUROTROPHIN_SIGNALLING										2.037	2.551								2.751	3.402																					8	5					17	9
REACTOME_SIGNALING_BY_ERBB2_IN_CANCER		1.581		2.509	1.488					3.446	2.641								2.888	2.585											2.412	1.982			1.333												4	3
REACTOME_ATF6_ATF6_ALPHA_ACTIVATES_CHAPERONE_GENES				1.775	1.803								3.718	3.489								2.932	1.313	1.632															2									3
REACTOME_SIGNALING_BY_NODAL	1.302	1.774								1.645														1.588				1.789	2.2																		7	4
REACTOME_INACTIVATION_OF_CDC42_AND_RAC1										2.016									2.046																												80	72
REACTOME_DAP12_SIGNALING										1.518	2.362									1.738
REACTOME_SHC1_EVENTS_IN_ERBB4_SIGNALING				1.38	1.488																											1.408															6
REACTOME_VLDLR_INTERNALISATION_AND_DEGRADATION										3.294	2.879								3.324	2.831																			2
REACTOME_NR1H2_NR1H3_REGULATE_GENE_EXPRESSION_TO_LIMIT_CHOLESTEROL_UPTAKE																					1.356																											3
REACTOME_MITOTIC_METAPHASE_AND_ANAPHASE				2.271	1.874					38.386	62.061		12.466	22.358		5.391	2.684	2.654	45.405	67.568		4.747	8.193		5.199	3.57	1.58				11.355		12.424								5		3				8		7
REACTOME_NUCLEAR_ENVELOPE_BREAKDOWN				2.498	2.507					4.021	6.141		6.374	7.875					4.628	6.794		4.933	4.145	1.319							3.791		3.127																3
REACTOME_INTERLEUKIN_12_SIGNALING					1.724					5.58	9.608						1.566		4.477	9.46						1.563												3	3			3		3		3			6
REACTOME_P75NTR_SIGNALS_VIA_NF_KB					1.382					2.277	4.036								2.308	3.982											2.092		1.619								8		5				13	10
REACTOME_PEXOPHAGY										2.762	4.142								2.785	4.094											1.954		2.026														7
REACTOME_HEDGEHOG_LIGAND_BIOGENESIS										17.31	21.446		2.444	2.992					18.549	22.321		2.002	1.302								7.439		11.033					3	3								8		6
REACTOME_CREB1_PHOSPHORYLATION_THROUGH_THE_ACTIVATION_OF_ADENYLATE_CYCLASE											2.879						1.38		1.829	3.838																					4		3
REACTOME_SIGNALING_BY_MRAS_COMPLEX_MUTANTS										2.016	2.693								2.046	2.657
REACTOME_CONSTITUTIVE_SIGNALING_BY_EGFRVIII	1.506	2.017								2.487	3.27								2.519	3.222															1.511												11		7
REACTOME_GROWTH_HORMONE_RECEPTOR_SIGNALING										2.622	2.854								2.662	2.794								1.631													8		5				15	13
REACTOME_MICRORNA_MIRNA_BIOGENESIS										3.652	3.487		1.623	1.325					6.027	5.111		1.315									2.502		2.589														8	5
REACTOME_SYNTHESIS_OF_UDP_N_ACETYL_GLUCOSAMINE										2.912	1.719								2.046	1.701																		5	5			4					15		15
REACTOME_SIGNALING_BY_KIT_IN_DISEASE										2.751	5.196								2.785	5.12																					5	4					9	4
REACTOME_RUNX3_REGULATES_BCL2L11_BIM_TRANSCRIPTION	1.506	1.886																						1.369				1.904	2.208												40		26			6	122	97
REACTOME_AFLATOXIN_ACTIVATION_AND_DETOXIFICATION												1.338	1.543	2.449					2.36		1.338																	16			37		23				103	42	61
REACTOME_PHOSPHORYLATION_OF_EMI1					1.382						2.095			1.719					2.785	4.669																					30	17	13	15		15	86	75
REACTOME_SYNTHESIS_SECRETION_AND_INACTIVATION_OF_GLUCOSE_DEPENDENT_INSULINOTROPIC_POLYPEPTIDE_GIP	2.499		3.744																																						42	18	24				134	108
REACTOME_APOPTOTIC_FACTOR_MEDIATED_RESPONSE				1.577						3.924	3.665								5.807	4.552													1.492								6		4				6
REACTOME_G_PROTEIN_BETA_GAMMA_SIGNALLING											1.58								1.657	2.085																					14		12				71	65
REACTOME_DEFECTS_IN_VITAMIN_AND_COFACTOR_METABOLISM										2.979	1.7								4.43	1.67	2.093		1.433																								12	10
REACTOME_HOST_INTERACTIONS_OF_HIV_FACTORS				1.775					1.354	20.414	39.946		9.2	13.262					22.256	39.325		5.35	5.951								8.35		14.796										5	5		5	15	12
REACTOME_RESPONSE_OF_MTB_TO_PHAGOCYTOSIS										4.109	7.678								4.163	7.586		1.441	1.387
REACTOME_G_BETA_GAMMA_SIGNALLING_THROUGH_PI3KGAMMA																			1.553	1.456																											5		4
REACTOME_E2F_ENABLED_INHIBITION_OF_PRE_REPLICATION_COMPLEX_FORMATION									2.042				4.051	5.04						2.448		1.382	2.369																								11	10
REACTOME_RUNX2_REGULATES_OSTEOBLAST_DIFFERENTIATION				1.627						1.621	2.854									2.794																					6	3					12	11
REACTOME_CS_DS_DEGRADATION	3.353	2.095	1.485							3.497		4.518							3.534		4.382							2.101	2.507												4		3				8		8
REACTOME_INWARDLY_RECTIFYING_K_CHANNELS																						1.71		1.437																2
REACTOME_NF_KB_IS_ACTIVATED_AND_SIGNALS_SURVIVAL					1.553					1.621	2.699								1.653	2.658											1.712										15	8	7				28		20
REACTOME_SEROTONIN_NEUROTRANSMITTER_RELEASE_CYCLE			1.319							1.425
REACTOME_S_PHASE	1.672		1.952	2.479	2.139		3.992		10.164	26.658	46.442		9.418	17.249		2.409		2.237	31.098	50.124		5.08	8.644		2.388	1.976		3.078		3.504	12.496		17.532														8	6
REACTOME_RNA_POLYMERASE_I_TRANSCRIPTION_TERMINATION				2.097	1.826					3.147	5.097		1.714	2.485		1.642		1.655	2.662	4.202		2.544	3.204															64	39	25	143	68	75	43		20	397	226	171
REACTOME_DISEASES_OF_CARBOHYDRATE_METABOLISM				1.486						5.751	1.993	2.941							5.84	1.947	3.001										2.355		2.049
REACTOME_CREB_PHOSPHORYLATION																3.182	4.457								1.923	2.966													3
REACTOME_FCERI_MEDIATED_NF_KB_ACTIVATION										6.618	18.351			3.006					8.66	20.539											3.812		7.223														7	4
REACTOME_GRB2_EVENTS_IN_ERBB2_SIGNALING					1.382					1.699																			1.488			1.306									7	5					14	11
REACTOME_NUCLEOBASE_BIOSYNTHESIS				1.302						3.211	4.238			1.861					3.242	4.186											2.203		3.598														10	6
REACTOME_RAF_ACTIVATION										8.208	11.52								6.619	9.183						1.31															20	11	9				51	33	18
REACTOME_NA_CL_DEPENDENT_NEUROTRANSMITTER_TRANSPORTERS	1.957	1.815																			1.338																		4		13	10					26	14
REACTOME_BETA_OXIDATION_OF_PRISTANOYL_COA																1.794			1.795	1.559																											7
REACTOME_ASSEMBLY_OF_COLLAGEN_FIBRILS_AND_OTHER_MULTIMERIC_STRUCTURES	2.053	3.143		2.079	1.352					4.398		7.514							5.006		8.39											1.645				1.31		3						5		5	11	9
REACTOME_REMOVAL_OF_AMINOTERMINAL_PROPEPTIDES_FROM_GAMMA_CARBOXYLATED_PROTEINS										1.557		1.892																															3						4
REACTOME_TNF_SIGNALING				2.175	1.832		1.556			7.661	2.411	4.116	1.441						8.587	2.907	4.098	1.694		2.092							2.224																6	6
REACTOME_RRNA_PROCESSING_IN_THE_MITOCHONDRION										2.487		1.56		2.102					2.519		1.551												1.926								5	5
REACTOME_MYD88_INDEPENDENT_TLR4_CASCADE				3.003	4.49					9.647	11.449		1.497	2.501		3.061	4.744		9.23	12.813					3.19	4.708		2.171	1.835		2.283		2.591					19		14	26	13					83	47	36
REACTOME_COOPERATION_OF_PREFOLDIN_AND_TRIC_CCT_IN_ACTIN_AND_TUBULIN_FOLDING	1.39	1.368								11.693	15.661								12.988	15.475											7.176		6.634								19	12					64	50
REACTOME_APC_C_MEDIATED_DEGRADATION_OF_CELL_CYCLE_PROTEINS				1.428						18.305	34.853		3.351	7.744					21.192	36.926		1.528	2.721		1.726						7.752		10.587															6
REACTOME_GAMMA_CARBOXYLATION_TRANSPORT_AND_AMINO_TERMINAL_CLEAVAGE_OF_PROTEINS										2.015		2.48							1.401		1.706																										10
REACTOME_DUAL_INCISION_IN_GG_NER							1.652		3.687	6.214	8.828		2.537	3.46		1.744		1.954	7.833	9.677		2.363	2.626								2.964		4.761								5	5
REACTOME_TRAFFICKING_OF_GLUR2_CONTAINING_AMPA_RECEPTORS											1.477									1.456																		31	24		102	41	61			10	296	179	117
REACTOME_DISEASES_OF_MISMATCH_REPAIR_MMR														1.867									1.797
REACTOME_RNA_POLYMERASE_II_TRANSCRIBES_SNRNA_GENES				1.627	1.655					5.118	8.826		4.849	8.232		2.679	1.432	1.454	9.142	11.816		2.968	2.951								3.482		5.983								10	8				4	28	23
REACTOME_CARGO_RECOGNITION_FOR_CLATHRIN_MEDIATED_ENDOCYTOSIS				1.477	1.874					9.412	5.911	2.692	1.543	1.391					8.485	6.328	1.84	4.933	2.768	2.266							2.349		1.905								7						9
REACTOME_SIGNALING_BY_FGFR4_IN_DISEASE										2.762	3.069								2.785	3.022															1.571												9	9
REACTOME_SIGNALING_BY_ERBB4	1.632	1.934		1.514	1.414					4.322	3.664								3.029	3.017																											6		6
REACTOME_FRS_MEDIATED_FGFR1_SIGNALING										1.307	1.623								1.785	1.592																						4		3		2	11	7
REACTOME_SIGNALLING_TO_RAS	1.302									2.751	1.872								2.785	1.838																							4				10
REACTOME_THE_ACTIVATION_OF_ARYLSULFATASES				2.077	1.553					2.245		2.867										1.643		2.134							1.712	1.464														2	8	6
REACTOME_INTERLEUKIN_17_SIGNALING				1.995	2.336					10.497	9.313	1.487		1.635		2.566	4.289		9.925	11.656					2.253	3.471		2.163	1.652		3.082		2.373
REACTOME_HIGHLY_SODIUM_PERMEABLE_POSTSYNAPTIC_ACETYLCHOLINE_NICOTINIC_RECEPTORS				1.502	2.153					1.518		1.73																										8	5			7		7		4	28	11	17
REACTOME_REGULATION_OF_SIGNALING_BY_CBL										3.646	6.823					1.509	2.582		3.016	5.689					1.975	3.524															17	12					39	22
REACTOME_REGULATION_OF_IFNA_SIGNALING										1.412																																					8
REACTOME_ACTIVATION_OF_KAINATE_RECEPTORS_UPON_GLUTAMATE_BINDING										1.814								1.686	1.861																						15		10				52	29	23
REACTOME_INTRAFLAGELLAR_TRANSPORT				2.88	2.996					4.385	6.023			1.563		2.771	2.016		5.601	6.664		2.097	3.407		1.989						2.138	2.967									15	9					40	27
REACTOME_TRISTETRAPROLIN_TTP_ZFP36_BINDS_AND_DESTABILIZES_MRNA											2.957		2.393	3.625		1.836		1.568		2.907		1.307	1.67		1.674					1.837	2.698		3.34					3		3						2			6
REACTOME_VITAMIN_C_ASCORBATE_METABOLISM										2.016									2.046									1.614																				3
REACTOME_NICOTINATE_METABOLISM										2.14		2.151											1.709																								28	20
REACTOME_GLYCOGEN_STORAGE_DISEASES				2.367	1.382					1.699	2.284								2.308	3.047											2.092		2.463								16	10					36	25
REACTOME_NEGATIVE_REGULATION_OF_MET_ACTIVITY										3.883	4.994								4.723	5.91																											46	43
REACTOME_RUNX2_REGULATES_BONE_DEVELOPMENT				2.616	2.391					2.14	2.834								2.178	2.77								1.437																			11		10
REACTOME_REGULATION_OF_FZD_BY_UBIQUITINATION										2.56		1.633							2.598			2.191		2.167							2.249	1.634						5	4							3	24	12	12
REACTOME_NUCLEAR_ENVELOPE_NE_REASSEMBLY					1.781					13.741	18.659		2.705	4.516					15.606	18.383		2.78	3.747								2.364		1.718					4	4		7						16	10
REACTOME_APOBEC3G_MEDIATED_RESISTANCE_TO_HIV_1_INFECTION										2.151	3.683									2.32																						3				2
REACTOME_INHIBITION_OF_REPLICATION_INITIATION_OF_DAMAGED_DNA_BY_RB1_E2F1				1.465					1.79	4.833	5.928								3.008	4.672					1.308	1.327							1.833														5	5
REACTOME_PURINE_RIBONUCLEOSIDE_MONOPHOSPHATE_BIOSYNTHESIS				1.562						2.487	3.881								2.519	3.838											1.825		2.919														7		7
REACTOME_CYCLIN_A_CDK2_ASSOCIATED_EVENTS_AT_S_PHASE_ENTRY				2.806	1.965				3.27	20.184	32.144		3.526	4.785					21.348	31.707		2.777	2.812		1.457	1.36		1.474			8.059		10.863					4	4
REACTOME_CELL_EXTRACELLULAR_MATRIX_INTERACTIONS	1.371	1.866		1.577	1.907					5.74	4.613								3.97	4.552												1.826									13	9					14	10
REACTOME_GLYCOLYSIS				1.951	1.878					6.432	10.824		5.044	7.175		2.032		1.65	7.148	9.807		3.474	3.285								4.674		7.478								8						16	10
REACTOME_MAPK_TARGETS_NUCLEAR_EVENTS_MEDIATED_BY_MAP_KINASES				1.641	1.826					3.147	5.097					3.696	4.847		3.769	6.804					2.023	3.824		2.08	2.576																		4		4
REACTOME_TP53_REGULATES_TRANSCRIPTION_OF_GENES_INVOLVED_IN_G1_CELL_CYCLE_ARREST				1.38						1.467									1.496	1.736									1.551												12		8	6			24		18
REACTOME_DNA_REPLICATION_INITIATION				1.378						2.912	2.693								2.93	2.657													1.382								5		5				9		7
REACTOME_IRAK2_MEDIATED_ACTIVATION_OF_TAK1_COMPLEX											2.297									2.265											1.332										3	3
REACTOME_DEPOLYMERISATION_OF_THE_NUCLEAR_LAMINA				1.302						1.858	1.658								1.892	2.369																		4	4		5	3
REACTOME_HYALURONAN_UPTAKE_AND_DEGRADATION							1.652			4.237		3.131							6.778		5.159							1.383	1.652						1.566												12	12
REACTOME_REGULATION_OF_IFNG_SIGNALING										2.037	2.551								2.751	2.511																					10	7					27		26
REACTOME_PROTEIN_UBIQUITINATION										18.665	31.638		2.549	5.087			1.989		20.774	33.727		1.48	3.019			2.56					2.646		2.112					4		3							9		9
REACTOME_TRAFFICKING_OF_MYRISTOYLATED_PROTEINS_TO_THE_CILIUM																1.413	2.007									1.977																					27	21
REACTOME_COHESIN_LOADING_ONTO_CHROMATIN										3.093	4.435			1.335					3.119	4.386						1.492												9	7		13	11					24	17
REACTOME_PTK6_REGULATES_RHO_GTPASES_RAS_GTPASE_AND_MAP_KINASES				1.38	1.488					2.719	2.551					1.384			2.751	2.511																											12	11
REACTOME_INTERLEUKIN_37_SIGNALING		1.747																	2.046		1.638								1.328													4
REACTOME_P75NTR_RECRUITS_SIGNALLING_COMPLEXES										1.621	2.699								1.653	2.658											2.453		1.833								97	48	49	30		23	300	237
REACTOME_GLYOXYLATE_METABOLISM_AND_GLYCINE_DEGRADATION										2.617	3.524								2.662	4.202					2.023		1.832																				6		5
REACTOME_METHIONINE_SALVAGE_PATHWAY											2.095								2.785	3.231																											6	4
REACTOME_SIALIC_ACID_METABOLISM	1.928		1.681							4.584		3.731							2.879		2.01	1.366		1.515														5		3	6	4					11
REACTOME_POLB_DEPENDENT_LONG_PATCH_BASE_EXCISION_REPAIR			1.834								1.719			1.499				1.319		1.701			1.465																								8	6
REACTOME_CONSTITUTIVE_SIGNALING_BY_OVEREXPRESSED_ERBB2										2.015	3.069								2.043	3.022											1.954	1.632															10	6
REACTOME_EXTRA_NUCLEAR_ESTROGEN_SIGNALING	1.317			2.175	2.219					5.959	6.601					1.541	2.691		8.429	10.203					1.34			3.284	3.581		2.852	3.139									13		8				39	23	16
REACTOME_TYPE_I_HEMIDESMOSOME_ASSEMBLY	2.728	3.424								4.728		5.771							2.785		3.407							2.279	2.694		1.954	2.475						19	14			19				9
REACTOME_CHREBP_ACTIVATES_METABOLIC_GENE_EXPRESSION										1.306									1.326
REACTOME_METABOLISM_OF_INGESTED_SEMET_SEC_MESEC_INTO_H2SE																			1.326																						11						21		16
REACTOME_MET_INTERACTS_WITH_TNS_PROTEINS																						2.051		2.375							2.132	1.412									21	13					76	53
REACTOME_MASTL_FACILITATES_MITOTIC_PROGRESSION										4.103	5.748			1.335					4.137	5.679																											26		23
REACTOME_FGFR2_MUTANT_RECEPTOR_ACTIVATION										2.835	4.81		1.586						4.655	6.429													1.471														37	28
REACTOME_LATE_ENDOSOMAL_MICROAUTOPHAGY										4.375	7.289					3.435	2.777		4.441	6.259					2.438	2.759				1.499	1.358										14	7	7				29	21
REACTOME_RHO_GTPASES_ACTIVATE_CIT				1.508						7.433	6.496								8.771	8.862											3.222	3.31			1.441												8	7
REACTOME_VXPX_CARGO_TARGETING_TO_CILIUM										3.193	3.219								3.229	2.41																					5		4
REACTOME_OTHER_INTERLEUKIN_SIGNALING										2.09		1.378							2.129		1.367			1.392																			7				39	38
REACTOME_ANCHORING_FIBRIL_FORMATION	2.292	2.988								2.487		3.259							1.892		2.497										1.519	2.047															7		7
REACTOME_DNA_REPLICATION	1.89		2.948	1.388			4.309		10.222	18.257	34.069		8.265	15.432		2.504		2.838	22.29	37.886		5.042	8.987		1.513			2.647		4.33	11.819		18.969															3
REACTOME_ZINC_INFLUX_INTO_CELLS_BY_THE_SLC39_GENE_FAMILY	1.89		2.776						1.965															1.632	1.553		1.621														9	8					23	19
REACTOME_A_TETRASACCHARIDE_LINKER_SEQUENCE_IS_REQUIRED_FOR_GAG_SYNTHESIS	1.603		1.874							3.446		5.01							1.878		2.813			1.303				1.571										47	33	14	97	60	37	26		13	225	109	116
REACTOME_MTOR_SIGNALLING										5.527	4.582						1.746		4.959	4.496					2.052	2.444					1.457																34	25
REACTOME_INTERLEUKIN_2_FAMILY_SIGNALING										2.015	1.438																							1.35	1.533					6	20		18			6	74	57
REACTOME_PEPTIDE_HORMONE_METABOLISM			1.311	1.378	1.467					2.668		2.124							1.877		1.338											1.361									17	12					29	22
REACTOME_RUNX3_REGULATES_P14_ARF				1.775	2.655					2.247	1.455								2.274	1.44											3.002	2.629															6	5
REACTOME_RHO_GTPASES_ACTIVATE_ROCKS				2.036						6.338	7.678								8.771	10.216											3.222	1.752	1.444													3	24	15
REACTOME_ADENYLATE_CYCLASE_INHIBITORY_PATHWAY										2.037									2.751		1.322																										7	3
REACTOME_ATTACHMENT_OF_GPI_ANCHOR_TO_UPAR										3.393		3.944							2.358		2.693																							4		4
REACTOME_ABERRANT_REGULATION_OF_MITOTIC_G1_S_TRANSITION_IN_CANCER_DUE_TO_RB1_DEFECTS					1.328		1.395		2.712	3.43	5.911								2.753	4.757																											6
REACTOME_BETA_OXIDATION_OF_BUTANOYL_COA_TO_ACETYL_COA														1.867																											8	5					11
REACTOME_CARNITINE_METABOLISM				1.38						2.037			1.4						2.067		1.322	1.548		1.335																				3		2
REACTOME_SIGNALING_BY_ERBB2_ECD_MUTANTS	1.46	1.965								3.706	4.036								3.748	3.982											2.092	1.306			1.511			2	2								4	4
REACTOME_ASSEMBLY_OF_THE_HIV_VIRION										1.699	3.102					2.709	2.045		1.736	2.246					2.491	3.019																					6
REACTOME_TRANSCRIPTIONAL_REGULATION_BY_VENTX				1.528	1.447					3.215	2.621			1.391					3.786	2.555			1.385		1.553							1.359									30	12	18				82	74
REACTOME_NEGATIVE_FEEDBACK_REGULATION_OF_MAPK_PATHWAY										1.783	2.095								1.811	2.071																		9		6							52	37
REACTOME_SIGNALING_BY_LEPTIN		1.417									1.349									1.33								1.437	1.711																		6	3
REACTOME_INTERLEUKIN_6_SIGNALING										2.762	2.141								2.785	2.112																											7	7
REACTOME_BICARBONATE_TRANSPORTERS																			1.583		1.891										1.332																6
REACTOME_INTERLEUKIN_15_SIGNALING										1.467																									1.52								3				5
REACTOME_ARYL_HYDROCARBON_RECEPTOR_SIGNALLING											1.887									1.866											1.712		1.479														10	6
REACTOME_DISEASES_OF_BASE_EXCISION_REPAIR												1.378		1.867							1.356																				39		29	13		8	138	92	46
REACTOME_DEFECTIVE_C1GALT1C1_CAUSES_TN_POLYAGGLUTINATION_SYNDROME_TNPS	1.412	1.911			1.328		1.395		2.712			1.531									1.517																										12	9
REACTOME_BIOSYNTHESIS_OF_SPECIALIZED_PRORESOLVING_MEDIATORS_SPMS										1.307													1.557															30		23	43	23				8	140	64	76
REACTOME_SIGNALING_BY_ACTIVIN	1.611	2.157								2.979		2.07												1.397				2.139	2.576									4		3							13		12
REACTOME_REGULATION_OF_TP53_ACTIVITY_THROUGH_METHYLATION				1.508	1.838					2.326	1.328		1.543	1.601					3.701	1.303	1.87												1.444								10						43	40
REACTOME_APC_C_CDC20_MEDIATED_DEGRADATION_OF_CYCLIN_B										3.215	5.376			2.1		1.431			3.924	6.269			1.349								1.43							8	6		10			7		4	27		27
REACTOME_CHL1_INTERACTIONS										1.765		1.378																1.541										5	5
REACTOME_MTORC1_MEDIATED_SIGNALLING										2.622	5.376					2.011	2.463		3.259	6.269						1.616					1.43							45	21	24	124	52	72	40		17	290	119	171
REACTOME_PROCESSING_OF_SMDT1				2.367	1.382					5.58	8.792			1.784					5.641	8.712																					24	13	11				50	21	29
REACTOME_ACYL_CHAIN_REMODELLING_OF_PI			1.356																																												11	6
REACTOME_TNFR1_INDUCED_PROAPOPTOTIC_SIGNALING													1.497						1.653		1.424																										4
REACTOME_RNA_POLYMERASE_III_TRANSCRIPTION_TERMINATION										1.307	2.254			2.157		2.079	2.522		1.338	2.212					1.319					1.696														4		4	10	9
REACTOME_MET_ACTIVATES_PTPN11																								1.369																	16		13				56	40
REACTOME_DECTIN_2_FAMILY		1.581																																				3	2								8		5
REACTOME_SUMOYLATION_OF_IMMUNE_RESPONSE_PROTEINS										2.762	2.141								2.043	2.112																					12	9					39	32
REACTOME_G_PROTEIN_ACTIVATION										1.617	1.848								1.654	1.808																											4		4
REACTOME_KINESINS		1.368		2.472	3.276					4.905	4.027		2.233	3.85		1.514			6.739	5.171	1.382	1.766	1.877			1.81		2.429	2.48		2.229	2.644						3	3								8	8
REACTOME_DISEASES_OF_DNA_REPAIR										2.487			1.596	3.182					1.829				2.039																3								12	11
REACTOME_LAGGING_STRAND_SYNTHESIS	1.302						2.74		5.046	3.411	5.196		1.471	3.312				1.398	3.456	6.157											3.917		6.36						5		11						20		20
REACTOME_REGULATION_OF_PTEN_LOCALIZATION										2.545	4.788						1.562		3.529	6.154																					6	4		4		4	11		9
REACTOME_RUNX1_REGULATES_TRANSCRIPTION_OF_GENES_INVOLVED_IN_BCR_SIGNALING				3.73	4.982								1.706									1.822																6	6			5					21		15
REACTOME_RESOLUTION_OF_SISTER_CHROMATID_COHESION				1.914	2.153					15.965	24.475		9.069	16.613		4.533	2.108	2.464	19.777	29.914		1.961	4.265		4.549	3.156	1.411				3.857	1.371	2.752								57	28	29				181	135
REACTOME_CASPASE_ACTIVATION_VIA_DEATH_RECEPTORS_IN_THE_PRESENCE_OF_LIGAND				1.747	2.802																											1.306									8		6				13		10
REACTOME_SYNTHESIS_OF_12_EICOSATETRAENOIC_ACID_DERIVATIVES																									1.923																	19					73	39
REACTOME_CYCLIN_D_ASSOCIATED_EVENTS_IN_G1				2.001	2.757				2.521	9.206	13.729		1.697			2.002	2.973		8.538	12.449		2.002		1.481	2.283	3.748					1.613		1.548					19			52		36				200	153
REACTOME_NOTCH3_INTRACELLULAR_DOMAIN_REGULATES_TRANSCRIPTION				2.055						1.518						1.384	2.4		2.51	1.456						1.571					1.362	1.435															17	11
REACTOME_FOLDING_OF_ACTIN_BY_CCT_TRIC										5.35	8.97								7.012	8.899											5.424		7.685								6						16	12
REACTOME_TICAM1_RIP1_MEDIATED_IKK_COMPLEX_RECRUITMENT					1.838		1.311		1.58	3.655	3.505								2.985	3.445						1.843					1.795		1.444
REACTOME_MISMATCH_REPAIR									1.714	2.487	3.27		1.322	2.815					1.892	2.369		1.463	2.718										1.687					6		5
REACTOME_PYRIMIDINE_CATABOLISM													2.352
REACTOME_CONSTITUTIVE_SIGNALING_BY_ABERRANT_PI3K_IN_CANCER	2.069	1.589			1.362		1.652		1.872	3.71	1.66	1.761				1.471	1.472		2.057			2.675		2.245	1.636	1.474		2.599	2.694			2.036															10	8
REACTOME_ZINC_TRANSPORTERS	1.412		2.246						1.644			1.531																																			4
REACTOME_INTERLEUKIN_21_SIGNALING											1.455									1.44																											8	4
REACTOME_CARGO_TRAFFICKING_TO_THE_PERICILIARY_MEMBRANE										8.108	9.814								8.248	8.765											3.358		2.563														6		4
REACTOME_TRANSPORT_OF_MATURE_TRANSCRIPT_TO_CYTOPLASM				2.495	2.389					6.707	9.223		8.966	10.741		1.703		2.431	7.408	7.594		4.777	6.933		2.703		2.245				4.347		4.315									3					5	4
REACTOME_APC_C_CDH1_MEDIATED_DEGRADATION_OF_CDC20_AND_OTHER_APC_C_CDH1_TARGETED_PROTEINS_IN_LATE_MITOSIS_EARLY_G1										15.965	29.561		2.818	6.192		1.568			17.988	30.443		1.314	2.609		2.157						7.844		10.073																8
REACTOME_INSULIN_RECEPTOR_SIGNALLING_CASCADE	1.317	1.501							1.602	4.919	3.386	1.378							5.015	3.297	1.404			1.695										1.567	1.816						14						36	12	24
REACTOME_EPHA_MEDIATED_GROWTH_CONE_COLLAPSE	1.506	2.153		1.764						4.804	4.551								5.637	5.32								1.477			1.631	1.303															14	11
REACTOME_P2Y_RECEPTORS					1.63				1.848																																21	13					69	54
REACTOME_METALLOTHIONEINS_BIND_METALS										1.377	3.069								1.401	3.022												1.632				1.489					18		15				62	55
REACTOME_SIGNALING_BY_NOTCH1_T_7_9_NOTCH1_M1580_K2555_TRANSLOCATION_MUTANT										4.794		5.524							3.418		3.861																											3
REACTOME_FOXO_MEDIATED_TRANSCRIPTION_OF_OXIDATIVE_STRESS_METABOLIC_AND_NEURONAL_GENES	1.466	2.117															2.145			1.671						1.42		2.104	2.6															5		4	17	12
REACTOME_DEACTIVATION_OF_THE_BETA_CATENIN_TRANSACTIVATING_COMPLEX				3.925	3.703					1.815	3.137		1.537			1.702	1.711		2.673	2.489						2.406					2.887	1.326	1.718								4						8	6
REACTOME_CD28_CO_STIMULATION				1.96						3.943	4.036								3.426	3.963											2.425	1.635						4		3							13		9
REACTOME_SYNTHESIS_OF_PG										1.306		1.531	1.392						2.046		2.389																	15	15		25	16					51		47
REACTOME_RUNX1_REGULATES_ESTROGEN_RECEPTOR_MEDIATED_TRANSCRIPTION				1.641	2.307																											1.306								2							6		6
REACTOME_YAP1_AND_WWTR1_TAZ_STIMULATED_GENE_EXPRESSION	2.292	2.988		1.841	1.428								1.322			1.994	2.108									2.095		2.053	2.48											5	13		9	11		11	50	45
REACTOME_DARPP_32_EVENTS										3.215	7.421			1.363					3.924	7.327						1.616												11	10		20	13					45	15	30
REACTOME_ELASTIC_FIBRE_FORMATION				2.108	2.305					8.978		11.943							4.825		6.742										2.16	3.447										5					20	14
REACTOME_DEFECTIVE_B4GALT7_CAUSES_EDS_PROGEROID_TYPE	1.928		2.12							2.157		3.031									1.744							1.789	1.362												4	4					5
REACTOME_FORMATION_OF_INCISION_COMPLEX_IN_GG_NER										9.611	12.529			1.332					8.069	12.348		1.752	1.878		1.964		1.958				1.368		2.287					3					4				8	4
REACTOME_POSTMITOTIC_NUCLEAR_PORE_COMPLEX_NPC_REFORMATION										2.693	5.76		4.804	6.755					3.307	5.664		2.932	3.503										2.444					42	23	19	101	54	47				299	175	124
REACTOME_ENDOGENOUS_STEROLS					1.441																					1.506						1.359						2	2
REACTOME_CYTOSOLIC_IRON_SULFUR_CLUSTER_ASSEMBLY										1.621		1.429	1.497	2.015		1.44			2.274		1.424																				11					4	36	28
REACTOME_MITOCHONDRIAL_FATTY_ACID_BETA_OXIDATION_OF_SATURATED_FATTY_ACIDS										2.015	2.141								2.785	2.112																					21	11	10				38	14	24
REACTOME_EGR2_AND_SOX10_MEDIATED_INITIATION_OF_SCHWANN_CELL_MYELINATION	2.105		1.776	1.348	1.379					1.934							1.45					1.57	1.797			1.444		2.913	3.614		1.631	1.826
REACTOME_CYTOCHROME_C_MEDIATED_APOPTOTIC_RESPONSE										2.979	3.658								4.885	4.672																												5
REACTOME_ADP_SIGNALLING_THROUGH_P2Y_PURINOCEPTOR_1										1.963	2.08								1.553	2.038																					7		6	4		2	16	13
REACTOME_NCAM_SIGNALING_FOR_NEURITE_OUT_GROWTH				1.641						2.493		2.267							2.926		2.799																										16	6	10
REACTOME_RHO_GTPASES_ACTIVATE_FORMINS				2.049	2.219					21.096	24.761		7.287	13.434		4.971	2.875	2.187	23.707	29.022		2.505	4.911		2.591	1.455					5.01	2.103	2.843					9		7	11					3	32	10	22
REACTOME_FCGAMMA_RECEPTOR_FCGR_DEPENDENT_PHAGOCYTOSIS										1.934	6.045					1.486	3.381		2.238	5.864					2.503	4.557					1.54										17		11				81	73
REACTOME_PROLONGED_ERK_ACTIVATION_EVENTS										2.719	4.473								2.751	4.416																								4		4	11	7
REACTOME_ASSEMBLY_OF_ACTIVE_LPL_AND_LIPC_LIPASE_COMPLEXES										1.307		1.848							1.338		1.87																				12		12			3	40	37
REACTOME_SNRNP_ASSEMBLY				1.351	2.454					4.385	8.425		7.753	12.046		1.744	1.424		3.96	6.664		6.21	6.592			1.42					3.709		6.342								7						10	8
REACTOME_COPI_INDEPENDENT_GOLGI_TO_ER_RETROGRADE_TRAFFIC										12.472	14.437								12.636	16.428											2.192		1.373					14	12		22	13					39	20
REACTOME_SUMO_IS_TRANSFERRED_FROM_E1_TO_E2_UBE2I_UBC9										3.393	4.223								2.358	2.909																						3					6	5
REACTOME_TRANSCRIPTIONAL_ACTIVATION_OF_MITOCHONDRIAL_BIOGENESIS									1.583	4.764	5.206		2.131			2.174	2.666		6.021	5.099		3.571	1.518	2.136		1.962		1.474			2.545		2.385								54	22	32				138	93
REACTOME_INTERLEUKIN_27_SIGNALING										2.762	1.349								2.785	1.33																		6		4							24		24
REACTOME_NUCLEAR_SIGNALING_BY_ERBB4				2.033	1.781					1.617																															14		9				23	19
REACTOME_FATTY_ACIDS							1.466		1.714							1.319		1.686																									7				18		14
REACTOME_SOS_MEDIATED_SIGNALLING	1.317	1.698								1.518	2.953								1.542	2.909								1.693	1.995									3	3								5	4
REACTOME_IRF3_MEDIATED_INDUCTION_OF_TYPE_I_IFN										1.621									1.653																													3
REACTOME_COPI_MEDIATED_ANTEROGRADE_TRANSPORT	1.953		2.225							13.154	16.628		1.628						10.752	15.446																						3
REACTOME_MAPK1_ERK2_ACTIVATION										2.545	1.577								2.57	1.559																											18	13
REACTOME_ESTABLISHMENT_OF_SISTER_CHROMATID_COHESION										2.762	5.359			2.205					2.785	5.293					1.46	2.444
REACTOME_KILLING_MECHANISMS										1.795									2.519																						5	4					14	11
REACTOME_WNT5A_DEPENDENT_INTERNALIZATION_OF_FZD4										4.03	3.27								3.242	3.222																											16	6	10
REACTOME_ERK_MAPK_TARGETS										3.646	4.804					2.923	3.565		3.016	4.728					1.368	2.56		1.693	2.09												3
REACTOME_ACTIVATION_OF_THE_MRNA_UPON_BINDING_OF_THE_CAP_BINDING_COMPLEX_AND_EIFS_AND_SUBSEQUENT_BINDING_TO_43S				1.451						18.387	30.86					3.061	4.803		13.837	23.909					7.124	12.461					22.4		31.587														15	11
REACTOME_INTERLEUKIN_10_SIGNALING	1.5	2.267																											1.475									7		6				9		9		10
REACTOME_ACTIVATED_TAK1_MEDIATES_P38_MAPK_ACTIVATION										2.79	2.254					1.471	1.667		2.274	2.212						1.647					3.473		2.747					11		8	28		20				66		48
REACTOME_HDL_ASSEMBLY										1.306									1.326																												28		18
REACTOME_TRANSLESION_SYNTHESIS_BY_POLK							2.013		3.967	3.43	5.911			1.719					5.21	8.297											3.544		5.675								5	3					8
REACTOME_DISSOLUTION_OF_FIBRIN_CLOT	1.611	1.321								2.979		1.429							3.008		1.424										1.712	1.464									11		11			3	45	42
REACTOME_REGULATION_OF_HSF1_MEDIATED_HEAT_SHOCK_RESPONSE				1.33	2.04					8.779	15.476		5.319	8.163					8.948	14.285		4.398	4.122					3.128		3.672	3.424		6.708														5	4
REACTOME_RRNA_MODIFICATION_IN_THE_MITOCHONDRION										1.306		1.531		1.499					1.326		1.515												1.382								10						21	11
REACTOME_SIGNALING_BY_FLT3_ITD_AND_TKD_MUTANTS	1.46	1.965								2.277	5.065								1.736	3.982									1.488						1.511			15	10		34	22					103	52	51
REACTOME_BASIGIN_INTERACTIONS				1.571	1.528		1.652		3.394	2.468		2.271										1.836		1.901								1.435									4	3						3
REACTOME_GPVI_MEDIATED_ACTIVATION_CASCADE										4.177	4.55					1.471	1.956		3.656	3.734					1.316	1.934															4	3
REACTOME_FGFR2_ALTERNATIVE_SPLICING				1.456						5.333	6.722		1.494	1.929		1.841	1.508		7.148	8.767											2.335		3.282							6			11				36	20
REACTOME_CARGO_CONCENTRATION_IN_THE_ER	2.606		3.355										2.632	1.661				1.579	1.963	1.493		1.832																			28	12	16			5	84	75
REACTOME_SUMOYLATION_OF_INTRACELLULAR_RECEPTORS																			1.459														1.593								5	5						4
REACTOME_INHIBITION_OF_THE_PROTEOLYTIC_ACTIVITY_OF_APC_C_REQUIRED_FOR_THE_ONSET_OF_ANAPHASE_BY_MITOTIC_SPINDLE_CHECKPOINT_COMPONENTS										2.56	4.065			2.29					2.598	4.004			2.222															5	5		9	7					26	20
REACTOME_ERYTHROPOIETIN_ACTIVATES_PHOSPHOLIPASE_C_GAMMA_PLCG										1.518									1.542																												5	4
REACTOME_TRANSPORT_OF_NUCLEOSIDES_AND_FREE_PURINE_AND_PYRIMIDINE_BASES_ACROSS_THE_PLASMA_MEMBRANE										3.294	2.001								2.519	1.973																											5		5
REACTOME_TRNA_MODIFICATION_IN_THE_MITOCHONDRION										2.545		1.378							4.722		3.048										2.26		3.428
REACTOME_APOPTOTIC_CLEAVAGE_OF_CELL_ADHESION_PROTEINS					1.711					1.377	2.141								1.401	2.112											1.954	2.475									15	9					36	20	16
REACTOME_TRP_CHANNELS												1.482							2.086		3.162																			6	26		21	15		13	92	88
REACTOME_G_ALPHA_12_13_SIGNALLING_EVENTS				1.969						7.35	1.965	4.589				1.437	1.445		4.885	1.541	2.849	1.454		2.179	1.576	1.943					3.544	3.447						5		3							22		16
REACTOME_INITIATION_OF_NUCLEAR_ENVELOPE_NE_REFORMATION										6.338	7.678								7.526	8.862																		14	8	6	25	11	14	17		11	71		66
REACTOME_C_TYPE_LECTIN_RECEPTORS_CLRS				2.049	2.219					16.292	25.684		2.225	3.41			1.455		19.985	28.069											8.832		9.219
REACTOME_HOMOLOGOUS_DNA_PAIRING_AND_STRAND_EXCHANGE							1.617		2.677	3.081	4.473		3.021	5.066		3.562		4.055	5.404	5.113		1.381	2.588								1.856		3.804							5	13		13	8		7	54	48
REACTOME_WNT5A_DEPENDENT_INTERNALIZATION_OF_FZD2_FZD5_AND_ROR2				1.465						2.979	3.658								1.653	3.607		1.643		1.397																								5
REACTOME_CYTOSOLIC_SULFONATION_OF_SMALL_MOLECULES	1.7		1.945							3.872		2.401							1.66												1.43																6	3
REACTOME_DEGRADATION_OF_THE_EXTRACELLULAR_MATRIX	3.863	6.281		3.283	3.424					6.6		10.766							5.165		8.721								1.4		1.356	2.905									14					4	48	31
REACTOME_DEFECTIVE_EXT2_CAUSES_EXOSTOSES_2			1.485							1.467		1.909										2.261		2.868																	4
REACTOME_CELL_JUNCTION_ORGANIZATION	3.309	4.327		3.698	3.598					10.623	2.673	6.521							6.212	2.187	3.249	3.301		3.707				1.812	1.913		3.815	6.775															4
REACTOME_REGULATION_OF_TP53_EXPRESSION_AND_DEGRADATION					1.583					5.74	6.747		1.383						5.13	5.78					2.244	3.433					2.698		2.589								6		4				12		12
REACTOME_REGULATION_BY_C_FLIP				1.647	2.528					1.377									1.401													1.632									16		11				86	80
REACTOME_DUAL_INCISION_IN_TC_NER				1.577					2.101	10.522	14.882		3.915	5.968		2.295		1.319	14.825	18.875		2.918	3.573								5.312		6.303
REACTOME_MOLYBDENUM_COFACTOR_BIOSYNTHESIS													1.706	1.719
REACTOME_TRAF6_MEDIATED_NF_KB_ACTIVATION											1.554		2.278	2.1					2.662	2.118																						3
REACTOME_PLASMA_LIPOPROTEIN_CLEARANCE										3.943	1.526	1.972							4.655	2.016	2.01							1.383													19	9	10				52	28	24
REACTOME_TRANSCRIPTION_OF_E2F_TARGETS_UNDER_NEGATIVE_CONTROL_BY_DREAM_COMPLEX							1.896		3.799	3.655	3.505			1.601					3.701	3.445			1.557											1.424		1.576					9						14	7
REACTOME_ATF4_ACTIVATES_GENES_IN_RESPONSE_TO_ENDOPLASMIC_RETICULUM_STRESS				1.894						1.72	3.246		3.999	5.607					1.35	3.18		3.637	3.503							1.602	1.757		2.444														16	9
REACTOME_INTERLEUKIN_4_AND_INTERLEUKIN_13_SIGNALING	4.287	5.15		3.507	2.914					4.74	3.967					2.153		1.383	6.619	4.317	1.877							5.215	4.186	1.428		1.634		1.567	1.885						6		5				11		8
REACTOME_TICAM1_TRAF6_DEPENDENT_INDUCTION_OF_TAK1_COMPLEX					1.711					2.015	3.069									2.112						1.433													2							2
REACTOME_ADP_SIGNALLING_THROUGH_P2Y_PURINOCEPTOR_12										1.868	2.346								1.908	2.306																		3	3
REACTOME_SIGNAL_ATTENUATION	1.89	2.402								1.557	2.297								1.583	2.265								1.477	1.782																		5		4
REACTOME_SIGNALING_BY_MAPK_MUTANTS											1.887																																3
REACTOME_SUPPRESSION_OF_APOPTOSIS																						1.643	1.546																								5	4
REACTOME_P130CAS_LINKAGE_TO_MAPK_SIGNALING_FOR_INTEGRINS					1.428
REACTOME_DETOXIFICATION_OF_REACTIVE_OXYGEN_SPECIES										4.409	5.891								3.336	5.78																			4								15
REACTOME_NOTCH2_INTRACELLULAR_DOMAIN_REGULATES_TRANSCRIPTION																	1.38								1.37	2.347					1.825	2.362									12		8				37	24
REACTOME_SIGNALING_BY_HIPPO				1.442	1.783					5.914	7.371								5.987	7.285									1.362		2.349	1.69															8
REACTOME_ACTIVATED_NTRK2_SIGNALS_THROUGH_CDK5				1.641																																											18
REACTOME_NEGATIVE_REGULATION_OF_FGFR4_SIGNALING										3.71	5.097						1.389		3.194	5.009		1.463		2.166	1.477	1.385																					14		14
REACTOME_ACTIVATION_OF_ATR_IN_RESPONSE_TO_REPLICATION_STRESS	3.177		4.087				4.542		8.921		3.594		6.4	11.119		2.501		3.583	3.336	5.78		3.908	7.324							2.196	4.002		7.181					4		4							18	10
REACTOME_INTERFERON_GAMMA_SIGNALING										2.456		1.413							3.523	1.456	1.758	2.409		1.814				2.258	2.48		1.412																5		5
REACTOME_PI3K_EVENTS_IN_ERBB2_SIGNALING				1.747	1.382					2.277									1.736										1.488			1.306			1.511
REACTOME_ROBO_RECEPTORS_BIND_AKAP5										1.765	2.481								1.795	2.448																					5	3					8	8
REACTOME_ACTIVATION_OF_THE_AP_1_FAMILY_OF_TRANSCRIPTION_FACTORS				1.775	1.803						1.455			1.335					2.274	3.241																					6	4					7		6
REACTOME_PI3K_EVENTS_IN_ERBB4_SIGNALING				1.775	1.803																		1.313																								13	8
REACTOME_THE_NLRP3_INFLAMMASOME				1.841	2.914						1.658								1.35	2.369									1.515														4				11		10
REACTOME_RECYCLING_PATHWAY_OF_L1	1.418	2.167		1.537	2.151					7.15	10.179								7.277	10.026											2.41	2.047									3	3
REACTOME_RECYCLING_OF_EIF2_GDP										2.016	2.693		1.392	2.603					4.053	3.814											3.544		5.151
REACTOME_RELEASE_OF_HH_NP_FROM_THE_SECRETING_CELL										2.016		2.359							1.326		1.515																					4					15	15
REACTOME_BIOTIN_TRANSPORT_AND_METABOLISM										2.015	1.349								2.043	1.33																											9		8
REACTOME_MITOCHONDRIAL_BIOGENESIS				1.514					1.673	12.196	12.67		2.621	2.062		1.836	2.206		14.562	13.245	1.716	4.14	2.04	2.179		1.661					7.197		7.494								9		7				38	36
REACTOME_NF_KB_ACTIVATION_THROUGH_FADD_RIP_1_PATHWAY_MEDIATED_BY_CASPASE_8_AND_10				1.562									2.352	2.102					1.829																									6		5	32	19
REACTOME_SIGNALING_BY_TGF_BETA_RECEPTOR_COMPLEX_IN_CANCER										1.306												1.503		1.853																	5			4		4	12	10
REACTOME_MECP2_REGULATES_TRANSCRIPTION_FACTORS																1.413	2.007							1.369																			8				47	42
REACTOME_RECYCLING_OF_BILE_ACIDS_AND_SALTS																1.914		1.622	1.736		2.32																										16	14
REACTOME_TRIF_MEDIATED_PROGRAMMED_CELL_DEATH					1.906																																	30	14	16	72	29	43	22		13	217	118	99
REACTOME_CA_DEPENDENT_EVENTS										3.285	2.944								5.13	3.517																								4		4	13	11
REACTOME_MISCELLANEOUS_SUBSTRATES		1.368							1.848							1.502		1.916			1.551											1.544		1.608	1.566												8	5
REACTOME_CREATINE_METABOLISM	1.779	2.318																																							8		5				16	12
REACTOME_WNT_MEDIATED_ACTIVATION_OF_DVL										2.016		1.531							2.046		1.515					1.635																						7
REACTOME_BETA_OXIDATION_OF_DECANOYL_COA_TO_OCTANOYL_COA_COA										2.762	3.27								2.785	3.231													1.597					6		5									12
REACTOME_FRS_MEDIATED_FGFR4_SIGNALING										1.868	1.7								1.908	1.67				1.478																	14		8				36	13	23
REACTOME_ZBP1_DAI_MEDIATED_INDUCTION_OF_TYPE_I_IFNS										1.525				1.499																			1.346								3	3		2		2
REACTOME_GABA_RECEPTOR_ACTIVATION										1.737									1.5																						60	24	36				162	100	62
REACTOME_KERATAN_SULFATE_BIOSYNTHESIS										3.671		5.386									1.978	2.192		3.038																		4					8	4
REACTOME_KSRP_KHSRP_BINDS_AND_DESTABILIZES_MRNA				2.244	1.328					1.557	2.957		2.393	2.616		1.836		2.431	1.586	2.907		1.913	1.67							1.837	3.544		3.34							3			4				10		7
REACTOME_SEMA4D_IN_SEMAPHORIN_SIGNALING										7.249	5.376	1.378				2.011	3.419		7.345	7.327						1.616					7.119	5.56
REACTOME_ROS_AND_RNS_PRODUCTION_IN_PHAGOCYTES	1.308		2.339							4.608	3.691								2.964	2.358													1.364										2				4
REACTOME_ACTIVATION_OF_PPARGC1A_PGC_1ALPHA_BY_PHOSPHORYLATION										1.557		1.892																													4						11	8
REACTOME_ALTERNATIVE_COMPLEMENT_ACTIVATION																								1.369														30	25		55	33	22				128		120
REACTOME_GLYCOGEN_SYNTHESIS				1.747	1.382					2.277	5.065						2.045		3.748	7.352											2.841		4.622						5		14		9				44	22	22
REACTOME_ERBB2_REGULATES_CELL_MOTILITY				2.495	2.135					1.858		1.761							1.892		1.767								1.515			1.348								7	26		21	10		9	80	70
REACTOME_NUCLEOTIDE_SALVAGE										4.109	3.752		1.775						3.467	2.907		2.002		1.427																							11		8
REACTOME_CLEC7A_INFLAMMASOME_PATHWAY				1.641	2.307									1.719																																	5	4
REACTOME_PURINE_CATABOLISM													3.013	3.512								3.29	2.452																								18		18
REACTOME_EFFECTS_OF_PIP2_HYDROLYSIS										1.315		1.56							1.35		1.572																										16	8
REACTOME_HDR_THROUGH_HOMOLOGOUS_RECOMBINATION_HRR							1.461		2.823	7.311	6.74		3.249	5.013		3.952		4.219	10.915	7.335	2.524	1.542	2.25								3.868		6.154								8		6				20	10	10
REACTOME_E2F_MEDIATED_REGULATION_OF_DNA_REPLICATION				1.309			1.764		3.568	3.646	5.778		2.484	4.093					3.692	6.742			1.433		1.368								2.002
REACTOME_CITRIC_ACID_CYCLE_TCA_CYCLE										7.089	10.474			2.218					8.274	11.729											2.828		4.843								25	10	15				77	66
REACTOME_GAP_FILLING_DNA_REPAIR_SYNTHESIS_AND_LIGATION_IN_GG_NER							1.652		3.394	3.652	6.141		1.623	2.883		1.963		1.928	5.171	7.081											3.987		6.69														6	4
REACTOME_RHO_GTPASES_ACTIVATE_KTN1										3.655	3.069								4.77	3.022
REACTOME_DAP12_INTERACTIONS											1.394																																					3
REACTOME_TLR3_MEDIATED_TICAM1_DEPENDENT_PROGRAMMED_CELL_DEATH				1.641	2.307		1.361		2.355																																			7		7	50	47
REACTOME_GAB1_SIGNALOSOME					1.992					2.092	1.477								1.586	1.456		1.913						1.919	2.363						1.488												13	7
REACTOME_SIGNALING_BY_MEMBRANE_TETHERED_FUSIONS_OF_PDGFRA_OR_PDGFRB																						2.051		2.375									1.732					4		4	6	4				2	9		9
REACTOME_GLUTAMATE_AND_GLUTAMINE_METABOLISM				1.38						5.458	5.608								4.443	4.416																		3		2						2	9	7
REACTOME_ACYL_CHAIN_REMODELLING_OF_PE										1.934		1.405							1.555																			7	7		24	13	11				54	44
REACTOME_DNA_DAMAGE_REVERSAL										2.016	2.693			1.499																	1.569		2.398														7	5
REACTOME_O_GLYCOSYLATION_OF_TSR_DOMAIN_CONTAINING_PROTEINS										4.047		6.278							2.58		4.118											1.417																3
REACTOME_RAS_SIGNALING_DOWNSTREAM_OF_NF1_LOSS_OF_FUNCTION_VARIANTS																									1.923	2.966		1.693	1.995																		11	10
REACTOME_SYNTHESIS_OF_EPOXY_EET_AND_DIHYDROXYEICOSATRIENOIC_ACIDS_DHET																		1.319							2.736	1.635																		5		5	17	15
REACTOME_SUMO_IS_PROTEOLYTICALLY_PROCESSED											2.095									2.071													1.597					9	6		20	15					50	22	28
REACTOME_SWITCHING_OF_ORIGINS_TO_A_POST_REPLICATIVE_STATE							1.441		3.967	14.328	29.193		5.669	11.073					17.683	32.239		3.35	6.542		1.662					1.541	8.832		13.025														6	3
REACTOME_CREB1_PHOSPHORYLATION_THROUGH_NMDA_RECEPTOR_MEDIATED_ACTIVATION_OF_RAS_SIGNALING										3.081	2.452					1.794	2.237		2.58	3.063																			2								9	7
REACTOME_METAL_ION_SLC_TRANSPORTERS	1.603		2.731	1.509	1.488				1.41	1.412		2.151												1.303																	11	6	5				17	16
REACTOME_PROCESSIVE_SYNTHESIS_ON_THE_LAGGING_STRAND	1.506		1.443						1.714	3.211	4.238			1.861					2.519	4.186											2.203		3.598								6	3	3				6	5
REACTOME_RHOBTB2_GTPASE_CYCLE											2.343									2.32													1.732														15	7
REACTOME_TRIGLYCERIDE_CATABOLISM										2.622	5.376								3.924	5.291																											10	9
REACTOME_RECOGNITION_OF_DNA_DAMAGE_BY_PCNA_CONTAINING_REPLICATION_COMPLEX							1.997		4.263	5.29	9.206		2.326	4.265					7.92	11.397		1.521	2.475								2.683		3.916								16		13				59	53
REACTOME_RESPONSE_TO_ELEVATED_PLATELET_CYTOSOLIC_CA2	1.46	1.334		2.013	3.214					7.083	3.805	2.626							2.847	2.511		2.102		1.372							1.536	1.918															10
REACTOME_PYRIMIDINE_SALVAGE										2.015	1.349								2.785	2.112				1.542														5		4	9			5		5	27	21
REACTOME_ERKS_ARE_INACTIVATED		1.321								3.836	4.731						1.331		3.008	4.672						1.327		1.334	1.602																			3
REACTOME_NUCLEOTIDE_LIKE_PURINERGIC_RECEPTORS					1.382				1.673																																						23	15
REACTOME_NOD1_2_SIGNALING_PATHWAY										2.915	1.866		2.393	2.208					2.964	2.358		3.348	1.52	1.902							1.712		1.958					3		3
REACTOME_SULFUR_AMINO_ACID_METABOLISM										1.617	3.881								3.728	4.621											1.694		2.385								9
REACTOME_COBALAMIN_CBL_VITAMIN_B12_TRANSPORT_AND_METABOLISM										2.56									3.93		2.234																										31	22
REACTOME_EXTENSION_OF_TELOMERES	1.39		1.93	1.461			1.395		3.309	7.385	10.76		1.911	5.248		1.413		2.213	6.165	9.662											6.14		9.665														9
REACTOME_INTERLEUKIN_9_SIGNALING											1.577									1.559																								6		6	12	8
REACTOME_MAP2K_AND_MAPK_ACTIVATION										7.199	7.148								6.558	7.036																					4	3					9	9
REACTOME_SYNTHESIS_SECRETION_AND_DEACYLATION_OF_GHRELIN	1.319		2.149																																			2									4	3
REACTOME_REGULATION_OF_BETA_CELL_DEVELOPMENT				1.85									1.537									1.381									2.349	2.364		1.353													13	9
REACTOME_GOLGI_ASSOCIATED_VESICLE_BIOGENESIS										9.07	10.776		2.074	2.706			1.964		5.835	9.699		3.488	4.7		2.96	1.942															40	21	19				115	85
REACTOME_ACYL_CHAIN_REMODELLING_OF_PS										1.868									1.908
REACTOME_G1_S_SPECIFIC_TRANSCRIPTION							2.908		5.637	2.397	3.029		2.411	4.355					4.172	5.32			1.797													1.566					20		14			6	69	55
REACTOME_CHK1_CHK2_CDS1_MEDIATED_INACTIVATION_OF_CYCLIN_B_CDK1_COMPLEX				1.465	1.553					3.836	7.264			2.015					4.885	8.677																											4	4
REACTOME_PTK6_REGULATES_CELL_CYCLE	1.412									1.783	2.095								1.811	2.071								1.789	2.084												13		10				33	25
REACTOME_DEADENYLATION_OF_MRNA										3.652	4.299			2.041		1.963	1.573		4.399	5.111																					4	3
REACTOME_RHO_GTPASES_ACTIVATE_NADPH_OXIDASES																						1.382									1.43																10	5
REACTOME_MITOCHONDRIAL_FATTY_ACID_BETA_OXIDATION_OF_UNSATURATED_FATTY_ACIDS										1.783	3.27								1.811	3.231																					14		11				41	39
REACTOME_BINDING_OF_TCF_LEF_CTNNB1_TO_TARGET_GENE_PROMOTERS				2.097	2.033														1.326																														3
REACTOME_LDL_CLEARANCE										2.95	1.961								3.701	2.638									1.399										3
REACTOME_NEGATIVE_REGULATION_OF_TCF_DEPENDENT_SIGNALING_BY_DVL_INTERACTING_PROTEINS												1.378									1.356																										72	62
REACTOME_XENOBIOTICS		1.641														1.431																			1.367						15	10					42	35
REACTOME_FC_EPSILON_RECEPTOR_FCERI_SIGNALING										10.566	25.409			2.801					14.425	28.3											4.087		6.263														8	6
REACTOME_ANTIVIRAL_MECHANISM_BY_IFN_STIMULATED_GENES				2.229	2.454					10.751	18.395		4.243	7.308					9.583	15.208		4.398	4.747								5.088		6.708								42	18	24				125	104
REACTOME_PHOSPHORYLATION_OF_THE_APC_C										1.645	2.565		1.471	3.312					2.785	4.172			1.516									1.69															6	5
REACTOME_TYSND1_CLEAVES_PEROXISOMAL_PROTEINS										3.393	4.223								3.418	4.186																					16	9					58	39	19
REACTOME_PROTEIN_FOLDING				1.811	1.582					17.432	18.439	1.362	1.364	1.442					15.528	18.131		4.161	1.455	2.811				2.118		1.475	4.765		6.22					4		4				3		3		5
REACTOME_UNWINDING_OF_DNA	2.605		3.848				1.652		3.078		2.879		2.352	3.182					1.829	3.838		1.752	3.068					1.383		2.019	1.825		2.919											5		5			9
REACTOME_CONDENSATION_OF_PROMETAPHASE_CHROMOSOMES										1.377	3.069		2.516	3.327					2.785	5.293																											5	5
[truncated: 60 more columns]
