# Supplementary material for: Transcriptome, proteome, and protein synthesis within the intracellular cytomatrix
Source: iScience. 2023 Jan 13;26(2):105965. doi: 10.1016/j.isci.2023.105965 (PMC9941065; doi:10.1016/j.isci.2023.105965)
Supplement: Table S6. GOBP analysis, related to Figure 4 [file mmc7.xlsx]

## Sheet: Venn_GOBP.ORA-combined_7.29.21
Table S6. GOBP analysis, related to Figure 4. Search Interactive, Select column to see the q-value differences of the pathway
GeneSet	-log10(pValue) CMX_over_CMX.inhib_COMMON.ALL_genes	-log10(pValue) CMX_over_CMX.inhib_COMMON.DOWN_genes	-log10(pValue) CMX_over_CMX.inhib_COMMON.UP_genes	-log10(pValue) CMX_over_CMX.inhib_Ribo_UNIQUE.ALL_genes	-log10(pValue) CMX_over_CMX.inhib_Ribo_UNIQUE.DOWN_genes	-log10(pValue) CMX_over_CMX.inhib_Ribo_UNIQUE.UP_genes	-log10(pValue) CMX_over_CMX.inhib_RNAseq_UNIQUE.ALL_genes	-log10(pValue) CMX_over_CMX.inhib_RNAseq_UNIQUE.DOWN_genes	-log10(pValue) CMX_over_CMX.inhib_RNAseq_UNIQUE.UP_genes	-log10(pValue) CMX_over_Cyt_COMMON.ALL_genes	-log10(pValue) CMX_over_Cyt_COMMON.DOWN_genes	-log10(pValue) CMX_over_Cyt_COMMON.UP_genes	-log10(pValue) CMX_over_Cyt_Ribo_UNIQUE.ALL_genes	-log10(pValue) CMX_over_Cyt_Ribo_UNIQUE.DOWN_genes	-log10(pValue) CMX_over_Cyt_Ribo_UNIQUE.UP_genes	-log10(pValue) CMX_over_Cyt_RNAseq_UNIQUE.ALL_genes	-log10(pValue) CMX_over_Cyt_RNAseq_UNIQUE.DOWN_genes	-log10(pValue) CMX_over_Cyt_RNAseq_UNIQUE.UP_genes	-log10(pValue) CMX.inhib_over_Cyt.inhib_COMMON.ALL_genes	-log10(pValue) CMX.inhib_over_Cyt.inhib_COMMON.DOWN_genes	-log10(pValue) CMX.inhib_over_Cyt.inhib_COMMON.UP_genes	-log10(pValue) CMX.inhib_over_Cyt.inhib_Ribo_UNIQUE.ALL_genes	-log10(pValue) CMX.inhib_over_Cyt.inhib_Ribo_UNIQUE.DOWN_genes	-log10(pValue) CMX.inhib_over_Cyt.inhib_Ribo_UNIQUE.UP_genes	-log10(pValue) CMX.inhib_over_Cyt.inhib_RNAseq_UNIQUE.ALL_genes	-log10(pValue) CMX.inhib_over_Cyt.inhib_RNAseq_UNIQUE.DOWN_genes	-log10(pValue) CMX.inhib_over_Cyt.inhib_RNAseq_UNIQUE.UP_genes	-log10(pValue) Cyt_over_Cyt.inhib_COMMON.ALL_genes	-log10(pValue) Cyt_over_Cyt.inhib_COMMON.DOWN_genes	-log10(pValue) Cyt_over_Cyt.inhib_COMMON.UP_genes	-log10(pValue) Cyt_over_Cyt.inhib_Ribo_UNIQUE.ALL_genes	-log10(pValue) Cyt_over_Cyt.inhib_Ribo_UNIQUE.DOWN_genes	-log10(pValue) Cyt_over_Cyt.inhib_Ribo_UNIQUE.UP_genes	-log10(pValue) Cyt_over_Cyt.inhib_RNAseq_UNIQUE.ALL_genes	-log10(pValue) Cyt_over_Cyt.inhib_RNAseq_UNIQUE.DOWN_genes	-log10(pValue) Cyt_over_Cyt.inhib_RNAseq_UNIQUE.UP_genes		Overlapping gene count CMX_over_CMX.inhib_COMMON.ALL_genes	Overlapping gene count CMX_over_CMX.inhib_COMMON.DOWN_genes	Overlapping gene count CMX_over_CMX.inhib_COMMON.UP_genes	Overlapping gene count CMX_over_CMX.inhib_Ribo_UNIQUE.ALL_genes	Overlapping gene count CMX_over_CMX.inhib_Ribo_UNIQUE.DOWN_genes	Overlapping gene count CMX_over_CMX.inhib_Ribo_UNIQUE.UP_genes	Overlapping gene count CMX_over_CMX.inhib_RNAseq_UNIQUE.ALL_genes	Overlapping gene count CMX_over_CMX.inhib_RNAseq_UNIQUE.DOWN_genes	Overlapping gene count CMX_over_CMX.inhib_RNAseq_UNIQUE.UP_genes	Overlapping gene count CMX_over_Cyt_COMMON.ALL_genes	Overlapping gene count CMX_over_Cyt_COMMON.DOWN_genes	Overlapping gene count CMX_over_Cyt_COMMON.UP_genes
GOBP_LIPID_METABOLIC_PROCESS	16.461	3.86	13.835	23.816	5.731	17.155	7.427	2.073	5.75	70.374	15.499	47.07	33.397	3.341	30.777	9.909	2.4	7.5	57.541	14.283	36.587	30.91	6.697	23.536	11.084	2.545	7.817	10.483	7.677	2.628	18.706	12.177	5.953																7
GOBP_TRANSMEMBRANE_TRANSPORT	20.735	5.477	16.667	27.155	4.786	22.562	12.602	3.243	10.19	96.01	17.501	68.925	24.882		30.579	4.108		5.477	88.444	20.044	58.07	19.367		22.574	3.576		3.061	5.019	1.79	3.972	19.106	13.167	5.556	5.914	1.536	4.828		8			18						51		36
GOBP_INTRACELLULAR_TRANSPORT	7.195	3.249	3.864	35.601	15.178	17.792	2.666	1.377	1.56	100	100	18.283	65.217	31.904	30.031	30.139	19.606	9.551	100	100	21.598	50.436	22.743	24.765	40.263	36.155	7.113	4.492	3.879		59.259	11.345	51.168	3.695	3.827													3
GOBP_ESTABLISHMENT_OF_PROTEIN_LOCALIZATION	10.616	3.988	6.543	48.754	18.263	27.161	9.298	2.816	6.774	100	100	28.363	55.69	23.348	29.036	25.622	16.276	8.439	100	100	31.539	52.551	22.743	26.797	37.143	31.305	7.445	7.852	4.893	2.877	63.4	13.839	51.784	3.177	2.909												9	8
GOBP_CELL_CELL_SIGNALING	15.938	6.333	9.107	26.66	15.172	10.067	10.628	1.9	10.623	54.775	14.415	34.236	27.701	1.711	29.036	6.486	5.465	1.578	51.581	17.94	27.242	29.526	5.547	23.714	5.769	7.051		16.987	15.598	2.137	20.719	14.458	5.87	3.222		2.893					15	10		9	8		32		29
GOBP_CELLULAR_LIPID_METABOLIC_PROCESS	13.411	3.238	10.77	20.554	2.805	18.697	5.079	1.538	4.124	52.708	10.29	37.381	28.224	1.865	28.931	8.503	2.157	6.263	42.146	9.668	28.084	25.63	3.921	22.153	9.944	3.078	6.072	8.055	5.345	2.62	12.796	7.275	5.03														29	14	15
GOBP_CELLULAR_MACROMOLECULE_LOCALIZATION	9.642	4.538	4.821	52.955	18.62	30.99	5.581	1.887	3.881	100	100	37.361	53.58	26.264	24.585	28.251	18.64	8.676	100	100	33.894	55.417	25.635	26.797	39.014	32.407	7.931	7.167	3.945	3.23	71.476	15.593	58.684	4.186	3.827			8		5	20		12				38		26
GOBP_RESPONSE_TO_ENDOGENOUS_STIMULUS	17.432	13.262	4.053	27.477	16.932	9.419	7.768	2.272	5.863	69.57	41.102	22.548	28.848	4.505	24.107	12.855	10.981	2.611	64.701	47.311	15.3	27.074	6.025	20.417	6.619	4.334	2.219	19.238	18.341	1.946	21.962	18.146	4.399	3.222	1.658	1.742					8	4				2	12		11
GOBP_POSITIVE_REGULATION_OF_SIGNALING	16.269	10.901	4.87	31.159	18.738	10.931	8.916	1.513	9.876	76.372	22.753	43.921	28.848	4.603	23.998	9.205	8.644	1.67	69.785	25.018	35.569	31.407	6.988	23.643	9.681	10.705		15.312	12.918	2.56	27.978	18.76	8.297	1.536		1.418											8		7
GOBP_HOMEOSTATIC_PROCESS	17.432	7.629	9.277	29.479	10.794	16.606	11.813	2.302	11.324	100	51.908	44.69	31.009	6.188	23.876	7.658	3.568	3.761	100	53.063	37.625	28.387	8.226	18.88	4.346	3.528		14.397	7.888	5.745	37.459	21.544	13.818	4.864		4.604					8	6
GOBP_TUBE_DEVELOPMENT	13.346	9.73	3.385	21.355	17.165	4.776	10.628	2.637	8.834	41.095	7.676	30.02	19.584		22.911	3.876	3.488		35.966	9.265	22.767	19.87	1.959	19.868	2.208	2.638		16.033	14.175	2.25	17.216	21.66		5.301		5.214					21	11	10				43	32
GOBP_REGULATION_OF_CELL_DIFFERENTIATION	14.781	12.009	2.951	34.337	13.974	17.792	6.035	1.792	4.732	80.212	41.391	30.02	25.1	3.008	22.75	5.73	11.05		83.431	48.112	27.141	19.958	4.497	15.066	2.089	4.663		18.351	17.887	1.692	36.118	26.522	8.796	4.908	2.285	2.448		35	23		104	53	51	32		17	288	185	103
GOBP_POSITIVE_REGULATION_OF_NUCLEOBASE_CONTAINING_COMPOUND_METABOLIC_PROCESS	16.789	14.118	3.057	37.727	26.767	10.453	6.964	1.812	5.834	100	67.717	30.284	48.716	24.111	22.357	23.479	20.148	4.329	100	75.54	25.987	55.701	24.374	28.146	13.422	12.055	2.583	22.065	16.851	4.649	57.736	29.433	24.083	8.939	3.745	4.828										2	11	6
GOBP_REGULATION_OF_INTRACELLULAR_SIGNAL_TRANSDUCTION	16.461	14.926	2.381	36.365	23.296	11.655	14.535	3.315	12.36	81.853	27.225	43.921	32.568	8.747	22.106	22.442	19.673	4.116	74.811	30.345	34.74	41.293	11.549	27.736	24.287	23.965	3.56	22.534	21.135	2.457	34.539	26.354	7.852	4.794	1.694	3.111
GOBP_LIPID_BIOSYNTHETIC_PROCESS	9.181	1.66	8.894	14.027	2.069	12.554	2.869		4.967	37.037	6.625	27.335	21.903	1.93	21.278	5.25	3.377	1.869	30.45	8.277	18.606	17.964	3.142	14.954	4.787	2.152	2.441	5.758	4.039	1.865	5.923	4.651	1.579														18		15
GOBP_REGULATION_OF_TRANSPORT	19.87	10.855	8.353	30.589	10.703	17.792	13.025	4.06	8.856	85.384	33.646	40.505	21.709	2.022	21.25	8.023	3.679	3.994	84.01	33.298	39.385	19.877	5.271	13.916	5.521	4.982		13.788	9.311	3.963	19.901	14.458	5.277	4.828	2.208	2.433		3
GOBP_POSITIVE_REGULATION_OF_BIOSYNTHETIC_PROCESS	20.735	16.15	4.612	42.503	30.952	11.081	5.017		5.73	100	69.109	29.811	40.296	17.253	20.929	28.303	23.042	5.957	100	79.489	25.461	48.347	17.106	28.146	18.485	16.07	3.679	26.999	21.832	4.714	58.291	27.43	26.865	8.939	4.194	4.082							4				11	8
GOBP_CARBOHYDRATE_DERIVATIVE_METABOLIC_PROCESS	9.497	2.291	8.057	25.027	4.289	20.873	7.58		8.924	91.353	20.627	59.172	28.273	6.273	20.846	4.225		5.878	67.356	18.904	39.453	39.461	9.248	28.242	3.163		3.049	2.276		1.552	26.591	10.847	14.405					25		17	95	27	68	28		12	256	168	88
GOBP_NEGATIVE_REGULATION_OF_RESPONSE_TO_STIMULUS	16.635	10.62	5.543	32.284	21.974	9.469	6.085		6.437	72.034	22.399	40.442	27.307	5.844	20.528	11.587	11.608	1.704	56.904	22.231	27.51	33.519	9.514	22.523	16.209	14.073	3.233	16.987	12.918	3.79	23.839	20.332	4.408	3.222	1.717	1.671						6						7
GOBP_GLYCOPROTEIN_METABOLIC_PROCESS	6.939	1.804	5.693	6.373	2.532	3.641	2.788		2.984	28.715		43.25	15.095		20.428			1.893	13.173		21.693	25.908		30.063			1.313				4.212	6.744									21	12					49	32
GOBP_CELL_POPULATION_PROLIFERATION	14.58	10.682	3.717	29.248	18.404	9.752	9.995		13.233	63.081	33.394	23.482	26.972	6.043	19.943	8.635	7.856	1.701	57.191	34.856	17.95	26.95	10.314	15.088	6.835	6.549		22.096	17.887	4.009	30.934	26.457	5.498	5.771		6.962			6		22	15					39		25
GOBP_REGULATION_OF_MULTICELLULAR_ORGANISMAL_DEVELOPMENT	15.317	11.025	3.981	25.003	13.741	9.803	8.048	1.836	7.279	66.924	18.757	39.828	17.279		19.725	2.992	4.923		59.804	19.836	32.162	19.823	3.715	16.183		2.702		12.802	13.15		24.958	27.02	2.006	5.914	2.396	3.167
GOBP_NEGATIVE_REGULATION_OF_BIOSYNTHETIC_PROCESS	11.429	8.835	2.712	32.466	18.75	11.873	4.172	2.444	1.654	77.239	72.671	11.145	36.835	15.43	19.461	16.171	15.389	2.497	79.941	71.9	12.343	31.352	19.873	11.067	13.844	12.98	2.427	19.328	15.482	3.743	44.71	26.99	15.155	2.7	1.399	1.659		8	5		12	6					29	12	17
GOBP_NEGATIVE_REGULATION_OF_TRANSCRIPTION_BY_RNA_POLYMERASE_II	11.294	11.258	1.391	27.043	14.078	11.077	3.728	2.598		42.605	31.788	9.767	26.739	6.125	19.374	11.133	12.448		49.501	35.404	11.727	18.842	10.165	7.861	10.304	7.569	2.744	15.914	15.552	1.531	25.795	16.897	7.844	2.967	1.719	1.446		4	4		7	4					14	7
GOBP_POSITIVE_REGULATION_OF_DEVELOPMENTAL_PROCESS	16.949	12.378	4.278	25.3	12.542	11.022	6.762	1.448	6.652	54.914	15.961	32.22	18.618	1.644	18.652	5.772	8.538		53.038	19.944	26.236	20.47	6.161	13.362	1.515	2.898		14.402	13.35	1.796	23.872	21.66	3.643	6.012	2.86	2.963					15		10			4	35		25
GOBP_NEGATIVE_REGULATION_OF_NUCLEOBASE_CONTAINING_COMPOUND_METABOLIC_PROCESS	10.509	9.239	1.92	37.399	21.303	13.836	4.229	2.304	1.808	76.368	71.59	10.952	38.191	18.578	17.869	19.615	19.91	2.372	84.279	71.599	14.515	27.936	18.188	9.515	16.836	18.516	1.902	18.74	16.316	2.719	47.67	24.637	20.007	3.242	1.516	1.98								3		2	9	6
GOBP_NEGATIVE_REGULATION_OF_SIGNALING	16.387	9.133	6.543	33.191	20.525	11.115	5.14		5.022	64.158	23.432	32.437	22.746	4.439	17.815	15.199	15.38	1.984	51.404	24.964	20.513	25.473	7.831	16.293	18.026	14.703	4.006	18.368	13.024	4.616	22.199	18.496	4.326	3.332	1.694	1.761
GOBP_CATION_TRANSPORT	13.746	4.823	8.743	15.995	2.591	13.845	7.985	3.006	4.818	56.811	5.975	49.167	12.322		17.654	1.8		1.752	49.799	7.835	38.428	10.912		13.997	1.559		1.36	4.074	2.327	2.083	5.966	5.295		4.407	1.866	2.434						2
GOBP_GLYCOPROTEIN_BIOSYNTHETIC_PROCESS	6.212	1.429	5.594	6.811	3.027	3.508	2.691		3.075	24.83		38.463	13.364		17.474			1.698	10.507		18.573	25.163		28.242			1.416				2.74	3.962						6		4	10						18
GOBP_INTRACELLULAR_PROTEIN_TRANSPORT	3.412	1.749	1.958	24.164	7.667	14.87	2.282		2.048	100	100	9.805	39.153	20.495	17.055	24.727	15.083	8.439	100	100	12.663	35.443	15.304	18.073	36.489	29.962	7.445	3.142	1.813	1.769	43.759	4.219	47.345	2.882	2.118						27		19	9			73	46	27
GOBP_EPITHELIUM_DEVELOPMENT	14.12	10.682	3.335	19.385	12.347	6.367	3.004		3.453	41.129	19.807	16.836	17.559	2.001	16.534	6.171	3.79	2.265	41.344	20.27	16.451	19.324	7.215	10.99	2.569	2.7		17.221	14.643	2.698	27.613	22.896	5.239	1.757		1.652
GOBP_TUBE_MORPHOGENESIS	9.816	7.876	2.221	17.17	15.655	3.002	8.644	1.753	8.335	33.904	4.377	28.339	13.192		16.534	1.951	2.887		24.983	5.565	17.192	14.524		15.686	1.967	2.306		11.867	10.6	1.759	13.928	19.537		4.407		3.919		66	40	26	168	83	85	62	27	35	393	146	247
GOBP_ANATOMICAL_STRUCTURE_FORMATION_INVOLVED_IN_MORPHOGENESIS	17.148	13.911	3.387	23.861	18.404	5.716	11.813	3.387	8.334	44.264	7.669	33.247	14.923		16.421	4.366	4.888		32.002	8.923	19.522	23.288	2.759	21.894	3.28	3.041		15.031	15.274		17.015	21.514		7.338	2.155	5.075		31	23		58	28	30	18	13		109	42	67
GOBP_SMALL_MOLECULE_METABOLIC_PROCESS	11.523	3.005	9.107	41.759	7.653	33.789	11.813	3.243	9.223	100	95.145	40.243	35.486	17.648	16.418	13.973	2.834	10.72	100	88.442	40.383	28.199	18.32	9.668	12.863	3.211	8.632	7.563	2.457	5.77	49.313	11.754	38.653	3.644		5.214		15	10		40	29					59	29
GOBP_REGULATION_OF_ION_TRANSPORT	14.688	8.873	5.231	26.313	8.162	16.484	10.637	2.847	8.448	55.077	21.339	26.754	16.84	1.791	16.242	5.635	1.955	3.675	56.71	22.552	26.818	19.418	4.936	13.843	2.106	1.402		9.528	6.783	2.61	16.163	10.333	5.34	3.898	2.155	1.751					10								13
GOBP_REGULATION_OF_ANATOMICAL_STRUCTURE_MORPHOGENESIS	9.616	6.208	3.171	19.792	11.29	7.427	8.987	1.394	10.143	58.473	16.745	34.202	14.409		16.079	4.377	7.09		48.949	20.195	22.338	15.169	1.555	15.326	6.714	6.661		8.701	7.131	1.813	26.439	21.66	5.12	3.225	1.819	1.589		2		2
GOBP_ORGANONITROGEN_COMPOUND_BIOSYNTHETIC_PROCESS	13.317	1.959	13.985	35.084	9.869	23.431	4.867		5.04	100	100	45.664	39.584	22.78	15.996	18.07	8.724	8.12	100	100	32.161	42.031	16.701	22.974	24.984	18.151	6.838	5.031	1.537	4.532	80.661	10.159	80.739	1.671		2.037						4
GOBP_CELL_PROJECTION_ORGANIZATION	14.418	13.944	1.782	50.496	19.313	27.455	10.233	4.526	4.24	100	31.441	86.684	20.032	3.801	15.978	14.719	9.203	4.941	100	34.598	75.76	28.818	7.833	19.79	10.658	4.756	5.054	10.206	8.809	1.794	25.431	18.181	6.777	6.855	5.259	1.672		41	29	12	85	57		26		14	204	90	114
GOBP_ORGANOPHOSPHATE_METABOLIC_PROCESS	11.429	2.898	9.094	28.972	4.048	25.804	4.862	1.498	3.91	76.334	35.054	31.185	28.742	11.078	15.953	9.19	3.377	5.385	68.782	30.854	28.642	25.925	10.749	13.611	11.461	5.312	5.232	4.779	1.797	3.612	28.328	5.958	23.574	1.545		1.331					33	15	18				108	91
GOBP_CELL_MORPHOGENESIS	11.793	9.807	2.318	26.926	10.555	14.259	4.765		5.299	70.103	15.341	46.411	13.165		15.763	6.05	7.113		56.76	16.389	32.925	24.667	3.918	21.029	5.885	4.799	1.45	6.122	5.345		21.696	20.284	3.034	4.568	3.745									4		3	16		15
GOBP_POSITIVE_REGULATION_OF_TRANSCRIPTION_BY_RNA_POLYMERASE_II	15.52	11.894	3.522	22.942	20.582	4.038	3.227		3.171	51.226	25.631	19.876	23.632	6.651	15.763	12.011	14.227		55.4	31.987	18.073	29.769	10.104	17.99	6.103	6.995		18.871	17.127	2.338	28.442	20.897	7.045	7.747	4.194	2.995		3		2
GOBP_ENZYME_LINKED_RECEPTOR_PROTEIN_SIGNALING_PATHWAY	15.001	11.894	3.142	27.253	19.82	7.13	5.584		5.782	64.02	17.634	38.18	12.487		15.741	7.618	8.708		49.85	19.831	23.484	20.796		23.643	6.459	5.535	1.446	16.826	13.726	2.967	18.47	21.175		2.119	1.866												13	11
GOBP_CHEMICAL_HOMEOSTASIS	11.442	4.238	7.064	15.848	4.2	11.022	10.236	1.581	11.116	50.895	15.73	28.794	13.148		15.573	4.773	1.951	2.804	48.063	18.763	23.106	14.122	2.254	12.464	1.605			7.918	6.474	1.704	7.951	8.117		3.011		4.082
GOBP_PROTEIN_PHOSPHORYLATION	17.158	12.013	4.802	30.882	24.252	7.101	7.271	1.915	5.903	92.516	31.021	48.887	23.747	7.008	15.547	15.139	15.083	2.088	91.959	36.222	42.807	30.491	7.578	21.894	15.351	17.385	1.628	19.328	18.377	1.96	28.254	21.638	6.483	5.567	2.044	3.291											10	10
GOBP_ACTIN_FILAMENT_BASED_PROCESS	13.595	14.881		23.929	18.497	5.579	4.286	1.814	2.489	43.889	28.488	12.319	14.255		15.547	6.033	7.852		49.531	31.668	13.828	16.06	2.108	14.886	7.783	7.847		9.795	8.442	1.703	13.144	13.048	1.685	3.886	3.298
GOBP_CATION_TRANSMEMBRANE_TRANSPORT	12.396	3.847	8.628	13.741	2.494	11.466	6.522	3.033	3.097	49.34	4.415	44.432	10.092		15.34				43.465	6.119	34.825	8.228		11.721	1.48			2.321	1.338	1.507	5.954	5.012	1.424	4.881	1.694	3.168					8	6					20	19
GOBP_PROTEIN_MODIFICATION_BY_SMALL_PROTEIN_CONJUGATION_OR_REMOVAL	1.808	1.951		19.281	10.842	7.382	1.615		1.334	79.518	88.805	6.189	44.298	29.082	15.179	21.838	19.881	3.508	85.255	93.425	6.533	40.537	21.414	17.216	18.713	15.946	3.782	8.204	4.618	3.504	34.159	8.237	26.437	1.968	1.866						4		4				6		6
GOBP_ORGANIC_HYDROXY_COMPOUND_METABOLIC_PROCESS	3.68		4.053	8.727	3.22	5.086	3.475		4.34	18.536	6.673	9.721	16.013	1.737	15.175	1.398		2.112	19.528	6.945	10.249	6.723	2.985	3.644	1.472		1.429	3.459	2.47	1.364	6.45	4.938	1.74								7		5				15	11
GOBP_REGULATION_OF_PHOSPHORUS_METABOLIC_PROCESS	16.494	12.068	4.126	32.706	26.958	6.687	5.263		5.526	91.843	41.329	38.843	21.552	5.656	15.003	14.542	14.712	1.953	89.75	45.161	33.791	27.614	7.041	19.561	11.084	14.057		25.677	23.384	2.821	22.075	15.288	6.28	4.957	1.375	4.082											17	12
GOBP_POSITIVE_REGULATION_OF_MULTICELLULAR_ORGANISMAL_PROCESS	13.598	9.239	3.981	23.158	12.592	9.199	6.148		8.335	48.994	10.949	33.147	15.386	1.686	14.881	2.646	2.143		38.721	11.575	22.665	20.175	4.94	14.639	1.809			16.416	14.265	2.429	23.392	17.096	6.015	4.881	1.399	3.87											8
GOBP_CELL_MIGRATION	13.052	10.917	2.538	23.01	15.796	6.798	7.726		9.287	49.784	7.993	38.567	11.641		14.855	5.685	7.762		38.128	10.881	23.014	18.462		21.398	5.029	5.694		11.641	11.535		19.191	27.327		5.006	1.866	3.1					6	4				2
GOBP_ANIMAL_ORGAN_MORPHOGENESIS	7.358	5.62	1.971	24.983	12.086	11.081	9.088	1.636	9.365	53.625	8.863	40.39	14.065		14.748	2.631	3.374		41.941	8.581	29.368	22.821	4.826	17.48	4.728	3.042	1.705	12.577	10.184	2.423	24.601	20.139	4.877	2.858		4.082		7		4				9		4
GOBP_GLYCOSYLATION	5.263		5.755	6.798	2.82	3.68	1.511		2.287	23.383		35.692	11.391		14.694	1.326		2.255	9.978		17.192	19.578		22.859			1.722				2.617	3.093
GOBP_CARBOHYDRATE_DERIVATIVE_BIOSYNTHETIC_PROCESS	8.354	1.89	7.309	14.639	2.749	11.9	5.315		6.449	65.314	9.637	49.702	16.03	2.091	14.535	2.278		3.341	45.438	10.542	29.449	28.513	3.951	24.953	2.067		2.605	1.449	1.309		11.249	4.473	6.466					31	12	19	62		44	16		7	143	43	100
GOBP_GLYCEROLIPID_METABOLIC_PROCESS	8.108	2.339	6.072	10.275	1.647	9.197	1.382		1.689	24.288	3.555	19.337	13.792		14.478	3.298	2.508		18.967	2.422	16.125	11.856	1.318	11.751	4.548	4.026		7.071	4.421	2.56	4.718	2.529	2.259								10	6					14	9
GOBP_PROTEIN_LOCALIZATION_TO_MEMBRANE	9.733	4.427	4.978	19.586	4.094	14.902	2.441		2.391	75.448	58.712	14.291	15.446	1.814	14.438	6.59	7.602		55.497	42.25	11.227	21.018	4.214	16.407	16.083	22.088		1.777	1.385		39.499	5.476	37.67								29	12	17	12	9		84	37	47
GOBP_CELL_SURFACE_RECEPTOR_SIGNALING_PATHWAY_INVOLVED_IN_CELL_CELL_SIGNALING	8.358	2.957	5.47	15.447	9.114	5.527	2.318		2.241	40.564	17.34	17.829	16.43	2.442	14.278	5.78	5.931		36.921	19.987	12.812	19.572	4.159	14.946	5.1	5.894		7.298	6.111	1.531	19.021	11.5	6.589	1.583		1.37					15	9					30	15
GOBP_CELLULAR_COMPONENT_MORPHOGENESIS	10.243	7.711	2.584	18.65	5.533	11.9	3.082		2.958	51.739	9.521	37.171	13.405		14.178	2.607	3.367		39.912	8.082	27.917	24.973	7.816	15.647	2.344	2.418		3.758	2.649	1.476	13.288	11.857	2.272	3.738	2.383	1.469
GOBP_CYTOSKELETON_ORGANIZATION	16.084	18.111		46.968	33.55	12.325	5.728	2.531	3.014	100	52.171	39.723	27.019	11.725	13.89	14.356	12.46	2.738	100	59.579	41.032	29.917	8.214	20.405	13.434	10.377	3.266	14.535	11.732	2.757	36.115	27.43	8.025	4.407	5.272												6	3
GOBP_PHOSPHOLIPID_METABOLIC_PROCESS	7.954	1.54	7.528	10.557	1.395	10.177	2.483		2.544	29.237	4.477	22.651	13.224		13.522	4.956	2.653	2.171	22.388	3.674	17.21	12.091		12.332	7.754	5.694	2.085	5.136	2.65	2.616	5.12	2.716	2.433					2	2
GOBP_REGULATION_OF_CELLULAR_COMPONENT_MOVEMENT	9.643	11.992		17.369	13.707	4.114	4.975	1.41	4.29	42.426	7.849	31.074	9.584		13.407	3.707	4.938		31.63	8.343	19.878	14.845		16.671	4.442	4.907		8.911	10.417		14.877	20.83		3.507	2.616												11	6
GOBP_MULTI_ORGANISM_PROCESS	2.954	3.553		9.443	7.97	2.172	4.091	3.243		32.135	15.471	13.234	23.157	8.465	13.356	2.672		2.669	30.382	13.011	13.809	14.082	7.485	6.067	3.306		2.84	5.202	6.738		9.991	5.443	4.25	1.308				9	5		15	10					30	17
GOBP_NEGATIVE_REGULATION_OF_DEVELOPMENTAL_PROCESS	10.608	8.441	2.374	16.352	11.801	4.474	4.334		4.471	28.51	10.68	14.428	11.543		13.216		2.204		27.631	11.023	13.289	10.451	2.6	7.79		1.53		9.262	9.634		7.344	9.715		4.154		3.291								4	3
GOBP_LIPID_LOCALIZATION	4.708		6.146	11.009	5.266	5.033	3.352		4.227	17.056	2.486	14.051	10.713		13.077	4.438		4.305	17.634	2.304	15.051	9.325		9.575				5.312	2.389	3.138	6.205	8.349
GOBP_CELL_PART_MORPHOGENESIS	6.645	4.21	2.411	16.715	5.007	10.714	2.514		3.039	50.403	9.327	35.98	11.461		12.75	2.489	3.176		38.033	8.201	25.828	20.861	5.315	14.652	2.69	2.811		3.089	2.127	1.375	12.436	11.495	1.948	3.098	1.823	1.446		8	6		20		13				37		24
GOBP_PEPTIDYL_AMINO_ACID_MODIFICATION	12.1	3.969	8.211	24.408	14.863	8.447	3.279		2.811	77.003	23.48	43.14	28.815	15.116	12.722	13.821	7.93	5.184	69.414	25.181	34.723	35.551	10.234	23.579	10.952	8.366	2.777	7.077	5.471	1.819	30.066	14.23	14.038	5.914	4.194	1.659			9		28	15				5	57	21	36
GOBP_REGULATION_OF_CELL_DEATH	20.735	12.911	7.182	26.099	17.808	7.775	5.666	1.413	5.266	79.936	57.931	19.333	28.892	15.486	12.638	11.527	12.587	1.38	68.259	56.316	12.932	27.71	16.407	10.577	11.428	13.83		13.733	8.962	4.169	34.76	23.189	10.138	5.914	1.441	4.904		5	3					5			17		16
GOBP_RESPONSE_TO_NITROGEN_COMPOUND	11.429	5.924	5.043	18.859	10.934	6.952	7.099	1.639	6.429	59.594	36.233	18.351	18.264	4.94	12.601	7.154	5.842	1.752	51.414	37.871	11.834	14.978	3.655	11.019	4.689	4.086		11.675	10.217	1.85	12.979	8.633	4.09	3.398	1.592	1.993					12		8	5			20	9	11
GOBP_ANION_TRANSMEMBRANE_TRANSPORT	6.531	1.851	5.161	9.041	2.061	7.052	7.151	1.537	6.694	34.55	4.815	27.685	8.777		12.572	1.311		2.176	29.478	4.262	23.543	6.969		7.668				3.935	1.849	2.501	10.249	8.704	2.036	2.178		1.824			2
GOBP_PROCESS_UTILIZING_AUTOPHAGIC_MECHANISM	2.406	1.657		9.123	3.786	4.822	4.032	3.243		44.921	38.084	7.507	15.268	2.695	12.529	10.174	8.72	2.004	39.108	36.414	5.151	17.414	5.315	11.12	12.678	9.993	2.907	6.95	5.401	1.745	14.566	9.468	4.607		1.343						7	6					12	7
GOBP_REGULATION_OF_ORGANELLE_ORGANIZATION	9.772	7.911	2.19	21.68	14.297	6.723	4.075	1.808	2.292	94.269	75.346	18.028	32.842	19.851	12.474	9.155	5.711	3.193	99.319	79.763	18.111	28.683	17.169	10.734	10.781	6.791	3.522	12.556	8.085	3.902	35.825	21.327	12.459	2.14	1.659						3	2					4	3
GOBP_RESPONSE_TO_OXYGEN_CONTAINING_COMPOUND	19.932	12.94	6.388	19.524	14.034	5.432	13.731	3.011	12.36	83.354	47.573	27.891	16.256	3.575	12.442	8.023	8.299		74.966	53.518	18.238	18.552	4.21	13.997	6.221	6.23		21.47	18.404	3.05	16.997	12.623	4.354	6.481	2.909	3.201		3	2								8		7
GOBP_CELL_JUNCTION_ORGANIZATION	11.761	12.009		21.376	13.256	7.088	2.362		4.699	44.258	6.529	34.616	8.049		12.095	1.57	1.487		38.828	7.593	27.51	9.914		11.647				8.563	8.446		20.157	18.491	2.949	2.075		1.646		16		9							100	37	63
GOBP_INORGANIC_ION_TRANSMEMBRANE_TRANSPORT	12.487	3.059	9.883	11.96	1.785	11.012	5.791	3.243	2.208	42.669	4.242	37.832	7.372		12.048				40.168	5.951	31.769	5.839		7.761				3.035		2.528	5.519	5.089		2.437		1.691
GOBP_ORGANONITROGEN_COMPOUND_CATABOLIC_PROCESS	9.163	3.571	5.528	22.199	8.543	11.997	4.485	1.753	2.89	100	78.075	33.644	29.544	17.011	11.976	10.685	7.661	3.03	100	76.367	26.995	24.967	14.131	9.906	10.038	7.635	2.581	12.717	6.23	5.797	29.864	12.919	15.277	1.747				13			36	19		13		6	109	65	44
GOBP_POSITIVE_REGULATION_OF_PROTEIN_METABOLIC_PROCESS	12.27	9.152	3.057	35.723	22.44	11.685	4.665		5.161	100	56.365	34.575	22.115	9.067	11.91	15.935	13.558	3.155	94.165	58.584	27.438	23.365	9.361	12.618	16.977	16.792	2.572	16.53	15.598	1.852	31.475	14.654	14.997	3.738	1.659	2.168		13	10		28	15	13	11		7	53	28	25
GOBP_APOPTOTIC_PROCESS	21.76	12.94	8.487	30.176	21.191	8.505	7.706	1.397	8.448	100	71.782	28.157	28.824	16.495	11.861	17.582	18.468	2.081	96.033	74.572	20.117	32.233	15.898	14.883	14.262	17.385		14.173	9.043	4.457	41.771	25.793	13.856	6.448	1.632	5.075		16	10		44	20	24	19		15	104	67
GOBP_CARBOHYDRATE_METABOLIC_PROCESS	4.192	1.495	3.131	16.032	5.037	9.966	5.078	1.593	3.856	46.227	13.177	26.855	19.367	6.458	11.799	3.242	1.479	1.902	41.314	13.013	22.661	18.826	3.767	14.775				5.758	4.062	1.841	16.419	5.166	10.922	1.565		1.617					3
GOBP_GLYCEROPHOSPHOLIPID_METABOLIC_PROCESS	7.246	1.707	6.185	8.386		8.483	1.551		1.386	23.776	3.536	18.708	12.391	1.43	11.658	3.665	2.725		16.992	2.338	14.099	12.692	1.8	11.492	5.683	4.978		5.819	2.828	3.069	3.261		2.534														5
GOBP_PROTEIN_MODIFICATION_BY_SMALL_PROTEIN_CONJUGATION	1.719	1.744		15.904	8.819	6.194	1.444			74.688	83.66	5.487	32.615	20.675	11.649	18.339	16.881	2.942	78.053	85.185	5.862	35.347	19.229	14.524	15.757	13.83	3.004	6.617	3.273	3.442	28.484	6.68	22.4	1.793	1.719			10	8		23	10	13				56	39
GOBP_PROTEIN_CONTAINING_COMPLEX_SUBUNIT_ORGANIZATION	5.286	2.478	2.93	46.085	20.582	22.186	4.079		4.283	100	100	13.334	45.705	37.908	11.625	19.819	14.389	5.413	100	100	13.905	49.494	35.831	14.349	19.796	12.491	6.606	7.321	2.451	5.593	70.871	10.658	67.291	1.511							12	7					16	10
GOBP_RESPONSE_TO_ABIOTIC_STIMULUS	11.768	7.373	3.984	22.155	10.879	9.765	10.233	1.377	12.006	90.066	53.565	27.855	28.456	16.231	11.603	9.521	5.909	3.338	89.352	58.631	23.719	22.3	11.91	9.391	5.834	3.621	2.09	13.333	7.621	5.036	31.725	9.64	21.482	1.782							7		4				15	9
GOBP_RESPONSE_TO_HORMONE	11.659	8.185	3.235	15.578	9.712	5.276	5.93	1.507	5.267	43.034	30.01	10.992	14.437	2.774	11.603	5.767	5.852		43.283	34.603	8.536	13.516	3.835	9.233	2.55	1.401		12.29	10.94	1.813	10.232	7.768	2.621	2.127		1.892					6						15	12
GOBP_RESPONSE_TO_GROWTH_FACTOR	10.533	9.239	1.868	15.447	11.881	3.785	1.918		2.083	33.964	14.859	14.927	11.216		11.512	4.293	4.053		26.436	18.391	6.866	14.83	2.334	12.984	2.718	2.99		13.238	13.162		11.978	13.318																	3
GOBP_REGULATION_OF_PROTEIN_MODIFICATION_PROCESS	13.052	9.005	3.749	33.109	26.32	7.455	3.685		4.312	100	58.807	32.725	21.284	8.76	11.463	17.118	15.38	3.007	98.071	60.882	28.677	25.064	11.22	12.439	16.519	18.73	1.725	19.644	16.702	3.135	25.871	16.1	8.681	4.881	1.654	3.271					11						20
GOBP_BIOLOGICAL_ADHESION	15.068	19.081		35.12	26.09	8.935	7.759	2.507	5.423	61.828	3.589	61.272	7.906		11.332	3.16	1.496	1.839	50.377	3.207	49.841	9.989		11.469	1.669	2.695		10.753	11.168		17.615	28.192		4.627	3.626
GOBP_MEMBRANE_ORGANIZATION	4.955	1.402	4.243	21.267	6.497	13.326	4.42	2.106	2.181	57.209	50.768	9.073	19.304	7.127	11.124	3.642	3.68		60.148	50.426	10.432	12.462	7.916	4.473	3.576	4.297		5.47	3.682	1.946	15.874	9.281	5.906					12		7	29		20				48	21	27
GOBP_CELL_CELL_SIGNALING_BY_WNT	5.04	1.775	3.542	12.886	6.773	5.282	2.67		2.786	34.119	21.095	10.109	14.253	2.948	11.028	6.908	7.078		31.857	24.22	6.753	16.661	4.159	11.861	5.913	7.051		5.741	5.113		19.734	10.63	7.935	1.389										6		4	22		21
GOBP_CELL_MORPHOGENESIS_INVOLVED_IN_DIFFERENTIATION	10.228	8.322	2.19	16.208	7.033	7.954	2.917		2.119	58.982	11.324	41.136	7.906		10.933		2.804		45.049	10.774	28.867	20.94	2.401	19.817	1.515	1.519		4.149	4.076		13.415	12.589	1.998	4.531	2.909	1.582		28	19		92	50	42	31	23		224	90	134
GOBP_ENDOMEMBRANE_SYSTEM_ORGANIZATION	4.775		4.324	6.409	2.284	3.98	2.422		1.481	28.98	21.051	6.875	15.11	3.709	10.846	6.148	5.63		33.819	28.476	5.754	9.249	4.262	4.628	4.179	3.01		1.461	1.557		8.936	10.133		1.314	1.468				5				8				26	13
GOBP_POSITIVE_REGULATION_OF_MOLECULAR_FUNCTION	16.329	9.437	6.173	44.46	26.767	15.24	14.535	3.243	13.086	100	46.671	46.218	19.268	7.627	10.682	18.21	11.562	5.972	95.544	49.468	34.894	28.348	7.648	19.561	19.97	15.861	4.826	21.14	14.238	5.797	28.375	19.962	7.745	7.747	2.909	4.597											8		5
GOBP_MACROAUTOPHAGY	2.256		1.602	6.464	2.33	3.94	2.143	2.692		31.334	31.021	3.426	12.16	1.753	10.661	6.681	6.895		30.096	34.102	1.952	11.186	4.487	6.061	5.89	3.137	2.426	5.331	4.891		8.102	4.751	3.114														21		14
GOBP_POSITIVE_REGULATION_OF_CELL_DIFFERENTIATION	10.022	7.65	2.479	13.978	7.291	5.807	3.721		5.042	35.644	14.237	16.97	11.504	1.56	10.58	3.999	6.649		38.446	17.837	15.892	10.372	3.884	6.065		1.362		10.545	9.53	1.591	19.416	16.266	3.703	3.147	1.623	1.728		13		8	26		16				110	77	33
GOBP_DEVELOPMENTAL_GROWTH	4.742	1.552	3.621	9.228	10.703		4.178		4.443	27.688	9.072	15.15	11.55	1.591	10.505	3.707	2.284	1.556	23.343	9.687	10.803	14.406	4.248	9.486				7.951	6.749	1.546	12.675	12.234	1.74	1.412							3	2
GOBP_REGULATION_OF_ANION_TRANSPORT	7.805	4.526	3.073	17.508	5.805	10.519	6.289		6.53	41.246	25.607	12.432	12.67	2.307	10.444	6.243	2.703	3.284	45.185	26.07	14.63	12.996	5.377	6.943	1.901	1.904		6.99	5.739	1.581	15.089	9.454	5.112	1.435													7	5
GOBP_VESICLE_ORGANIZATION	2.537		2.941	4.07	1.49	2.702				23.24	26.566	1.826	13.823	3.011	10.392	4.184	4.132		25.369	26.588	2.423	11.588	4.805	6.117	2.336	2.02		1.492			3.442	2.153	1.503
GOBP_PROTEOLYSIS	6.232	3.928	2.346	25.759	17.313	7.848	5.802	1.714	4.637	100	64.442	38.953	28.892	18.869	10.314	10.431	8.301	2.511	100	64.157	28.631	23.288	11.699	10.459	12.014	9.466	2.907	7.58	6.26	1.654	29.906	15.025	13.194	2.437	1.668					6	27		19	17		10	69	22	47
GOBP_NEGATIVE_REGULATION_OF_MULTICELLULAR_ORGANISMAL_PROCESS	10.814	6.053	4.324	10.228	9.712	1.86	3.324		4.271	22.586	3.445	18.329	7.157		10.13				16.26	3.115	12.312	7.665	1.542	6.608	1.379	1.366		7.539	7.681		8.007	12.234		3.487		3.271					17	13
GOBP_MULTICELLULAR_ORGANISMAL_HOMEOSTASIS	6.258	3.86	2.372	10.358	4.11	5.577	3.943	1.887	2.007	22.093	4.226	16.109	8.216		10.045	2.368	2.116		19.396	5.63	11.574	8.344		8.062	1.645	1.539		5.228	3.146	2.225	10.722	8.635	2.369	3.448	1.383	2.301					11						30	18
GOBP_TRANSMEMBRANE_RECEPTOR_PROTEIN_SERINE_THREONINE_KINASE_SIGNALING_PATHWAY	4.976	4.5		9.454	8.861	1.671				15.183	4.095	9.527	8.977		10.045	2.241	2.584		10.907	5.471	4.429	12.002		13.916	1.58	1.86		11.482	10.377	1.594	5.769	8.59															6	5
GOBP_POSITIVE_REGULATION_OF_PROTEIN_MODIFICATION_PROCESS	8.465	6.999	1.883	19.741	14.423	5.254	2.551		3.782	53.688	21.236	25.436	14.143	3.675	10.015	9.696	7.763	2.289	50.028	24.02	19.924	16.159	5.441	9.855	8.732	9.098		12.169	12.863		14.416	9.867	4.29	2.988	1.363	1.925
GOBP_PHOSPHOLIPID_BIOSYNTHETIC_PROCESS	3.242		3.199	10.548	1.32	10.224			2.232	22.194	2.722	18.5	10.908	1.395	10.015	3.203	3.374		17.283	2.852	13.291	10.11		10.345	3.389	3.823		2.441	1.371	1.532	1.542							21	16		54	25	29				143	81	62
GOBP_NEGATIVE_REGULATION_OF_CELL_DIFFERENTIATION	7.356	5.239	2.19	13.06	7.107	5.188	3.223	1.417	2.043	22.093	9.176	10.34	8.617		9.919		2.401		24.374	10.806	10.681	8.333	2.973	5.155				7.563	7.741		4.802	5.386		3.558	1.648	2.017					85	59					243	174	69
GOBP_REGULATION_OF_RESPONSE_TO_STRESS	9.081	6.288	2.743	19.692	16.185	4.334	7.265	1.521	7.184	62.267	47.471	13.911	27.093	17.103	9.918	5.588	4.79	1.384	58.391	48.26	10.996	29.752	16.169	12.43	4.836	6.052		14.547	9.743	4.196	25.072	10.978	12.798					2	2
GOBP_ION_HOMEOSTASIS	6.081	2.076	4.245	10.614	3.022	7.234	4.976		6.541	32.478	7.95	21.025	7.181		9.875	1.538		1.39	28.9	9.644	15.679	7.018		7.84				3.587	2.865		3.742	3.838		1.472		2.513											6		5
GOBP_REGULATION_OF_CELLULAR_COMPONENT_BIOGENESIS	8.814	8.542	1.346	22.932	12.375	9.102	4.052	1.539	2.777	77.511	39.771	28.22	14.155	3.807	9.851	5.353	6.079		65.835	40.048	19.522	17.379	4.987	11.582	10.854	7.282	3.233	10.378	7.63	2.591	21.659	14.948	6.101	1.599	1.364							2
GOBP_IMPORT_INTO_CELL	3.141		2.685	3.386	2.371		6.456	1.448	5.813	6.029		8.784	5.765		9.834				4.675		6.296	4.755		5.889				1.667				2.313		1.789													6		6
GOBP_REGULATION_OF_PROTEIN_LOCALIZATION	7.017	7.264		22.484	7.455	13.356	4.298		3.953	59.056	37.589	16.78	15.594	5.078	9.796	4.372	3.377	1.362	59.388	37.994	16.436	19.592	8.381	10.008	3.859	4.334		9.014	7.458	1.816	22	10.917	9.782														4	4
GOBP_PROTEIN_TARGETING	1.768		2.93	6.344	1.426	5.257				52.326	66.306	1.743	15.367	4.845	9.72	8.162	8.595		41.023	50.766	1.685	18.641	5.916	11.564	21.21	23.449	1.901			2.114	36.354		46.745
GOBP_REGULATION_OF_CATABOLIC_PROCESS	4.312	2.722	1.812	17.907	9.744	7.116	2.024		1.992	98.851	89.493	13.722	25.31	15.227	9.719	12.633	9.657	3.085	87.366	82.846	10.508	27.731	10.658	15.326	14.753	13.426	2.651	7.34	3.698	3.697	39.488	11.576	27.097	1.983		1.369		9	6		10	7					23	12
GOBP_GROWTH	6.508	1.543	5.894	14.998	9.031	5.308	6.227		7.082	53.283	22.145	24.084	12.899	2.978	9.655	6.436	4.38	2.077	44.065	23.443	15.781	21.537	9.035	11.18	1.893			13.415	8.154	4.553	22.156	18.76	4.052	2.204		2.059					9						18		15
GOBP_MACROMOLECULE_CATABOLIC_PROCESS	4.078	1.911	2.427	22.97	11.656	9.832	1.802		1.585	100	100	22.919	34.086	26.297	9.636	18.602	17.607	2.875	100	100	21.212	30.363	17.21	12.13	24.263	27.81	2.195	8.694	4.087	4.553	60.578	12.481	50.36					9	7		28	13	15				45		31
GOBP_POSITIVE_REGULATION_OF_PHOSPHORUS_METABOLIC_PROCESS	9.634	9.191	1.475	15.663	11.427	4.245	3.824		5.471	45.134	11.309	28.679	10.159	1.326	9.63	7.029	6.581	1.383	38.597	12.951	20.756	14.952	2.026	13.889	7.181	7.817		16.779	17.048	1.324	13.27	11.342	2.574	1.708		1.646											4	4
GOBP_REGULATION_OF_CELLULAR_LOCALIZATION	8.446	7.592	1.573	17.232	6.802	9.185	2.223		1.517	63.688	43.837	15.86	16.335	5.942	9.59	4.461	4.291		63.415	43.695	15.436	15.967	7.428	7.681	5.405	6.637		7.933	5.603	2.343	17.031	9.063	7.06									5						8
GOBP_POSITIVE_REGULATION_OF_CATALYTIC_ACTIVITY	11.897	7.576	3.962	38.695	26.767	10.972	10.6	2.164	9.866	86.196	35.976	38.703	15.236	5.032	9.569	16.122	12.148	4.059	73.386	35.843	28.6	23.789	5.158	18.087	18.592	14.321	4.643	16.83	12.581	3.874	22.837	16.982	5.68	5.537	2.395	2.86		16	11		25	12		11	9		52	24	28
GOBP_POSITIVE_REGULATION_OF_INTRACELLULAR_SIGNAL_TRANSDUCTION	12.69	11.883	1.814	19.097	15.144	4.402	6.036		8.448	42.865	9.389	29.139	11.537	2.214	9.405	5.741	6.314		35.386	9.681	21.646	17.882	4.749	12.43	6.148	7.506		13.422	13.432		17.185	14.138	3.498														16	12
GOBP_REGULATION_OF_LIPID_METABOLIC_PROCESS	6.374	3.439	2.828	5.39	2.494	2.779	3.379		3.644	18.551	7.071	9.226	8.558		9.269	5.786	2.846	2.718	15.273	8.275	5.548	10.707	1.794	9.335	2.672		1.983	10.265	8.666	1.827	6.388	5.487	1.38									9				5	48	33
GOBP_PROTEIN_LOCALIZATION_TO_PLASMA_MEMBRANE	3.551	2.323	1.487	8.72	2.584	5.785	2.986		2.676	25.217	15.526	7.347	6.844		9.168				18.992	9.678	7.055	12.942	3.912	8.367	2.008	1.99		1.331	1.336		4.78	4.82						5	3								13		12
GOBP_REGULATION_OF_ANATOMICAL_STRUCTURE_SIZE	4.993	5.063		7.659	6.85	1.609	5.896	2.031	3.854	27.529	12.064	11.999	9.139		9.093	2.659	3.311		29.215	14.227	11.387	10.013	2.489	7.42	1.345			7.119	6.474		7.085	7.456		2.248	2.34
GOBP_SMALL_MOLECULE_BIOSYNTHETIC_PROCESS	6.428		6.599	14.48	3.356	10.754	4.122		5.782	41.693	25.66	12.495	14.678	4.875	9.088	4.337		3.888	40.718	25.296	11.901	15.658	9.278	5.921	2.966		1.995	6.21	1.77	5.281	12.701	4.593	7.801			1.659
GOBP_REGULATION_OF_SYSTEM_PROCESS	8.358	5.203	2.942	5.945	3.295	2.555	5.082	2.531	2.351	10.158		10.9	4.683		8.88				7.208		7.402	6.937		8.598				5.642	5.327		4.119	4.317						5		3	8	5
GOBP_ESTABLISHMENT_OF_PROTEIN_LOCALIZATION_TO_MEMBRANE	3.432		3.263	6.97		6.446			1.363	46.878	51.681	3.065	11.601	2.495	8.86	4.662	7.734		37.494	38.352	3.393	12.908	2.022	11.277	12.559	23.332					34.896	1.341	43.379									4
GOBP_CELLULAR_RESPONSE_TO_HORMONE_STIMULUS	5.643	4.427	1.562	9.735	6.858	2.884	3.685	1.412	2.582	30.967	23.401	6.99	8.512		8.847	2.983	4.552		31.356	25.228	6.115	7.066	1.663	5.651		1.632		6.717	7.136		5.03	3.599	1.628	1.354
GOBP_REGULATION_OF_PROTEIN_PHOSPHORYLATION	12.694	9.569	3.058	22.366	18.404	4.777	3.697		4.481	63.47	25.113	30.034	12.406	3.24	8.816	9.951	10.364	1.392	62.804	29.534	25.461	15.057	4.585	9.815	9.804	10.934		17.787	17.279	1.665	17.128	13.505	3.871	4.326	1.399	3.2											11	7
GOBP_CELLULAR_RESPONSE_TO_OXYGEN_CONTAINING_COMPOUND	16.387	9.456	6.185	13.466	10.063	3.601	7.985	1.337	9.043	59.074	36.063	18.194	10.937	2.205	8.791	5.353	5.533		53.368	40.596	11.638	10.215	2.478	7.761	4.546	3.588		14.928	12.338	2.616	9.943	6.924	3	5.914	2.909	2.671		39	27	12	78	47				11	184	88	96
GOBP_CELLULAR_MACROMOLECULE_CATABOLIC_PROCESS	1.482			19.828	9.395	9.123	1.332		1.456	100	100	11.963	34.086	27.793	8.733	20.57	18.64	3.471	100	100	10.289	26.71	16.885	9.36	28.143	29.642	3.233	5.798	2.16	4.173	56.325	7.899	53.932					3	3					3			10		8
GOBP_REGULATION_OF_RESPONSE_TO_EXTERNAL_STIMULUS	3.741	3.386		11.384	9.898	2.403	4.422		4.25	29.562	11.566	14.514	11.778	2.834	8.714	1.596			27.412	12.491	11.834	11.767	3.627	7.769				5.417	5.084		11.546	7.001	4.197								4	2
GOBP_RESPONSE_TO_ORGANIC_CYCLIC_COMPOUND	8.441	6.874	1.927	19.201	16.926	3.579	7.746	1.397	8.281	40.767	32.779	8.272	13.954	4.662	8.646	5.273	5.48		37.149	35.794	4.936	13.889	4.075	9.295	2.073	2.261		12.874	13.007		9.635	6.54	3.027	1.986													12
GOBP_REGULATION_OF_TRANSFERASE_ACTIVITY	13.051	9.73	3.155	22.83	20.189	4.105	3.832		4.843	69.215	40.67	21.806	14.936	5.591	8.637	12.11	12.031	1.724	68.706	43.061	19.575	18.866	7.008	10.745	9.971	10.199	1.418	18.589	16.614	2.457	16.617	10.72	5.373	4.531	1.632	2.995					7	4					10		8
GOBP_CELLULAR_RESPONSE_TO_NITROGEN_COMPOUND	7.564	4.83	2.643	11.55	6.775	4.288	3.165		2.557	34.702	25.295	8.297	8.396		8.548	5.463	6.05		31.153	25.439	5.984	5.053		4.574	3.125	2.964		5.238	5.729		6.984	4.505	2.453	2.336	1.351	1.394
GOBP_RESPONSE_TO_DRUG	4.512	4.485		7.374	2.816	4.245	4.003		4.625	14.663	8.415	5.09	15.015	5.59	8.543	1.971		1.379	18.622	12.14	5.238	5.217		4.381				7.333	6.65		6.092	1.902	4.527	1.74							20	12					36	15	21
GOBP_ALCOHOL_METABOLIC_PROCESS	5.12		4.585	5.741	1.803	3.925	2.378		2.402	16.511	7.802	6.914	8.661		8.468			1.499	16.554	7.877	6.793	4.477	2.071	2.484	2.589		1.985	3.817	2.59	1.538	5.596	3.114	2.453					16		14	37		23				111	73	38
GOBP_REGULATION_OF_PEPTIDE_TRANSPORT	7.687	6.343	1.723	12.583	2.911	9.419	4.9		4.671	31.268	20.194	8.924	11.922	3.077	8.446	3.547	2.197	1.508	36.539	21.503	11.418	9.395	4.987	4.134	2.6	2.418		7.305	5.969	1.614	12.974	6.287	6.075					10	7		16		14	8			46		35
GOBP_EPITHELIAL_CELL_DIFFERENTIATION	11.005	11.23		7.06	5.392	1.978				11.479	8.601	3.053	6.967		8.373	2.517	1.337	1.444	10.968	7.527	3.226	10.194	4.354	5.393	1.716	1.663		15.428	13.113	2.457	8.459	11.62		1.734		1.446											7	5
GOBP_ORGANOPHOSPHATE_BIOSYNTHETIC_PROCESS	6.645	1.643	5.754	19.176	1.711	19.535	2.543		3.185	50.925	22.329	21.447	14.004	5.039	8.236	6.364	3.391	2.721	45.628	22.104	17.493	15.287	4.883	9.575	5.69	3.727	1.886	3.17	1.664	1.95	11.852	1.821	11.851											2
GOBP_POSITIVE_REGULATION_OF_TRANSPORT	8.052	5.413	2.601	14.612	2.745	11.933	8.54	2.531	6.263	51.314	25.271	19.891	7.594		8.214	5.089	2.024	2.996	45.81	21.613	18.483	8.925	3.249	5.435	4.775	3.264	1.589	7.483	5.453	2.14	6.297	5.064	1.592	2.588	1.698
GOBP_SUPRAMOLECULAR_FIBER_ORGANIZATION	10.505	11.846		23.452	18.035	5.515	2.501	1.413		54.745	29.775	18.708	10.58	2.293	8.206	4.616	5.875		53.699	31.546	16.539	13.603	3.596	9.597	7.437	8.687		10.02	8.895	1.6	17.732	17.519	2.101	2.518	2.303			15	11		38	23	15	10		9	76	33	43
GOBP_REGULATION_OF_TRANSMEMBRANE_RECEPTOR_PROTEIN_SERINE_THREONINE_KINASE_SIGNALING_PATHWAY	2.761	2.61		8.291	5.639	2.536				9.599	2.909	5.799	7.222		8.175	1.446	1.331		5.939	4.028	1.885	7.662		8.847				5.974	5.915		4.202	5.044									82	46	36				179	86	93
GOBP_REGULATION_OF_CELL_DEVELOPMENT	2.969	1.956	1.348	7.659	4.677	2.81	1.664		2.552	28.224	4.755	21.281	8.773		8.114		2.688		26.982	5.652	18.629	9.573	3.222	6.027				1.708	1.855		13.064	11.073	2.473	1.778	1.466						23		13	10			66	43
GOBP_POSITIVE_REGULATION_OF_ION_TRANSPORT	7.427	5.29	2.207	14.426	2.283	12.528	6.864	2.031	5.022	38.223	19.616	14.237	8.752		8.11	3.995		2.929	38.689	17.515	16.14	7.793	3.59	4.029	2.508	1.857		4.398	3.722		6.555	5.128	1.708	2.039	1.429
GOBP_ORGANIC_ACID_TRANSPORT	5.253	1.87	3.581	4.563	1.426	3.306	2.636		3.828	12.194		13.681	5.477		8.019	3.785		4.263	9.194		13.042	5.001		6.117				3.538	1.404	2.637				1.691		1.77											12	12
GOBP_GLYCEROLIPID_BIOSYNTHETIC_PROCESS	3.3	1.67	1.894	8.332		8.673			1.407	19.368	1.586	18.277	7.738		8.003	2.917	3.412		15.221		14.591	7.818		8.754	2.465	2.917		3.9	2.65	1.54													2
GOBP_REGULATION_OF_CELLULAR_CATABOLIC_PROCESS	2.422	1.784		15.64	8.333	6.358	1.474			89.932	80.742	12.477	20.397	12.046	8	11.344	10.814	1.803	77.809	75.855	8.474	19.042	8.006	9.849	15.167	14.919	2.214	5.699	2.864	2.967	38.331	11.531	25.761	1.819
GOBP_REGULATION_OF_BLOOD_CIRCULATION	3.68	3.026		4.814	2.661	2.124	3.55	1.337	2.552	4.386		5.14	4.698		7.964				2.953		3.721	5.497		6.262				2.213	1.598		2.016	2.28		1.347	1.375			10	6		18	12		8		4	44	20	24
GOBP_REGULATION_OF_LIPID_BIOSYNTHETIC_PROCESS	2.419		2.503	2.791	1.328	1.663			2.299	7.386	2.807	3.933	6.819		7.892	1.897			5.111	3.682	1.549	5.56		4.902				3.935	2.858	1.39	3.447	4.616															11		9
GOBP_NEGATIVE_REGULATION_OF_CELL_POPULATION_PROLIFERATION	3.833	2.889	1.341	13.378	7.979	4.797	1.606		2.658	16.747	11.009	5.066	8.818	1.408	7.89	4.252	4.554		20.091	14.515	5.081	5.917	2.173	3.775		1.998		7.297	5.69	1.813	5.623	7.255				1.496		6		3	11	8					22	14
GOBP_IMPORT_ACROSS_PLASMA_MEMBRANE	2.345		1.981	3.303	1.904	1.525	5.702		5.646	4.21		7.915	4.631		7.872				2.867		5.085	2.876		4.383				2.003	1.765		1.597	3.029		2.123		1.555					3		3	2		2
GOBP_MORPHOGENESIS_OF_AN_EPITHELIUM	2.429	1.93		13.188	7.604	4.885	3.091		3.089	33.977	12.359	17.045	10.088	2.179	7.832	3.707	2.561	1.379	32.761	13.989	14.396	8.828	2.356	6.403	2.292	2.501		5.47	3.899	1.757	23.357	15.27	7.043								12	9					42	38
GOBP_PROTEIN_LOCALIZATION_TO_CELL_PERIPHERY	3.798	2.993		14.098	2.988	10.758	2.577		2.253	29.846	17.264	9.406	6.728		7.829	1.431			21.064	11.932	6.971	13.213	4.142	8.379	3.079	1.813	1.317	1.554	1.715		6.485	5.155	1.593						5		19		14				44	22	22
GOBP_AMINO_ACID_TRANSPORT	3.489		2.63	1.764		1.395	1.832		3.552	5.669		7.733	5.598		7.819				3.729		6.621	1.379		2.049				2.125		1.654						1.613								3		2
GOBP_MEMBRANE_LIPID_METABOLIC_PROCESS	3.004		2.848	5.452	1.426	4.203			1.718	14.872		19.044	7.45		7.785			1.484	7.902		10.049	9.805		10.005	2.55		2.382	1.814	2.185		4.062	3.355											3				5	4
GOBP_MONOCARBOXYLIC_ACID_METABOLIC_PROCESS	3.545	1.595	2.285	13.091	4.596	7.638	3.704	1.501	2.453	28.831	19.422	7.894	12.886	4.501	7.756	8.001	2.839	4.84	30.104	19.644	8.408	10.347	5.875	4.241	3.907		3.198	3.375	1.984	1.772	9.593	2.999	6.744					3		3			4				8		8
GOBP_REGULATION_OF_DEVELOPMENTAL_GROWTH	1.593	1.595		2.995	3.893				1.907	11.905	4.324	6.322	7.173		7.753				10.336	3.796	5.454	7.939	2.091	5.817				1.626	1.431		5	4.158									17			7		4	58	44
GOBP_REGULATION_OF_CELL_ADHESION	6.556	9.73		18.686	16.812	3.281	4.299		4.442	28.726	5.972	20.145	7.06		7.69	1.802	2.728		24.008	6.125	15.383	7.58	1.35	6.838	1.45	2.985		7.094	8.007		15.48	17.32		2.398	2.563			4	3
GOBP_TISSUE_MORPHOGENESIS	3.985	3.86		14.407	9.025	4.814	3.824	1.367	2.89	38.628	12.097	21.415	9.312	1.783	7.681	3.547	2.346	1.412	33.697	13.13	16.088	11.512	2.707	8.72	2.808	2.278		8.013	6.947	1.477	20.798	15.399	5.083								29	16	13			5	73	36	37
GOBP_CANONICAL_WNT_SIGNALING_PATHWAY	3.723		2.997	9.49	3.604	5.291	2.209		2.23	21.538	10.626	8.384	11.738	3.493	7.679	3.244	3.311		20.023	13.727	5.147	13.496	3.66	9.283	1.893	2.839		4.94	3.444	1.678	15.344	6.868	7.556								5	3					8		7
GOBP_POSITIVE_REGULATION_OF_CELLULAR_COMPONENT_ORGANIZATION	10.573	7.14	3.206	15.333	8.036	6.367	5.387	1.965	3.457	92.266	44.526	35.733	16.085	7.84	7.67	6.281	6.199		82.891	48.458	25.787	19.391	9.514	8.9	8.045	4.081	3.411	12.2	10.212	2.173	16.407	8.282	7.299	2.344	1.592			111	67	44	276	145	131	77		38	596	227	369
GOBP_SECRETION	14.12	6.236	7.385	25.943	10.703	13.295	11.904	3.243	9.321	90.92	41.733	37.624	10.202	2.482	7.632	7.496	1.873	5.836	79.101	41	28.878	18	6.269	10.783	3.286	2.154		8.743	6.5	2.275	22.819	17.22	5.522	1.981		2.081										2
GOBP_CHROMATIN_ORGANIZATION				19.111	10.015	7.841				60.034	60.506	6.524	28.172	21.922	7.628	7.349	5.885	1.823	64.785	60.244	8.351	18.292	13.483	5.166	7.071	5.847	1.649				14.799	3.34	12.21	1.799	1.302				2								8		6
GOBP_REGULATION_OF_PROTEIN_KINASE_ACTIVITY	10.587	8.313	2.427	19.324	17.878	3.174	1.928		2.814	49.81	26.717	17.566	10.617	2.772	7.593	9.487	11.254		51.529	29.31	16.724	11.654	4.765	6.313	7.695	9.799		14.402	14.148	1.418	12.261	9.469	2.948	2.882		2.489							2
GOBP_PHOSPHATIDYLINOSITOL_METABOLIC_PROCESS	4.105		3.832	3.666		4.232				11.258	3.669	6.318	7.766		7.578	1.321	1.969		7.507	2.218	4.666	7.328		7.121	4.126	5.765		1.345			1.778										10	6					23		16
GOBP_ENDOSOMAL_TRANSPORT				2.722	2.847					19.877	22.608	1.562	11.233	3.136	7.565	2.405	2.069		19.732	21.382	1.724	7.2	1.79	5.468	4.547	3.815					2.569	3.136
GOBP_CELLULAR_PROTEIN_CATABOLIC_PROCESS	2.157		1.408	12.675	7.47	4.629	1.395		1.564	75.915	68.687	10.544	24.072	17.025	7.551	11.468	11.238	1.692	71.308	70.62	7.439	17.48	11.275	5.963	10.712	10.83	1.516	6.737	3.944	2.74	19.901	6.769	12.485
GOBP_PROTEIN_CATABOLIC_PROCESS	4.665	2.51	2.294	15.587	9.403	5.51	1.348		1.642	92.419	73.199	17.456	22.704	15.657	7.466	10.133	9.625	1.674	85.654	73.36	13.386	19.817	11.793	7.436	9.609	10.738		8.524	5.36	3.009	24.298	10.896	12.047											3		2
GOBP_ORGANELLE_ASSEMBLY	4.257	6.8		26.411	11.783	12.509	6.293	4.526	1.345	88.518	51.132	27.54	18.672	10.971	7.419	17.712	8.4	8.056	100	54.648	32.925	15.844	10.107	5.546	12.599	4.325	7.113	5.819	4.18	1.814	22.843	6.417	16.278	3.222	3.214						17	9					34		29
GOBP_POSITIVE_REGULATION_OF_CELL_POPULATION_PROLIFERATION	8.282	5.64	2.608	13.387	10.306	3.385	6.148		10.19	28.818	12.938	12.641	8.165	1.369	7.275	2.122	1.539		20.444	12.938	6.296	10.71	2.731	7.876	2.646	1.663		9.579	8.339	1.661	13.927	11.427	2.932	4.407		4.596			2								10	7
GOBP_POSITIVE_REGULATION_OF_PROTEIN_PHOSPHORYLATION	8.659	8.376	1.329	13.703	10.04	3.716	2.587		4.726	36.132	8.725	23.455	8.396	1.508	7.24	5.43	4.888		32.883	10.753	18.007	10.666	2.509	8.14	6.091	6.476		12.645	13.625		9.87	8.43	1.996	1.916		1.773					9						16	7	9
GOBP_TRANSMEMBRANE_RECEPTOR_PROTEIN_TYROSINE_KINASE_SIGNALING_PATHWAY	9.005	6.655	2.412	16.749	12.182	4.474	4.575		5.903	48.65	15.826	26.192	5.603		7.236	6.374	7.753		39.267	17.667	16.559	10.746		11.459	5.878	5.083		7.996	6.311	1.841	12.878	13.624	1.359	1.881	1.451												4	3
GOBP_SMALL_GTPASE_MEDIATED_SIGNAL_TRANSDUCTION	5.263	3.594	1.809	14.9	9.883	4.551	3.468	1.538	2.079	43.341	18.245	18.963	6.429		7.211	6.44	6.796		41.904	19.684	16.493	8.524		9.855	7.016	7.307		6.453	6.363		20.015	15.97	4.136	2.194	1.418						33	21					109	84
GOBP_PROTEIN_O_LINKED_GLYCOSYLATION	5.19	2.326	2.826	2.108			1.84		2.237	11.284		18.617	5.291		7.211				4.664		9.342	11.145		13.916							1.988	1.581									4	3						4
GOBP_REGULATION_OF_SMALL_MOLECULE_METABOLIC_PROCESS	3.601		2.941	6.088	2.868	3.033	2.917		3.341	26.813	19.79	6.199	11.408	3.689	7.175	4.939	3.595	1.52	28.492	21.405	6.156	8.713	4.641	3.841	1.345			6.454	3.386	3.044	11.37	4.006	7.124															3
GOBP_REGULATION_OF_INTRACELLULAR_TRANSPORT	2.743	3.184		5.295	2.662	2.533				23.34	21.097	3.597	13.669	5.831	7.09	3.949	2.69	1.437	29.365	23.651	5.358	5.557	3.405	2.293	3.322	3.474		2.406	2.347		8.064	4.668	3.171							2							6		5
GOBP_NEGATIVE_REGULATION_OF_TRANSMEMBRANE_RECEPTOR_PROTEIN_SERINE_THREONINE_KINASE_SIGNALING_PATHWAY	3.458	2.333	1.38	3.775	1.717	2.068				4.024		3.432	6.284		7.09		1.873		1.883			5.914		6.119	1.988	1.813		5.711	4.796		2.326	2.454									8						15		12
GOBP_POSITIVE_REGULATION_OF_GENE_EXPRESSION	5.341	4.419	1.404	16.58	11.407	4.911	3.308		3.293	47.693	33.639	12.068	14.628	7.06	7.037	4.729	2.293	2.372	45.121	33.833	10.184	10.663	7.156	3.663	8.579	3.235	4.653	8.761	6.067	2.591	19.12	10.897	7.29			1.443		11	9		34	17	17	11			66	26	40
GOBP_ORGANIC_ACID_TRANSMEMBRANE_TRANSPORT	1.359			3.565	1.679	1.938	2.59		4.204	6.966		7.958	4.952		7.033				5.546		7.325	2.733		3.156				1.648		1.631	1.478	1.992		1.429		1.59		2	2									3
GOBP_MESENCHYMAL_CELL_DIFFERENTIATION	3.124	2.886		5.479	4.334	1.486	2.501		3.11	13.173	3.518	8.266	3.851		7.028		1.496		12.085	4.79	5.851	1.9		3.195	1.638	1.77		3.423	4.235		4.97	6.729		3.476	1.344	2.392										2
GOBP_MAPK_CASCADE	9.181	9.618		16.284	11.759	4.454	3.656		5.494	39.773	12.527	22.265	6.819		6.954	6.679	8.317		35.798	15.422	15.921	10.927	1.894	9.543	8.606	8.839		11.665	12.329		14.236	8.896	4.862														7	4
GOBP_FATTY_ACID_METABOLIC_PROCESS	2.837	1.43	1.771	6.72	1.426	5.658	3.508	1.656	1.893	19.157	11.231	6.333	7.415		6.921	6.445	2.244	4.013	17.907	11.731	5.057	6.197	3.117	3.046	5.601		4.643	3.144	2.428		3.496	1.78	1.928
GOBP_STEROID_METABOLIC_PROCESS	1.747		2.19	1.537	1.576				2.253	9.509	2.613	6.151	6.354		6.915	1.875		2.147	10.547	3.807	5.627	3.582	1.982	1.81			1.591		1.378			2.887						3	2
GOBP_CELL_CYCLE	11.017	9.437	2.116	36.712	23.754	11.614	7.39	1.638	6.986	100	100	26.124	58.014	66.833	6.895	25.152	12.46	10.72	100	100	29.057	49.142	44.911	9.333	18.87	10.614	7.113	15.856	10.982	4.235	59.376	17.669	40.798	2.558	1.417	1.523						5		4			14	8
GOBP_REGULATION_OF_TUBE_SIZE	2.592	1.495	1.429	2.209	1.5		2.695		2.552				4.689		6.844							3.837		3.582				3.082	2.147			1.488															17		11
GOBP_REGULATION_OF_SMALL_GTPASE_MEDIATED_SIGNAL_TRANSDUCTION	3.189	3.105		11.227	7.546	3.415	4.292	1.625	2.807	25.234	5.356	17.139	4.974		6.828	2.281	3.075		18.466	4.429	12.037	7.519		8.232	6.527	6.091		4.63	5.395		16.368	15.042	2.287	2.344	1.827									3		3
GOBP_MODIFICATION_DEPENDENT_MACROMOLECULE_CATABOLIC_PROCESS				8.103	5.747	2.44	1.418		2.073	56.598	64.3	3.809	25.42	19.783	6.804	12.956	11.89	2.116	54.262	65.001	2.689	18.801	12.144	6.305	14.21	13.978	2.047	5.306	2.954	2.485	17.311	4.55	12.899								9	6
GOBP_PROTEIN_LOCALIZATION_TO_ORGANELLE	2.024		1.626	21.369	7.358	12.431				100	100	9.387	24.86	19.513	6.754	14.529	8.844	4.986	100	100	7.09	21.844	11.675	9.19	20.691	16.361	4.886	1.995		2.484	56.402	6.658	56.5																6
GOBP_GOLGI_VESICLE_TRANSPORT	3.117		4.032	4.212	3.239	1.325				31.744	28.103	4.839	14.663	7.25	6.735	6.178	2.431	3.473	24.196	21.068	3.92	14.781	9.138	5.213	6.16	5.535					3.723	3.811						3											7
GOBP_REGULATION_OF_GROWTH	3.252	1.595	1.98	8.16	3.165	4.625	2.819		5.131	37.267	17.142	15.479	8.621	1.925	6.729	3.398	3.172		30.666	16.92	10.601	15.229	6.707	7.671				6.373	3.028	3.469	14.302	11.076	3.33	1.669		1.541											4
GOBP_TAXIS	3.861	5.015		14.739	5.266	8.426	2.069		5.131	20.842		21.99	3.516		6.729	1.675			12.357		12.944	7.6		10.119	1.375			3.754	4.78		7.605	8.847		2.391		1.778						3
GOBP_CELL_JUNCTION_ASSEMBLY	5.846	7.268		12.871	9.76	3.226	1.425		2.502	25.336	3.481	20.545	3.789		6.706		1.692		22.113	4.644	15.374	4.255		6.297				3.621	3.494		7.342	11.547		2.134		1.394			2
GOBP_PROTEIN_POLYUBIQUITINATION				3.568	1.319	2.451				25.675	31.024	1.548	14.989	7.679	6.636	7.234	6.296	1.515	29.077	32.487	2.087	11.699	5.308	5.735	10.417	7.458	2.771				9.05	1.464	9.069															6
GOBP_REGULATION_OF_TRANSMEMBRANE_TRANSPORT	7.061	4.604	2.41	10.496	3.09	6.974	4.348	1.636	2.89	23.958	5.772	15.698	5.365		6.592				21.318	6.333	12.522	8.786	1.628	7.619				2.341	1.76		4.449	4.107		3.345	1.466	2.069
GOBP_REGIONALIZATION	1.78		1.514	6.188		5.493	1.713		1.479	13.612		16.473	7.654	1.362	6.583	3.386	4.356		14.865	1.474	13.828	6.811	1.734	5.188	2.273	1.837					5.837	5.667									17		11				48	31
GOBP_CHROMOSOME_ORGANIZATION				22.848	15.013	7.116	1.305		2.6	100	100	9.759	55	61.714	6.547	11.018	4.334	5.995	100	100	13.692	35.443	31.083	7.345	11.124	7.834	3.157	2.006		1.371	35.021	4.505	35.329	1.517				34		20	140	57	83				434	301	133
GOBP_NEGATIVE_REGULATION_OF_TRANSFORMING_GROWTH_FACTOR_BETA_RECEPTOR_SIGNALING_PATHWAY	2.163	1.586		3.854	2.486	1.456				3.995		2.586	6.226		6.525				1.996	1.545		5.379		4.962	1.379	1.686		5.094	3.639	1.582	4.725	4.152									14	6	8				27	16
GOBP_NEGATIVE_REGULATION_OF_MOLECULAR_FUNCTION	10.153	8.767	1.936	16.894	14.674	3.359	4.317	1.807	2.576	55.836	42.517	12.378	12.253	5.253	6.515	8.789	6.426	2.49	58.311	47.371	11.124	11.187	5.026	5.68	5.521	4.63	1.317	8.133	7.1	1.5	9.758	7.785	2.31	3.371	2.351						5	3					9	8
GOBP_REGULATION_OF_AUTOPHAGY				6.107	4.089	2.059	1.455			29.439	21.004	6.871	8.384	1.853	6.514	4.45	4.819		23.279	19.831	3.92	10.245	2.987	6.919	8.127	7.688	1.317	1.876	1.72		8.601	5.175	3.178
GOBP_CELLULAR_ION_HOMEOSTASIS	5.27	1.951	3.541	6.791	1.471	5.713	3.174		5.449	25.129	6.198	16.325	4.793		6.507				23.491	8.55	12.061	4.949		6.389				2.538	1.876		2.711	2.297				2.33					6		5						6
GOBP_MICROTUBULE_BASED_PROCESS	5.269	7.161		18.907	12.086	6.096	3.713	2.507		68.525	34.577	25.377	22.729	17.267	6.499	11.012	4.666	5.677	77.131	40.038	27.134	16.657	7.657	8.057	11.792	5.382	5.349	5.318	3.226	2.237	18.525	11.182	6.501	3.144	4.194			8	5									15
GOBP_AMEBOIDAL_TYPE_CELL_MIGRATION	4.936	3.909	1.394	7.736	7.36	1.441	1.336		1.519	15.232	2.72	11.681	5.191		6.483	2.431	4.379		12.16	3.686	7.281	6.977		7.969		2.404		6.922	6.76		6.724	8.455		3.491		2.535					22	10	12				41		29
GOBP_CELLULAR_HOMEOSTASIS	9.583	3.447	6.077	9.119	1.755	7.811	7.331		10.19	47.647	19.556	21.916	8.833	2.287	6.479	2.329		1.396	46.582	23.79	17.392	11.489	3.514	7.63				7.275	4.143	3.05	10.329	5.155	4.83	1.856		2.964		3	2
GOBP_COVALENT_CHROMATIN_MODIFICATION				10.937	8.633	2.636				25.924	16.072	7.819	20.497	14.336	6.442	4.748	3.688	1.383	31.648	19.653	9.171	10.131	6.354	3.706	3.341	3.65			1.359		13.301	4.589	8.383	1.886	1.806			4	2	2
GOBP_RESPONSE_TO_TRANSFORMING_GROWTH_FACTOR_BETA	3.469	2.531		5.837	6.497					13.18	5.499	6.184	6.909		6.428				8.536	5.271	2.821	8.778	2.244	6.413		2.192		7.148	6.484		7.187	10.364									13		10				19	11
GOBP_RESPIRATORY_SYSTEM_DEVELOPMENT	3.117	2.513		3.625	3.258		2.413	1.505		10.18	2.602	6.667	6.72		6.427				10.907	2.479	7.478	4.104		3.505				3.634	2.477	1.461	5.222	6.752										2
GOBP_DEPHOSPHORYLATION	4.629	3.7	1.323	9.163	5.639	3.24				31.751	19.397	9.612	9.999	3.24	6.366	7.096	6.474	1.406	29.481	19.278	8.044	7.068	1.984	5.129	6.884	6.967		6.614	4.304	2.321	6.813	4.042	2.672						3		7	5				2	11	8
GOBP_RESPONSE_TO_ENDOPLASMIC_RETICULUM_STRESS	7.051		7.182	4.965	1.489	3.611	2.017		1.646	24.681	10.835	10.493	10.713	3.796	6.366	2.38		1.368	17.731	12.004	4.672	15.549	7.49	7.067	4.641	2.508	1.954	5.642	3.35	2.349	4.782	3.909
GOBP_ESTABLISHMENT_OF_PROTEIN_LOCALIZATION_TO_ORGANELLE				9.666	3.497	5.631				74.153	100		17.114	10.691	6.325	8.988	6.501	2.509	65.153	88.211		14.431	5.429	8.142	17.867	16.097	3.057			1.625	44.895		61.567								47	21	26	16		8	136	71	65
GOBP_RESPONSE_TO_PEPTIDE	8.994	5.678	3.071	9.752	4.701	4.47	2.07		2.741	32.11	19.605	9.759	7.688	1.58	6.301	3.613	3.749		32.403	22.63	7.952	5.209	1.53	3.903		1.519		8.289	7.916		6.193	2.471	3.813	1.817		1.652
GOBP_MEMBRANE_LIPID_BIOSYNTHETIC_PROCESS	2.173		2.685	3.889		3.295			1.76	9.168		11.432	5.362		6.269				5.067		6.006	6.084		6.628	2.008		1.925				1.643							9	8								38	24
GOBP_CELLULAR_CARBOHYDRATE_METABOLIC_PROCESS	4.153	1.82	2.549	6.352	2.073	4.151	1.536		1.686	18.741	6.593	9.715	7.033		6.167	1.94	2.656		18.682	7.587	8.621	7.207		6.814				6.409	4.614	1.877	6.189	2.018	4.418																19
GOBP_REGULATION_OF_EPITHELIAL_TO_MESENCHYMAL_TRANSITION	2.822	3.039		3.455	2.074	1.481				3.419		2.508	3.573		6.159		1.511		3.501	1.741	1.688			1.764		1.466		3.105	4.072		4.318	4.716			1.378			19	13		40	22					80	29	51
GOBP_GOLGI_ORGANIZATION	2.144		1.656				1.519			6.67	5.914	1.396	6.208		6.157	3.093	2.519		6.424	6.237		4.101	1.709	2.461	3.56	3						1.746								2									6
GOBP_RESPONSE_TO_INORGANIC_SUBSTANCE	3.22	3.205		11.156	6.566	4.105	2.417		3.506	33.875	23.636	8.488	7.966	1.858	6.143	1.508	1.456		33.172	23.443	7.999	7.493	3.15	4.168		1.408		5.365	3.825	1.725	7.211	6.714						26	14	12	42	24		16		10	101	50	51
GOBP_REGULATION_OF_WNT_SIGNALING_PATHWAY	3.972		3.615	10.831	6.139	4.108			1.656	23.611	13.22	8.008	9.917	3.34	6.143	5.112	5.168		20.679	14.28	5.282	12.599	3.52	8.606	3.982	6.232		3.029	2.659		13.789	6.417	6.627	1.423
GOBP_INFLAMMATORY_RESPONSE	6.292	5.754		3.226	4.813				2.221	7.969		7.897	4.326		6.143			1.455	5.918		6.723	6.233		7.777				5.257	5.013		1.864	3.003
GOBP_MEMBRANE_FUSION				3.568		2.98		1.348		8.489	8.746		6.755		6.134		1.404		7.842	6.397	1.739	5.233	1.413	4.002	1.816	1.711															9						21	13
GOBP_SENSORY_PERCEPTION_OF_LIGHT_STIMULUS				5.716	2.59	2.924	1.663			3.619		6.667	5.95		6.095				4.305		7.484				1.585						2.346	1.885
GOBP_RESPONSE_TO_INSULIN	8.789	4.764	3.62	8.103	4.012	3.652	1.626		2.653	21.854	13.007	6.798	5.161		6.089	2.374	3.702		22.873	13.709	6.882	3.489		2.895		1.364		4.803	4.133		5.81	3.135	2.602	1.418							10					3	21		13
GOBP_NEGATIVE_REGULATION_OF_CELL_DEATH	13.423	9.076	3.966	17.424	14.154	3.886	1.759		2.043	49.869	40.817	9.622	16.345	10.423	6.055	6.846	8.099		46.148	42.697	6.636	15.327	10.517	4.945	4.468	5.292		9.375	5.886	3.286	17.333	13.624	3.906	3.071		3.382
GOBP_RESPONSE_TO_PEPTIDE_HORMONE	8.056	4.88	2.943	8.213	4.176	3.644	2.042		3.348	27.956	18.209	7.783	7.131	1.382	6.036	3.578	4.488		28.116	20.912	6.196	5.168	1.308	4.186	1.356	1.829		5.927	5.536		5.599	2.248	3.479	1.539		1.358		3
GOBP_METAL_ION_HOMEOSTASIS	4.146	1.816	2.605	6.846		6.496	1.84		3.678	22.078	4.565	15.674	4.33		6.005				17.968	6.677	9.214	6.581		7.607				3.009	2.284		1.988	2.287		1.653		2.434											4		3
GOBP_EPITHELIAL_TO_MESENCHYMAL_TRANSITION	2.501	3.102		4.043	2.868	1.381				7.616	3.49	3.44	3.419		6.002		1.619		8.731	5.075	2.987			1.694		1.555		3.157	4.321		3.851	4.763		2.227	1.399											3
GOBP_REGULATION_OF_CELLULAR_PROTEIN_LOCALIZATION	4.134	5.303		11.269	4.582	5.927			1.548	47.117	35.122	10.108	11.013	4.535	6.001	4.074	3.824		45.176	32.299	10.304	13.562	5.534	7.251	3.86	5.054		5.289	4.239	1.381	14.928	6.978	7.148					7	6		19	9	10				38	15	23
GOBP_PROTEIN_PHOSPHOPANTETHEINYLATION				5.983	2.333	3.495				26.081	3.364	21.328	9.986	3.53	5.998				19.308	3.458	14.372	10.09	1.692	8.83	2.187	1.51		1.544	1.701		4.941	2.548	2.43														7		5
GOBP_NOTCH_SIGNALING_PATHWAY	1.929		1.37	4.066	1.525	2.613	1.416		1.468	9.07	2.991	5.178	5.471		5.998	1.588			8.016	3.202	4.008	1.636		1.448				1.355			2.95	4.639				1.4											9		6
GOBP_REGULATION_OF_MAPK_CASCADE	8.703	9.1		9.51	8.981	1.743	3.079		5.114	22.915	3.591	18.194	3.947		5.98	6.292	8.672		21.416	4.898	14.577	6.179		6.303	6.483	9.284		9.517	10.909		7.335	7.421								2				4		4		6
GOBP_ORGANOPHOSPHATE_ESTER_TRANSPORT				4.696		3.837	1.749		1.908	8.745		8.003	4.852		5.952				6.153		5.801	4.957		4.987							1.47	2.476
GOBP_EXOCYTOSIS	5.331	2.567	2.849	14.612	7.145	6.478	4.752	1.605	3.469	65.618	42.06	18.32	7.091	1.467	5.912	8.049	2.679	5.128	55.925	39.032	13.672	15.616	4.847	10.005	3.628	2.624		2.556	1.546	1.494	15.398	11.346	3.978	1.839		2.826					7		6	4		2	14	11
GOBP_EPITHELIAL_TUBE_MORPHOGENESIS	1.686	1.378		4.773	4.513		2.488		2.402	15.987		15.494	6.844		5.877	2.161	2.063		15.95	2.178	13.309	4.154		3.295	1.525	1.985		3.266	2.252	1.381	10.534	11.06									17		12				49	36
GOBP_TISSUE_HOMEOSTASIS	1.937	2.076		6.489	2.858	3.364	4.577	2.079	2.3	13.731	3.261	9.17	5.173		5.848				13.158	4.409	7.189	3.388		2.915				1.436			7.039	6.744		1.545				23	15		72	25	47	19		9	149	72	77
GOBP_HOMEOSTASIS_OF_NUMBER_OF_CELLS	1.75	2.193		6.628	2.714	3.64				15.142	16.453	1.577	5.671		5.802	2.28	1.35		15.521	14.792	2.146	5.568	1.709	3.941	1.397	1.915		1.855			9.031	5.102	3.576	1.94		1.449		20	18		41	28						37
GOBP_TRANSFORMING_GROWTH_FACTOR_BETA_RECEPTOR_SIGNALING_PATHWAY	2.827	1.89		5.284	5.747					12.167	4.225	6.524	6.365		5.788		1.441		6.838	4.05	2.444	7.458	1.367	6.447	1.852	2.534		6.563	5.501	1.39	5.872	7.949							3		8	7				3	19	9	10
GOBP_AMINO_ACID_TRANSMEMBRANE_TRANSPORT	1.502						1.579		3.071	3.065		4.86	3.815		5.788				2.49		4.579			1.867								1.394		1.301		1.594		6	5		19	11					33	18	15
GOBP_METAL_ION_TRANSPORT	7.344	3.345	3.808	6.586	1.583	5.21	2.668		1.797	16.664	1.586	15.669	5.387		5.771				14.941	2.719	11.411	5.571		5.977				2.982	1.845	1.541	1.474	1.719						45	30		106	52		42		19	307	165	142
GOBP_REGULATION_OF_MEMBRANE_POTENTIAL	4.86	3.115	1.87	4.172	1.479	2.836	1.829			14.247	4.156	8.65	3.889		5.771			1.556	14.71	4.189	8.982	2.188		1.757					1.496		1.865	2.049		1.326				12	8			9					44	24
GOBP_ORGANIC_HYDROXY_COMPOUND_BIOSYNTHETIC_PROCESS	1.726		3.992	2.473	3.036				2.897	7.37	4.583	2.544	5.975		5.727			1.444	5.939	5.13	1.349	4.355	1.995	2.428				3.114	1.872	1.611	1.869	2.949						23		16	53	28	25				165	95	70
GOBP_MULTI_MULTICELLULAR_ORGANISM_PROCESS	2.79	2.783		1.933	1.543					6.462	1.905	4.162	4.975		5.7				5.284	1.565	3.481	4.245		3.482				2.825	4.042		1.43	1.797				1.312		13	10		31	21				5	91	48	43
GOBP_RESPONSE_TO_EXTRACELLULAR_STIMULUS	4.882	3.877	1.382	9.832	4.126	5.09	4.137	1.887	2.208	18.845	11.562	5.983	7.999	2.219	5.668	7.089	5.245	1.961	18.599	13.738	4.429	8.323	1.868	6.61	1.878	2.375		7.403	6.722		6.62	4.655	2.031							2
GOBP_POSITIVE_REGULATION_OF_CATABOLIC_PROCESS	3.079	2.941		10.661	5.747	4.296				36.973	31.451	6.192	10.707	4.614	5.621	7.805	7.79		32.746	31.943	3.822	10.616	3.672	6.461	7.223	7.793		7.313	5.345	2.066	14.869	8.182	5.909	1.463	1.35			7		5							24	14
GOBP_WOUND_HEALING	7.687	7.026	1.402	8.805	11.818		2.473		3.075	28.344	14.009	11.075	3.827		5.597	1.743	1.982		24.953	13.022	9.218	9.135	1.634	7.969				4.071	4.888		11.145	13.002		1.302
GOBP_G_PROTEIN_COUPLED_RECEPTOR_SIGNALING_PATHWAY	2.2	2.122					2.408		2.456			2.344	1.373		5.586						2.259	2.072		4.163				1.402	1.431									6	5		13	7		6			29	18
GOBP_AUTOPHAGOSOME_ORGANIZATION		1.415		1.663		1.501	1.934	1.756		9.767	8.069	1.92	5.69		5.58	2.468	1.527		11.192	9.988	1.73	3.03	1.822	1.431	1.769			3.824	4.964		2.532	3.025
GOBP_POSITIVE_REGULATION_OF_CELL_DEATH	8.009	5.374	2.577	14.758	10.354	4.208	2.488		2.083	32.018	19.52	9.919	12.201	6.253	5.574	4.108	4.165		21.916	16.966	4.85	11.983	5.356	6.027	4.663	6.241		6.267	5.698		22.27	15.842	5.86														35		28
GOBP_ORGANIC_ACID_METABOLIC_PROCESS	5.434	1.367	5.009	17.6	5.359	11.18	4.137		3.703	78.431	64.959	14.094	15.912	10.687	5.562	10.814	2.81	7.776	74.756	60.541	13.763	12.469	9.992	3.311	8.405	2.498	5.349	4.42	1.659	3.442	21.902	3.364	21.117	1.411		2.146
GOBP_TUBE_FORMATION				2.114	2.347		2.017		1.332	7.823	1.32	6.355	6.909	1.431	5.561	2.537	1.393	1.368	6.238		5.271	6.061	2.745	3.167	3.003	3.231		1.412			5.96	5.295
GOBP_PROTEIN_TARGETING_TO_MEMBRANE	1.958		1.965	1.628		1.325				29.207	34.617	1.464	5.611		5.532	3.552	7.193		16.287	20.123		8.108		7.899	16.144	25.584					36.551		46.993													2	16	7	9
GOBP_REGULATION_OF_CELLULAR_RESPONSE_TO_TRANSFORMING_GROWTH_FACTOR_BETA_STIMULUS	2.544	1.893		5.861	4.638	1.501				7.688	3.271	3.662	5.539		5.532				4.851	3.567	1.417	4.64		4.021	1.421	1.866		5.088	4.095		6.635	7.074															9	5
GOBP_RHYTHMIC_PROCESS	4.976	2.978	2.065	6.082	5.791		2.349		2.526	10.847	11.403	1.462	10.281	4.261	5.526	1.612	2.993		10.384	11.548		6.519	2.086	4.395		2.952		8.911	7.916	1.434	4.818	2.222	2.684	1.885				7		4	16		10	7		6	29		22
GOBP_NEGATIVE_REGULATION_OF_CELLULAR_COMPONENT_ORGANIZATION	6.603	6.268		19.263	11.032	7.116	1.731			63.173	36.449	19.937	10.943	5.039	5.525	3.264	1.757	1.669	52.575	29.244	17.394	11.753	7.23	4.377	4.772	3.666	1.334	4.482	3.614		17.327	12.422	4.609	1.318										4			20	11	9
GOBP_REGULATION_OF_CELLULAR_RESPONSE_TO_STRESS	6.311	4.823	1.746	14.942	11.371	3.739	3.156		4.217	47.905	41.848	7.721	20.317	15.998	5.525	6.438	6.479		46.883	42.504	6.686	20.28	14.209	6.119	5.978	8.905		11.439	7.856	3.159	18.771	7.979	9.792													2	8		6
GOBP_NEGATIVE_REGULATION_OF_EXECUTION_PHASE_OF_APOPTOSIS	1.416	1.89											5.09		5.521							2.948		3.156	1.375	1.614					2.196	1.797						24		18	35		23			5	91	42	49
GOBP_ORGANELLE_MEMBRANE_FUSION				3.778		2.779	1.372	1.605		7.961	9.017		4.86		5.513		1.374		8.133	6.892	1.581	4.808		4.322		1.338												11		10	20	12				7	57	29	28
GOBP_REGULATION_OF_HYDROLASE_ACTIVITY	7.854	5.091	2.696	29.963	23.527	6.837	12.904	3.265	10.158	69.347	35.225	26.241	7.766	2.223	5.498	13.158	6.517	5.856	61.76	33.829	21.443	11.628	2.328	9.549	12.45	9.284	3.2	10.206	7.369	2.631	19.176	14.018	4.991	3.722	1.728	2.021		26	13	13	79		58	24	16	8	190	94	96
GOBP_EPITHELIAL_CELL_PROLIFERATION	3.715	3.141		5.733	5.839		1.849		4.448	9.675	3.414	5.395	6.707	1.437	5.485				7.358	4.558	2.55	9.039	2.329	6.628				7.734	7.464		5.169	6.52		1.341		1.674					15		9	6	6		22	10
GOBP_REGULATION_OF_HEMOPOIESIS	3.201	4.192		7.951	4.943	2.824	1.961		2.557	25.21	19.586	5.357	5.851		5.466	2.463	4.796		26.328	20.107	5.558	5.128	1.68	3.582		2.292		2.532	2.272		9.317	8.753	1.466	1.907							13	10					28	11	17
GOBP_REGULATION_OF_CELLULAR_RESPONSE_TO_GROWTH_FACTOR_STIMULUS	3.994	2.51	1.694	8.003	5.735	2.297				12.652	3.142	8.361	4.161		5.466				7.712	3.872	3.248	3.906		5.168		1.503		5.043	3.893	1.428	4.748	5.598							5							5
GOBP_REGULATION_OF_VESICLE_MEDIATED_TRANSPORT	3.575	1.309	2.756	5.711	3.229	2.408	2.407	1.311	1.365	36.907	20.63	12.319	4.883		5.459	3.742	2.744	1.304	32.495	14.559	13.665	4.569	2.284	2.386	2.786	3.808		2.74	1.419	1.816	4.904	5.757									7	4					12
GOBP_NON_CANONICAL_WNT_SIGNALING_PATHWAY				3.657		3.58	1.481			16.163	16.561	1.736	6.513		5.459				13.437	16.218		5.786	1.337	4.694	1.889						8.373	1.697	7.407														16	13
GOBP_DIVALENT_INORGANIC_CATION_HOMEOSTASIS	3.426	1.598	2.133	4.715		4.278			2.088	12.016	1.429	10.923	3.478		5.456				10.548	3.361	6.211	4.101		6.057				2.857	2.107			1.798									28		22				90	76
GOBP_POSITIVE_REGULATION_OF_PROTEIN_KINASE_ACTIVITY	6.908	6.084	1.423	10.216	9.586	1.811	1.584		2.699	27.35	9.346	14.475	6.174		5.441	5.105	6.334		24.424	9.671	11.64	8.652	2.144	6.519	4.545	7.32		9.332	9.846		8.334	7.439	1.561	1.538		1.351					27	15					62	39
GOBP_ORGANIC_ANION_TRANSPORT	8.593	1.521	8.354	5.304	2.016	3.225	3.727		5.023	17.027		22.666	2.778		5.428	3.081		4.738	10.792		18.904	3.251		4.737				3.328		3.477	2.597	2.472		2.522		2.751										2
GOBP_STEROL_METABOLIC_PROCESS	2.272		2.435				1.662		2.135	10.303	3.024	6.196	4.847		5.416				9.57	3.638	4.832	2.743	1.504	1.487	1.645		1.649				1.769	3.364									7	5					14		10
GOBP_INTRACELLULAR_RECEPTOR_SIGNALING_PATHWAY	1.764	2.333		3.463	2.946		3.413	2.325		10.866	12.174		7.309	1.898	5.356	3.836	3.774		11.587	12.334	1.38	8.812	3.108	5.378	1.754			6.733	6.158		5.973	1.934	4.309														12	11
GOBP_PROTEIN_MODIFICATION_BY_SMALL_PROTEIN_REMOVAL				4.443	2.19	2.228				18.081	27.819		17.89	12.893	5.338	3.239	3.352		22.695	32.394		10.324	4.263	5.489	3.029	2.865		1.773			12.108		13.78
GOBP_ACTIN_FILAMENT_ORGANIZATION	7.079	8.29		16.599	15.016	2.789	2.049		1.687	30.692	22.789	6.883	6.158		5.331	5.366	7.031		33.584	25.696	6.846	8.005	1.749	6.466	6.449	6.473		5.943	5.549		10.152	10.708		1.314
GOBP_SPHINGOLIPID_METABOLIC_PROCESS	2.239		2.412	4.163	1.505	2.722	1.332		1.606	9.092		11.562	4.744		5.323			1.379	3.316		4.33	8.652		9.486	2.629		2.426	1.52	1.709		4.48	3.777															5		4
GOBP_POSITIVE_REGULATION_OF_ANION_TRANSPORT	5.27	4.324	1.379	10.582	2.594	7.775	4.906	1.44	3.989	33.268	21.946	8.987	7.268	1.944	5.304	3.759		2.867	37.324	21.275	11.924	7.187	3.64	3.428	2.089	1.539		4.324	5.004		6.935	5.371	1.781														5
GOBP_CELLULAR_RESPONSE_TO_INSULIN_STIMULUS	3.659	2.465	1.453	6.562	2.801	3.48	1.323		1.648	21.498	14.044	5.778	4.395		5.304	1.527	3.141		20.116	13.658	5.044	2.82		1.955		1.496		2.086	2.089		3.666	2.386	1.464									3					8	4
GOBP_ORGANIC_CYCLIC_COMPOUND_CATABOLIC_PROCESS				12.675	2.064	11.081				77.877	91.218	3.877	20.146	16.202	5.284	6.681	4.737	2.005	72.482	77.505	5.293	16.452	8.58	7.061	15.372	15.744	1.957			4.009	48.663	1.781	61.007						7		38	22	16				65	34	31
GOBP_RESPONSE_TO_LIPID	9.181	7.854	1.844	11.119	10.757	1.872	11.005	2.079	10.353	28.663	20.24	7.485	9.841	4.242	5.28	7.219	5.98	1.707	28.074	25.205	4.61	9.737	3.668	5.711	3.284	2.812		18.543	16.351	2.517	4.489	5.021		2.182		1.93		9	7		20	9	11				41	17	24
GOBP_RESPONSE_TO_WOUNDING	8.883	8.33	1.436	14.258	12.616	2.664	3.312		4.072	35.019	14.916	15.639	3.951		5.239	2.341	1.722		31.302	13.878	13.487	9.663	2.511	7.059				4.872	5.679		14.283	16.862		1.615				10	6								40		30
GOBP_SMAD_PROTEIN_SIGNAL_TRANSDUCTION	1.468			3.059	3.434				1.373	2.335		1.46	4.17		5.237				2.071			3.843		5.605				4.661	3.116	1.671	1.566	1.832						10	7		16	13					25		21
GOBP_POSITIVE_REGULATION_OF_CELL_ADHESION	4.141	6.116		9.035	5.503	3.226	5.387		5.055	16.384	5.544	8.97	4.603		5.207				11.596	5.909	4.642	3.436		4.047				6.101	6.858		6.976	6.596		2.437	2.826												4	3
GOBP_NEGATIVE_REGULATION_OF_INTRACELLULAR_SIGNAL_TRANSDUCTION	4.107	4.205		11.96	6.958	4.417	2.308		1.973	22.919	10.685	9.612	7.579	2.266	5.204	9.179	10.782		19.008	11.015	6.363	10.352	5.112	4.807	12.153	14.209		8.807	7.237	1.783	7.775	8.424		2.041	1.364			3
GOBP_HORMONE_MEDIATED_SIGNALING_PATHWAY				3.775	2.737	1.305	1.641	1.448		3.786	5.026		4.698		5.196	2.739	3.775		3.914	4.426		5.552		4.733				2.504	2.418		2.148		1.324								4	3						4
GOBP_NEGATIVE_REGULATION_OF_PHOSPHORUS_METABOLIC_PROCESS	7.407	6.11	1.695	12.698	12.616	1.826				32.424	24.688	7.055	7.174	1.992	5.161	6.246	7.872		39.012	29.746	8.04	6.962	3.985	2.962	2.6	5.373		9.37	9.878		5.138	5.872		3.345		2.671
GOBP_MAINTENANCE_OF_LOCATION	3.575	1.595	2.276	7.262	2.212	4.885				22.528	9.485	10.062	6.787	1.677	5.158	1.537	1.661		18.466	11.029	5.777	4.173		4.968		1.338		2.711	2.174		6.107	5.414										2
GOBP_CELL_SUBSTRATE_ADHESION	9.682	10.701		13.586	7.28	5.369	1.942		1.331	24.997		26.31	3.434		5.155	1.971	2.573		18.622	1.897	16.882	5.917		8.823		1.853		8.604	8.783		6.463	9.622		1.74	1.937												8	6
GOBP_PEPTIDE_SECRETION	5.895	3.032	2.828	10.635	3.091	7.066	4.966	1.845	3.12	16.838	5.325	9.589	5.043		5.118				18.634	5.703	10.695	4.307	1.563	2.897				5.956	4.252	1.827	9.098	5.912	3.01					2		2							7		7
GOBP_EPITHELIAL_CELL_DEVELOPMENT	4.629	5.713		6.292	2.448	3.609				11.992	5.66	5.049	3.733		5.115		1.735		11.331	4.62	5.369	7.167	3.119	3.83		1.356		4.443	3.989		8.004	8.965		1.987													16	14
GOBP_CELLULAR_RESPONSE_TO_ORGANIC_CYCLIC_COMPOUND	6.316	4.693	1.817	11.547	13.683		3.744		3.83	24.732	23.052	3.759	7.694	2.462	5.095	5.528	4.104	1.626	23.277	24.461	2.516	7.619	2.377	5.152	1.606	1.525		12.559	12.918		4.883	3.906	1.336					37	19	18	91		60	27		17	218	74	144
GOBP_CELLULAR_COMPONENT_DISASSEMBLY	1.95	2.052		11.455	3.157	7.873				55.624	61.798	3.907	13.21	8.052	5.05	4.798	5.344		52.373	63.526	2.316	15.658	10.948	4.786	3.097	2.276		8.163	3.655	4.459	20.036	6.304	13.195														10	6
GOBP_POSITIVE_REGULATION_OF_TRANSFERASE_ACTIVITY	7.921	7.446	1.353	12.359	10.555	2.585	3.351		5.343	40.973	17.213	18.362	8.396	3.115	5.047	7.215	6.772	1.379	35.656	17.852	13.589	12.889	3.374	9.212	6.412	7.712		11.223	12.076		11.283	9.268	2.401	1.932		1.691											12		8
GOBP_ORGANELLE_LOCALIZATION	1.929	1.57		10.635	6.604	3.692	1.444			56.872	44.832	10.952	17.563	13.517	5.025	11.692	4.976	5.952	67.94	47.615	15.525	16.726	10.741	5.722	7.423	6.267	1.644	2.665	1.958		14.889	7.079	7.044	1.635				8	5		18		12			4	41		35
GOBP_CELLULAR_RESPONSE_TO_PEPTIDE	5.201	4.516		8.25	3.932	3.882	1.444			27.082	18.464	7.008	4.755		5.022	2.288	2.965		26.648	19.604	5.968	2.457		1.761	1.421	1.608		5.055	5.549		3.8	2.278	1.687	1.535				3									8
GOBP_FAT_SOLUBLE_VITAMIN_METABOLIC_PROCESS													3.331		4.992			1.718			1.397																					2
GOBP_RESPONSE_TO_ORGANOPHOSPHORUS	2.104	1.893		2.455	3.055		5.57	1.397	4.723	3.678		2.635	6.58	1.578	4.989	1.366			3.146		1.904	1.894						3.041	2.119		3.212	3.002						99	66	33	243	126	117	80		43	524	171	353
GOBP_CELLULAR_RESPONSE_TO_PEPTIDE_HORMONE_STIMULUS	3.87	3.039		6.983	3.762	2.961	1.476		1.482	24.289	17.567	5.693	4.137		4.981	1.934	3.411		23.196	18.254	4.596	2.362		2.106	1.342	1.841		2.649	3.03		2.957	2.069		1.406							5	4
GOBP_TRANSCRIPTION_INITIATION_FROM_RNA_POLYMERASE_II_PROMOTER	1.583	1.66		5.216	3.73	1.637				9.847	16.373		9.924	4.48	4.967	5.73	4.507	1.469	14.646	18.877		8.925	4.563	3.986	2.155	1.895		2.59	3.067		4.418		3.769	1.83				8	5		24	14	10				45	29
GOBP_PROTEOGLYCAN_BIOSYNTHETIC_PROCESS	1.327			1.379			1.372		1.551	4.162		6.391	3.614		4.947				1.847		3.13	5.593		8.53														71	31	40	192	62	130	51	28	23	432	189	243
GOBP_DNA_TEMPLATED_TRANSCRIPTION_INITIATION				7.951	4.296	3.266				16.14	28.595		11.788	6.481	4.93	5.438	4.8		22.581	30.371		10.295	7.215	3.155	1.883	1.915		1.855	2.327		5.827	1.728	4.482	1.332													17	9	8
GOBP_REGULATION_OF_AUTOPHAGY_OF_MITOCHONDRION						1.501					2.64		5.877		4.922					3.254		3.26	1.62	1.705							1.471										10		8				19	14
GOBP_REGULATION_OF_G_PROTEIN_COUPLED_RECEPTOR_SIGNALING_PATHWAY				1.746		1.558	1.606		1.312	2.784		1.831	5.683		4.887				3.154		2.82	3.997	1.472	2.641																	11		9	5			18	9
GOBP_POSITIVE_REGULATION_OF_MAPK_CASCADE	6.54	7.211		6.249	5.353	1.5	2.577		6.371	16.892		16.831	2.763		4.886	3.27	5.43		13.847	1.917	11.862	4.315		6.239	4.3	5.874		5.119	6.081		5.49	4.809
GOBP_REGULATION_OF_CELL_CYCLE	6.594	6.208		23.88	17.096	6.539	3.943		3.738	89.763	78.552	14.245	36.228	40.084	4.879	16.012	9.014	5.995	100	90.424	16.122	32.83	27.88	7.276	10.826	6.661	3.608	10.344	7.174	2.882	39.242	13.505	24.265	2.155	1.399												7		7
GOBP_REGULATION_OF_CELLULAR_COMPONENT_SIZE	3.884	4.833		6.542	5.554	1.539	3.461	1.547	2.014	30.36	13.427	12.822	6.149	1.451	4.852	2.589	4.577		32.755	16.62	11.881	7.414	2.4	4.877		1.502		5.398	5.857		6.804	6.284		1.666	2.295				6				11				41	25
GOBP_RESPONSE_TO_STEROID_HORMONE	3.779	3.416		8.36	6.681	2.028	3.685	1.342	2.715	13.19	10.309	3.034	8.704	3.546	4.837	2.666	2.18		12.758	10.884	2.454	8.744	4.125	4.295				7.996	7.894		5.325	5.13												6			22	12
GOBP_MULTICELLULAR_ORGANISMAL_SIGNALING		1.882		1.518			2.561		1.801	4.571		4.212	2.611		4.805				3.069		3.226	3.198		3.511
GOBP_CELL_GROWTH	1.337		1.679	8.214	2.171	5.942	1.763		2.228	33.258	8.944	20.059	4.711		4.803	3.271	2.827		26.379	10.952	11.955	9.335	3.405	5.587	1.741			4.89	2.282	2.84	10.649	10.009	1.624	1.364													5		4
GOBP_CERAMIDE_METABOLIC_PROCESS	1.409			2.186		1.78	1.481		1.673	5.632		6.888	4.402		4.803			1.488	2.994		3.267	4.288		4.716	1.692		1.976	1.423	1.394		3.701	2.004	1.785											4		2
GOBP_ORGANELLE_FUSION				5.845	1.857	3.863	2.349	1.901		9.582	10.346		6.551	1.694	4.795	2.041	2.14		10.838	8.841	2.148	5.755	1.788	3.968	2.081	2.064					2.001		1.702								5	4
GOBP_REGULATION_OF_CELL_MORPHOGENESIS	3.419	2.412	1.327	7.539	6.464	1.665	3.304		4.041	17.417	5.509	9.78	4.492		4.792	5.96	7.043		17.875	7.211	8.345	5.679	1.419	4.52	5.65	5.259		2.867	2.284		9.784	10.651			1.325													3
GOBP_REGULATION_OF_GTPASE_ACTIVITY	2.368	1.679		18.234	15.256	3.63	4.775	1.605	3.452	29.56	7.278	18.845	3.557		4.791	7.251	3.391	3.487	24.508	5.625	16.326	7.621		8.98	9.248	5.546	3.179	3.376	2.564		13.456	11.045	2.755	3.013	1.701	1.486											8	5
GOBP_CELL_CELL_ADHESION	5.474	7.659		20.056	16.75	4.167	5.881	1.815	4.331	30.311	4.309	24.686	3.195		4.771	2.471		2.245	24.895	3.576	20.453	5.91		5.468				2.353	2.696		12.833	19.149		2.59	2.909												4		4
GOBP_POST_TRANSLATIONAL_PROTEIN_MODIFICATION	1.476		1.343	7.283	2.785	4.202			1.678	27.367	21.954	5.299	10.124	5.084	4.729	2.195	1.899		26.334	23.85	3.794	9.953	4.358	5.101	1.349	1.322		1.944		2.01	10.579	2.69	8.273								4		4					4
GOBP_CELLULAR_PROTEIN_CONTAINING_COMPLEX_ASSEMBLY	1.918		1.701	20.67	7.859	11.302	2.015		1.687	100	100	3.852	27.412	27.728	4.702	14.937	10.471	4.219	100	100	6.217	24.28	20.616	5.42	18.536	12.614	5.444	1.554		1.601	44.861	3.387	51.263					20	14		52	29		17		8	127	71	56
GOBP_PROTEIN_METHYLATION			1.893	1.8			1.303			10.611	8.326	2.386	8.456	3.367	4.702	2.551		1.66	12.925	7.021	4.534	7.869	2.542	5.068							7.205	1.439	6.615								6	4
GOBP_AMINO_ACID_IMPORT	2.232		1.387	2.002		1.334	1.69		2.557	4.138		3.855	3.078		4.701				1.615		1.966	1.567		2.051							1.953	1.758		1.548		1.595		29	14	15	74	34	40	24		11	185	99	86
GOBP_ENDOPLASMIC_RETICULUM_TO_GOLGI_VESICLE_MEDIATED_TRANSPORT	4.655		5.542							14.12	13.248	2.126	9.032	3.952	4.698	2.135		2.721	10.995	12.282		8.758	5.096	3.428
GOBP_PHOSPHOLIPID_TRANSPORT				1.82		1.619			1.76	4.798		4.08	4.441		4.683				4.064		2.985	2.054		1.923							1.65	3.209											2
GOBP_PEPTIDYL_LYSINE_MODIFICATION				9.454	6.366	2.946				25.528	14.194	8.709	15.912	11.849	4.669	5.657	2.587	2.821	26.648	12.255	10.917	14.136	7.49	5.952	3.424	1.608	1.807	1.452	1.697		13.27	2.545	11.735	3.163	2.59
GOBP_INORGANIC_ANION_TRANSPORT	1.47			2.307		2.617	4.765	1.636	3.247	6.923		8.006	2.733		4.664			1.348	7.115		8.919	1.708		1.686				2.336		1.54	3.122	3.199									12	8				3	18	13
GOBP_TEMPERATURE_HOMEOSTASIS	3.508	1.448	2.367	3.248	1.452	1.927				3.515		2.347	3.76		4.664	2.174	2.18		3.343	1.556	1.768	4.421		5.031	1.548	1.715		4.632	2.159	2.637	2.459		1.956	1.304		1.492					14	10					26		17
GOBP_REGULATION_OF_PROTEIN_SERINE_THREONINE_KINASE_ACTIVITY	7.687	6.655	1.573	8.045	8.223				2.126	24.399	15.302	7.328	6.414	1.807	4.636	9.713	10.333		27.401	18.692	7.07	6.023	2.795	3.191	6.465	8.031		7.683	8.402		9.317	5.828	3.264	1.977		2.049		32	26		82	46	36	18		11	168	50	118
GOBP_REGULATION_OF_MACROAUTOPHAGY				3.341	2.294					18.602	17.234	2.506	5.122		4.636	2.418	3.377		17.009	19.191		4.494	1.575	3.013	2.823	2.291			1.333		3.955	1.896	2.178								24	13				5	57	20	37
GOBP_PHOSPHATIDYLINOSITOL_BIOSYNTHETIC_PROCESS	1.95		1.548	2.67		3.522				9.728	2.296	6.535	5.479		4.612	1.321	2.164		7.787	1.883	5.3	4.957		4.053	1.388	2.638												23	15	8	36		27	14	10		87	25	62
GOBP_CELL_CYCLE_PROCESS	8.023	6.668	1.814	30.882	17.839	11.315	5.378		6.694	100	100	21.039	45.791	55.417	4.607	17.41	7.119	8.937	100	100	22.164	35.792	33.425	6.499	10.977	5.054	5.063	13.058	7.764	4.605	35.321	9.939	25.164	2.344	1.536						28	13	15				66	36	30
GOBP_REGULATION_OF_INFLAMMATORY_RESPONSE	2.516	1.575	1.323	2.816	2.711					2.354		1.915	3.008		4.601							5.677		5.785				2.621	2.65									3
GOBP_REGULATION_OF_CELL_PROJECTION_ORGANIZATION	8.976	8.22	1.53	13.882	7.065	5.876	4.229		3.798	62.045	13.568	40.518	6.665	2.06	4.582	2.625	2.676		50.705	13.389	30.459	9.486	4.272	4.831	3.907		2.822	6.586	5.949		12.924	10.149	2.962	1.968	1.312			12		6	25	12		13		7	52	19	33
GOBP_REGULATION_OF_SECRETION	7.436	3.287	3.984	10.685	3.557	6.556	8.571	2.659	5.973	27.655	9.865	14.291	4.402		4.581	1.768			25.837	8.701	13.901	4.631	2.642	2.151	1.469	1.457		6.314	5.601		7.583	5.966	1.876	2.32		2.208		13	8	5	26	12	14			4	67	34	33
GOBP_REGULATION_OF_INTRACELLULAR_PROTEIN_TRANSPORT	2.445	3.633		3.136	1.32	2.007				16.423	14.762	2.674	9.841	4.922	4.58	4.144	2.382	1.752	20.603	14.96	4.662	6.503	4.057	2.505	2.526	2.322		2.706	2.853		5.502	2.676	2.808														14	14
GOBP_POSITIVE_REGULATION_OF_GTPASE_ACTIVITY				14.783	12.498	2.924	4.392	1.557	3.055	22.608	6.416	13.452	3.191		4.573	6.41	3.141	2.958	18.609	4.807	11.786	5.97		7.635	9.554	5.37	3.515	2.229	1.603		8.347	7.477	1.521	2.588	1.466	1.449						4					12	7
GOBP_REGULATION_OF_CYTOSKELETON_ORGANIZATION	4.708	5.84		14.847	10.604	4.071	1.317		2.041	39.578	25.271	11.025	6.144	1.666	4.563	2.676	4.737		36.59	26.232	8.446	13.541	3.535	9.575	4.258	4.707		8.502	6.252	2.237	14.969	13.906	2.178					6						6		4	30	11	19
GOBP_LIPID_HOMEOSTASIS	2.326		1.552	2.595	1.57		2.904		2.733	4.785	1.586	2.995	4.17		4.555	1.414			4.931	1.763	2.896	2.204		1.852				5.568	4.893			1.863												4	4		5		5
GOBP_EXTERNAL_ENCAPSULATING_STRUCTURE_ORGANIZATION	8.03	9.73		10.893	9.155	2.324	3.457	1.887	1.509	21.437		37.896	1.974		4.548				15.782		28.528	2.369		4.295				7.185	8.768		7.704	15.111		2.722	1.517	1.496		74	49	25	211	86	125	57	33	24	451	149	302
GOBP_ORGANELLE_DISASSEMBLY		1.749				1.662				5.927	6.711		7.966	3.04	4.531	2.23	2.905		6.063	8.438		3.523	2.097	1.607	1.577	1.372		4.318	5.592		3.904	1.887	2.106										3
GOBP_PROTEOGLYCAN_METABOLIC_PROCESS	2.143		1.394				1.348			5.664		9.419	3.426		4.505				2.521		4.874	5.905		8.627								1.567									6	4
GOBP_RESPONSE_TO_OXYGEN_LEVELS	6.288	3.205	2.959	8.574	3.709	4.371	2.893		4.947	34.338	24.396	8.03	9.36	4.607	4.498	3.244	5.335		28.231	28.258	3.085	8.03	3.59	4.187	1.308	1.663		6.27	5.65		13.175	2.367	12.012														9	5
GOBP_REGULATION_OF_SIGNALING_RECEPTOR_ACTIVITY	4.626	3.571	1.353	3.625	2.101	1.622	1.395			5.045		5.834	3.432		4.462				1.649		1.718	12.458	3.078	8.935	2.13		1.327	4.235	4.321		2.28	2.781		2.204	1.539			5	4								14		10
GOBP_OLEFINIC_COMPOUND_METABOLIC_PROCESS	1.502		1.514	2.539		1.728				3.556		2.854	2.658		4.459	1.565			3.999		3.389							1.648		1.343	1.539	2.416															6	6
GOBP_HISTONE_METHYLATION			1.851	1.348						6.771	4.608	2.047	7.131	2.42	4.458	2.023		1.469	7.871	3.999	3.138	6.178	2.053	4.021							5.031	1.451	4.008	1.314							5						8	6
GOBP_STEROL_BIOSYNTHETIC_PROCESS	1.427		2.705						1.98	4.026	4.262		4.563		4.454				2.908	5.321		2.302	1.832									2.239										2
GOBP_NEGATIVE_REGULATION_OF_MACROAUTOPHAGY										2.449	1.771		3.704		4.443				4.128	2.259	1.615	1.318									2.818	1.719										5					22	13
GOBP_POSITIVE_REGULATION_OF_SODIUM_ION_TRANSPORT				2.392	1.711		1.53			1.627	2.311		4.423		4.443				2.044	2.259		1.318																											10
GOBP_RESPONSE_TO_TOXIC_SUBSTANCE	4.312		3.601	4.381	2.213	2.151	3.194	1.393	2.007	9.616	8.631	1.826	6.993	2.4	4.427	1.862	1.427		12.953	11.496	2.213	1.339	1.828		1.527	1.688					4.651	4.464									42	20	22				82	39	43
GOBP_SODIUM_ION_TRANSPORT	1.324			1.436			3.632	1.645	2.007	6.313		7.702	2.968		4.427				7.939		10.451													1.715
GOBP_SPHINGOLIPID_BIOSYNTHETIC_PROCESS	1.309		2.13	2.602		1.616	1.388		1.598	3.702		4.708	3.519		4.427				1.304		1.376	4.874		6.24	2.72		2.304				1.827	1.492
GOBP_RESPONSE_TO_OXIDATIVE_STRESS	4.221	1.652	2.876	8.571	4.012	4.098	2.819		2.378	31.319	24.396	6.444	9.768	5.139	4.423	1.658	1.824		26.87	23.694	4.249	8.396	4.907	3.378	3.645	3.065		6.875	4.295	2.516	9.3	5.305	3.683	1.494	1.624						7		5					4
GOBP_ISOPRENOID_METABOLIC_PROCESS	3.21	1.35	2.199	2.017		1.558				2.275		2.082	2.759		4.381				2.611		2.516			1.893				1.792	1.472												33	17		11			88	25	63
GOBP_REGULATION_OF_ACTIN_FILAMENT_BASED_PROCESS	7.169	7.989		9.98	8.353	2.173	1.69		3.223	23.303	16.939	5.565	4.523		4.376	1.838	2.99		21.912	16.411	4.894	11.297	3.16	7.788	2.598	3.343		8.561	6.797	1.867	7.985	8.585		1.305
GOBP_ANTERIOR_POSTERIOR_PATTERN_SPECIFICATION	1.409		1.613	4.443		3.718	1.53			8.468		10.073	3.889		4.368	2.52	4.72		9.131		8.159	4.286		3.511	1.314	2.516					3.066	3.662															9	9
GOBP_POSITIVE_REGULATION_OF_EPITHELIAL_CELL_PROLIFERATION	3.241	2.306		3.064	2.522		2.182		4.825	3.992		3.886	4.631		4.368				2.61		1.53	4.669		3.947				4.521	4.059		3.773	4.587		1.359		1.691
GOBP_CELLULAR_RESPONSE_TO_STEROL_DEPLETION			1.436										3.336		4.368							2.07		1.987																							6
GOBP_NEGATIVE_REGULATION_OF_LIPID_METABOLIC_PROCESS	1.834		2.276	2.63		1.822				3.074		3.635	4.041		4.347				2.229		2.639	4.409	1.801	2.61				1.921		1.473											5	3
GOBP_RESPONSE_TO_PURINE_CONTAINING_COMPOUND	2.701	1.723		2.282	2.666		4.42		3.681	4.923		3.58	7.149	2.561	4.342				4.346	1.414	2.775	2.105						2.766	1.945		3.841	2.618	1.39
GOBP_ALCOHOL_BIOSYNTHETIC_PROCESS	2.037		3.751	1.439	1.664				2.809	7.28	5.561	1.876	4.055		4.323	1.505			4.738	5.865		3.434		2.704				2.564	1.363	1.628	1.713	2.338										2
GOBP_REGULATION_OF_PROTEIN_STABILITY	1.561		1.698	3.987	2.574	1.57				22.994	26.201	1.762	10.223	5.692	4.321	4.096	3.898		28.764	32.253	1.957	6.479	4.37	2.28		1.507		2.164		1.844	12.425	5.167	6.648					9	6		21	9	12			5	39		26
GOBP_REGULATION_OF_EXECUTION_PHASE_OF_APOPTOSIS	1.719	2.367											5.35		4.299							2.775		2.46	2.113	2.853					2.734	2.699												4		3	14
GOBP_LIPID_MODIFICATION	3.644		3.19	4.905		5.073				14.337	6.566	6.172	5.889	1.653	4.271	2.831	2.116		12.017	5.129	5.522	7.621	2.776	4.628	5.446	4.887		2.429	1.73		3.904		3.533							2							6	4
GOBP_POSITIVE_REGULATION_OF_CYTOKINE_PRODUCTION	2.039	1.438		6.709	5.252	1.803	2.302		2.853	9.956	4.28	4.784	4.819		4.254	1.735		2.01	7.634	3.254	3.757	4.802	1.973	2.903	2.395		1.905	3.911	2.505	1.691	5.217	4.698										3					9		7
GOBP_CARBOXYLIC_ACID_TRANSPORT	6.261	1.859	4.712	2.637	1.385	1.483	3.244		4.954	8.067		11.8	2.306		4.249	2.886		4.559	5.763		11.073	2.018		3.115				4.136		3.612				1.978		1.993											4
GOBP_POTASSIUM_ION_TRANSPORT	3.538	1.303	2.665	1.978		1.473	2.488		2.061	5.251		7.769	2.345		4.237				4.545		5.425	2.125		3.567				1.654													7						12		10
GOBP_LIPID_CATABOLIC_PROCESS	5.348	2.076	3.385	7.076	1.937	5.102	1.849		2.195	18.157	4.973	11.11	5.912	1.722	4.203	1.974		3.112	17.711	4.73	10.97	5.514	1.86	3.706				4.819	2.877	2.111	4.01		4.108														14		10
GOBP_NUCLEAR_TRANSCRIBED_MRNA_CATABOLIC_PROCESS				3.203		2.801				36.832	55.62		11.076	6.684	4.189	8.147	9.351		28.976	43.358		10.864	4.016	6.21	16.88	22.464					44.264	2.041	50.558														17	13
GOBP_ACTIN_CYTOSKELETON_REORGANIZATION	1.396	1.811		3.738	2.446	1.411			1.662	3.876	3.714		3.857		4.18				4.359	3.601		1.759		2.082							2.02	3.971															10	7
GOBP_CELLULAR_RESPONSE_TO_EXTRACELLULAR_STIMULUS	2.662	1.951		3.895	2.3	1.689	1.502			9.728	6.101	3.133	5.98	1.775	4.172	7.542	5.774	1.901	10.001	8.154	2.139	8.61	2.231	6.248	3.152	3.453		6.394	5.554		4.846	4.152									3	3
GOBP_EPITHELIAL_TUBE_FORMATION				2.314	2.737		1.874		1.452	6.923	1.689	4.813	5.889	1.664	4.172	2.99	1.58	1.521	4.946	1.336	3.411	4.925	2.157	2.729	3.536	3.622					6.432	6.017						110	69	41	266	147	119	79	43	36	625	244	381
GOBP_AMINOGLYCAN_BIOSYNTHETIC_PROCESS	2.958		2.056	1.501		1.834	3.635		2.76	12.461		18.986	2.498		4.171				4.85		8.717	6.779		10.325				2.212	2.342					1.476													15	9
GOBP_VESICLE_MEDIATED_TRANSPORT_TO_THE_PLASMA_MEMBRANE				2.566		1.643				10.934	9.417	1.889	4.004		4.155				8.641	5.887	2.316	4.329		3.387	1.943	2.037					2.794	1.815									13						28	13
GOBP_DICARBOXYLIC_ACID_TRANSPORT	1.557		1.329	2.201		1.643	1.629		3.134	2.643		2.903	3.086		4.155	1.435		2.087	1.602		2.669							3.29		3.805	2.022	1.815									3
GOBP_NEGATIVE_REGULATION_OF_AUTOPHAGY										5.718	4.466	1.455	3.2		4.143	1.319			5.837	3.803	1.821	1.735		1.423							2.418	1.659		1.452				33	26		71	41	30	18		12	154	79	75
GOBP_CARBOHYDRATE_CATABOLIC_PROCESS				3.616	1.39	2.353				12.349	6.635	4.53	10.824	6.478	4.138	1.69	1.845		13.146	7.382	4.479	7.742	3.792	3.683							12.115	3.382	8.632					2											3
GOBP_CARBOHYDRATE_TRANSPORT	4.107	2.095	2.128	1.845		2.828	1.874	1.538		12.146		11.314	2.872		4.127				8.767		7.863	5.037		5.397				2.681	1.891		2.502	2.915		1.856	1.417			5	4
GOBP_CELLULAR_RESPONSE_TO_EXTERNAL_STIMULUS	3.878	3.318		4.7	3.484	1.482	1.944		1.604	15.926	8.525	5.848	6.383	2.17	4.126	6.055	5.344	1.311	13.206	10.067	3.048	10.214	2.644	7.323	3.328	3.741		7.345	7.009		7.235	6.862						27	13	14	58	22	36	17		9	130	47	83
GOBP_UNSATURATED_FATTY_ACID_METABOLIC_PROCESS	2.423	1.645		1.732			1.311			3.214	1.669	1.564	3.212		4.126	1.643			3.301	1.598	1.661			1.445	1.409						1.37	2.099		1.468							12		7				34	24
GOBP_MONOVALENT_INORGANIC_CATION_HOMEOSTASIS			1.557	3.303		3.313	5.071		4.857	12.428	2.481	8.926	2.761		4.122				8.215	1.789	5.927	1.431		1.558				1.583	1.765		2.138	1.567							3								10		7
GOBP_NEGATIVE_REGULATION_OF_CELL_DEVELOPMENT	1.445			3.171	2.03	1.333			1.56	8.372		9.323	4.052		4.122				9.047		9.25	3.17	1.399	1.966				1.465				1.406															7	5
GOBP_FATTY_ACID_TRANSPORT	3.545		3.21	3.405	1.465	2.043				7.094	1.883	4.727	3.179		4.087	2.288		1.556	5.258		4.196	3.287		3.789				3.832	1.413	2.873	3.175	1.746	1.615
GOBP_DEVELOPMENTAL_GROWTH_INVOLVED_IN_MORPHOGENESIS				4.236	3.61		1.591		1.655	17.064		17.166	3.416		4.051				15.326	2.077	12.713	3.492		3.753							4.822	4.401		1.819	1.364									2
GOBP_PATHWAY_RESTRICTED_SMAD_PROTEIN_PHOSPHORYLATION				1.594	2.184					1.61		2.775	3.931		4.05							4.065		4.945				1.467			1.607	2.713									5	4					8
GOBP_REGULATION_OF_MEMBRANE_LIPID_DISTRIBUTION				1.61		2.47	1.491		1.642	2.655		4.082	3.541		4.034				1.661		2.682	1.632		1.747							2.948	3.813								5	16		15				43	27	16
GOBP_NEGATIVE_REGULATION_OF_PROTEIN_METABOLIC_PROCESS	9.494	6.803	2.685	11.18	9.603	2.435	2.192		1.687	61.458	54.163	10.034	8.774	4.725	4.028	6.679	7.842		61.105	53.012	10.02	8.605	7.021	2.351	6.675	9.623		8.339	6.219	2.199	18.174	14.58	3.91	1.435
GOBP_AUTOPHAGY_OF_MITOCHONDRION						2.175				3.121	4.487		4.809		4.028	2.875	3.208		3.586	5.586		2.437		1.616	1.659	1.894		2.433	3.139		3.297	1.863	1.563
GOBP_PROTEIN_AUTOPHOSPHORYLATION	2.798	2.957		4.94	2.801	2.09				20.3	6.049	11.483	4.757		4.021	2.076		1.39	18.97	6.709	9.602	4.533		4.144	1.722			2.086	2.572		6.939	6.379												8		4	33	20
GOBP_RESPONSE_TO_STEROL_DEPLETION			1.374							1.835		1.602	3.003		4.003							1.869		1.832															2
GOBP_POSITIVE_REGULATION_OF_GROWTH	1.716		1.626	2.188	1.475				1.903	12.308	4.153	6.792	4.733		3.994		1.321		8.904	3.627	4.382	6.221	2.671	3.436				2.631		2.591	4.49	2.568	1.981
GOBP_ENDOPLASMIC_RETICULUM_ORGANIZATION	5.338		6.709	1.492		1.821				4.415	2.342	1.906	6.858	2.585	3.971	1.595	1.747		8.698	7.164	1.688	3.237	2.122	1.357							1.919	2.463									3	2
GOBP_VACUOLAR_TRANSPORT				2.928	1.714	1.381				13.173	9.642	3.107	5.536	1.578	3.965	1.867			11.225	8.21	2.68	13.055	3.426	8.987	1.58			1.667	1.389		1.523	1.697															14	8
GOBP_REGULATION_OF_PEPTIDE_SECRETION	5.614	3.714	1.958	9.098	2.374	6.503	4.502	1.448	3.452	12.214	3.403	7.632	3.774		3.965				13.834	4.133	8.159	3.558	1.649	2.085				4.821	4.304		6.969	4.009	2.808							3	10		6				21	15
GOBP_CELLULAR_RESPONSE_TO_INORGANIC_SUBSTANCE				6.728	3.435	2.995				11.453	7.073	3.637	4.487		3.962				14.175	7.794	4.925	2.255		1.844				2.213	1.738		1.906	1.928															24	15
GOBP_NEGATIVE_REGULATION_OF_PHOSPHORYLATION	6.723	4.297	2.381	8.685	8.797	1.348				25.811	20.732	5.118	5.158	1.381	3.961	4.853	7.614		32.33	25.502	6.188	3.327	2.575		3.424	5.394		8.165	7.838		6.178	6.627		3.017		2.988		5			11	8				3
GOBP_PHOSPHATIDYLINOSITOL_PHOSPHORYLATION	2.503		2.503								2.457		4.036		3.961		1.829			1.53		4.734		4.797	3.517	5.764					1.538
GOBP_STEROID_BIOSYNTHETIC_PROCESS			2.154						2.414	6.257	3.554	2.425	4.446		3.954				6.818	5.862	1.463	3.287	2.182	1.402								2.026									17	9					40	20	20
GOBP_POLYOL_METABOLIC_PROCESS	2.544		1.851	3.979		2.997				5.5	3.69	1.788	3.697		3.954	1.366			4.851	3.152	1.647	2.55		3.029	1.421			3.666	2.119	1.813	1.827		1.997
GOBP_POSITIVE_REGULATION_OF_HYDROLASE_ACTIVITY	5.526	3.039	2.539	23.929	16.483	6.844	8.658	2.096	7.215	45.017	19.73	19.472	5.699	1.807	3.948	8.03	5.075	2.792	38.033	18.507	14.957	8.877	1.633	7.761	10.896	6.279	3.899	10.059	5.954	3.813	14.141	9.105	4.6	2.407	1.37	1.446		8		5	20		14		6		55	31	24
GOBP_POSITIVE_REGULATION_OF_COLD_INDUCED_THERMOGENESIS				2.774	1.39	1.548				1.829			2.884		3.948	1.352	1.561		1.882			3.585		4.978							2.62		2.385			1.589					8		5	9	6	3	12		9
GOBP_REGULATION_OF_NOTCH_SIGNALING_PATHWAY	2.123		1.629	1.672						7.235		5.759	2.76		3.937				5.946		4.55							1.35			2.186	2.724						7	7			7					26		18
GOBP_PROTEASOMAL_PROTEIN_CATABOLIC_PROCESS	2.142	1.45		8.443	5.449	2.838				58.393	57.416	6.025	14.213	11.197	3.928	7.76	6.623	1.67	52.103	56.975	3.559	11.749	8.247	3.651	9.35	8.255	1.769	5.217	2.996	2.356	16.031	5.267	10.284					107	42	65	296	118	178	76		36	824	424	400
GOBP_HEPARAN_SULFATE_PROTEOGLYCAN_BIOSYNTHETIC_PROCESS				1.587						1.437		1.464	3.528		3.928							4.003		5.53																	24	15			7		61	34	27
GOBP_MEMBRANE_DEPOLARIZATION				2.095	1.984					1.891	1.572		2.98		3.921				2.215	1.512				1.34														100	62	38	273	152	121	66		32	645	304	341
GOBP_POSITIVE_REGULATION_OF_CELLULAR_COMPONENT_BIOGENESIS	5.201	5.072		6.728	2.757	3.745	4.502	1.815	2.699	43.387	23.42	14.885	5.883	1.972	3.907	3.496	4.075		38.172	26.039	9.553	7.57	2.687	4.736	5.594	3.243	2.13	6.552	6.032		5.682	3.459	2.234					2
GOBP_LONG_CHAIN_FATTY_ACID_METABOLIC_PROCESS				3.665	1.327	2.453				5.737	2.89	2.488	3.794		3.896	1.889		1.603	5.881	2.415	2.969	1.323			1.976															4			9				38	19	19
GOBP_RESPONSE_TO_CYTOKINE	9.426	9.402	1.309	19.249	12.182	6.36	7.583	1.437	7.925	57.902	51.521	9.424	9.127	5.313	3.894	5.785	4.175	1.776	51.825	51.47	6.232	12.462	5.096	6.753	3.385	3.823		16.512	12.276	3.843	19.799	11.62	7.246	3.835	1.79	2.05											6		4
GOBP_SENSORY_ORGAN_MORPHOGENESIS	2.148		1.688	5.274	3.178	2.059	1.977		2.436	9.112		11.355	3.101		3.874				5.818		8.678	4.243		3.663	2.587	1.97					4.458	2.729	1.802	1.987		1.824		2
GOBP_REGULATION_OF_CATION_TRANSMEMBRANE_TRANSPORT	5.844	2.452	3.385	5.633		5.102	1.849			16.786	4.004	11.11	3.415		3.863				12.561	3.501	7.809	5.871	1.362	4.829				1.789			1.401			2.498		1.707								3		2
GOBP_LIPID_TRANSLOCATION						1.706				1.749		3.63	3.477		3.809						2.705	1.489		1.478							2.307	3.482						15		8	36		23				92	39	53
GOBP_POSITIVE_REGULATION_OF_DEVELOPMENTAL_GROWTH				2.058	1.754				1.584	5.867	1.655	3.903	3.439		3.781				5.308	1.573	3.472	3.652		3.156							2.489	1.439	1.33								30	16		17	10	7	58		36
GOBP_PEPTIDYL_LYSINE_METHYLATION			1.931	1.777						5.418	2.766	2.345	6.035	2.116	3.755	2.598		1.956	6.41	1.972	3.912	6.105	1.779	4.306							4.951		4.266	1.389								5		5		4
GOBP_RESPONSE_TO_RADIATION	3.127	1.64	1.789	10.855	5.056	5.073	2.794		2.796	30.489	13.525	12.995	11.327	7.858	3.749	5.089	2.093	2.875	36.152	15.918	15.175	7.556	4.871	2.769	3.317	1.749	1.578	3.806	3.292		8.811	2.899	6								5		4				7	5
GOBP_O_GLYCAN_PROCESSING	3.036	2.784					2.434		2.276	4.958		8.858	2.739		3.746				2.331		4.932	5.114		6.946														4
GOBP_DEVELOPMENTAL_CELL_GROWTH				3.044	2.172		1.352			13.392	1.751	11.348	2.618		3.743	1.349			12.266	2.704	8.526	3.256		3.029							5.357	4.969		1.529	1.37			3	2								9	6
GOBP_CELL_CELL_JUNCTION_ORGANIZATION	2.304	2.705		8.042	6.625	1.814			1.76	13.185	5.139	6.459	2.435		3.743				10.634	5.353	4.201	3.685		3.35		2.005		1.869	2.25		7.386	10.874								2
GOBP_LIPOSACCHARIDE_METABOLIC_PROCESS	1.613		1.589	3.24		4.218				12.224		16.974	3.366		3.743			1.369	6.369		10.224	7.553		6.729							2.399	1.439						2		2
GOBP_LIPID_IMPORT_INTO_CELL	1.536			3.746	3.107					2.584		1.647	3.153		3.741				2.624	1.317		1.361		1.571				2.249		1.493	4.336	3.887															14		10
GOBP_POSITIVE_REGULATION_OF_CELL_CELL_ADHESION	1.741	2.312		5.371	4.06	1.583	3.376		3.786	7.701	4.402	2.903	3.889		3.726				6.625	4.193	2.244			1.756				1.63	1.331		5.889	5.244		1.74	2.118			25	18		69	38		25		16	134		90
GOBP_CARBOHYDRATE_DERIVATIVE_CATABOLIC_PROCESS	2.926		2.074	4.721		5.29	3.113		2.908	16.599	2.067	13.936	3.433		3.716				13.66	2.233	10.651	4.136		4.123				2.931	1.468	1.887	3.268	1.908	1.557					14	11		38	20	18	18		11	75	34	41
GOBP_AMINOGLYCAN_METABOLIC_PROCESS	5.718	3.302	2.359	1.753		1.904	3.665		3.232	16.876		24.413	2.11		3.71			1.335	9.628		15.151	4.788		7.876				2.819	2.693			1.42		2.405	1.646												26	20
GOBP_CELL_ACTIVATION	9.148	8.194	1.695	15.565	12.143	3.84	7.366		9.876	58.437	30.576	21.764	7.878	4.216	3.694	7.003	3.591	3.115	50.321	33.45	13.919	19.127	6.903	11.174	2.059	1.507		5.754	5.749		18.941	17.695	2.818	3.079		2.657					9		6				14
GOBP_PROTEIN_DEMANNOSYLATION										2.052		2.559	2.725		3.692							2.337		3.269							2.297	3.525
GOBP_MACROMOLECULE_METHYLATION				4.266	5.482					22.52	16.748	5.066	12.554	9.347	3.689	3.136		2.089	24.109	12.402	8.737	12.062	7.187	4.52							10.757	1.798	10.263	1.529				2	2
GOBP_CELL_CHEMOTAXIS		1.402		4.266	2.121	2.153	1.915		4.041	3.841		2.683	2.078		3.689				1.74			2.295		2.712	1.364			1.735	2.284			1.352															21	12	9
GOBP_REGULATION_OF_AUTOPHAGOSOME_MATURATION													2.839		3.685				1.951		1.506	2.31		3.093							1.565		1.579														11	6
GOBP_REGULATION_OF_PROTEIN_EXIT_FROM_ENDOPLASMIC_RETICULUM													4.831		3.68							1.755																										4
GOBP_REGULATION_OF_HORMONE_LEVELS	5.923	3.116	2.778	4.951	1.574	3.491	5.165	1.324	4.763	12.469	2.106	9.984	4.181		3.674				15.022	2.911	11.173	3.6	2.314	1.583				5.312	5.16		3.642	2.124	1.703	1.406	1.399			3
GOBP_PROTEIN_LOCALIZATION_TO_ENDOPLASMIC_RETICULUM	1.427		2.128	1.845		1.744				29.68	40.581		3.588		3.659	5.73	9.528		19.289	30.699		3.327		4.845	14.199	24.125					38.452		48.857
GOBP_ANATOMICAL_STRUCTURE_HOMEOSTASIS	2.873	2.079		8.741	3.026	5.308	5.078	1.507	4.093	41.792	26.27	11.723	13.312	10.553	3.65	1.452			38.548	26.72	9.258	8.702	5.787	3.025	1.417			3.17		2.861	17.47	6.839	9.742								3	2
GOBP_REGULATION_OF_CELL_CELL_ADHESION	2.039	3.058		7.758	6.503	1.803	2.906		3.827	10.599	4.001	5.587	4.261		3.633				10.013	3.765	5.27	3.427		3.195				1.721	1.468		7.637	7.155		1.305	1.641						24	13					49	23	26
GOBP_PEPTIDYL_THREONINE_MODIFICATION				3.77	2.711					7.263	4.357	2.511	5.818	2.053	3.631	1.434	3.025		6.501	7.392		3.933		4.736	2.6	3.6		1.559			5.811	4.162	1.685
GOBP_CARBOHYDRATE_DERIVATIVE_TRANSPORT	3.432		3.297	3.632		4.016	2.335		2.597	8.669		8.815	2.819		3.62				5.978		6.513	4.524		3.912						1.613		1.683
GOBP_TISSUE_MIGRATION	2.863	2.215		5.368	5.679					9.63	2.569	6.337	3.533		3.611	1.669	2.887		7.116	3.409	3.196	5.365		5.003	1.311	2.1		5.479	5.327		5.176	6.417		1.703		1.312						3					7	6
GOBP_NEGATIVE_REGULATION_OF_RESPONSE_TO_EXTERNAL_STIMULUS	1.923	1.418		3.341	2.592		1.65		2.262	8.404		9.998	2.839		3.611				6.686		7.77	4.494		3.989				2.728	2.417		1.869	2.241						11			35	19	16				64	32	32
GOBP_PLASMA_MEMBRANE_ORGANIZATION				4.39	2.557	1.814				2.901	1.985		3.625		3.61				3.988	2.243	1.661							1.699			2.291	2.525						7	5		15	9				4	35	21	14
GOBP_LIPID_PHOSPHORYLATION	3.189		2.842							2.318	1.741		3.419		3.608		1.511		1.489			4.692		5.166	4.538	4.887					1.37							15	10		31	18		13	9		72	25	47
GOBP_ER_NUCLEUS_SIGNALING_PATHWAY	2.05		1.894						1.687	2.183			6.514	2.585	3.585				3.033	2.636		5.134	2.017	2.972								1.596									3						5	4
GOBP_VACUOLE_ORGANIZATION				3.399	1.392	2.146	2.217	1.591		18.591	8.461	7.593	3.548		3.573	3.192		2.804	19.583	9.924	7.04	4.201	2.032	2.234	1.468		1.486	2.264	3.224		4.922	5.531						3		2							4		4
GOBP_NEGATIVE_REGULATION_OF_TRANSFERASE_ACTIVITY	3.575	2.957		8.436	7.818	1.558				21.757	22.62	2.308	4.484		3.567	6.701	8.529		29.804	28.369	3.504	3.589	2.38	1.503	3.818	3.841		7.494	6.424	1.428	5.103	3.887	1.453	2.207		1.589		7			15						33		26
GOBP_REGULATION_OF_LIPID_LOCALIZATION	3.097		2.673	3.936	2.826	1.344	2.017		3.665	6.347	2.57	3.293	2.18		3.564				6.168	2.767	2.93	1.355		1.987				2.559	1.966		1.987	3.164						46	29	17	111	54	57	33	20	13	222	91	131
GOBP_L_ALPHA_AMINO_ACID_TRANSMEMBRANE_TRANSPORT	1.307						1.799		3.013	2.377		3.399	2.55		3.551						2.194			1.53				1.498			1.68	1.758		1.788		1.981											7	4
GOBP_MEMBRANE_DEPOLARIZATION_DURING_ACTION_POTENTIAL				1.391									2.961		3.551
GOBP_REGULATION_OF_TRANSPORTER_ACTIVITY	3.819	1.543	2.601	4.081		3.18	2.488		1.71	11.156	4.163	5.815	3.659		3.546	1.311			8.43	3.338	4.286	5.766	1.37	4.691	1.877			2.704	1.643	1.476				1.986		1.307		65	46	19	154	82	72	46		26	358	128	230
GOBP_POSITIVE_REGULATION_OF_PROTEIN_SERINE_THREONINE_KINASE_ACTIVITY	4.134	4.738		2.951	2.635				1.558	13.555	6.817	5.414	3.131		3.545	4.898	5.16		13.085	6.543	5.196	4.746		3.984	4.204	6.272		3.239	4.263		4.586	3.207	1.548														12	6	6
GOBP_PROTEIN_COMPLEX_OLIGOMERIZATION				5.982	4.387	1.765			2.079	12.025	5.911	4.894	7.557	3.872	3.54	2.659	1.85		13.271	6.556	5.238	6.48	3.997	2.523							5.466	2.331	3.178
GOBP_RESPONSE_TO_NUTRIENT	2.272	1.892		3.873	1.538	2.399	2.007		2.135	4.882	4.623		3.643		3.525	2.671	2.275		4.688	5.827		3.092		2.873							2.978	1.805	1.396					7	4	3							17		14
GOBP_NEGATIVE_REGULATION_OF_CATABOLIC_PROCESS	1.413			2.439		2.043				28.13	21.778	5.678	4.892	1.49	3.521	2.115	2.371		25.79	18.103	6.121	6.578	2.5	3.961	2.223	3.127		2.007		1.371	8.94	2.851	6.146
GOBP_MONOCARBOXYLIC_ACID_TRANSPORT	6.775	2.171	4.695	2.374	1.941		1.82		2.552	4.523		5.691	2.212		3.509	2.724		3.804	4.039		6.887	1.562		2.191				4.463	1.611	3.292	1.723	1.606						22	17		59	31	28	17		11	148	69	79
GOBP_REGULATION_OF_SUPRAMOLECULAR_FIBER_ORGANIZATION	5.626	5.967		10.993	8.453	2.734				29.797	21.219	7.06	4.518		3.504	1.414	2.827		23.97	20.04	4.25	8.643	1.829	6.988	4.597	5.568		8.988	6.464	2.429	7.58	6.284	1.658					2	2								5		5
GOBP_REGULATION_OF_DEFENSE_RESPONSE	2.768	2.079		5.596	4.195	1.704	2.182		2.232	20.577	15.313	5.065	6.239	2.715	3.494				18.436	15.075	3.801	7.779	3.234	4.377				3.326	2.369	1.349	6.551	2.28	4.508
GOBP_CYTOSOLIC_TRANSPORT				3.103	3.408					15.572	11.031	3.774	6.166	2.531	3.49	2.283	1.465		14.702	10.133	3.669	4.224		3.27	2.657	2.672					2.013	2.132										5
GOBP_MONOSACCHARIDE_METABOLIC_PROCESS	1.786			10.348	2.317	7.861	1.422			19.523	8.71	8.331	6.581	2.986	3.474	2.788	2.097		18.396	7.5	8.441	6.649	2.043	4.571				3.803	1.715	2.484	10.706	2.565	8.571			1.347								3		2	5		4
GOBP_POSITIVE_REGULATION_OF_ORGANELLE_ORGANIZATION	5.082	3.195	1.983	5.901	5.31	1.333	1.641			44.57	38.413	7.287	12.931	10.516	3.473	4.688	4.192		49.563	45.312	6.609	11.159	6.988	4.067	4.728	3.754		7.771	5.926	1.962	11.164	4.132	6.792	1.305								6		7		4	22		15
GOBP_POSITIVE_REGULATION_OF_INTRACELLULAR_TRANSPORT	1.52	2.117		2.321	1.392					18.77	16.024	3.219	6.816	3.195	3.473	2.227	1.307		22.161	16.288	4.765	6.115	3.333	2.749	2.823	2.299		1.785	2.16		4.324	2.531	1.865					62	41	21	149	87	62	57	27	30	311	95	216
GOBP_CYTOKINE_PRODUCTION	4.883	3.314	1.762	7.088	4.976	2.24	2.369		2.68	16.318	5.196	9.475	2.884		3.467	1.901		1.733	12.403	4.155	7.055	4.236		3.356	2.336			6.864	5.511	1.631	6.616	6.305		1.74		1.331					6					2
GOBP_REGULATION_OF_ATP_METABOLIC_PROCESS				2.539	1.649					5.43	5.276		8.703	5.076	3.439	1.913	2.115		5.991	4.608	1.531	6.392	3.878	2.473							6.297	2.002	4.427	1.422		2.434										3	32	15	17
GOBP_METHYLATION			1.353	3.231	4.986					25.524	17.353	6.627	13.038	10.516	3.426	3.735	1.369	2.507	25.029	12.629	9.344	13.469	7.822	5.148	1.78	1.333					12.633	2.716	10.559	1.462		1.328			7		27	17		11		6	48	19	29
GOBP_EPIDERMIS_DEVELOPMENT	5.117	6.593		3.363	5.087					4.135	1.728	2.345	2.501		3.421				3.401	1.431	1.975	2.673	1.315	1.642				4.5	6.302		4.212	6.501								3
GOBP_NEGATIVE_REGULATION_OF_PROTEIN_MODIFICATION_PROCESS	7.262	4.73	2.473	12.918	11.699	2.328				40.194	35.076	6.468	7.799	4.412	3.42	6.322	7.856		43.3	35.998	7.404	8.778	6.682	2.581	5.685	8.99		8.807	6.249	2.469	9.562	6.412	3.017	1.635
GOBP_TRIGLYCERIDE_METABOLIC_PROCESS				2.293	1.523				1.608	3.439		2.762	2.047		3.42				3.525		2.916	1.334		1.956				2.913	2.435		1.544	2.278						49	35	14	113	66	47	33		18	250	105	145
GOBP_REGULATION_OF_EPITHELIAL_CELL_DIFFERENTIATION	5.072	2.002	3.125	1.439	1.664					3.642	2.312	1.436	3.659		3.405				2.642	1.92		4.68	1.626	3.126				7.28	5.029	2.212	4.132	5.199															7
GOBP_NUCLEAR_TRANSCRIBED_MRNA_CATABOLIC_PROCESS_NONSENSE_MEDIATED_DECAY				1.349		1.389				31.666	49.069		4.239		3.401	5.376	8.436		21.351	34.113		4.718		5.014	15.465	23.698					41.59		54.432
GOBP_REGULATION_OF_PROTEIN_CONTAINING_COMPLEX_DISASSEMBLY				2.5	2.002					12.546	12.978	1.405	4.704	1.377	3.401				11.554	11.229	1.497	5.759	2.259	3.368	1.312	2.02				1.885	3.241	3.319						6	5		13						28	14
GOBP_ACTIN_MEDIATED_CELL_CONTRACTION	2.307	3.195		1.867						2.049	1.833		2.614		3.401				2.646	1.755		1.588		1.68										1.412	1.632
GOBP_REGULATION_OF_CELL_JUNCTION_ASSEMBLY	2.967	3.44		5.223	3.511	1.78	1.614		2.367	13.135	1.372	11.897	1.786		3.378				10.041	1.756	7.863	1.696		2.906							2.379	4.351									15	9		10		5	25		17
GOBP_MICROTUBULE_CYTOSKELETON_ORGANIZATION	2.426	3.505		17.6	13.158	4.425	2.514	1.538		56.38	27.577	21.227	14.682	13.074	3.377	6.296	2.4	3.682	59.36	30.747	20.746	12.536	5.211	6.632	7.057	3.692	2.917	5.213	3.019	2.343	17.912	10.313	6.667		1.866												12		9
GOBP_CELLULAR_RESPONSE_TO_CHEMICAL_STRESS	4.306	1.698	2.868	6.769	5.277	1.803	1.784		2.149	26.289	25.127	3.426	8.274	4.939	3.377		1.722		20.122	23.831	1.4	10.666	5.56	4.667	3.689	3.504		6.99	3.291	3.719	8.154	4.716	3.203	1.535	1.42											2
GOBP_WNT_SIGNALING_PATHWAY_CALCIUM_MODULATING_PATHWAY										2.104			2.229		3.377							2.085		3.249																							10	6
GOBP_L_AMINO_ACID_TRANSPORT							1.729		2.936	2.47		3.618	2.385		3.373				1.316		2.011			1.882				1.452			1.953	1.674
GOBP_REGULATION_OF_FATTY_ACID_METABOLIC_PROCESS	1.877	1.429								2.59		1.417	2.441		3.367	2.065	2.015		2.074			2.654		2.22				3.154	3.336																		8		6
GOBP_REGULATION_OF_NUCLEOTIDE_METABOLIC_PROCESS				2.461	1.612					4.82	3.69	1.38	6.174	2.64	3.365	1.526	1.635		5.768	3.571	1.974	5.166	2.725	2.417							7.322	2.801	4.348											2		2	8		6
GOBP_PROTEIN_EXIT_FROM_ENDOPLASMIC_RETICULUM										1.348			4.393		3.365			1.67	2.036		1.633	3.101	1.656	1.58						1.317		1.334									5	3
GOBP_LIPOPROTEIN_METABOLIC_PROCESS	1.651		1.817	2.344		1.444				14.407		14.105	4.852	1.538	3.36				9.986		9.491	4.488		3.4							3.929	5.617														2	8		7
GOBP_CARBOHYDRATE_BIOSYNTHETIC_PROCESS	4.051	1.47	2.927	4.179		3.152			1.326	16.869	5.999	8.617	4.005		3.357	1.51			14.524	6.235	6.427	6.576	2.248	4.204				6.373	3.959	2.375	5.53		5.155								5	3					7		6
GOBP_INOSITOL_LIPID_MEDIATED_SIGNALING	3.873	4.633		4.768	4.411		2.677		3.565	10.579	2.674	6.941	2.252		3.354				7.018	1.501	5.269	2.755		3.711		2.18		2.949	3.536		3.302	4.32		1.412	1.492												12		10
GOBP_ENDOPLASMIC_RETICULUM_MANNOSE_TRIMMING										1.613		1.84	2.516		3.351							1.428		1.987							2.041	3.047						3	3
GOBP_NEGATIVE_REGULATION_OF_CATALYTIC_ACTIVITY	6.765	6.596		13.666	13.274	2.131	3.712	1.538	2.371	36.157	29.491	7.167	6.166	2.817	3.346	10.133	6.597	3.284	42.669	34.253	8.295	6.036	4.191	2.168	3.219	2.902		5.623	6.032		5.473	4.842		2.43	1.466	1.346											4
GOBP_SULFUR_COMPOUND_METABOLIC_PROCESS	3.751		3.981	6.573		6.478	3.341	1.525	1.97	37.238	18.838	13.544	5.513	2.157	3.342	1.741			24.886	16.616	6.558	10.025	2.619	7.205	4.038		3.59				6.494	3.031	3.387					26	18	8	44	23	21	14		6	88	39	49
GOBP_SECOND_MESSENGER_MEDIATED_SIGNALING	3.403	1.396	2.381	3.931	1.835	2.137	3.287	1.459	1.991	6.409		5.334	2.751		3.336				6.347	1.415	4.801	4.916		5.315				2.856	1.868	1.39	2.884	2.05						22	11	11	56	22	34				133	56	77
GOBP_NEGATIVE_REGULATION_OF_TRANSPORT	6.508	3.444	2.93	4.809	3.443	1.597	1.775		2.411	18.306	13.961	4.248	2.375		3.332	2.931	1.366	1.736	16.381	12.988	3.507	2.478	1.713					3.472	3.367		4.006	3.319		1.788		1.961		78	50	28	181	101	80	69	35	34	375	125	250
GOBP_SODIUM_ION_TRANSMEMBRANE_TRANSPORT	2.168		1.475	1.552	1.452		2.711	1.636		5.068		5.76	2.141		3.331				5.947		7.43													1.304				12		8	30	12	18	9		5	64		53
GOBP_ORGANIC_ACID_BIOSYNTHETIC_PROCESS	4.103		3.444	5.827	1.531	4.454	1.4		1.81	14.316	8.241	4.938	6.112	2.72	3.328	2.583		1.796	15.598	9.225	5.061	4.98	2.879	2.227	2.671	1.761		2.949	1.679	1.672	2.985	1.487	1.785											3
GOBP_REGULATION_OF_STEROID_METABOLIC_PROCESS									1.476	3.323	1.479	1.826	3.686		3.328				2.801	2.339		1.538	1.422									3.251
GOBP_DIGESTIVE_SYSTEM_DEVELOPMENT	1.634	1.843		5.104	2.489	2.453				4.727		3.795	2.762		3.327	1.309			5.241		4.835	1.792		1.421				1.469	1.558			1.701				1.728		3	2								6		6
GOBP_RESPONSE_TO_ALKALOID	1.455			3.081		2.254	1.53		1.704	3.156	2.197		5.126	1.737	3.327				3.588	2.495		2.609		2.642					1.427				2.329														4
GOBP_GLYCOLIPID_BIOSYNTHETIC_PROCESS	1.655		1.656	1.86		2.503				7.218		9.854	3.254		3.322				4.549		6.54	4.497		3.463														2									4		4
GOBP_ACIDIC_AMINO_ACID_TRANSPORT	2.168		1.656	1.518					2.155	3.133		2.636	2.776		3.322				2.101		2.741							2.648		2.517	2.775	2.108									3
GOBP_MONOCARBOXYLIC_ACID_BIOSYNTHETIC_PROCESS	2.432		1.831	2.978		3.145	1.334			6.862	3.084	3.257	4.845	1.601	3.315	1.824		1.405	5.711	3.262	2.212	4.996	2.778	2.288	2.362		1.541	2.11	1.666		1.497
GOBP_REGULATION_OF_CHEMOTAXIS		1.355		2.978	1.83	1.343	2.609		3.814	6.171		7.068	2.047		3.315				3.414		3.516	3.521		3.78				2.551	3.131			2.094																4
GOBP_RESPONSE_TO_METAL_ION	3.069	3.604		6.97	4.774	2.222	1.752		3.039	25.671	14.083	8.816	5.488	2.179	3.3				29.034	14.665	10.657	4.18	2.022	2.263				5.734	3.766	2.062	2.639	3.164				1.352		6	5								17		16
GOBP_POSITIVE_REGULATION_OF_BIOMINERALIZATION										2.279		2.329	2.066		3.3							1.567		2.051					1.557
GOBP_NEGATIVE_REGULATION_OF_WNT_SIGNALING_PATHWAY			1.552	6.019	3.102	2.707			2.214	13.772	8.232	4.423	5.834	2.476	3.278	1.466	1.359		11.641	9.542	2.354	8.386	3.017	5.046		1.324					10.357	3.861	6.151											3			7	4
GOBP_HEPARAN_SULFATE_PROTEOGLYCAN_METABOLIC_PROCESS				1.673						2.038		2.39	3.483		3.277							4.774		5.679																	21		13				56	28	28
GOBP_NEGATIVE_REGULATION_OF_CELL_ADHESION	1.327	2.113		8.055	8.979					8.533	1.316	7.278	2.521		3.269		2.197		7.79		7.026	3.031		2.009		1.807		1.492	1.944		4.435	6.105						66	38	28	169	78	91	61		33	455	223	232
GOBP_NEGATIVE_REGULATION_OF_KINASE_ACTIVITY	3.696	3.323		7.827	7.789					19.751	18.716	2.726	3.879		3.268	5.785	8.063		27.197	23.643	4.072	2.618	2.109		3.425	3.857		6.906	7.009		3.348	3.755		2.127		1.707		16	13		46	21	25			6	119	73	46
GOBP_NEUTRAL_LIPID_METABOLIC_PROCESS	1.988	1.413		2.245		1.391			1.361	6.094		6.22	1.764		3.257				6.249		6.514			2.043				4.188	3.255		1.401	2.012						3	2
GOBP_TERPENOID_METABOLIC_PROCESS	3.206	1.541	1.927							1.437		2.01	1.836		3.256				1.689		2.76			1.6				2.044	1.657									10			27	15		9		6	68	38	30
GOBP_REGULATION_OF_CARBOHYDRATE_CATABOLIC_PROCESS				1.971	1.901					3.224	2.573		7.76	4.322	3.235	1.497	1.671		3.671	2.487		6.937	3.715	2.973							4.996	1.89	3.189											5					12
GOBP_RIBONUCLEOTIDE_CATABOLIC_PROCESS				2.031		2.151	1.934		1.947	1.914			3.821		3.227				2.34		1.313	3.715		3.106																									6
GOBP_NEGATIVE_REGULATION_OF_EPITHELIAL_TO_MESENCHYMAL_TRANSITION				1.594									2.091		3.227		1.686							1.352	1.541	1.629		2.03	2.517		1.466	2.074									9			5
GOBP_POLYSACCHARIDE_METABOLIC_PROCESS	3.545	2.743		1.523		1.53	2.091			8.038	2.404	4.846	3.737		3.225	1.366	1.757		8.748	4.986	2.992	3.238		2.648				3.437	3.74		2.364	1.426
GOBP_RESPONSE_TO_ESTRADIOL				2.653	2.297		2.768	1.44	1.452	5.209	5.415		4.869	1.664	3.219				5.755	6.88		1.743		1.579				2.029	2.181									2		2
GOBP_INOSITOL_METABOLIC_PROCESS													2.51		3.219							3.814		4.843
GOBP_MOVEMENT_IN_HOST_ENVIRONMENT				3.805	2.746	1.313	3.108		3.192	16.335	6.929	7.206	2.915		3.212				8.37	6.222	2.114	8.086	1.706	6.504				8.177	6.111	2.062	2.979	5.028									17	11					36	16	20
GOBP_FUCOSYLATION										1.47		2.343	2.385		3.211							4.491		5.893								1.379						8	4	4	11	7					28	11	17
GOBP_ACTIN_FILAMENT_BASED_MOVEMENT	3.545	4.434		3.794	3.407					6.26	4.481	1.836	2.498		3.2				7.717	4.322	2.813			1.445	1.629	1.596					1.592			1.841	2.285						6		6				13	11
GOBP_NUCLEOBASE_CONTAINING_SMALL_MOLECULE_METABOLIC_PROCESS	2.968		3.137	16.512	2.475	14.475	4.365	1.807	2.595	57.343	41.253	12.983	13.351	11.716	3.199	3.8		3.705	54.282	39.466	11.893	13.855	11.032	3.543	4.702		4.173			1.523	23.839	3.917	21.905			1.875											9
GOBP_FATTY_ACID_TRANSMEMBRANE_TRANSPORT				3.981	2.22	1.706				4.365		3.099	2.927		3.162				4.437		3.208			1.478				1.77			4.027	3.482								12	63	18	45				153	105	48
GOBP_CELLULAR_RESPONSE_TO_LIPID	6.352	4.718	1.828	6.134	7.905		6.969	1.324	7.215	19.596	13.879	5.158	4.545	1.54	3.161	5.226	3.726	1.642	18.295	15.525	3.463	5.17	2.143	3.069	2.45	2.623		13.251	12.231	1.674	3.407	2.323	1.35	1.856				106	49	57	324	115	209	102	55	47	799	398	401
GOBP_ADENYLATE_CYCLASE_MODULATING_G_PROTEIN_COUPLED_RECEPTOR_SIGNALING_PATHWAY	1.408	1.631		2.022		1.501							1.706		3.156						1.45	3.334		3.219				2.474	2.52																		8	4
GOBP_ACTOMYOSIN_STRUCTURE_ORGANIZATION	4.568	6.911		5.917	3.646	2.172				11.344	6.066	4.213	3.03		3.15		2.792		11.605	8.342	2.895	4.025		3.891		1.512		3.043	3.63		4.703	5.021						13	8		35	23		12			72	42
GOBP_REGULATION_OF_CATION_CHANNEL_ACTIVITY	3.856	1.758	2.298	2.405		2.838				7.518		6.183	2.844		3.15				5.775		4.873	4.566		3.841				3.271	2.094	1.512																	4
GOBP_PROTEIN_HOMOOLIGOMERIZATION				5.762	4.031	1.809			1.533	7.518	2.951	3.876	6.439	3.196	3.15	2.39	2.529		9.938	4.321	4.501	4.566	2.406	2.212							4.447	1.35	3.556								15			7			42	21	21
GOBP_ENDOPLASMIC_RETICULUM_UNFOLDED_PROTEIN_RESPONSE	6.242		6.072	2.244		1.881			1.974	10.165	3.405	5.559	5.747	2.491	3.143	2.093			8.272	5.637	2.31	7.554	4.192	3.124	2.573	1.503		2.003	1.628		2.938	2.633							7		20	14		7			44	24	20
GOBP_NEGATIVE_REGULATION_OF_GROWTH				3.503	1.331	2.334	1.968		2.427	15.695	4.442	9.415	3.371		3.125	1.775	1.688		12.68	4.992	6.168	7.513	3.229	4.041				3.202	2.872		6.887	6.748		1.359		1.471
GOBP_REGULATION_OF_CELL_SUBSTRATE_ADHESION	4.86	6.11		7.005	4.716	2.24	1.389		1.696	10.647	2.093	7.921	1.726		3.115	1.389	3.282		7.244	2.241	4.429	3.055		3.947	1.344	3.233		5.463	5.886		3.247	3.704									27	17					76	40	36
GOBP_POSITIVE_REGULATION_OF_SMALL_MOLECULE_METABOLIC_PROCESS				1.578		1.613				2.694		1.936	2.527		3.115		1.393		3.664		2.347			1.956				2.308	1.994		2.464	1.93									9	5					17		12
GOBP_POSITIVE_REGULATION_OF_EPITHELIAL_TO_MESENCHYMAL_TRANSITION	2.755	2.326		2.279	1.65					2.374	1.429		1.907		3.096				2.044	1.385								1.743	2.201		2.753	2.758										2
GOBP_REGULATION_OF_CHOLESTEROL_METABOLIC_PROCESS										4.805	2.236	2.238	3.164		3.087				2.615	2.645		1.819	1.308								1.398	2.887
GOBP_SULFUR_COMPOUND_BIOSYNTHETIC_PROCESS	3.465		3.721	3.775		5.448	1.354		1.882	17.864	6.38	9.007	3.936		3.061	1.48		1.707	10.745	7.627	2.772	6.48		5.739	1.724		2.779				2.736	1.976															6	5
GOBP_POSITIVE_REGULATION_OF_CELL_DEVELOPMENT	2.525	1.809		2.484	1.775		2.069		3.058	21.605	3.934	15.739	3.74		3.055		1.602		20.457	5.101	12.95	7.119	2.466	4.501							9.646	6.749	2.758	2.271	1.99
GOBP_LIPOPROTEIN_BIOSYNTHETIC_PROCESS	1.968		1.796	2.16		1.992				13.442		14.105	4.441	1.437	3.051				10.913		10.769	2.429		1.923							2.35	3.209									11	5	6
GOBP_EXECUTION_PHASE_OF_APOPTOSIS										3.593	2.397	1.314	4.963	1.853	3.051				2.961		1.941	4.265	3.569			1.544					3.19	1.794	1.558						4		11		7	5	4		26		26
GOBP_CELL_PROJECTION_ASSEMBLY	5.27	7.676		21.498	10.981	8.965	5.043	3.578		64.651	20.757	34.124	7.394	4.526	3.046	11.572	5.288	5.537	71.901	25.213	35.098	6.818	2.828	3.881	5.834		5.29	4.255	3.81		11.881	5.957	5.403	2.745	2.909												13		8
GOBP_ESTABLISHMENT_OF_PROTEIN_LOCALIZATION_TO_VACUOLE										3.097	2.257		3.889		3.031				2.714	2.197		5.969		5.196														3	3
GOBP_NEUROPEPTIDE_SIGNALING_PATHWAY	2.163	1.764											1.519		3.031																										8	5
GOBP_CELLULAR_RESPONSE_TO_TOPOLOGICALLY_INCORRECT_PROTEIN	5.871		5.693	3.741		3.095	1.328		1.598	14.635	7.378	5.556	4.695	1.694	3.026	2.596	1.817		10.139	8.798	1.858	7.472	4.046	3.213	3.406	2.157		4.708	1.7	3.441	2.876	2.458									11		8				21	9	12
GOBP_SIGNAL_TRANSDUCTION_BY_P53_CLASS_MEDIATOR	2.223	1.696		5.194	2.459	2.613	3.61		6.706	15.713	19.752		14.021	12.482	3.025	9.662	4.507	4.491	20.814	22.663	1.781	12.085	8.572	3.587	4.753	3.934		3.944	3.194		7.791	2.398	5.569	3.017		4.409						6					19		14
GOBP_SEGMENTATION	1.949		2.36	1.501	1.426					1.936		2.781	2.983		3.006	1.75	1.591		1.498		1.895	3.23		2.315		1.53					1.617	1.773						6		4							22		14
GOBP_REGULATION_OF_MAP_KINASE_ACTIVITY	8.408	7.268	1.626	3.324	3.756				1.983	11.521	4.719	5.599	2.482		2.999	6.814	7.001		11.464	5.189	5.063	3.013		2.675	5.128	6.973		7.241	8.405		5.067	4.856				1.86					67	25	42				222	176
GOBP_NUCLEOSIDE_DIPHOSPHATE_METABOLIC_PROCESS				5.171	2.791	2.252	1.775			7.707	6.052	1.876	9.005	6.165	2.999	2.15	1.58		9.296	5.865	2.854	7.175	4.968	2.319							9.943	1.646	9.39	1.793		1.589		14	8		41	22	19	19	11	8	95	48	47
GOBP_REGULATION_OF_LIPID_TRANSPORT	2.895		2.573	3.902	2.791	1.334	1.445		2.809	4.267	2.004	2.12	2.017		2.999				3.753	2.212	1.548	1.304		1.644				2.066	1.815			1.973						8		5	16		11				50		41
GOBP_RESPONSE_TO_NICOTINE			1.475	3.427		2.583				1.646			2.386		2.999				1.676															2.271		3.259				2							8	4
GOBP_SOMITE_DEVELOPMENT	1.723		2.579	1.552						2.687		2.707	3.144		2.996				2.752		2.449	2.447		1.403							1.643																5	3
GOBP_COTRANSLATIONAL_PROTEIN_TARGETING_TO_MEMBRANE						1.334				25.172	40.787		2.428		2.994	4.225	8.283		14.171	25.49		3.086		4.464	17.029	26.552					45.857		59.977											4		2	11
GOBP_MAINTENANCE_OF_LOCATION_IN_CELL	2.7		1.957	4.555		3.551				17.426	7.416	7.719	3.329		2.994		1.38		12.994	8.16	3.873	2.692		2.956		1.34		2.752	2.25		3.207	3.093															7	6
GOBP_NEGATIVE_REGULATION_OF_DEVELOPMENTAL_GROWTH					1.539		1.408			5.054		4.416	2.805		2.994				5.178		4.174	3.086		2.393					1.344		2.596	3.257						27	17		96	48	48	28		14	215	86	129
GOBP_REGULATION_OF_SREBP_SIGNALING_PATHWAY	1.49		1.927										2.434		2.994							1.702
GOBP_CELLULAR_AMIDE_METABOLIC_PROCESS	3.218		3.832	17.6	4.716	12.037	2.724		2.816	100	100	9.518	15.713	15.976	2.986	16.236	9.364	5.972	100	100	7.311	14.86	12.895	3.358	24.292	18.804	5.91	2.04		1.471	69.546	6.594	73.776			1.627					36	15	21			6	114	79	35
GOBP_REGULATION_OF_LEUKOCYTE_DIFFERENTIATION	3.079	3.16		4.552	4.844		2.543		3.754	8.14	3.956	3.554	4.106		2.986	1.351	2.025		9.139	4.091	4.157	2.873		1.978				1.944	2.08		5.769	6.114						10	7		14						38	18	20
GOBP_DETECTION_OF_ABIOTIC_STIMULUS	2.257	2.171		1.719		2.572				2.993		4.33	1.555		2.98	1.418		1.319	3.683		4.985							1.778	1.945																		4	4
GOBP_PROTEIN_POLYMERIZATION	2.151	2.978		7.261	5.791	1.807	1.485	1.323		22.063	20.167	3.269	4.23	1.408	2.971	3.021	3.428		24.207	20.278	4.126	6.519	1.788	4.806	4.267	4.93		2.175	2.371		8.039	5.194	2.684					54	23	31	144	72	72	51		28	356	149	207
GOBP_CELLULAR_RESPONSE_TO_STARVATION	1.649			2.455	1.646		1.762			7.593	4.576	2.628	4.419	1.525	2.971	4.28	2.9	1.476	10.141	6.819	2.808	5.562		4.537	2.523	2.339		3.673	2.904		4.976	4.097						4	4								16	9
GOBP_PURINE_CONTAINING_COMPOUND_METABOLIC_PROCESS	1.834		1.722	12.326	2.557	9.698	2.09			36.072	28.076	7.283	10.268	8.031	2.965	3.465		2.738	33.534	26.079	6.676	10.216	7.816	2.851	3.667		3.179				21.768	4.274	18.385					3		3
GOBP_LIPID_STORAGE	1.314		1.411	2.179	1.613					4.976	1.991	2.643	2.662		2.953				4.627	2.309	2.045	2.018		2.649							1.955	2.025
GOBP_REGULATION_OF_PROTEIN_CONTAINING_COMPLEX_ASSEMBLY	3.14	2.602		9.289	5.856	3.165	1.717			36.105	29.282	6.697	5.787	2.87	2.939	3.398	4.794		31.899	28.509	4.714	9.569	3.747	5.405	5.76	5.735		4.275	2.864	1.667	12.744	7.852	4.394					2		2
GOBP_POSITIVE_REGULATION_OF_PROTEIN_CATABOLIC_PROCESS	2.065	1.672		7.992	4.504	3.118				21.678	18.038	3.794	4.436	1.588	2.932	4.817	4.779		18.014	17.609	2.182	4.57	2.012	2.602	3.779	3.622		3.525	3.118		7.948	4.872	2.846	1.503	1.364						41						100	51
GOBP_MICROTUBULE_BASED_MOVEMENT	2.466	3.367		4.881	3.613	1.539	3.092	2.455		21.934	9.19	9.935	8.396	5.814	2.921	8.029	2.827	4.84	26.051	11.996	10.651	6.633	3.446	3.119	8.04	2.401	5.063	1.577	1.485		2.057	2.283		2.588	3.139												11
GOBP_ESTABLISHMENT_OF_ORGANELLE_LOCALIZATION	1.833			4.448	4.609					32.228	33.95	3.116	13.448	12.29	2.915	6.639	5.015	1.799	36.925	35.155	4.437	13.374	10.784	3.295	4.249	5.995		2.395	2.164		6.062	4.456	1.76	1.817													7		6
GOBP_REGULATION_OF_CELLULAR_KETONE_METABOLIC_PROCESS	1.946	1.679		1.914		1.671	2.07		2.471	13.568	14.514	1.466	4.68	1.791	2.914	2.223	1.997		15.531	16.218	1.584	3.461	1.572	2.058				3.691	3.091		6.303		6.604								14	9					36	18	18
GOBP_POSITIVE_REGULATION_OF_ESTABLISHMENT_OF_PROTEIN_LOCALIZATION	3.437	4.469		5.793	1.402	4.659	2.599		1.857	27.298	19.231	6.581	5.715	2.837	2.888	3.034		2.535	32.045	18.693	9.767	5.61	3.765	2.079	2.255	1.531		2.627	3.514		9.562	4.372	4.819								3	2		3	2
GOBP_REGULATION_OF_ORGANELLE_ASSEMBLY	1.308	1.325		3.349	1.805	1.656	1.716		1.468	21.084	14.416	5.178	4.631	1.775	2.886	1.875			21.451	16.111	4.362	2.149	1.557		2.526		2.487	3.111	1.55	1.972	5.32	4.639															6		4
GOBP_MORPHOGENESIS_OF_A_BRANCHING_STRUCTURE	1.593	1.325		2.417	1.805				1.468	7.797		8.646	2		2.886		2.392		8.016	1.471	6.308	2.739		2.042				2.605	2.504		5.32	6.273												5					10
GOBP_REGULATION_OF_MICROTUBULE_BASED_PROCESS		1.337		8.346	5.409	2.712				21.916	9.371	9.47	5.096	2.221	2.882	1.776	1.873		18.252	10.135	6.09	4.875		4.117	3.332	2.174		3.488	1.645	2.247	7.835	6.342	1.737													2
GOBP_REGULATION_OF_GENERATION_OF_PRECURSOR_METABOLITES_AND_ENERGY	2.363		1.99	3.341	1.597	1.826				9.038	9.675		8.116	5.371	2.877	1.736	2.355		11.765	11.283	1.642	5.878	4.262	1.89				1.596			7.871	1.896	6.425	1.753		1.986											42	27
GOBP_ACTIVATION_OF_PROTEIN_KINASE_ACTIVITY	5.163	4.452		5.754	4.9	1.394			1.469	15.972	5.753	8.309	4.041	1.35	2.869	3.698	4.323		15.958	6.613	7.376	5.941		5.138	2.237	4.799		4.478	4.044		4.704	4.351									8	5
GOBP_VESICLE_DOCKING				4.39	3.343					5.802	6.03		3.397		2.869				5.354	3.983	1.402	1.664		1.475	1.559	1.591		1.467			1.998		1.376															3
GOBP_APICAL_JUNCTION_ASSEMBLY				3.789	2.456	1.432				6.681	5.324	1.563	1.833		2.867				4.837	5.182		2.319		2.581		1.664					3.096	4.746									13	8		10		6	35		27
GOBP_REGULATION_OF_SODIUM_ION_TRANSPORT			1.394	1.457	1.572		2.724	1.538		3.502	2.717		2.176		2.867				2.521	2.221		1.605		1.698										1.406													4
GOBP_ALPHA_LINOLENIC_ACID_METABOLIC_PROCESS						1.323							2.187		2.867					1.704		2.449		3.246																	12	8		5			19	13
GOBP_AROMATIC_AMINO_ACID_TRANSPORT									1.895				2.187		2.867																												2				4		4
GOBP_ACTIVIN_RECEPTOR_SIGNALING_PATHWAY				1.366	1.386							1.35	1.804		2.867							3.903		5.872					1.611			1.865						16	10		31	17		13		11	59		42
GOBP_PROTEIN_ACYLATION				7.44	5.431	2.093				19.318	8.956	7.908	9.155	6.7	2.862	3.466	2.069	1.515	20.866	8.666	9.271	5.458	3.712	1.986	2.625	2.387		2.33	1.541		8.442	3.136	5.173	2.382	1.604								5				17	12
GOBP_RESPONSE_TO_TEMPERATURE_STIMULUS	1.706			2.315	1.774					12.607	14.494		8.576	6.012	2.862	1.498			16.457	14.723	2.558	5.232	4.02	1.645				5.233	1.637	4.152	7.302	2.027	5.608					5								3	20		12
GOBP_DETECTION_OF_LIGHT_STIMULUS				1.515		1.718							1.914		2.861	1.867																						6			16	8					27	11	16
GOBP_CELLULAR_RESPONSE_TO_ABIOTIC_STIMULUS	2.679	2.993		5.366	5.295		2.577		2.723	19.583	12.863	5.511	7.508	4.876	2.855	2.996	1.58	1.578	18.613	11.932	5.317	7.088	5.006	2.32	3.753	1.813	1.873	2.607	2.517		6.888	3.939	2.807						3								10
GOBP_POSITIVE_REGULATION_OF_LEUKOCYTE_PROLIFERATION				3.126	2.165		1.544		2.914	2.749	1.39	1.452	2.569		2.855				1.89						1.386			1.331						1.867				6			16	9				5	38	26
GOBP_POSITIVE_REGULATION_OF_CELL_GROWTH			1.557	1.552						10.357	2.481	6.955	3.448		2.854	1.426	1.52		8.215	3.045	4.303	4.029	1.905	2.201				2.003		1.601	5.229	3.029	2.157														11		10
GOBP_REGULATION_OF_CYTOSOLIC_CALCIUM_ION_CONCENTRATION	3.545	2.412	1.423						1.393	5.154		7.397	1.587		2.854				4.627		4.69	2.449		3.623				2.848	1.992
GOBP_ORGANIC_HYDROXY_COMPOUND_TRANSPORT				4.516	4.178				2.217	6.453		7.209	2.375		2.852	2.2		2.929	8.391		8.929	3.696		3.037								2.585										3					7	4
GOBP_LYSOSOMAL_TRANSPORT				2.516	1.812					9.43	6.397	2.603	4.795	1.927	2.847				7.477	5.117	2.103	11.084	3.57	6.795				1.759	1.306		1.469	1.797							5			8					36	20	16
GOBP_NEGATIVE_REGULATION_OF_ORGANELLE_ORGANIZATION	2.157	2.811		8.436	6.718	2.061				27.711	26.658	3.486	7.96	5.438	2.835	3.017	1.456	1.703	23.409	22.736	2.892	7.226	5.606	2.089	6.567	4.488	1.989	1.75			11.951	7.482	4.01								9		7	4			15		12
GOBP_NEGATIVE_REGULATION_OF_SIGNALING_RECEPTOR_ACTIVITY	2.2	1.934								2.84		2.708	1.973		2.824				1.871		1.664	3.429		3.517							1.953	2.669															37	27
GOBP_DEFENSE_RESPONSE	7.744	7.906		7.273	5.214	2.273	3.898		4.671	36.291	23.371	11.014	4.248	1.623	2.813	1.592		1.86	30.812	21.096	8.54	6.896	2.208	4.73				8.761	6.303	2.447	8.422	5.275	3.073
GOBP_PROTEIN_DEGLYCOSYLATION				1.872						3.569		4.063	1.927		2.813							3.598		5.104	1.565						3.554	4.492									16		11	7			28	19
GOBP_POSITIVE_REGULATION_OF_POTASSIUM_ION_TRANSPORT	2.307		2.056										1.746		2.811															2.097
GOBP_REGULATION_OF_LIPID_STORAGE										3.073	2.04		2.06		2.805				2.705	1.566				2.245							1.995	1.982															6	4
GOBP_REGULATION_OF_RAS_PROTEIN_SIGNAL_TRANSDUCTION	3.077	3.532		3.544	3.212		2.787		2.414	16.069	3.554	10.794	1.902		2.786	1.526	1.567		11.123	2.733	7.328	3.287		3.891	3.165	3.249		6.201	6.502		7.51	6.103	1.646	2.182	1.536												10		8
GOBP_REGULATION_OF_CAMP_MEDIATED_SIGNALING							3.532	2.059					2.871		2.785							2.149		2.615										1.817		1.755			2
GOBP_MRNA_METABOLIC_PROCESS				16.148	6.992	7.967				100	100		38.167	49.4	2.775	18.028	7.483	9.072	100	100	2.269	24.731	27.743	2.728	28.069	17.84	8.632				61.858	2.406	76.807																3
GOBP_CALCIUM_ION_TRANSPORT	5.718	4.269	1.688	5.129		4.167	2.295	1.369		16.004	2.387	13.026	3.191		2.773				16.081	3.395	11.384	2.786		2.502				3.376	2.305	1.428										3							14	8
GOBP_ERAD_PATHWAY				2.224		1.456				9.411	2.504	5.912	4.469	1.7	2.773				6.352	2.415	3.332	5.989	2.238	3.6	2.113			1.435		1.466	2.084	3.488										6					24	11	13
GOBP_CALCIUM_ION_TRANSMEMBRANE_TRANSPORT	4.745	2.422	2.398	3.41		2.45				15.681	2.419	12.502	3.056		2.768				16.098	3.336	11.373	2.313		2.141				1.743		1.397											6	6
GOBP_REGULATION_OF_MITOCHONDRION_ORGANIZATION				2.348		1.411	1.849			12.373	14.563		6.149	3.365	2.767	1.321	1.642		12.072	14.96		4.488	3.997		2.307	2.442					4.374	2.072	2.371					3	3			3
GOBP_PROTEIN_DESUMOYLATION													2.203		2.759							3.519		4.381														67	31	36	138	49	89	51	32	19	342	94	248
GOBP_RESPONSE_TO_TOPOLOGICALLY_INCORRECT_PROTEIN	7.687		8.658	4.355		3.659			1.348	17.528	9.214	6.322	4.928	2.208	2.752	2.478	1.417	1.312	11.582	10.596	1.88	8.817	4.587	3.888	3.967	2.056	1.785	5.779	1.407	5.225	4.862	2.434	2.453					4				5				2	18		16
GOBP_POSITIVE_REGULATION_OF_INTRACELLULAR_PROTEIN_TRANSPORT	1.392	2.171		2.674		1.794				13.57	11.257	2.612	6.858	4.198	2.749	3.136	1.696	1.556	16.73	10.958	4.443	6.846	4.276	2.553	2.718	2.455		1.807	2.089		4.401	2.25	2.206								13		10				22		15
GOBP_STRESS_ACTIVATED_PROTEIN_KINASE_SIGNALING_CASCADE	4.425	4.802		6.923	7.443		1.395		1.356	14.516	7.582	5.506	4.211	1.586	2.745	4.184	5.938		16.334	9.135	5.558	3.243		2.605	4.369	6.528		5.432	4.802		5.889	3.174	2.636											3		3
GOBP_CERAMIDE_BIOSYNTHETIC_PROCESS				1.485					1.468	2.649		3.441	2.719		2.728			1.669				4.422		4.736	2.894		2.997				1.867
GOBP_NEGATIVE_REGULATION_OF_GLYCOLYTIC_PROCESS													2.048		2.727							1.598		1.416																	13		8				25	12
GOBP_MUCOPOLYSACCHARIDE_METABOLIC_PROCESS	4.062	2.698	1.557				3.605		2.742	12.899		17.183	1.823		2.708				6.936		9.832	5.017		7.242				2.76	2.981			1.388		1.87	2.155											3	30		26
GOBP_NUCLEOBASE_CONTAINING_SMALL_MOLECULE_BIOSYNTHETIC_PROCESS				6.457	1.409	5.21	2.05		2.112	11.055	6.093	3.84	5.553	2.799	2.708				12.488	6.501	4.47	5.555	2.893	2.589						1.368	3.046		3.411								4	4
GOBP_REGULATION_OF_STEROID_BIOSYNTHETIC_PROCESS										3.881	2.525	1.414	3.193		2.708				3.212	3.808		1.807									1.425	3.327															4	4
GOBP_RESPONSE_TO_RETINOIC_ACID	2.737	1.368	1.688	1.54			1.854		1.662	5.073		4.735	2.993		2.702		1.917		3.968		3.209	2.087		1.353		1.423		2.422	1.918									9	6		24	14	10	8		6	44	28
GOBP_PROTEIN_MATURATION	4.056		4.569	6.904	2.945	3.652	2.698	1.539		26.763	5.976	17.594	4.261	1.677	2.698				21.605	5.35	13.685	3.371	1.537	2.04							10.463	7.165	3.073	1.329					2								6	3
GOBP_REGULATION_OF_EPITHELIAL_CELL_MIGRATION	1.849	1.48		3.754	4.919					7.355	2.176	4.687	1.907		2.698		2.216		4.919	2.521	2.205	3.677		4.419		1.522		5.099	5.167		3.519	4.781
GOBP_RNA_CATABOLIC_PROCESS				7.257	1.833	5.475				60.686	91.707		14.928	14.858	2.694	8.967	7.991	1.674	55.127	76.347		11.888	5.965	5.371	18.831	20.336	1.858			2.225	53.119	1.38	67.221														7	5
GOBP_REGULATION_OF_CHOLESTEROL_BIOSYNTHETIC_PROCESS										4.138	3.056		3.078		2.691				2.32	3.585		2.484	1.626								1.521	2.915						8	5							4	25		19
GOBP_POSITIVE_REGULATION_OF_PATHWAY_RESTRICTED_SMAD_PROTEIN_PHOSPHORYLATION					1.311							2.329	2.545		2.691							3.03		3.989								1.304									3	2
GOBP_REGULATION_OF_EPIDERMIS_DEVELOPMENT				1.447						1.634	2.281		2.661		2.684					1.438		5.585	2.072	3.358				1.944	1.833		3.158	3.748						2		2
GOBP_CARBOHYDRATE_TRANSMEMBRANE_TRANSPORT	2.902	2.101				1.467				6.656		5.539	1.79		2.673				5.052		3.968	3.989		4.053				2.178	1.746		1.622	1.699		1.856	1.655												8
GOBP_MEMBRANE_DOCKING				6.442	2.606	3.551				27.077	15.6	8.11	5.299	2.653	2.671	2.303		1.86	27.51	15.94	8.045	3.245		2.86	1.955			2.194	1.589		7.554	2.193	5.574					117	74	43	299	151	148	99		57	644	284	360
GOBP_FATTY_ACID_BIOSYNTHETIC_PROCESS	2.22		1.499	2.702		3.528	1.618		1.598	6.433	2.579	3.342	3.166		2.658	1.9		1.379	4.783	2.799	1.858	4.137	1.794	2.413	2.601	1.4		1.511	1.7
GOBP_NEGATIVE_REGULATION_OF_CELL_CYCLE	4.467	4.375		10.607	4.609	5.308	2.726		4.29	49.167	45.237	6.808	17.626	19.032	2.653	8.952	4.104	4.329	59.06	53.01	8.097	16.169	16.545	2.461	4.879	2.652	2.055	3.941	3.574		24.996	7.654	16.669										5				16	8	8
GOBP_ENDOCYTOSIS	1.75		1.374	4.565	3.058	1.695	1.494			23.353	5.768	15.214	2.446		2.645	1.446			22.538	5.406	14.922	1.833		1.452	2.128	1.365		2.204	1.33	1.386	2.114	5.194															19
GOBP_ORGANELLE_TRANSPORT_ALONG_MICROTUBULE										8.864	9.348		3.325		2.645	2.625	3.007		9.667	9.937		3.519	1.339	2.31	2.84	4.456												2
GOBP_NEGATIVE_REGULATION_OF_PROTEIN_CONTAINING_COMPLEX_DISASSEMBLY	1.382	1.66		1.983	2.157					6.535	7.15		3.325		2.645				5.12	5.679		4.591	1.768	2.809	1.502	1.781					2.512	2.633														3	32	13	19
GOBP_ARACHIDONIC_ACID_METABOLIC_PROCESS				1.845						2.374		1.971	1.538		2.645	1.526		1.396	2.805		2.908				1.752							1.439						6	5		10		7				16	8
GOBP_NEGATIVE_REGULATION_OF_LIPID_BIOSYNTHETIC_PROCESS	1.386		1.777	2.256	1.437					1.435		1.317	2.805		2.645							3.36	1.35	2.126														17	11		47	23					98		64
GOBP_RESPONSE_TO_STARVATION	1.78			2.989	1.654	1.498	3.135	2.059		11.043	6.216	3.903	3.815	1.343	2.635	5.366	4.291	1.384	11.785	7.442	3.524	5.851	1.434	4.631	3.396	3.136		4.064	3.536		4.847	4.32															22	16
GOBP_DEVELOPMENTAL_MATURATION	2.168		2.3	5.028	1.543	3.558				9.592	2.77	5.979	2.995		2.631				8.017	3.825	3.505	6.885	1.525	5.596				1.701	1.382		3.042	2.031															7		5
GOBP_POST_GOLGI_VESICLE_MEDIATED_TRANSPORT				3.182	1.949	1.373				11.089	7.514	2.926	4.207	1.629	2.63	1.519	1.886		8.912	4.46	3.476	5.138	2.14	2.917	3.358	2.322					1.342	1.563														3
GOBP_RESPONSE_TO_CAMP	1.557	1.489		1.859	2.763		3.722	1.448	2.408	2.643	1.709		3.528		2.63				1.602	1.33								3.29	2.724		2.39	1.815											9				43	36
GOBP_VITAMIN_METABOLIC_PROCESS	1.355			1.845			1.442		1.944	5.5	1.847	3.296	3.697		2.626	1.672		2.792	6.482	1.767	4.269	1.894						1.958		2.447				1.704		1.754								3					6
GOBP_INSULIN_RECEPTOR_SIGNALING_PATHWAY	3.21	2.188	1.309	3.738	1.894	1.86			1.312	14.355	9.245	4.003	2.424		2.621		1.747		12.826	8.405	3.493	1.842		1.562		1.686		1.381	1.472		2.052				1.456						19		13	10		5	55	21	34
GOBP_CELLULAR_KETONE_METABOLIC_PROCESS	2.014	1.447		1.937		2.474	2.535		2.87	16.949	16.024	2.453	4.347	1.833	2.598	2.818	1.608	1.416	20.034	17.493	3.184	4.971	3.479	1.804				2.619	2.284		8.259	1.668	7.482					3			5	4
GOBP_PHENOL_CONTAINING_COMPOUND_METABOLIC_PROCESS				1.725	1.547		1.801		2.89	2.936		2.871	1.81		2.592				3.012		3.025																	8	8
GOBP_REGULATION_OF_WOUND_HEALING	2.082	1.467		2.417	4.598		2.182		2.521	2.704		2.293	1.909		2.592				2.022		1.395	2.876		2.153				2.457	2.7		4.027	4.521						12			44	15	29				88	42	46
GOBP_POSITIVE_REGULATION_OF_PROTEIN_EXIT_FROM_ENDOPLASMIC_RETICULUM													3.528		2.592							1.511																			18		11				43	31
GOBP_MORPHOGENESIS_OF_A_POLARIZED_EPITHELIUM				3.687		3.435	1.954		1.306	17.342	16.131	2.32	4.242	1.711	2.59				15.068	15.042	1.676	5.816	1.803	4.002	1.753	1.32					13.103	3.526	9.363
GOBP_PROTEIN_LOCALIZATION_TO_VACUOLE										4.897	3.112	1.678	2.998		2.589				3.598	3.031		6.768	1.541	5.229
GOBP_APOPTOTIC_SIGNALING_PATHWAY	5.499	2.528	3.024	11.335	6.112	4.589	3.507		5.165	40.164	31.765	7.98	9.269	7.62	2.588	5.418	6.444		32.915	32.643	3.845	12.086	6.632	5.066	5.823	6.42		5.32	2.693	2.771	13.343	6.643	6.061	2.882		2.384				6	30	14	16	12	10		67	29	38
GOBP_PROTEIN_TARGETING_TO_VACUOLE										3.243	1.976		3.821		2.583				2.791	1.928		5.16		4.667
GOBP_NEGATIVE_REGULATION_OF_CELLULAR_CATABOLIC_PROCESS				2.629		1.876				26.488	21.219	4.902	3.652		2.579	2.795	3.136		22.713	16.76	4.929	3.874	1.648	2.356	3.003	4.083					7.746	2.219	5.816											2			5
GOBP_NEGATIVE_REGULATION_OF_CYTOSKELETON_ORGANIZATION		1.57		8.584	6.427	2.202				10.781	8.061	2.588	2.235		2.566				6.823	6.758		4.584		3.998	2.869	3.989			1.349		6.922	6.303						3	2
GOBP_NUCLEOSIDE_PHOSPHATE_CATABOLIC_PROCESS				4.059		4.568	1.817		1.904	7.317	2.915	3.599	4.718	2.135	2.563				8.036	2.835	4.231	3.916	2.202	1.81						1.609	2.032		1.809								18	8	10				26		20
GOBP_FUCOSE_CATABOLIC_PROCESS													2.017		2.563							2.236		2.858														8		5	20		15	9		4	42	14	28
GOBP_AMINOPHOSPHOLIPID_TRANSPORT							1.332		2.14				2.017		2.563							2.236		2.858							2.205	3.048
GOBP_POSITIVE_REGULATION_OF_TRANSMEMBRANE_RECEPTOR_PROTEIN_SERINE_THREONINE_KINASE_SIGNALING_PATHWAY				3.084	3.31					6.393	1.919	3.977	2.083		2.561				3.973	2.958		3.523		5.066				1.363	1.863		2.218	3.257									3
GOBP_PROTEIN_K48_LINKED_UBIQUITINATION										5.91	9.692		4.27	1.71	2.548				4.374	6.344		2.701	1.308	1.587		2.962															7
GOBP_PROTEIN_AUTOUBIQUITINATION				2.007						3.028	2.575		7.037	4.504	2.548	2.473	3.321		4.375	4.023		5.309	2.536	2.643	2.216	4.042					1.37										11	7		5	5		17		12
GOBP_REGULATION_OF_HISTONE_METHYLATION										2.947	2.716		4.27	1.71	2.548				3.427	2.645		3.226	1.778	1.587							1.771		1.961								4
GOBP_INORGANIC_ANION_TRANSMEMBRANE_TRANSPORT				1.349		2.055	2.407		1.494	2.569		3.903			2.542				2.372		4.117							2.663		1.885		1.624															4		4
GOBP_PROTEIN_MANNOSYLATION	2.018		2.929			1.34				4.008		5.106	1.778		2.536				2.153		2.827			1.519						1.692
GOBP_NUCLEOTIDE_PHOSPHORYLATION				3.823	2.106	1.754				6.862	7.052		7.453	5.145	2.534	2.329	1.476		8.449	6.851	1.797	5.459	3.997	1.756							8.773	1.719	7.778			1.316								2		2
GOBP_REGULATION_OF_CELL_SIZE							3.641	1.34	2.6	15.514	1.847	13.217	1.83		2.527		1.757		16.427	3.696	10.859	2.82		3.072				1.465	2.135		2.714	2.351			1.641
GOBP_SUBSTRATE_ADHESION_DEPENDENT_CELL_SPREADING	3.7	3.483		1.962	1.878		1.395		1.608	9.937	1.885	7.349	1.741		2.525		1.399		7.389	2.91	3.68	3.476		5.014				2.913	3.118		2.186	3.221			1.327						3								4
GOBP_AUTOPHAGOSOME_MATURATION		1.317		1.97		2.094	1.371	1.428		2.625	1.919		2.027		2.521	1.68			4.847	2.379	2.041	3.615		3.777				1.363	1.697									16	10	6	26		19	12		5	58	23	35
GOBP_PURINE_CONTAINING_COMPOUND_CATABOLIC_PROCESS				2.279		2.728	1.606			2.374	1.847		3.982	1.485	2.52				2.826	2.254		3.998	1.546	2.472							1.802
GOBP_REGULATION_OF_ACTIN_FILAMENT_ORGANIZATION	5.481	6.77		7.94	7.005	1.625				18.327	13.358	4.374	3.678	1.351	2.511	1.634	2.859		17.235	13.512	3.544	7.041	2.031	4.968	2.944	3.748		6.755	6.177		5.616	5.328						8			19			8		5	46	17	29
GOBP_PROTEIN_KINASE_B_SIGNALING	5.481	4.853		5.499	3.719	1.86	1.957		1.37	9.783	1.888	7.474			2.511	1.634	2.44		6.526	1.993	4.117	3.327		3.734	1.537	1.689		5.49	6.177		3.177	4.875															9
GOBP_ESTABLISHMENT_OF_PROTEIN_LOCALIZATION_TO_ENDOPLASMIC_RETICULUM				1.323						27.529	46.172		2.942		2.509	4.724	8.391		18.765	32.766		2.514		3.852	16.233	26.026					41.298		55.635					8	5								26	12
GOBP_CYTOKINE_MEDIATED_SIGNALING_PATHWAY	5.842	5.847		9.113	5.577	3.29	3.016		3.564	31.623	26.7	5.969	3.947	1.628	2.508	4.052	3.363		30.931	28.752	4.575	6.339	1.821	4.667	2.346	1.93		10.129	7.164	2.711	7.116	3.385	3.639	1.613	1.312						4		4					4
GOBP_COPII_COATED_VESICLE_BUDDING	3.15		2.826							5.632	6.592		6.245	3.717	2.503				6.279	5.774		4.048	3.772								1.334																26	11	15
GOBP_STEROID_HORMONE_MEDIATED_SIGNALING_PATHWAY				2.314	2.489		1.395			5.493	6.42		3.119		2.503	2.303	2.327		3.797	5.198		4.902	1.984	2.9				2.96	2.651		2.67		1.913								6
GOBP_CELLULAR_LIPID_CATABOLIC_PROCESS	4.542	1.631	3.171	5.931	1.493	4.589				15.794	5.445	8.339	3.245		2.5	2.313		2.745	15.125	5.23	7.941	3.668	1.947	1.891				5.819	3.63	2.228	3.881		4.047					4									13		11
GOBP_SELECTIVE_AUTOPHAGY				2.099		2.194				5.185	3.73	1.483	4.183	1.683	2.5	1.441	2.965		4.238	4.859		2.189	1.749					4.42	4.455		6.246	2.841	3.153														16	7	9
GOBP_VESICLE_BUDDING_FROM_MEMBRANE	3.109		2.729		1.502					10.948	16.063		6.011	3.551	2.491			1.391	11.144	12.536		3.891	4.225								1.827
GOBP_PROTEIN_LOCALIZATION_TO_CELL_JUNCTION		1.304		5.297	1.502	3.816				7.096	2.964	3.439	1.714		2.491				3.793	1.778	1.892	5.41		4.373		1.346					2.903	2.25						22	16		70	39		24		15	140	54	86
GOBP_NEGATIVE_REGULATION_OF_ION_TRANSPORT	5.348	2.679	2.699	2.749	2.826		1.778		2.807	8.611	6.877	2.103	2.219		2.487	2.864	1.377	1.668	6.358	6.992		2.726	1.548	1.468	1.409			3.607	3.089		3.108	2.149		1.722		1.485											49		32
GOBP_FOCAL_ADHESION_ASSEMBLY	1.314	2.118		2.556	3.055					5.451	1.312	3.893	1.582		2.484		2.286		4.627	2.309	2.045			2.173				1.656	1.594		2.749	4.203									18	8	10				31	14	17
GOBP_ADENYLATE_CYCLASE_INHIBITING_G_PROTEIN_COUPLED_RECEPTOR_SIGNALING_PATHWAY	1.314	1.595					1.375						1.907		2.484							2.408		1.755				1.656												2
GOBP_REGULATION_OF_CELL_CYCLE_PROCESS	4.016	4.326		16.711	11.29	5.03	1.424		1.865	55.761	55.405	6.393	26.886	33.356	2.475	7.727	3.806	3.54	68.948	67	7.678	23.27	19.006	5.46	3.812	2.012	1.761	6.828	3.592	3.23	23.028	7.262	15.155	2.088	1.349
GOBP_POSITIVE_REGULATION_OF_EPITHELIAL_CELL_MIGRATION				3.098	3.167		1.536		1.547	5.781	2.369	3.015	2.026		2.475		2.125		4.252	2.896	1.445	3.097		3.444		1.338		2.279	2.114		4.971	5.57									27	16					65	50
GOBP_NEUROTRANSMITTER_RECEPTOR_TRANSPORT_TO_PLASMA_MEMBRANE													1.827		2.473							2.07		2.828									1.452
GOBP_EXTRINSIC_APOPTOTIC_SIGNALING_PATHWAY	3.86	4.192		3.866	2.609	1.439	1.986		1.704	12.129	6.048	4.844	3.059		2.472		1.634		6.259	4.592	1.763	4.888		3.977	2.51	1.911		3.127	2.676		5.588	5.128		1.565	1.39
GOBP_VESICLE_TARGETING_TO_FROM_OR_WITHIN_GOLGI	3.116		2.799							3.621	5.816		6.149	3.673	2.459				4.13	5.048		4.541	3.727								1.307																12	12
GOBP_CELLULAR_CARBOHYDRATE_BIOSYNTHETIC_PROCESS	3.912	1.586	2.536	1.791		1.821				4.415		2.959	2.61		2.445	1.595	1.747		4.077	2.682	1.407	2.774		2.143				2.803	2.175		2.7	1.59	1.33
GOBP_ICOSANOID_METABOLIC_PROCESS	1.447									3.251		2.345	2.495		2.445	1.824			3.34		2.812				1.559						1.443	1.916		1.389							19	12		8		4	37	14	23
GOBP_POSITIVE_REGULATION_OF_CELL_DIVISION				1.492	3.02				2.536	1.688	1.601		3.033		2.445				1.996	1.892		2.774		2.616								2.463						27	16		86	38	48	31	24		236	133	103
GOBP_C4_DICARBOXYLATE_TRANSPORT							1.328		2.414				2.265		2.445						1.562							3.749		3.853
GOBP_SMALL_MOLECULE_CATABOLIC_PROCESS	3.338	1.475	2.221	11.245		12.188	3	1.678	1.366	36.322	22.506	10.481	8.049	6.326	2.441	2.028		1.369	37.089	23.017	10.511	7.774	6.57	1.987	1.405			3.144	1.501	2.145	9.078	1.624	8.758			1.667					10	6					17	7	10
GOBP_BIOLOGICAL_PROCESS_INVOLVED_IN_INTERACTION_WITH_HOST		1.393		3.789	3.343		2.691		2.674	20.964	12.183	6.602	3.618	1.369	2.425				11.25	9.604	2.134	7.479	2.097	5.283	2.802	1.893		8.222	6.58	1.77	5.494	6.641									6
GOBP_ORGANIC_CATION_TRANSPORT	2.218		1.688	2.017		1.41				5.171		4.669	1.594		2.425				2.27		2.244	1.414		1.617														35		16	125	62	63	29		13	365	214	151
GOBP_POSITIVE_REGULATION_OF_LIPID_LOCALIZATION	1.632		1.598	4.167	3.702		2.609		3.558	6.827	2.486	3.701	1.655		2.423				6.492	2.394	3.491								1.306		1.769	2.636
GOBP_RAS_PROTEIN_SIGNAL_TRANSDUCTION	3.644	2.895		5.039	4.659		3.181	1.521	1.797	29.454	16.597	9.613	2.257		2.419	7.208	6.275	1.515	30.665	17.826	9.459	3.351		3.751	5.06	5.677		7.174	6.34		11.35	8.76	2.652	1.86				4	3								13	10
GOBP_ENDOSOME_TO_LYSOSOME_TRANSPORT				1.383						3.919	5.927		2.712		2.413				5.067	5.088		5.852		5.117					1.468									2	2
GOBP_REGULATION_OF_RESPONSE_TO_WOUNDING	3.189	2.911		2.525	4.983		2.017		2.71	4.299		3.883	1.807		2.405				3.801		3.114	2.452		1.813				1.963	2.237		7.059	9.278									13						29		21
GOBP_REGULATION_OF_SODIUM_ION_TRANSMEMBRANE_TRANSPORT	1.719		1.698	1.635	1.729		1.778			3.041	3.04		2.066		2.404				2.01	2.471		2.539		2.446	1.588													71	31	40	196	68	128	63		35	490	169	321
GOBP_REGULATION_OF_CARBOHYDRATE_METABOLIC_PROCESS	3.186	1.494	1.983	5.088	3.237	1.864	1.795		1.78	12.123	4.454	6.255	4.88	2.584	2.397	2.458	2.527		11.929	3.894	6.628	6.741	3.141	3.428				6.452	4.697	1.835	3.663	1.502	2.433					11		6	25		16				46	22	24
GOBP_THYROID_HORMONE_TRANSPORT						1.574							1.864		2.389																																8	4
GOBP_MITOCHONDRIAL_RESPIRASOME_ASSEMBLY													1.864		2.389	1.631	2.41					2.071		2.682	1.502	2.356												2									5		3
GOBP_DRUG_TRANSMEMBRANE_TRANSPORT													1.864		2.389							1.324		1.745																							6
GOBP_PROLINE_TRANSMEMBRANE_TRANSPORT													1.864		2.389																							20		10	50	23	27	15		9	146	41	105
GOBP_PROTEIN_K11_LINKED_DEUBIQUITINATION													1.864		2.389											1.389												23	15		56	27	29	15		7	138	72	66
GOBP_POSITIVE_REGULATION_OF_SECRETION	5.433	2.966	2.476	3.987		3.261	7.985	1.792	6.889	15.869	7.542	6.56	2.068		2.372				13.122	5.644	5.96	2.032		1.315				4.492	3.35	1.432	2.136	1.926		2.588		1.935						2
GOBP_REGULATION_OF_POTASSIUM_ION_TRANSPORT	3.393		2.895	1.63						1.672		1.349	1.412		2.372							2.193		2.162				1.921		1.473																		5
GOBP_NEGATIVE_REGULATION_OF_DEFENSE_RESPONSE				1.305						3.875		2.562	1.79		2.368				2.406		1.496	4.167		3.462				1.617													6						12		7
GOBP_COLLAGEN_FIBRIL_ORGANIZATION				2.554		1.57	1.536			4.284		6.228	1.757		2.36				4.902		7.111					1.324			1.452			1.567		1.431													6	4
GOBP_GANGLIOSIDE_METABOLIC_PROCESS										2.91		4.644	1.628		2.36				1.886		3.21	2.506		2.767																2	4						6	4
GOBP_REGULATION_OF_FATTY_ACID_BIOSYNTHETIC_PROCESS													1.757		2.36							1.714		1.817																	3		2
GOBP_MAGNESIUM_ION_TRANSPORT			1.404									1.722	1.726		2.36							1.962		2.712							1.321	1.379						12		7	40	24					108	79
GOBP_AMMONIUM_ION_METABOLIC_PROCESS													2.176		2.36							1.889		1.424														7	7		11						29		22
GOBP_POSITIVE_REGULATION_OF_G_PROTEIN_COUPLED_RECEPTOR_SIGNALING_PATHWAY													2.176		2.36							1.365																			9	6					19	8	11
GOBP_RESPONSE_TO_IMMOBILIZATION_STRESS													2.176		2.36	1.326	1.512											1.811	2.174																		5	4
GOBP_POSITIVE_REGULATION_OF_CHEMOTAXIS				1.602			1.663		3.047	3.634		2.831	1.692		2.358				1.463			2.588		2.754				2.857	3.202			1.616									10		8				19		14
GOBP_HORMONE_TRANSPORT	4.571	2.337	2.335	5.338	1.538	3.917	3.194		3.957	8.845	2.746	5.367	3.375		2.34				9.865	3.699	5.15	3.754	2.175	1.778				5.315	4.877		4.216	1.719	2.736														6	3
GOBP_METENCEPHALON_DEVELOPMENT				2.582		1.803				5.751		4.436	3.519	1.312	2.34				4.987		3.74	3.375		3.065							4.253	2.029	2.271											7	7		13		10
GOBP_NEGATIVE_REGULATION_OF_SMALL_MOLECULE_METABOLIC_PROCESS	1.813		2.873	2.224		1.456				2.996		3.169	1.673		2.34				2.447		2.244	2.531		1.745				1.91		2.087
GOBP_DIGESTIVE_TRACT_MORPHOGENESIS				1.4									1.86		2.34							2.224
GOBP_REGULATION_OF_SMOOTHENED_SIGNALING_PATHWAY							1.511		1.363	7.195	1.931	4.607	3.574	1.351	2.337				7.922	1.509	5.904	1.595		1.986							2.278		1.52
GOBP_NUCLEAR_TRANSCRIBED_MRNA_CATABOLIC_PROCESS_DEADENYLATION_DEPENDENT_DECAY				2.556		2.107				4.139	7.58		9.345	7.454	2.337	3.344	2.48		4.686	8.897		8.289	4.995	2.976	2.512	1.857					4.828	2.781	1.973								23		16			4	43		31
GOBP_NUCLEAR_TRANSPORT		1.443		6.943	4.956	2.091				33.33	39.465	1.907	15.089	15.895	2.335	4.469	2.066	2.333	40.423	40.159	3.907	6.917	6.168	1.642	4.532	1.988	2.342		1.306		14.127	1.847	14.399														11
GOBP_THROMBOPOIETIN_MEDIATED_SIGNALING_PATHWAY													1.928		2.332							2.102		1.445														4	3
GOBP_REGULATION_OF_GLUTAMATE_RECEPTOR_CLUSTERING					1.539								1.928		2.332																	1.563						43	28	15	100	42	58	24		10	257	81	176
GOBP_PROTEIN_C_LINKED_GLYCOSYLATION													1.928		2.332																							15	11		47	21	26	21	13	8	99	34	65
GOBP_TRICUSPID_VALVE_MORPHOGENESIS					1.539								1.928		2.332							2.102		2.562															2		6		5				6
GOBP_TRYPTOPHAN_TRANSPORT													1.928		2.332																									2	5		4				9	6
GOBP_PROTEIN_CONTAINING_COMPLEX_DISASSEMBLY	1.511			10.685	2.68	7.7				46.6	62.979		8.807	7.413	2.331	3.016	2.202		46.613	62.762		14.921	10.015	4.736	1.972			6.781	2.106	5.196	12.446	1.78	12.459					4									16		15
GOBP_VESICLE_LOCALIZATION	2.833	1.68	1.47	2.978	2.474					14.111	11.798	2.725	6.927	5.031	2.32	3.944	3.172		15.473	10.342	4.134	8.689	6.289	2.62	3.406	4.774					3.39	2.421			1.364												7	6
GOBP_ORGANOPHOSPHATE_CATABOLIC_PROCESS	2.945		2.063	5.287		5.017	2.182		2.232	11.368	3.451	6.602	4.57	2.344	2.316				12.148	3.321	7.407	3.512	2.434	1.388				5.094	2.955	2.225	4.227		4.272
GOBP_REGULATION_OF_DEPHOSPHORYLATION	1.934	2.218		2.833	4.011				1.32	16.71	12.298	3.869	2.983		2.312	2.379	2.465		12.859	10.227	2.676	3.306		2.568	2.658	4.514		3.787	3.32												10	6					26	19
GOBP_PEPTIDYL_LYSINE_ACETYLATION				5.375	4.313	1.405				10.884	7.378	3.028	7.018	5.085	2.307	2.241	1.441		11.636	7.685	3.244	4.982	3.538	1.741	1.597			1.511	1.7		4.015	1.469	2.853	2.455	1.659			14		9	26	11	15				55	19	36
GOBP_REGULATION_OF_HISTONE_MODIFICATION				4.237	2.746	1.593				7.256	7.603		5.814	3.656	2.303	2.133		1.358	9.855	9.18	1.544	2.195	1.855		1.818	1.711					3.149		3.106	1.567	1.466											2
GOBP_POSITIVE_REGULATION_OF_CATION_TRANSMEMBRANE_TRANSPORT	2.308	1.363	1.323	2.081		3.078	1.637	1.319		5.582		4.935	2.182		2.303				4.962		4.366	1.618																6	5		19	16		6			42	24	18
GOBP_REGULATION_OF_PROTEIN_POLYMERIZATION	2.423	3.463		5.773	5.475					18.735	16.03	3.215	3.102		2.298	1.537	2.687		18.574	16.282	2.921	4.957		4.171	2.659	3.622		2.537	2.582		6.99	5.36	1.76										3				6		5
GOBP_CELLULAR_MONOVALENT_INORGANIC_CATION_HOMEOSTASIS			1.557	2.711		2.185	3.605		3.473	11.055	3.108	6.631	1.823		2.298				10.088	2.611	6.38										2.291	1.388														3	25		19
GOBP_PROTEIN_K48_LINKED_DEUBIQUITINATION				1.441		1.334					1.771		3.704	1.432	2.293		1.845		1.653	2.856		2.287		1.53		1.788		1.497	1.846																		4		4
GOBP_DRUG_METABOLIC_PROCESS													1.804		2.288			1.718																							17	7	10				37	21	16
GOBP_REGULATION_OF_SMAD_PROTEIN_SIGNAL_TRANSDUCTION					1.538					2.736		1.848	1.555		2.283				2.23		1.407	2.419		3.501								1.55									70	37	33				159	74	85
GOBP_ANTIGEN_PROCESSING_AND_PRESENTATION_OF_ENDOGENOUS_ANTIGEN				1.518		1.754				2.201		2.39	1.555		2.283				1.352		1.407										2.372	2.18									27	14	13				53	31
GOBP_THYROID_HORMONE_METABOLIC_PROCESS													1.555		2.283				1.76		2.435																					2
GOBP_IRE1_MEDIATED_UNFOLDED_PROTEIN_RESPONSE	4.098		5.675	1.518		2.006			1.481	7.218	2.38	4.026	3.254		2.275				4.065	2.313	1.618	5.775	2.717	2.861	2.944	1.545	1.347	1.439													9		8				12
GOBP_PROTEIN_LOCALIZATION_TO_CELL_SURFACE				3.675	2.116	1.579				6.609	1.567	4.558	1.573		2.275				4.065		3.664			1.425							2.321		1.33					2
GOBP_OLIGOSACCHARIDE_METABOLIC_PROCESS	1.447									4		7.318	1.672		2.269				1.661		3.669	2.506		2.812							2.948	3.135										5
GOBP_EPITHELIAL_CELL_APOPTOTIC_PROCESS	2.398	3.285		1.445						2.544		1.539	1.511		2.269				2.623		1.393	1.414		1.764							2.254	1.699				1.437											4	3
GOBP_PRODUCTION_OF_SMALL_RNA_INVOLVED_IN_GENE_SILENCING_BY_RNA										2.278			5.418	3.127	2.269				3.128	1.566	1.506	3.021	1.414	1.747							1.995	1.982						5						6			20	11
GOBP_RETROGRADE_TRANSPORT_ENDOSOME_TO_GOLGI				1.931	1.497					9.431	6.847	2.306	2.771		2.264				8.994	6.058	2.421	1.489			1.606													15		8	35		26	15		8	87	24	63
GOBP_UBIQUITIN_DEPENDENT_ERAD_PATHWAY				2.455		1.634				7.424	3.645	3.031	3.947	1.733	2.262				4.902	3.546	1.402	4.739	2.314	2.379	1.962						2.609	3.871						19	11	8	34	17					66	26	40
GOBP_REGULATION_OF_RAC_PROTEIN_SIGNAL_TRANSDUCTION										1.835	1.905		2.257		2.262				2.422																			24	17		46	24	22	15		6	93	30	63
GOBP_POSITIVE_REGULATION_OF_TRANSCRIPTION_OF_NOTCH_RECEPTOR_TARGET				2.212	1.327					1.348			2.257		2.262	1.705	2.716		2.422							1.761
GOBP_REGULATION_OF_APOPTOTIC_SIGNALING_PATHWAY	2.755	2.37		6.727	4.429	2.268	1.534		2.143	21.958	19.365	3.63	7.819	6.348	2.256		1.716		15.447	17.646	1.383	6.324	4.193	2.31	1.495	1.938		3.68	2.356	1.627	6.506	3.56	2.836	1.81		1.679		4									16	9
GOBP_BRANCHING_MORPHOGENESIS_OF_AN_EPITHELIAL_TUBE	1.502	1.35							1.312	6.591		7.558	1.843		2.252		1.364		6.756		5.485	1.57						2.258	1.957		3.887	4.603						13	9	4	20	13		8		4	42	14	28
GOBP_PROTEIN_LOCALIZATION_TO_PHAGOPHORE_ASSEMBLY_SITE													2.51		2.245																																	3
GOBP_REGULATION_OF_DNA_BINDING_TRANSCRIPTION_FACTOR_ACTIVITY	5.045	4.758		9.735	6.77	2.902	1.968		2.807	23.364	13.161	7.988	6.14	4.325	2.24	1.466	1.328		19.902	15.531	4.249	7.626	1.907	5.816	2.796	3.87		9.896	5.982	3.586	5.647	4.934										9					37	27
GOBP_MANNOSYLATION	1.474		2.359	1.391		1.307				7.455		9.128	1.873		2.233				5.242		6.578			1.486				1.469		1.466														5		5	21	15
GOBP_POSITIVE_REGULATION_OF_HISTONE_METHYLATION			1.611							2.33	2.236		3.588	1.396	2.233				2.365	2.769		1.71											1.765
GOBP_RESPONSE_TO_CALCIUM_ION	3.189	3.276			3.114					11.846	4.789	5.579	3.435	1.37	2.226				10.455	4.179	4.985	2.105		1.548				3.344	3.117		2.028	3.526						4	3
GOBP_ERK1_AND_ERK2_CASCADE	3.189	4.067		4.741	3.511	1.498	1.527		2.324	10.017		9.257	1.304		2.225	1.34	2.299		9.262	1.982	6.795	2.03		2.191				4.63	5.395		3.395	3.778						31	22	9	43	26				8	106	43	63
GOBP_ENDOSOME_ORGANIZATION										8.433	11.085		2.496		2.225	3.204	3.04		9.222	11.712		2.628		1.894	1.526	1.801													3		6	5				2	13		10
GOBP_REGULATION_OF_SUBSTRATE_ADHESION_DEPENDENT_CELL_SPREADING	1.422	1.555			1.49		1.959		2.338	2.562	1.991		1.626		2.225		2.432		1.903	2.893		1.995		2.201	1.826	1.771		1.612	1.406		1.538	1.946		1.389	1.334													3
GOBP_RESPONSE_TO_ZINC_ION				1.571			1.959		3.18	2.188	1.578		1.626		2.225		1.302		3.927	1.936	1.796										1.538	1.491									7	5				2	17	8	9
GOBP_DEOXYRIBOSE_PHOSPHATE_CATABOLIC_PROCESS				3.194		3.903				3.142	3.04		2.597		2.21				3.814	2.986											1.713		3.074						4		10
GOBP_REGULATION_OF_PROTEIN_CATABOLIC_PROCESS	3.673	2.062	1.823	7.84	4.457	3.091				45.939	39.939	6.753	5.012	3.058	2.2	3.928	4.368		38.891	37.524	4.31	6.155	3.246	2.897	3.923	5.329		4.658	3.422	1.51	13.729	5.503	7.593	1.577								2					4
GOBP_CELL_MATRIX_ADHESION	4.036	5.819		8.158	4.838	2.995				16.839		18.982	1.498		2.2	2.636	2.203		12.672		12.761	2.169		4.034		1.458		3.439	3.63		4.623	7.329			1.648			6	4		11	7					23	8	15
GOBP_CELLULAR_RESPONSE_TO_STEROID_HORMONE_STIMULUS	2.062	1.541		4.533	5.264		1.854			8.679	9.49		2.972		2.198	2.563	2.18		8.099	9.212		5.606	2.379	3.153				5.886	5.521		3.849	2.509	1.502					8		5	18		13				36		29
GOBP_INTRACELLULAR_LIPID_TRANSPORT				5.695	1.786	3.644				3.265	1.602	1.584	3.158		2.185				6.22	2.002	3.509	1.612		1.58																2		3
GOBP_RESPONSE_TO_COLD				1.649	1.328					2			2.618		2.185				1.689							2.037					3.038	2.345						12		6	32	13	19	10		5	69	26	43
GOBP_POTASSIUM_ION_IMPORT_ACROSS_PLASMA_MEMBRANE							2.292	1.331					1.321		2.185							2.055		2.675														5		3							18	9
GOBP_SEQUESTERING_OF_CALCIUM_ION	1.89									7.218	1.861	4.827	1.706		2.18				6.9	2.455	3.77			1.381				1.648		1.343											5	4				2
GOBP_ANTIGEN_PROCESSING_AND_PRESENTATION_OF_ENDOGENOUS_PEPTIDE_ANTIGEN				2.101		2.254				2.837		3.454	1.547		2.166				1.704		2.091										1.751										10			7		3	16		11
GOBP_ARF_PROTEIN_SIGNAL_TRANSDUCTION										1.694		1.511	1.547		2.166				1.704		1.528							3.064	3.593									3
GOBP_ECTODERM_DEVELOPMENT			1.342										2.151		2.166							1.782																17	12		50	27	23				87	32	55
GOBP_STORE_OPERATED_CALCIUM_ENTRY							3.16	2.14					1.547		2.166						1.528																				7		5				11		8
GOBP_REGULATION_OF_CELL_MORPHOGENESIS_INVOLVED_IN_DIFFERENTIATION	1.538	1.478					2.035		2.392	5.243	2.814	2.15	2.241		2.162	1.414	3.275		5.359	3.631	1.642	3.28		2.821	1.537	2.016					2.75	2.222		1.751	1.417						8	5					16	12
GOBP_MITOCHONDRION_ORGANIZATION	2.554		3.682	15.858	2.051	14.619	4.229	1.917	2.212	62.473	65.731	5.183	15.502	17.41	2.161	8.926	5.998	2.778	68.403	70.88	5.493	16.757	18.558	1.998	8.59	4.178	3.68	3.925		4.009	29.824	5.064	26.583					14	9		44	24	20	14		6	88	41	47
GOBP_RESPONSE_TO_OSMOTIC_STRESS				4.13	3.174		1.419		1.312	4.889	1.74	2.83	3.259		2.15		1.35		2.256	1.344		3.461	2.785		1.862	1.761		1.704	1.633		2.898	2.598										2						3
GOBP_POSITIVE_REGULATION_OF_CANONICAL_WNT_SIGNALING_PATHWAY	3.116	1.312	2.154	2.816		2.113				14.224	15.02	1.482	5.915	4.039	2.147	1.663	1.321		16.383	16.962	1.581	2.332	1.758					2.194	1.915		8.248		8.446														28	22
GOBP_CELL_CELL_JUNCTION_ASSEMBLY	1.455	2.122		5.245	4.53					9.803	6.625	2.768	1.728		2.147		1.321		9.517	6.96	2.348	1.744		1.812		2.037		1.34	1.437		4.125	6.199		1.511										3		3
GOBP_NEGATIVE_REGULATION_OF_CELL_CELL_ADHESION				3.24	3.236					2.973		2.214	2.18		2.147				3.084		2.389	1.816									2.252	2.758
GOBP_ENDOPLASMIC_RETICULUM_TO_CYTOSOL_TRANSPORT										2.424			1.431		2.136			1.696	3.606		2.213											1.457															17	12
GOBP_POSITIVE_REGULATION_OF_VASCULAR_ENDOTHELIAL_GROWTH_FACTOR_PRODUCTION	1.754	2.416											1.431		2.136				1.546		2.213			1.303																							10	8
GOBP_REGULATION_OF_VACUOLE_ORGANIZATION										5.917	5.78		2.066		2.135	1.909		1.645	6.008	6.45		1.998			1.701		1.902				2.427	2.301									6	4
GOBP_REGULATION_OF_FATTY_ACID_TRANSPORT	2.232	1.739		2.465	1.755					2.279					2.135				1.615					2.051				1.817	1.557		1.953	1.758						12			34	20				6	96	54	42
GOBP_ESTABLISHMENT_OF_PROTEIN_LOCALIZATION_TO_PLASMA_MEMBRANE				2.711		2.328	1.425			8.228	5.972	1.971	1.915		2.134				8.364	4.491	2.908	2.82		2.126							2.282	1.881												2					3
GOBP_VESICLE_TARGETING	2.427		2.36		1.426					4.272	7.129		6.617	4.791	2.13				4.794	6.333		5.863	6.341																		4	3
GOBP_PEPTIDYL_TYROSINE_MODIFICATION	6.567	6.518		6.112	6.886		3.431		3.893	19.756	1.447	19.333	1.84		2.128	1.812	2.115		16.666	2.276	13.932	5.825		6.048		1.487		4.827	5.828		5.283	8.128		1.911	1.624													3
GOBP_PROTEIN_DEPHOSPHORYLATION	4.75	3.478	1.522	4.213	3.401					24.289	20.63	4.211	4.446	2.521	2.127	6.686	7.763		24.268	20.7	4.035	4.315	1.488	2.982	7.245	7.763		4.004	2.129	2.193	3.525	1.58	2.205														7		7
GOBP_RESPONSE_TO_FIBROBLAST_GROWTH_FACTOR	1.441			2.451	2.165					5.294	3.307	1.906	2.911		2.123	5.203	3.093	1.957	7.064	5.85	1.549	2.302		2.135	2.008	2.02		2.181	1.904		4.081	2.94	1.33														6		6
GOBP_INOSITOL_PHOSPHATE_METABOLIC_PROCESS	2.05	1.833		2.054		1.469				2.748	1.423	1.385	1.762		2.117				3.192	1.371	1.751			1.332				3.238	3.246																	2
GOBP_MESENCHYMAL_CELL_PROLIFERATION		1.377								1.716			1.751		2.117													1.429																				14
GOBP_NUCLEOTIDE_SUGAR_TRANSMEMBRANE_TRANSPORT			1.602							1.704		1.757	1.606		2.117																	1.701						7	6		13	9		6			30		21
GOBP_POLYOL_TRANSPORT				1.575		1.395						1.757	1.606		2.117							1.807		2.4														14	11		30	15		12		6	75	43	32
GOBP_G_PROTEIN_COUPLED_PURINERGIC_RECEPTOR_SIGNALING_PATHWAY													1.606		2.117																							5	4			4					17	9	8
GOBP_DRUG_TRANSPORT												1.757	1.606		2.117						1.768			1.558																	4		4
GOBP_CYSTEINE_METABOLIC_PROCESS													2.339		2.117																							32	23		92	46	46	25		11	189	81	108
GOBP_POSITIVE_REGULATION_OF_CELLULAR_PROTEIN_LOCALIZATION	1.327	2.113		5.673	2.908	2.613				30.656	23.394	6.211	5.195	3.371	2.115	1.598	1.561		28.764	22.164	5.619	8.663	3.142	5.196	2.523	2.508		3.459	2.363	1.432	10.344	5.627	4.252					27	18		64	38		20		15	130	50	80
GOBP_PROTEIN_STABILIZATION			1.336	2.011		1.574			1.434	16.468	20.334		5.201	3.341	2.108	3.615	3.813		17.997	22.985		4.774	4.449			1.853		1.314		1.443	10.172	3.541	6.365										7				23	11	12
GOBP_CELL_CYCLE_ARREST	4.932	3.847	1.401	7.387	5.168	2.219	1.775		4.3	22.256	15.144	5.622	5.125	3.276	2.105	4.06	2.99	1.327	21.489	17.306	3.943	6.637	3.862	2.74	2.78	2.068		2.411	3.562		6.478	4.125	2.272					3		2							8
GOBP_REGULATION_OF_SIGNAL_TRANSDUCTION_BY_P53_CLASS_MEDIATOR				2.133			2.2		3.827	10.648	12.624		10.753	10.175	2.105	8.55	3.561	4.369	15.147	14.96	1.813	7.427	4.866	2.576	4.004	2.986		1.816	2.094		5.792	1.35	5.145	1.576		2.963					6						10	6
GOBP_PROTECTION_FROM_NATURAL_KILLER_CELL_MEDIATED_CYTOTOXICITY													1.714		2.105																	1.439
GOBP_CHOLINE_CATABOLIC_PROCESS	1.593		2.025										1.714		2.105									1.327																								3
GOBP_ACETATE_ESTER_TRANSPORT													1.714		2.105									1.327																								7
GOBP_HEPARAN_SULFATE_PROTEOGLYCAN_BIOSYNTHETIC_PROCESS_ENZYMATIC_MODIFICATION													1.714		2.105							1.874		2.324														12	6	6							31		24
GOBP_NEGATIVE_REGULATION_OF_AUTOPHAGOSOME_MATURATION													1.714		2.105				1.698		1.338			1.327							1.858		1.435							3		5		6		6	16	12
GOBP_STEROL_TRANSPORT				3.15	1.591	1.663				4.351		3.774	1.893		2.103				6.992	1.415	5.286											1.586															20	11
GOBP_REGULATION_OF_ORGANIC_ACID_TRANSPORT	1.832	1.505		1.799	1.424		1.406		1.58	2.282					2.1							1.483		2.086				1.554	1.36		1.427	1.416															8		8
GOBP_CHLORIDE_TRANSPORT							2.182			2.158		3.439	1.433		2.1				2.225		3.614	1.314						1.789	1.327			1.492															25	12	13
GOBP_POSITIVE_REGULATION_OF_LIPID_BIOSYNTHETIC_PROCESS	2.218		2.579	1.552						2.687		2.707	1.937		2.089				1.848		1.487			1.403				2.856	1.606	1.6	2.794	2.054						51	27	24	126	45	81	30		14	322	180	142
GOBP_CYTOPLASMIC_PATTERN_RECOGNITION_RECEPTOR_SIGNALING_PATHWAY							2.618	1.363	1.419	4.291	6.005		5.075	3.085	2.086				5.892	7.259		3.565	2.536	1.315				2.512	1.78		4.041		4.017					4									11	8
GOBP_PYRIMIDINE_NUCLEOTIDE_CATABOLIC_PROCESS				1.44		2.169				2.052			2.725		2.086				2.659		1.431																							5		5	12	8
GOBP_NEGATIVE_REGULATION_OF_TRANSCRIPTION_REGULATORY_REGION_DNA_BINDING				3.425		2.169							2.043		2.086					1.692		1.702		1.692																							19		15
GOBP_EPOXYGENASE_P450_PATHWAY				1.44		1.503							1.472		2.086			1.39							2.098																5						9	5
GOBP_PLASMA_MEMBRANE_TUBULATION				1.44							2.383		2.043		2.086				1.576	2.339																					5	5		3			7		6
GOBP_POSITIVE_REGULATION_OF_CELLULAR_PROTEIN_CATABOLIC_PROCESS	1.742			4.618	2.946	1.723				16.12	15.411	2.082	3.545	1.623	2.083	3.552	3.614		12.232	15.074		2.562	2.091		2.333	1.993		3.218	2.408		6.914	3.827	2.853					17	12		35	15	20	19	10	9	68		47
GOBP_PYRUVATE_METABOLIC_PROCESS				3.794	2.946					10.395	11.858		5.723	3.939	2.083	2.288	2.069		11.68	11.574	1.499	4.983	2.999	2.089							9.209	2.092	7.557														9		6
GOBP_POSITIVE_REGULATION_OF_TRANSMEMBRANE_TRANSPORT	1.975	1.486		3.571		4.919	1.784			11.521	4.413	5.796	1.743		2.082	1.813			10.874	4.23	5.369	1.919		1.423							2.639	2.393		1.332							16	10
GOBP_I_KAPPAB_KINASE_NF_KAPPAB_SIGNALING	2.299		2.17	8.766	4.326	3.919	5.068	1.377	4.31	16.107	3.859	10.588	6.513	5.029	2.081	2.599	2.346		12.411	4.329	6.656	7.493	5.667	2.199	3.425	3.127		2.302	1.65		4.886	4.213									10	8					15	9
GOBP_MIRNA_METABOLIC_PROCESS										2.282	1.631		2.401		2.078				2.833		1.621	2.775		2.46							3.434	2.001	1.465
GOBP_INORGANIC_ION_IMPORT_ACROSS_PLASMA_MEMBRANE			1.761				3.601	1.41	2.341			3.435			2.075						2.117	1.328		2.251														50	33		138	74	64	45	27	18	320	131	189
GOBP_NUCLEOBASE_CONTAINING_COMPOUND_TRANSPORT				4.215	3.396		1.348		1.91	20.491	18.126	3.251	11.045	10.843	2.073	2.229		2.027	22.064	17.026	4.429	9.581	6.564	3.088	2.74		1.841				7.899	2.586	5.393	1.606		1.774		4	4								12
GOBP_REGULATION_OF_AUTOPHAGOSOME_ASSEMBLY										4.545	5.387		2.163		2.069				4.61	6.108		2.024	1.355		1.58		1.638					1.567						9		5	23	9	14	9			54		46
GOBP_PHOSPHATIDYLCHOLINE_BIOSYNTHETIC_PROCESS			1.552	2.101		1.663				3.391		3.763			2.069	3.728	4.12		2.452		2.204	2.555		2.497	1.58	1.663																		4			13		12
GOBP_NEGATIVE_REGULATION_OF_NOTCH_SIGNALING_PATHWAY	1.392		1.552	1.65		1.663				3.391		2.143			2.069				3.435		2.204															1.728		5	4								16	9
GOBP_RAC_PROTEIN_SIGNAL_TRANSDUCTION										3.391	5.387		1.705		2.069				3.998	3.789
GOBP_POSITIVE_REGULATION_OF_POTASSIUM_ION_TRANSMEMBRANE_TRANSPORT	1.952		1.552												2.069															1.42									2
GOBP_POSITIVE_REGULATION_OF_WNT_SIGNALING_PATHWAY	3.314	1.381	2.276	3.282	1.354	2.078				17.401	15.114	2.846	4.974	3.146	2.065	2.702	2.991		17.76	16.158	2.489	3.685	1.645	2.169	2.344	3.487		2.708	2.08		8.213	1.591	7.488	1.907													14	13
GOBP_PROTEIN_CONTAINING_COMPLEX_LOCALIZATION				8.268	3.894	3.899	1.582		1.323	16.934	16.088	2.465	13.061	13.697	2.065	5.737	2.334	3.155	19.388	17.466	2.94	10.806	10.423	1.92	5.007	1.334	3.595				5.998	1.352	5.498	2.741	1.399	1.646								3			5		5
GOBP_NEGATIVE_REGULATION_OF_CELL_PROJECTION_ORGANIZATION	4.326	4.384		3.282		2.423			2.006	16.217		15.549	1.692		2.065				11.116		11.901	3.685	2.373	1.558				1.795	1.606		1.698	1.89									15	9					25	12
GOBP_GLIOGENESIS	4.745	3.588	1.44	6.983	3.133	3.537	3.667	1.375	2.605	15.506	1.919	13.333	2.83		2.065	2.289	3.156		14.047	2.767	10.257	6.165	2.228	3.881		1.907		6.521	8.973		5.998	5.054	1.348	2.336	1.399	1.307												4
GOBP_NEGATIVE_REGULATION_OF_CANONICAL_WNT_SIGNALING_PATHWAY				5.65	1.922	3.611	1.492		2.544	13.96	9.962	3.448	4.563	2.695	2.065				12.118	11.496	1.755	7.818	3.271	4.238							8.76	2.233	6.855					4	3								13	11
GOBP_REGULATION_OF_PROTEIN_LOCALIZATION_TO_MEMBRANE	2.168	2.426		4.466	1.682	2.779	1.627		1.875	14.865	8.871	4.699	3.541	1.672	2.05				10.619	7.564	2.734	9.576	3.403	5.701	1.444	1.82		2.03	2.407		2.123	1.659
GOBP_NEGATIVE_REGULATION_OF_G_PROTEIN_COUPLED_RECEPTOR_SIGNALING_PATHWAY							1.636			2.092			1.953		2.048				1.781			1.489																			21	12					63	48
GOBP_NEGATIVE_REGULATION_OF_EPITHELIAL_CELL_APOPTOTIC_PROCESS				1.893		2.202									2.048																1.854	1.69				1.572											5		4
GOBP_PROTEIN_PROCESSING	2.833		2.744	3.282	2.139	1.343	3.479	1.792	1.657	17.775	2.487	14.348	2.295		2.036				12.484	1.855	10.257	1.589									8.004	6.998	1.491
GOBP_RESPONSE_TO_CORTICOSTEROID	2.991	3.118		4.092	2.894	1.395	2.218		2.861	6.057	5.308	1.343	4.68	2.841	2.033				7.486	6.624	1.441	3.21	2.053	1.418				4.447	3.633		1.815	2.834						56	28	28	169	78	91	42		19	369	137	232
GOBP_CELLULAR_RESPONSE_TO_DNA_DAMAGE_STIMULUS	5.286	1.91	3.651	27.669	12.35	13.1	4.674		5.834	87.771	74.021	14.33	33.188	45.209	2.029	19.339	11.976	6.388	100	81.627	17.039	23.415	23.638	3.511	14.95	11.072	3.782	6.321	3.444	2.877	38.569	5.872	36.089	2.398		2.913						2
GOBP_EPHRIN_RECEPTOR_SIGNALING_PATHWAY				5.469	3.02	2.244				9.147	6.659	2.232	3.033		2.02				6.43	6.505		2.774		2.616							2.291	1.59												2		2	5		4
GOBP_CAMP_MEDIATED_SIGNALING							2.369	1.505					2.173		2.014				1.847			2.648		3.109				1.518	1.333					1.308		1.421					37	21		12		6	96		74
GOBP_NEGATIVE_REGULATION_OF_CELLULAR_PROTEIN_LOCALIZATION	2.035									6.696	8.16		1.915		2.011	2.088	2.238		5.058	6.733		1.805			2.62	2.729		1.743		1.385	2.772	2.174									10	5					15	7
GOBP_PYRIMIDINE_CONTAINING_COMPOUND_CATABOLIC_PROCESS				1.594		2.151				2.749	1.976		2.614		2.011				2.791	2.453		2.484		2.439														4			8		5			2	13	6
GOBP_PROTEIN_N_LINKED_GLYCOSYLATION	3.116		5.349						1.394	7.729		10.099	2.386		2.01	1.515		1.54	2.218		2.679	6.451		5.749							1.307	1.888						2	2
GOBP_PEPTIDYL_SERINE_MODIFICATION	2.295		1.794	11.314	6.591	4.144			1.824	14.956	6.306	6.946	6.556	5.246	2.008	5.14	5.256		14.95	9.327	4.562	7.736	1.67	6.297	5.205	6.947		2.973	2.479		9.25	4.24	4.679								6	4					15	12
GOBP_PROTEIN_LOCALIZATION_TO_CELL_CELL_JUNCTION				4.094	3.416					2.447	3.015		1.401		2.004				1.458	2.964		1.624				1.614					4.636	6.634															5	4
GOBP_CERAMIDE_CATABOLIC_PROCESS										1.914		3.085	1.942		2.004						1.857	1.624		1.632														9	6		19	14					47	20	27
GOBP_REGULATION_OF_SULFUR_METABOLIC_PROCESS		1.438					1.849		1.895	1.535	2.512		1.5		2.004				1.545	2.477								1.497	1.744
GOBP_POSITIVE_REGULATION_OF_SODIUM_ION_TRANSMEMBRANE_TRANSPORT				1.378			1.424			1.44	1.637		2.597		2.004				1.929	2.236		1.624																			16	9					47	33
GOBP_REGULATION_OF_RETROGRADE_PROTEIN_TRANSPORT_ER_TO_CYTOSOL													1.5		2.004				1.545																												4		4
GOBP_NEGATIVE_REGULATION_OF_HIPPO_SIGNALING		1.438											1.5		2.004							1.702		2.278																	15	9					44	32
GOBP_POSITIVE_REGULATION_OF_EPIDERMAL_GROWTH_FACTOR_ACTIVATED_RECEPTOR_ACTIVITY				1.471	2.455								1.5		2.004							3.349	1.844	1.478				2.483	1.744			1.624									18		15				64	52
GOBP_THYROID_HORMONE_GENERATION							1.424					1.335	1.401		2.004				2.471		3.144																	7	5		12	8					29	20
GOBP_REGULATION_OF_NUCLEOTIDE_BINDING_OLIGOMERIZATION_DOMAIN_CONTAINING_SIGNALING_PATHWAY											1.73		2.187		2.004							1.702						1.497		2.049								48	34	14	109	52	57	35		17	292	99	193
GOBP_REGULATION_OF_NEUROTRANSMITTER_LEVELS			1.936	3.418	1.47	2.069				11.486	1.994	8.92	1.881		2.003		1.366		9.963	1.655	8.002	1.838	1.563							1.352	1.993	2.319						7	4		11			5			28		20
GOBP_COLLAGEN_BIOSYNTHETIC_PROCESS	2.125	1.674								2.779		3.521	1.907		2.003				2.416		3.113								1.503		2.753	2.174										3					5	4
GOBP_REGULATION_OF_EXOCYTOSIS				2.957	1.639	1.481	3.582	1.721	1.847	14.4	9.771	3.858	1.521		1.987	2.309	1.845		11.653	6.415	4.131	2.151	1.421		1.95	2.166		2.001	1.468		2.326	1.62		2.097		2.168		6	5		13	9				3	34	14	20
GOBP_PHOSPHATIDYLINOSITOL_3_KINASE_SIGNALING	3.959	4.333		1.972	2.425		2.607		4.222	9.83	2.065	7.064			1.986				5.64	1.434	3.961	1.843		2.758		1.929		3.743	4.304		1.768	3.22									5		4
GOBP_ESTABLISHMENT_OR_MAINTENANCE_OF_CELL_POLARITY				6.904	5.4	1.771	1.726	1.581		22.913	20.13	3.469	3.544	1.739	1.981	2.34	2.433		23.325	20.388	3.437	4.317		4.117	1.674	3.345		1.837		1.347	9.799	7.497	2.32													2
GOBP_REGULATION_OF_PROTEIN_LOCALIZATION_TO_PLASMA_MEMBRANE		1.402		3.029		3.16				8.432	5.494	2.508	1.707		1.981				6.007	3.766	1.975	6.068	2.782	3.103					1.415									4	3			5
GOBP_POSITIVE_REGULATION_OF_CHROMATIN_ORGANIZATION				1.63	1.336					7.361	6.072	1.597	4.041	2.187	1.981	1.631		1.941	9.768	7.143	2.297	1.538	1.801								1.785		2.829		1.378			2	2
GOBP_CALCIUM_ION_REGULATED_EXOCYTOSIS				1.347	1.35					3.573	1.347	2.107	2.119		1.976				3.207		3.522										1.68	1.758
GOBP_REGULATION_OF_ALCOHOL_BIOSYNTHETIC_PROCESS									1.386	5.856	2.426	2.899	1.949		1.975				3.586	2.8		1.664										2.857									18	11					53	41
GOBP_REGULATION_OF_PHOSPHATIDYLINOSITOL_3_KINASE_SIGNALING	3.127	3.662			1.852		2.262		3.98	9.098	2.614	5.559			1.968				4.756	1.859	2.615	1.424		2.254		1.503		3.105	3.438			2.219															6		6
GOBP_POSITIVE_REGULATION_OF_ERBB_SIGNALING_PATHWAY				1.97	2.027							1.573			1.958		1.663		1.846		2.041	1.904	1.308		1.502			2.003	1.697		1.419	2.643
GOBP_POSITIVE_REGULATION_OF_ATP_METABOLIC_PROCESS													1.59		1.958				1.49												5.793	4.116	1.574					3		2
GOBP_BIOLOGICAL_PROCESS_INVOLVED_IN_INTRASPECIES_INTERACTION_BETWEEN_ORGANISMS				1.424						2.276		2.917	1.471		1.954				1.958		3.016	1.805		3.029
GOBP_REGULATION_OF_STRESS_ACTIVATED_PROTEIN_KINASE_SIGNALING_CASCADE	5.31	5.628		6.727	6.489					11.173	4.591	5.305	2.611		1.952	2.244	3.409		10.944	4.834	4.838	1.926			3.766	4.557		6.373	5.898		4.137	2.489	1.74
GOBP_RETROGRADE_TRANSPORT_ENDOSOME_TO_PLASMA_MEMBRANE										2.502	3.318		2.229		1.95				2.534	3.254																						3
GOBP_PEPTIDYL_ASPARAGINE_MODIFICATION	2.313		3.46							2.038		1.887	1.718		1.95							3.995		4.736														3	3							2
GOBP_RESPONSE_TO_ATP									1.348	2.038		2.952	1.718		1.95				2.058		2.446											1.896																3
GOBP_BETA_CATENIN_TCF_COMPLEX_ASSEMBLY				2.754	2.566						2.038				1.95				2.058	1.993											3.948	3.319						9	8								30		27
GOBP_REGULATION_OF_AMINO_ACID_TRANSPORT							1.663		1.348						1.95							1.511		1.705																	7		5
GOBP_TRANSPORT_ALONG_MICROTUBULE	1.344	1.593		3.15	2.379					15.593	16.195	1.644	5.353	3.753	1.939	4.846	4.087		16.521	18.138	1.338	5.14	3.853	1.644	6.545	5.373	1.409				2.607	2.338		2.19	1.719												5
GOBP_NEGATIVE_REGULATION_OF_ACTIN_FILAMENT_POLYMERIZATION	1.719	1.982		1.995	1.729					4.38	4.788		2.495		1.937				3.523	3.489		5.395	1.708	3.636							3.494	2.214	1.398						3			4					16	9
GOBP_REGULATION_OF_CHROMATIN_ORGANIZATION				3.747	2.156	1.671				11.039	13.193		5.975	4.537	1.933	3.796	1.997	1.811	15.531	15.514	1.799	2.463	2.679		2.2	2.345					2.664		2.887																11
GOBP_REGULATION_OF_HORMONE_SECRETION	5.306	2.96	2.365	4.598	1.407	3.364	2.451		2.811	7.311	2.674	4.042	2.159		1.931				8.267	3.098	4.379	2.52	1.881					5.767	5.068		3.241		2.934								6		6				7	5
GOBP_PROTEIN_ACETYLATION				6.692	5.292	1.696				13.96	9.558	3.712	6.936	5.771	1.926	3.354	1.812	1.638	15.35	9.28	4.67	5.654	4.21	1.796	1.886	1.416		2.407	1.867		6.926	1.575	6.025	2.988	1.816	1.328											4		3
GOBP_POLARIZED_EPITHELIAL_CELL_DIFFERENTIATION													1.334		1.925			1.327	1.35			1.553																		4	14	7				3	32	13	19
GOBP_CARBOHYDRATE_HOMEOSTASIS	6.765	3.929	2.685	3.717		2.643	3.793		3.738	11.457	7.677	3.291	2.952		1.924	2.009	2.203		15.642	9.407	4.835	4.755	2.284	2.504				4.563	3.63		3.881	2.648	1.422	1.789		1.547						2
GOBP_POSITIVE_REGULATION_OF_MAP_KINASE_ACTIVITY	5.598	5.819		1.799	1.493				2.073	7.41	2.611	4.182	1.498		1.924	4.657	4.665		6.565	2.477	3.556	3.668		4.034	4.498	6.505		3.977	4.936		2.884	2.313						16			65	24	41				174	130
GOBP_REGULATION_OF_CELL_DIVISION	2.571	3.321		2.307	3.727				2.074	6.53	3.536	2.615	5.405	3.861	1.924				8.832	5.49	2.805	5.755	2.117	3.57				2.336	2.159		3.122	4.639		1.304	1.303						6
GOBP_REGULATION_OF_JNK_CASCADE	4.803	5.051		5.929	5.273					6.445	1.584	4.519	2.608		1.923	2.432	2.958		8.498	2.106	5.652	1.373	1.324		2.518	2.912		5.118	4.929		2.156	1.469									21	13					51	32
GOBP_PYRIMIDINE_RIBONUCLEOTIDE_CATABOLIC_PROCESS													2.434		1.923
GOBP_MEMBRANOUS_SEPTUM_MORPHOGENESIS				2.391	2.274								1.535		1.923							1.702		2.138							1.671	2.291
GOBP_POSITIVE_REGULATION_OF_ACTIVIN_RECEPTOR_SIGNALING_PATHWAY													1.535		1.923							3.881		4.739								1.341															39	27
GOBP_REGULATION_OF_MUCUS_SECRETION							2.488		2.299				1.535		1.923																							4	4								11		7
GOBP_AMINOPHOSPHOLIPID_TRANSLOCATION							1.476		2.299				1.535		1.923							1.702		2.138							1.671	2.291									9
GOBP_NEGATIVE_REGULATION_OF_RNA_POLYMERASE_II_REGULATORY_REGION_SEQUENCE_SPECIFIC_DNA_BINDING													1.535		1.923							2.663		3.313																				4		2
GOBP_RESPONSE_TO_CGMP							1.476	1.377					1.535		1.923																1.671	1.341															20	18
GOBP_ANTIGEN_PROCESSING_AND_PRESENTATION_OF_PEPTIDE_ANTIGEN_VIA_MHC_CLASS_IB													1.535		1.923																	1.341												5		2	9		9
GOBP_TRIGLYCERIDE_BIOSYNTHETIC_PROCESS										2.507		2.359			1.914				1.754		1.555			1.767																							32	15	17
GOBP_CELLULAR_ANION_HOMEOSTASIS		1.393							1.844				1.403		1.9																							8		5	19	11					51	30
GOBP_CELLULAR_BIOGENIC_AMINE_METABOLIC_PROCESS									2.253	5.963		5.222	1.907		1.898				2.615		2.15	2.087		2.516
GOBP_PHOSPHATIDYLCHOLINE_METABOLIC_PROCESS	2.062		1.851	3.138		3.066				5.748		6.526			1.898	2.779	2.17		4.494		4.606	2.593		2.477				1.579	1.534																		28	18
GOBP_NEGATIVE_REGULATION_OF_EXTRINSIC_APOPTOTIC_SIGNALING_PATHWAY	2.737	3.625		2.147	2.446					4.658	3.714		1.907		1.898				1.354	1.973		2.842		2.516				2.422	1.384	1.448	1.398	1.982
GOBP_PHOSPHOLIPASE_C_ACTIVATING_G_PROTEIN_COUPLED_RECEPTOR_SIGNALING_PATHWAY		1.368							2.253						1.898													1.412	1.918									33	23	10	54	28	26	21		9	120	49	71
GOBP_PEPTIDE_HORMONE_SECRETION	3.235	2.216	1.329	4.771	1.32	3.685	2.279		1.948	7.709	2.454	4.644	2.471		1.896				8.706	3.179	4.662	3.145		2.188				4.821	4.633		4.719	1.507	3.625
GOBP_POSITIVE_REGULATION_OF_PROTEIN_TARGETING_TO_MITOCHONDRION										2.372	2.548		2.153		1.896	2.122	1.955		1.95	1.926		1.946	1.581		2.574	1.886					2.467	1.851						11	10		24	15					58	29	29
GOBP_CELLULAR_RESPONSE_TO_ALKALOID										1.53			1.655		1.896				2.398	1.421																		6			16	11				3	24		15
GOBP_AMINE_CATABOLIC_PROCESS	1.604		1.708									1.384	1.655		1.896							1.459		1.66																				4	4		13		11
GOBP_NEGATIVE_REGULATION_OF_ANION_TRANSPORT	2.965	1.407	1.891	2.907	2.263				2.178	5.731	3.653	2.012			1.892	2.244	1.318		3.811	3.494		2.209	1.488					1.795	1.72		2.657	1.896		1.565														11
GOBP_CYTOSOLIC_CALCIUM_ION_TRANSPORT	2.141	1.435		1.512		1.333				9.735	3.091	5.622	1.375		1.886				9.502	4.503	3.995							2.308		1.532									5		13	8					29	13	16
GOBP_MICROTUBULE_BASED_TRANSPORT		1.652		2.648	2.101		3.304	2.637		16.404	14.229	2.762	4.937	3.412	1.877	7.351	4.486	2.577	17.936	15.203	2.973	5.346	4.021	1.696	7.245	4.455	2.446				2.889	2.41		3.163	2.909						6
GOBP_POLYSACCHARIDE_BIOSYNTHETIC_PROCESS	3.588	2.278	1.496	1.76		1.663				6.463	1.528	4.511	2.195		1.877	1.417	1.899		5.529	3.102	2.066	3.202		2.416				3.024	3.884		2.23		1.5						6		29	14	15				59	39
GOBP_NEGATIVE_REGULATION_OF_PROTEIN_POLYMERIZATION	1.427	1.71		2.504	1.786					6.463	6.093		2.195		1.877				5.033	4.717		4.252	1.388	2.934							3.631	2.239	1.5														9	8
GOBP_REGULATION_OF_SODIUM_ION_TRANSMEMBRANE_TRANSPORTER_ACTIVITY	1.49						2.043			2.867	2.639		1.757		1.876				2.14	2.089		1.337		1.369	1.953																			2		2
GOBP_SODIUM_ION_HOMEOSTASIS							2.043		3.27						1.876							1.337		1.817																									4
GOBP_SMOOTHENED_SIGNALING_PATHWAY				2.417	1.452					11.186	2.832	7.152	4.069	2.396	1.875	2.788		2.254	11.979	3.106	7.468	4.588	1.648	2.995	2.862		1.826				2.779	2.123						35	24		83	53		27		17	174	69	105
GOBP_HORMONE_METABOLIC_PROCESS	1.82						2.332		1.696	4.437		5.146	1.328		1.874				5.844		6.656																										7	6
GOBP_PEPTIDYL_TYROSINE_DEPHOSPHORYLATION	3.85	3.594			1.588					4.159	1.686	2.306	2.552		1.872	3.795	4.336		5.974	2.296	3.147	2.055		1.673		1.407		2.404	1.904		1.988																8		6
GOBP_NEGATIVE_REGULATION_OF_NUCLEOTIDE_METABOLIC_PROCESS															1.857																					1.37					3						5
GOBP_PROTEIN_PALMITOYLATION	1.571									6.71		8.039	1.594		1.837				5.986		7.258										2.389	3.164						3		2
GOBP_POSITIVE_REGULATION_OF_AMINE_TRANSPORT							1.592		1.312	1.439					1.837																										4
GOBP_POSITIVE_REGULATION_OF_CYTOSKELETON_ORGANIZATION	5.904	6.065		2.811	3.319					16.231	10.947	4.351	2.966	1.357	1.836	1.366	2.765		17.15	13.549	3.393	4.762		3.89	1.319	1.881		7.459	5.843	1.765	4.245	3.652															13	10
GOBP_NEGATIVE_REGULATION_OF_SUPRAMOLECULAR_FIBER_ORGANIZATION	1.593	1.542		7.266	5.657	1.811				11.895	10.209	2.197	1.879		1.834				7.343	8.754		4.452		3.422	2.42	3.318			1.329		6.726	5.57	1.45						2
GOBP_GLYCOSPHINGOLIPID_METABOLIC_PROCESS				2.252		2.503				6.032		9.105	1.573		1.832				1.797		3.664	6.478		6.303							3.285	2.108	1.33										4				11	5
GOBP_NEGATIVE_REGULATION_OF_CELL_SUBSTRATE_ADHESION		1.393		3.153	3.243					2.385		1.881			1.832	1.712	2.789		1.797		1.322			1.851		1.545		1.989	1.868		1.53	1.646
GOBP_REGULATION_OF_CELLULAR_PROTEIN_CATABOLIC_PROCESS	1.726		1.309	5.339	3.416	1.943				34.022	31.54	4.141	5.184	3.836	1.83	3.244	4.21		25.868	28.516	1.885	4.355	3.535	1.353	3.454	4.74		3.621	2.305	1.611	11.552	3.322	8.201
GOBP_VESICLE_DOCKING_INVOLVED_IN_EXOCYTOSIS				3.334	2.494					4.236	5.516		2.317		1.821				2.756	2.72		1.755				1.522				1.356
GOBP_REGULATION_OF_PROTEIN_TARGETING_TO_MITOCHONDRION										3.179	4.757		2.317		1.821	2.083	1.58		2.756	3.96		1.755	1.746		2.453	1.522					2.697	1.416	1.476
GOBP_NEUTRAL_AMINO_ACID_TRANSPORT							1.799		2.67	2.712		3.744	1.442		1.821				1.592		2.259															1.659											9		6
GOBP_REGULATION_OF_MEMBRANE_DEPOLARIZATION					1.899						1.322		1.86		1.821																									2								5
GOBP_REGULATION_OF_ENDOCYTOSIS	2.753		1.983							14.634	7.587	5.48	1.351		1.818				13.914	6.393	5.814	1.702	1.325		1.515	1.366		1.527				2.077						16	14		36	15	21				101	57	44
GOBP_CELL_SUBSTRATE_JUNCTION_ORGANIZATION	2.656	4.275		3.134	3.903					12.152	2.687	8.153			1.816		1.869		9.89	3.904	4.704			2.421				2.96	3.159		4.461	5.704												7	5		16
GOBP_PHOSPHATIDYLETHANOLAMINE_BIOSYNTHETIC_PROCESS												1.389	1.928		1.808						1.4
GOBP_PHOSPHOLIPID_HOMEOSTASIS													1.322		1.808							1.511		2.077
GOBP_REGULATION_OF_ER_TO_GOLGI_VESICLE_MEDIATED_TRANSPORT	1.719		1.475										3.528	1.672	1.808							1.511																									13	8
GOBP_GANGLIOSIDE_BIOSYNTHETIC_PROCESS		1.355											1.322		1.808							1.511		2.077														6	4								19	8	11
GOBP_REGULATION_OF_REACTIVE_OXYGEN_SPECIES_METABOLIC_PROCESS			1.475									1.389	1.322		1.808							2.987		2.956																								3
GOBP_SECONDARY_METABOLIC_PROCESS	2.594	2		3.814	4.06					8.396	6.434	2.11	1.408		1.801	1.497			6.631	6.22		3.221		2.602				2.055	2.428		5.473	4.448	1.33										2
GOBP_CELLULAR_RESPONSE_TO_ZINC_ION		1.571		1.61									1.318		1.795			1.961	1.973		1.856																	7		6		6					20		15
GOBP_NUCLEUS_LOCALIZATION	1.956									4.5		6.728			1.789				3.801		5.85										1.937	3.102															6		6
GOBP_POSITIVE_REGULATION_OF_INTERLEUKIN_4_PRODUCTION										1.535		1.548			1.789							1.966		2.854					1.353			1.635
GOBP_REGULATION_OF_ACTIVIN_RECEPTOR_SIGNALING_PATHWAY											2.657				1.789				1.553	2.61												1.635				1.351											17	7	10
GOBP_PEPTIDYL_L_CYSTEINE_S_PALMITOYLATION															1.789																																5
GOBP_POSITIVE_REGULATION_OF_LIPID_METABOLIC_PROCESS															1.789									1.468																				6		5	22		19
GOBP_TOR_SIGNALING													1.535		1.784							1.361																				2
GOBP_AMYLOID_PRECURSOR_PROTEIN_METABOLIC_PROCESS				3.613		2.85				12.358	4.636	6.072	1.927		1.782	4.152	3.775		9.674	4.016	4.47	4.188	1.437	2.854	4.248	3.741					3.196	2.364		1.408	1.631			56	39	17	125	69	56	30		14	268	113	155
GOBP_REGULATION_OF_PROTEIN_TARGETING				2.521		2.426				3.977		3.642	1.315		1.782				2.961		2.61											1.437																3
GOBP_RESPONSE_TO_HYDROGEN_PEROXIDE							1.609		2.392	1.505					1.782							1.71		1.534								1.437															7	4
GOBP_AMINE_TRANSPORT				3.214	4.46								1.723		1.782				1.755		1.915	2.582		2.809							1.746	1.703
GOBP_PURINE_DEOXYRIBONUCLEOTIDE_CATABOLIC_PROCESS	1.617		1.374	2.6	2.909					10.542	12.725		2.385		1.781		2.312		7.242	11.73		1.769		1.406	2.348	3.351		3.549	2.64		4.749	3.829		1.635													4
GOBP_REGULATION_OF_GERMINAL_CENTER_FORMATION				2.187		2.466				3.544		3.625			1.777				1.854		2.183			1.653																							5	4
GOBP_REGULATION_OF_MITOPHAGY	3.555	3.708		1.872	3.179					2.373		1.723	1.529		1.777				1.684			3.404	2.478	1.335				3.741	4.649		2.968	5.57												3		2
GOBP_NEGATIVE_REGULATION_OF_APOPTOTIC_SIGNALING_PATHWAY	1.73		2.86							1.823		1.715	2.25		1.777	2.041		1.718	2.225		2.183	2.683		1.653							2.11		3.392	1.613	1.466												5		5
GOBP_HEPARAN_SULFATE_PROTEOGLYCAN_BIOSYNTHETIC_PROCESS_POLYSACCHARIDE_CHAIN_BIOSYNTHETIC_PROCESS				1.378		1.803							1.396		1.777																							4									17	6	11
GOBP_TRANSCRIPTION_INITIATION_FROM_RNA_POLYMERASE_III_PROMOTER													1.396		1.777							1.553		1.987							1.523										8						21		15
GOBP_REGULATION_OF_LYSOSOMAL_PROTEIN_CATABOLIC_PROCESS				1.739			1.773						1.401		1.777																							71	48	23	185	81	104	50		26	415	142	273
GOBP_VITAMIN_K_METABOLIC_PROCESS												1.722	1.396		1.777																											5							13
GOBP_VITAMIN_A_METABOLIC_PROCESS													2.203		1.777																1.523	2.132									9	6					13		11
GOBP_PROTEIN_SULFATION													2.203		1.777		1.578					1.553																									6		6
GOBP_HISTONE_H3_K9_MODIFICATION				1.378								1.722	1.396		1.777							4.817		5.893																							14	13
GOBP_RESPONSE_TO_REACTIVE_OXYGEN_SPECIES	3.252	2.982		4.647	3.635	1.343			2.123	14.603	14.839	1.825	4.478	3.067	1.773		1.566		10.238	15.074		4.605	2.778	1.987				2.551		1.74	3.058	2.767		1.511		1.582		2
GOBP_REGULATION_OF_PEPTIDE_HORMONE_SECRETION	3.252	1.355	2.267	3.935	3.227		1.334			14.111	12.991	2.25	3.137	1.601	1.773		1.901		11.111	13.222		3.878	1.413	2.62	1.75	2.648		6.652	4.347	2.268	3.39	3.145		1.511	1.364													6
GOBP_POSITIVE_REGULATION_OF_PROTEOLYSIS		1.36		1.776		1.525							1.5		1.767							3.775	1.581	2.248
GOBP_COLUMNAR_CUBOIDAL_EPITHELIAL_CELL_DIFFERENTIATION	3.403	1.816	1.785	1.438	1.385					5.294		8.237			1.761				5.437		8.051	2.031		1.692				1.876	1.54																		6	6
GOBP_NEGATIVE_REGULATION_OF_REPRODUCTIVE_PROCESS		1.559		5.398	2.372	2.821				3.649	1.768	1.826	1.614		1.761				4.847	2.712	1.938	1.821		1.641				1.607	1.681		3.58	4.321		1.399		1.382					15	10					37	23
GOBP_GLUCOSE_METABOLIC_PROCESS	1.517	1.853		5.21	4.716		2.251		3.799	7.766	2.85	4.339	2.998	1.524	1.752				6.098	2.863	2.885	2.85		2.076				1.37	1.468		4.101	4.539						15	9		32		23	16		9	104	60	44
GOBP_CYTOSKELETON_DEPENDENT_INTRACELLULAR_TRANSPORT	5.091	3.724	1.56	3.794	2.757	1.309			1.32	9.388	1.32	8.079	2.692		1.75		1.702		9.218	1.676	7.194	5.615	2.237	3.322		1.338		5.01	6.797		4.254	4.372												2	2
GOBP_CELL_MATURATION	2.864	1.402	1.775				1.36			3.785		6.612			1.736				2.185		3.826	2.318		2.812				4.866	4.721															5		2	14		14
GOBP_VESICLE_TRANSPORT_ALONG_MICROTUBULE				3.826		3.157				5.498	2.646	2.539	1.303		1.734				5.661	3.222	2.172	3.059		3.27				1.938	1.718		2.013										19			9		7	43		29
GOBP_EPIDERMAL_GROWTH_FACTOR_RECEPTOR_SIGNALING_PATHWAY										5.054	4.535		2.189		1.734	2.56	2.14		6.437	4.438	1.699	2.611		2.138	2.343	3.65												4	3
GOBP_POSITIVE_REGULATION_OF_CELL_JUNCTION_ASSEMBLY				1.412			3.336		3.703	3.227		3.277	1.465		1.731				1.352			1.843		1.756				1.924			3.628	4.358						4	3		5						9	7
GOBP_REGULATION_OF_NON_CANONICAL_WNT_SIGNALING_PATHWAY		1.45		2.431		1.939	1.998		2.358	6.912		8.175			1.729				4.685		5.574								1.461
GOBP_RIG_I_SIGNALING_PATHWAY															1.729	1.326	1.512							1.424	1.726	1.468															22		15				76	61
GOBP_DRUG_CATABOLIC_PROCESS				1.587									2.176		1.729	1.326				1.884		1.889		2.043					1.33		1.327										9						15	8
GOBP_POSITIVE_REGULATION_OF_POTASSIUM_ION_TRANSMEMBRANE_TRANSPORTER_ACTIVITY															1.729																										4	3
GOBP_PROTEIN_TETRAMERIZATION	2.945	1.921		2.82	3.739										1.729							2.738		2.281				4.695	5.066
GOBP_CELLULAR_RESPONSE_TO_ETHANOL	1.719									7.298		6.766			1.726				6.626	1.482	4.862			1.418				2.125		1.654											6	4
GOBP_CALCIUM_ION_TRANSPORT_INTO_CYTOSOL				3.566	1.662	1.914				4.321	2.479	1.734	4.718	3.285	1.726				4.866	2.835	1.821	3.916	2.202	1.81							1.354							6		4	19	11					30	14	16
GOBP_REGULATION_OF_EXOSOMAL_SECRETION	1.409	1.541					1.934		1.608	3.733		3.358	1.957		1.726				3.338		2.984										3.363	2.444								2
GOBP_ZYMOGEN_ACTIVATION				1.781	1.426					1.613		1.84			1.726				1.625		1.858																						4						7
GOBP_FUCOSE_METABOLIC_PROCESS															1.726																	1.437
GOBP_POSITIVE_REGULATION_OF_AMINO_ACID_TRANSPORT													2.516		1.726																							38	29		76	42	34	26		20	174		127
GOBP_NEGATIVE_REGULATION_OF_DEPHOSPHORYLATION															1.726							2.827		2.828																							5
GOBP_REGULATION_OF_BIOLOGICAL_PROCESS_INVOLVED_IN_SYMBIOTIC_INTERACTION		2.213		2.938	3.739		1.372			6.959	5.895	1.501	2.307		1.717	1.76	1.374		7.617	5.73	1.855	2.556		1.908		1.338		2.289	3.077
GOBP_POSITIVE_REGULATION_OF_I_KAPPAB_KINASE_NF_KAPPAB_SIGNALING				3.616		3.491	2.272		1.394	11.863	17.436		4.137	2.759	1.713	1.69			9.806	16.348		4.524	3.333	1.558	1.4	1.788			1.468		3.268		3.045
GOBP_REGULATION_OF_PROTEOLYSIS	4.569	3.102	1.626	4.043	2.448	1.666	1.816		2.241	14.334	2.404	10.851	3.419	1.944	1.702				8.266	2.306	5.208	2.156	1.337		1.304			2.616	2.969		3.851	2.807															5
GOBP_RESPONSE_TO_ESTROGEN	4.74	3.356	1.627	13.521	9.698	3.785	2.84		2.404	49.525	35.13	11.905	4.768	3.699	1.7	4.584	4.794		40.026	32.37	7.629	6.432	4.585	2.191	6.319	6.904		4.463	3.598		16.383	8.868	6.655	1.502	1.466				3
GOBP_PEROXISOME_ORGANIZATION				2.054	2.493		2.097		2.085	5.935	5.445		1.429		1.699				7.205	5.969	1.441	1.454		1.725												1.324					26	17		9		5	53	16	37
GOBP_POSITIVE_REGULATION_OF_JNK_CASCADE						1.503				10.186	13.921		3.606	2.106	1.694				9.073	11.952		3.347	3.333		2.717		1.444				2.794		4.768								9						22	16
GOBP_POSITIVE_REGULATION_OF_MRNA_METABOLIC_PROCESS	2.218	2.786		5.071	4.975					4.647		4.968	2.306		1.694		1.777		5.699		4.642	1.381						3.564	3.698		1.995										6		5
GOBP_GOLGI_TO_PLASMA_MEMBRANE_TRANSPORT				1.715		1.308				4.447	1.404	2.878			1.688				3.509		2.71										2.644	1.875											6			4	15		11
GOBP_REGULATION_OF_EXTRINSIC_APOPTOTIC_SIGNALING_PATHWAY	1.474												1.429		1.687							2.783		2.045														3					4				7
GOBP_POSITIVE_REGULATION_OF_HEMOPOIESIS	2.067	3.085		2.556	2.841					7.94	5.679	2.197	2.368		1.682				3.896	3.713		2.127		1.678				3.142	2.355		3.018	2.781		1.438	1.39							5					16	12
GOBP_CELLULAR_RESPONSE_TO_OXYGEN_LEVELS		1.4		2.468	2.491					5.636	1.898	3.441	2.624		1.673	1.803		2.265	6.791	2.009	4.331	1.782		1.701							3.53	2.758															17	12
GOBP_AMIDE_BIOSYNTHETIC_PROCESS	3.141	2.417		2.793		1.75			2.561	22.571	26.302	1.494	6.174	5.386	1.668	2.996	4.104		22.388	31.409		5.153	3.525	1.891				3.439	3.63		8.152		10.373														8		5
GOBP_LONG_CHAIN_FATTY_ACID_TRANSPORT	2.655		3.234	12.698	4.246	7.722				96.447	100	1.811	13.351	16.413	1.667	15.322	10.814	4.26	85.443	100	1.528	12.747	11.415	2.758	25.363	21.143	5.34	2.64		2.146	69.096	3.525	81.262					3	2										3
GOBP_POSITIVE_REGULATION_OF_TRANSPORTER_ACTIVITY				1.351						5.781	6.005		2.941	1.448	1.667				7.63	6.552	1.402										2.514		1.64			1.317												3
GOBP_REGULATION_OF_MESENCHYMAL_CELL_PROLIFERATION				2.007	3.023					2.006	1.741		2.083		1.667				1.489	2.077		2.581		2.643				1.363			1.37	2.443															8	7
GOBP_NEGATIVE_REGULATION_OF_CELL_KILLING		1.696								1.738			1.555		1.667				1.352			1.82		1.382		1.436		1.772	1.305			1.55															6	4
GOBP_REGULATION_OF_PROTEIN_DEPOLYMERIZATION				3.24	3.139					10.407	10.928		3.366	1.905	1.666		1.352		8.902	10.687		5.209	2.452	2.681	1.803	2.173		2.251		2.613	2.399	4.166									3
GOBP_ACTIN_POLYMERIZATION_OR_DEPOLYMERIZATION	3.575	2.173	1.589	2.472	1.789		1.7		1.569	8.186		7.476	2.229		1.666				7.843		7.211	1.511		1.5				2.825	3.766		2.399	2.174						12	6	6				8			43		38
GOBP_POSITIVE_REGULATION_OF_EXOCYTOSIS	1.714	1.595		2.179	2.04					7.547	9.62		2.258		1.666		1.306		6.06	7.958		3.794	2.147	1.755	1.769	2.219		1.656		2.274	2.332	3.585									6
GOBP_PROTEIN_DEPOLYMERIZATION	1.613		1.589	2.845		3.18	2.111		1.569	5.781	1.453	4.041	2.229		1.666	1.382		1.369	5.058		3.822	2.126												2.398	1.671
GOBP_POSITIVE_REGULATION_OF_LIPID_TRANSPORT				1.825			4.035	1.542	2.552	4.529	4.324				1.666	1.622	1.306		3.015	1.926		1.671			1.405			2.83	1.594	1.591			1.348	1.868
GOBP_NEGATIVE_REGULATION_OF_CELL_ACTIVATION	3.441	3.636		8.635	9.458		1.408			17.005	14.999	2.793	2.83	1.414	1.664	1.971	3.339		20.275	15.916	3.911	4.971	1.815	3.195	1.906	2.799		3.156	2.7		5.251	4.697									31	15	16				73	46
GOBP_REGULATION_OF_METAL_ION_TRANSPORT				2.953	1.466	1.649	1.303		1.584	8.28		8.594	2.455		1.656				6.81		7.51	1.995		1.421							3.533	2.801						10	9		27		16				76	42	34
GOBP_REGULATION_OF_TOR_SIGNALING	1.898	1.389		2.677		2.613	2.069		3.348	22.063	1.634	21.005	2.087		1.652				19.722	1.745	18.231	4.293	1.844	2.529							6.039	3.846	2.16
GOBP_FIBROBLAST_GROWTH_FACTOR_RECEPTOR_SIGNALING_PATHWAY	1.396			2.93	1.852					14.334	15.181	1.415	2.691		1.652	3.391	4.269		10.37	14.873		2.309	2.116		2.996	2.398		3.105	2.159		4.717	2.633	2.063										4				9
GOBP_CELLULAR_RESPONSE_TO_NICOTINE	5.652	4.198	1.666	3.136		4.086	1.944	1.354		10.005	1.303	8.826	1.394		1.652				10.289	1.412	8.903	1.605						3.17	2.345		1.513											6				4
GOBP_MRNA_3_END_PROCESSING				1.964						8.598	2.585	5.087	2.046		1.652	3.466	3.787		6.135	2.495	3.066	4.471	1.822	2.642	4.194	3.078					1.817	1.685			1.383
GOBP_POSITIVE_REGULATION_OF_PROTEOLYSIS_INVOLVED_IN_CELLULAR_PROTEIN_CATABOLIC_PROCESS				3.976	3.069					8.598	12.532		9.499	9.349	1.652	2.468		1.522	11.84	13.081		4.471	6.892		4.194	1.92	2.039				3.391	1.341	2.329														5	4
GOBP_DEOXYRIBONUCLEOSIDE_MONOPHOSPHATE_METABOLIC_PROCESS					1.311					5.289	1.56	3.296			1.652				4.772	1.95	2.401									1.305	2.427	3.605									3
GOBP_REGULATION_OF_PEPTIDYL_THREONINE_PHOSPHORYLATION				1.796	1.433					4.831	3.646	1.398	2.539		1.652	2.925	1.757	1.358	5.37	6.076		2.093		2.218	1.78	1.304					2.735	1.426	1.563															4
GOBP_REGULATION_OF_GOLGI_ORGANIZATION				1.596	1.755					2.684	2.504		2.066		1.652				1.949	1.95					1.701	2.005		2.515	1.557	1.305	2.96	2.915						5	5		11		7				24	8	16
GOBP_GLUTAMINE_TRANSPORT	2.326	3.06								2.517		4.599	2.046		1.652				3.588		5.813						1.591											12			34	20		14		10	66	25	41
GOBP_NEGATIVE_REGULATION_OF_MORPHOGENESIS_OF_AN_EPITHELIUM										1.992	2.001		2.385		1.652				2.01	1.967		1.353																						3		2
GOBP_DEOXYRIBONUCLEOSIDE_MONOPHOSPHATE_CATABOLIC_PROCESS				2.306	1.356		1.53		2.312	1.485			1.728		1.652																1.501	1.341						29	20		67	31	36	17			162	82	80
GOBP_LONG_CHAIN_FATTY_ACID_IMPORT_INTO_CELL										1.47	2.001		1.726		1.652	1.779	1.873			1.967					1.619	1.815															5		5				13	7
GOBP_CHOLINE_METABOLIC_PROCESS				2.331	2.068					1.47			1.726		1.652				2.629	1.33		1.353						1.331			1.321	1.379
GOBP_POSITIVE_REGULATION_OF_HISTONE_H3_K9_METHYLATION										1.47	2.001				1.652																										3	2
GOBP_PROTEIN_TRIMERIZATION										1.47	2.756		1.726		1.652		1.873			2.719		2.688		1.908		1.815					1.937	2.93									13						25	13
GOBP_REGULATION_OF_NUCLEAR_TRANSCRIBED_MRNA_CATABOLIC_PROCESS_DEADENYLATION_DEPENDENT_DECAY	1.337	1.66											2.017		1.652																																	3
GOBP_HISTONE_H3_K4_TRIMETHYLATION			1.404										1.726		1.652																																13	6	7
GOBP_RESPONSE_TO_INSECTICIDE															1.652													2.189	2.576									12	11		31	16				6	78	53
GOBP_CALCIUM_ION_REGULATED_EXOCYTOSIS_OF_NEUROTRANSMITTER	1.604												1.726		1.652						1.739																	13			31	16					88	54
GOBP_BRANCHED_CHAIN_AMINO_ACID_TRANSPORT															1.652																										5
GOBP_GROWTH_PLATE_CARTILAGE_CHONDROCYTE_DIFFERENTIATION							1.332		2.14			1.548			1.652																											7					22	11
GOBP_SPECIFICATION_OF_SYMMETRY															1.652							1.428												1.468				6		4		5					23		19
GOBP_POSITIVE_REGULATION_OF_CHONDROCYTE_DIFFERENTIATION															1.652													1.743																			32		22
GOBP_CELLULAR_RESPONSE_TO_GLUCOSE_STARVATION				1.686											1.652																										9	6					26	24
GOBP_POSITIVE_REGULATION_OF_AUTOPHAGY_OF_MITOCHONDRION															1.652							1.428												1.468							7
GOBP_AMPA_GLUTAMATE_RECEPTOR_CLUSTERING											1.45		2.017		1.652					1.43		1.428																			26	15	11				54	20	34
GOBP_ACROSOMAL_VESICLE_EXOCYTOSIS															1.652																1.401										17	10					52	41
GOBP_MUCUS_SECRETION															1.652																															5	40		29
GOBP_PHOSPHATIDYLGLYCEROL_METABOLIC_PROCESS							3.361		3.479						1.652							2.236	1.308																		3							3
GOBP_NUCLEAR_EXPORT	5.27	4.206	1.423	4.823	2.151	2.613	2.398		1.76	38.851	8.684	25.098	3.307	1.96	1.65		1.749		29.053	10.12	14.735	5.374	2.405	2.956	2.523		2.673	2.453	2.845		7.462	6.552	1.451	1.548													24	12
GOBP_MULTIVESICULAR_BODY_SORTING_PATHWAY				3.802	1.877	1.951				19.417	21.399	1.633	12.84	14.366	1.65	2.935		1.961	23.614	21.7	3.015	7.018	7.084		3.658	1.406	2.218				5.04		5.99			1.324
GOBP_SULFUR_AMINO_ACID_METABOLIC_PROCESS			1.592							3.716	6.533		1.816		1.65	1.861			3.211	5.565		2.149		1.45	2.882		1.715	1.452	1.79															4			13
GOBP_ACTIN_FILAMENT_BUNDLE_ORGANIZATION				2.707	3.033		2.476		3.703	12.447	7.518	4.04	2.581		1.632	1.437			10.962	7.257	3.16	4.639		4.828				1.645	1.602															2
GOBP_CELLULAR_COMPONENT_ASSEMBLY_INVOLVED_IN_MORPHOGENESIS	1.413			3.419	1.572	1.942	1.849		2.854	10.759		11.185	1.86		1.632				8.405		8.705	1.341									3.811	2.856				1.317						4					12	6
GOBP_RESPONSE_TO_MECHANICAL_STIMULUS	3.995	4.472		2.264		1.822				3.074		2.508	2.012		1.632				3.154		2.639	4.928	2.782	2.162							1.472	1.33							4		11						28	12	16
GOBP_RESPONSE_TO_ALCOHOL				3.915	4.789					1.914		1.597	1.412		1.632	1.304		1.515	2.824		2.639	2.57		3.103					1.415		1.785	2.058									16						39	14	25
GOBP_MICROTUBULE_POLYMERIZATION_OR_DEPOLYMERIZATION	2.475	1.674		6.259	6.712		2.441		3.698	24.969	19.891	5.039	7.666	7.65	1.631	5.15	4.18	1.372	26.59	23.432	4.147	5.749	4.171	1.946	3.048	2.49		3.111	3.297		8.942	5.63	3.104	1.784		1.496
GOBP_POSITIVE_REGULATION_OF_CELL_CYCLE	2.872	3.032		4.673	3.672	1.319				11.444	7.034	3.569	2.266		1.631		2.4		11.158	9.668	1.974	3.795		2.677		1.893		5.01	5.005		4.976	4.616																	3
GOBP_DNA_GEOMETRIC_CHANGE	1.654	2.378		13.602	13.832	1.834			1.362	54.39	65.466	2.76	22.436	29.823	1.628	5.364	2.604	2.577	64.244	72.732	3.734	13.753	12.547	2.742	5.727	3.946	1.778	5.524	4.721		13.298	6.609	6.061	2.121	2.155												13
GOBP_CELL_DIVISION				3.139		2.216				13.106	7.983	3.903	2.161		1.628				7.563	6.575	1.45	3.193		3.602	2.996	2.678				1.371	4.992	2.55	2.39						4		9	6					24	12	12
GOBP_RETROGRADE_VESICLE_MEDIATED_TRANSPORT_GOLGI_TO_ENDOPLASMIC_RETICULUM													2.479		1.623							1.944		2.009																	3
GOBP_ZINC_ION_TRANSPORT			2.511							9.581	10.934		3.902	2.558	1.62	2.41		1.731	5.301	7.745		2.726	3.222		3.09	3.46					2.657	1.972
GOBP_POSITIVE_REGULATION_OF_EPIDERMAL_CELL_DIFFERENTIATION			1.849						1.431			1.317			1.62							1.755		2.605	1.614		1.47																				19		16
GOBP_GLUCOSE_IMPORT													1.495		1.62																							55	38	17	139	61	78	34		13	349	179	170
GOBP_FORMATION_OF_PRIMARY_GERM_LAYER	1.376	2.092		1.788	1.574		3.6		3.118	6.536	1.714	4.59	2.692	1.377	1.611				5.618		4.825	2.873	1.979								3.653	2.157	1.678
GOBP_MEMBRANE_LIPID_CATABOLIC_PROCESS				2.711	3.549				1.541	4.253	1.376	2.728			1.603				2.983	1.915		3.146		3.055				2.76	1.76	1.368	2.291	4.622															7		7
GOBP_MACROPHAGE_CHEMOTAXIS										1.377		2.729	1.751		1.601	1.321		1.39			1.422							1.429																				7
GOBP_REGULATION_OF_CELLULAR_CARBOHYDRATE_METABOLIC_PROCESS		1.377											1.334		1.601																							15		9	45	19	26	18		13	122	75	47
GOBP_MONOSACCHARIDE_CATABOLIC_PROCESS	1.842	1.723			1.543				1.306	2.464	1.75		1.555		1.595				2.301	2.27		1.816						2.243	1.945		3.841	3.526												3		2	11		9
GOBP_TUMOR_NECROSIS_FACTOR_MEDIATED_SIGNALING_PATHWAY	1.983		1.572	2.389	2.315					9.645	10.381		2.507		1.591				7.565	10.111		3.706		2.624	1.477	1.868		3.633	2.293	1.613	2.196	1.598						4									20		18
GOBP_CELLULAR_RESPONSE_TO_REACTIVE_OXYGEN_SPECIES	3.559	4.164		5.114	5.158					9.606	3.234	5.38	2.455		1.591	4.128	5.079		13.791	4.603	7.404	1.816		1.416	3.197	5.054		4.213	4.304		3.196	1.731	1.66
GOBP_JNK_CASCADE			1.346	3.24	1.76	1.606	2.017	1.792		7.891	3.975	3.293	3.063	1.731	1.591				8.114	4.199	3.227	3.322	1.835	1.682				3.06		2.516	3.196	2.391
GOBP_REGULATION_OF_RESPONSE_TO_CYTOKINE_STIMULUS	2.326	2.028		1.379		1.737				4.162	1.38	2.576	2.173		1.591				3.316	1.711	1.542	3.156		2.015				2.79	2.7																			3
GOBP_POSITIVE_REGULATION_OF_ACTIN_FILAMENT_BUNDLE_ASSEMBLY				3.519	1.375	2.194				2.464		1.483			1.591							1.414			1.646	1.659			1.333																		5
GOBP_NEGATIVE_REGULATION_OF_PROTEIN_KINASE_B_SIGNALING				2.524		2.729				2.121	2.655		3.614	2.231	1.591	1.441			3.316	3.087		2.648		2.015							6.246		7.12					25	14	11	65	32	33				191	113	78
GOBP_LOCALIZATION_WITHIN_MEMBRANE				4.629	1.422	3.337				19.631	12.906	5.156	4.007	2.798	1.59				16.851	13.232	3.279	3.887	2.067	1.948	1.778			2.294		2.067	6.444	1.98	4.688					26	20		105	65	40			10	271	180	91
GOBP_NUCLEOBASE_CONTAINING_SMALL_MOLECULE_CATABOLIC_PROCESS	2.471	1.759		3.119		2.175	1.545		2.024	4.379		4.812	1.303		1.583	1.49			4.014		3.473										2.807	1.454	1.563	1.567													8	3	5
GOBP_NEUTRAL_LIPID_BIOSYNTHETIC_PROCESS				2.837		3.435	1.636			4.365		3.099	3.477	2.072	1.582				4.437	2.314	1.839	3.461	1.575	1.971
GOBP_NEGATIVE_REGULATION_OF_PROTEIN_SERINE_THREONINE_KINASE_ACTIVITY	1.827			3.639	1.539	2.161	2.349		2.959	7.67	1.456	5.949	2.054		1.575				6.127	2.236	3.387	1.792						1.363	1.458		4.224	3.994		1.532													7	5
GOBP_POSITIVE_REGULATION_OF_PROTEIN_LOCALIZATION_TO_CELL_SURFACE	3.163	2.693		5.365	5.174					7.67	6.757	1.54	2.357		1.575	5.342	6.517		10.838	10.733	1.422		1.788		2.462	2.561		6.112	6.111		3.793	3.494		1.532							4						10	9
GOBP_CELLULAR_RESPONSE_TO_RADIATION															1.575				1.361												1.841	2.001						96	61	35	226	110	116	74	38	36	514	190	324
GOBP_REGULATION_OF_RESPONSE_TO_DNA_DAMAGE_STIMULUS	1.546			1.796	1.746		1.674		1.442	8.614	9.712		5.698	4.946	1.574	2.455		2.543	11.123	8.882	2.352	4.421	3.97		2.091		1.649	2.08	1.957		3.162		3.684														4	4
GOBP_RESPONSE_TO_XENOBIOTIC_STIMULUS				4.05	2.531	1.63	2.286		2.656	16.614	17.077	1.906	11.177	12.391	1.572	1.598			20.401	16.658	3.647	7.369	7.59		1.306	1.868		2.145	3.17		8.681	1.567	8.202			1.592		33	14	19	75	30	45	24		13	160	58	102
GOBP_ISOPRENOID_BIOSYNTHETIC_PROCESS				2.368	2.903					8.589	5.763	2.413	2.09		1.562				9.361	6.866	2.181	3.077		2.058							1.813	1.533
GOBP_GLYCOSPHINGOLIPID_BIOSYNTHETIC_PROCESS				2.368	1.539					5.883	7.709		2.09		1.562				4.176	8.233		2.637		2.513							2.166	1.916						19	12		66	36	30	22		11	165	90	75
GOBP_SIGNAL_TRANSDUCTION_IN_RESPONSE_TO_DNA_DAMAGE	1.34	1.467		2.107		1.795				2.437		1.753	4.069	2.877	1.562	1.998		2.254	5.951	1.737	3.805	1.871	1.648																		5						6		5
GOBP_CELL_CELL_ADHESION_MEDIATED_BY_CADHERIN				1.397						1.944					1.562				1.546									2.514	3.023		1.65	2.769						3	3								14		11
GOBP_CELL_DEATH_IN_RESPONSE_TO_OXIDATIVE_STRESS				1.397											1.562				1.97		1.705																	10	5	5	15			8		4	38		28
GOBP_LAMELLIPODIUM_ORGANIZATION												2.169	1.431		1.562							3.598		3.303
GOBP_REGULATION_OF_PHOSPHATASE_ACTIVITY			1.436	3.399		3.278			1.539	12.802	10.812	2.422	3.201	1.932	1.554				11.027	11.755		3.808	1.689	2.234		1.663		1.442			9.561	2.291	7.627
GOBP_POSITIVE_REGULATION_OF_PROTEIN_CONTAINING_COMPLEX_ASSEMBLY	3.878	3.23		2.161	1.392		1.849	1.591		3.756	2.653	1.315	1.316		1.554				5.506	2.861	2.335	1.602		1.604				1.442			1.521	1.364		1.583	1.631
GOBP_INSULIN_SECRETION	1.429			2.928	2.291		1.583		1.473	19.606	19.28	2.453	3.385	2.167	1.551	2.194	2.699		20.587	21.51	2.007	4.598	2.284	2.375	2.087	1.868		2.19	1.85		6.021	2.549	3.464					48	29	19	111	55	56	34		15	261	132	129
GOBP_L_ALANINE_TRANSPORT					1.437				1.39	6.981	2.792	3.542	2.173		1.546				6.693	2.692	3.383	2.484		1.774				3.621	2.685		1.492	1.426						49	35		147	79	68	51	38		356	152	204
GOBP_REGULATION_OF_PROTEIN_CATABOLIC_PROCESS_IN_THE_VACUOLE				2.279	1.65					5.339	2.314	2.537			1.546				4.834	2.254	2.178	1.85		3.087							1.401													7		4	40	23	17
GOBP_PEROXISOME_FISSION				2.667	1.866					1.47		1.398			1.546				2.153		1.402											1.887															8
GOBP_ACTIN_FILAMENT_REORGANIZATION	2.755		1.931							1.377					1.546				1.704	1.385								1.743	1.503										5		16	10					28	16
GOBP_PROLINE_TRANSPORT									2.072						1.546																							13	11		25	18				6	59	26	33
GOBP_POSITIVE_REGULATION_OF_CHOLESTEROL_METABOLIC_PROCESS															1.546
GOBP_NEGATIVE_REGULATION_OF_CHOLESTEROL_STORAGE													1.864		1.546
GOBP_NEGATIVE_REGULATION_OF_PROTEIN_EXIT_FROM_ENDOPLASMIC_RETICULUM															1.546							1.324		1.745														26	12	14	49	19	30	19		12	112		86
GOBP_UNSATURATED_FATTY_ACID_BIOSYNTHETIC_PROCESS											1.338				1.546					1.317																											7	4
GOBP_ACTIVATION_OF_MAPKK_ACTIVITY															1.546
GOBP_NEGATIVE_REGULATION_OF_MULTICELLULAR_ORGANISM_GROWTH												1.398			1.546																							8	5			8				4
GOBP_LONG_CHAIN_FATTY_ACID_IMPORT_ACROSS_PLASMA_MEMBRANE		1.595											1.864		1.546							2.071												1.412		1.765													4
GOBP_NEGATIVE_REGULATION_OF_RESPONSE_TO_WOUNDING													2.719		1.546							1.324				1.389															29		23	9		4	53	36
GOBP_RESPONSE_TO_DOPAMINE	3.141	2.637		2.324	4.012					1.71		2.715			1.54				1.759		2.475							2.708	2.789		2.126	2.826															18		12
GOBP_NEGATIVE_REGULATION_OF_DNA_BINDING_TRANSCRIPTION_FACTOR_ACTIVITY											2.176				1.54				1.759	2.487																											7	5
GOBP_POSITIVE_REGULATION_OF_STRESS_ACTIVATED_PROTEIN_KINASE_SIGNALING_CASCADE	1.517			4.207	2.943	1.426				7.834	7.033	1.471	3.074	1.783	1.538				8.529	7.445	1.555	1.934		2.09				2.703	2.922		1.565			1.837				4		3							9		9
GOBP_STRESS_FIBER_ASSEMBLY	2.352	2.637		5.689	5.794					7.347		6.862	1.726		1.538		2.128		7.515	1.52	5.609	1.638			1.659	2.056		3.978	3.627		3.783	1.659	2.286								10	8				3	19		13
GOBP_RESPONSE_TO_KETONE				3.238	2.416					11.913	13.467		2.947	1.652	1.535	1.537	2.401		9.078	13.196		2.418	2.165		1.318			2.404	1.904		3.134	2.852			1.353			27	21		60	40		20		12	131	47	84
GOBP_POSITIVE_REGULATION_OF_UBIQUITIN_DEPENDENT_PROTEIN_CATABOLIC_PROCESS				1.791						5.397	1.686	3.368	1.576		1.535	1.537	1.899		4.664		3.534	1.728	1.338		1.639	1.407					1.988										3
GOBP_GENERATION_OF_PRECURSOR_METABOLITES_AND_ENERGY	3.951	3.476		6.188	5.536	1.305	2.726		5	11.91	9.496	2.573	3.577	2.42	1.526	1.48	1.533		11.214	9.78	2.009	4.296		3.802	2.029	3.741		4.757	4.957		1.647	2.312
GOBP_POSITIVE_REGULATION_OF_RESPONSE_TO_EXTERNAL_STIMULUS	2.014		3.054	13.224	1.322	13.524	3.194		2.321	59.521	65.696	4.08	12.069	14.576	1.524	2.055	2.339		68.873	71.813	5.302	12.002	12.527	1.839				1.491			33.693	2.945	36.528	2.041		3.111
GOBP_CHROMATIN_REMODELING	3.008	3.532		5.895	4.258	1.83	2.193		2.824	16.961	12.275	4.381	4.257	3.355	1.521				13.855	12.633	2.396	4.449	2.625	2.009				3.957	3.664		9.892	5.137	4.39
GOBP_POSITIVE_REGULATION_OF_ERK1_AND_ERK2_CASCADE				4.179	2.411	1.814				15.779	17.58	1.441	6.87	6.651	1.517	3.525	1.38	2.229	17.243	16.495	2.213	4.435	5.578		3.035		2.085				3.554		3.653														8		7
GOBP_DEOXYRIBONUCLEOTIDE_METABOLIC_PROCESS	1.62	1.817		2.864	2.411				2.783	5.7		7.284			1.517				4.028		4.201			1.653					1.381			1.726
GOBP_REGULATION_OF_PROTEIN_LOCALIZATION_TO_CELL_SURFACE				3.107		3.473				4.355	5.254		3.189	1.831	1.516				4.417	4.392		2.484	2.542										1.608								7	4					10	7
GOBP_RESPONSE_TO_ACID_CHEMICAL	2.571		2.222							1.546					1.516						1.313							2.818		2.225																	5
GOBP_GLUTAMATE_SECRETION	3.326	1.336	2.222												1.516									1.352				2.03		2.225
GOBP_THIOESTER_METABOLIC_PROCESS				1.623	1.343					1.65			1.431		1.515				1.485										1.714			1.332										2
GOBP_NEGATIVE_REGULATION_OF_STEROID_METABOLIC_PROCESS				3.738	4.474					21.402	27.165		7.801	7.861	1.514	1.464		1.698	23.09	26.634	1.369	3.497	2.502	1.349						1.428	13.627	1.659	13.937					2		2									4
GOBP_POSITIVE_REGULATION_OF_STRESS_FIBER_ASSEMBLY	1.73		1.664			1.705	1.436			11.089	10.992	1.422	1.843		1.514				7.824	10.031		2.755	2.637		2.859		3.479														24		21				58	54
GOBP_NEGATIVE_REGULATION_OF_DNA_BINDING										7.062	7.646		3.889	2.629	1.514		1.962		8.619	10.157		2.744		1.893							5.928	3.356	2.315														14	11
GOBP_N_GLYCAN_PROCESSING	2.184	1.35		2.409	1.569					4.453		6.575	1.546		1.514				3.426		4.785							1.385	1.89		2.673	2.819														2
GOBP_MOLTING_CYCLE							1.346			4.296	1.623	2.535	2.308		1.514				5.068	1.542	3.311	1.954	1.459								2.123		1.311													2
GOBP_GOLGI_TO_VACUOLE_TRANSPORT				1.424		1.635				3.563		2.917	1.471		1.514		1.393		3.153		2.109	2.248		1.893				1.721	2.175												13	10					22	11
GOBP_NUCLEAR_MIGRATION				2.692	1.617					3.563	4.605		1.471		1.514		1.393		3.619	5.196		1.414		1.424		1.353								1.468	1.378												4	3
GOBP_RNA_PHOSPHODIESTER_BOND_HYDROLYSIS_ENDONUCLEOLYTIC										3.548	2.502		1.547		1.514				2.861	2.458				1.757				2.072	2.448									6		4						3	18
GOBP_REGULATION_OF_RIG_I_SIGNALING_PATHWAY			1.342	1.515						1.694		2.714			1.514							3.223		3.39																2
GOBP_DIOL_METABOLIC_PROCESS													1.547		1.514	2.36	2.638					1.782		1.757	2.187	2.586																		2					4
GOBP_PROTEIN_IMPORT													2.861	1.442	1.514	1.633				1.775									1.501												7		5					7
GOBP_NEGATIVE_REGULATION_OF_ATP_METABOLIC_PROCESS				1.347											1.514																										5		5
GOBP_POTASSIUM_ION_HOMEOSTASIS									1.386						1.514																							5									24	12	12
GOBP_POSITIVE_REGULATION_OF_MRNA_CATABOLIC_PROCESS							1.731		2.232						1.514																							35	25		93	46	47	31		17	267	161	106
GOBP_POSITIVE_REGULATION_OF_CARBOHYDRATE_METABOLIC_PROCESS			1.496	5.006	3.345	1.663	1.489			9.476	8.192	1.66	3.512	2.281	1.504				11.005	7.307	2.819	2.724		1.955				1.777		2.37	4.749	1.783	3.07					64	38	26	158	73	85	56	35	21	309		245
GOBP_EXOCYTIC_PROCESS	1.427	1.71		2.504		1.663				3.216		2.326			1.504				3.29		2.066			1.536				2.362	3.067		1.856
GOBP_POSITIVE_REGULATION_OF_CELL_MORPHOGENESIS_INVOLVED_IN_DIFFERENTIATION				2.938	2.254					2.847	4.262		2.195		1.504	1.809			2.564	2.643		1.906	1.388		1.58	1.368					1.503																5		5
GOBP_MITOCHONDRIAL_TRANSPORT				1.76	1.407					1.384		1.97	1.504		1.504						2.066										1.503	1.783									14		9				25		19
GOBP_RESPONSE_TO_ELECTRICAL_STIMULUS							1.325		1.508				1.322		1.501							3.493		2.959
GOBP_POSITIVE_REGULATION_OF_SUBSTRATE_ADHESION_DEPENDENT_CELL_SPREADING	7.378	5.3	2.081	2.687	1.404	1.498	2.677		3.565	10.119	5.76	3.588	4.179	3.225	1.477	1.44	1.5		14.881	9.565	4.179	4.971	4.308	1.327				6.025	4.893	1.42	4.847	2.997	1.878	1.412				3		2
GOBP_RESPONSE_TO_MONOSACCHARIDE	2.671	1.633	1.312	3.138		2.069				3.919		2.83			1.477				4.513		3.981							1.698	2.157		1.708	1.596		1.452		1.523		27		15	66	30	36	24		13	174	90	84
GOBP_NUCLEOTIDE_BINDING_DOMAIN_LEUCINE_RICH_REPEAT_CONTAINING_RECEPTOR_SIGNALING_PATHWAY			1.312							3.919	3.859		1.429		1.477				3.489	3.178		2.195		1.857							1.323			1.452									3				5
GOBP_RESPONSE_TO_TESTOSTERONE							1.371			3.097	4.372		2.027		1.477				2.662	3.59		2.986	1.308	1.813				1.363		1.39	2.364		1.574								6
GOBP_NEGATIVE_REGULATION_OF_ORGANELLE_ASSEMBLY	1.337	1.317					1.901		1.92	2.193	1.919				1.477		1.663		1.846	2.957				1.327	2.02	1.604						1.503		1.715	1.526
GOBP_HISTONE_H3_K4_METHYLATION				1.97	1.499					2.193		1.573			1.477				1.846					1.327							1.419	2.027															8	5
GOBP_REGULATION_OF_PROTEIN_LOCALIZATION_TO_CELL_PERIPHERY				1.97	2.027				1.92	2.193	3.021		3.097	1.792	1.477				1.49	2.957		2.986		3.039				1.363			1.419																5	4
GOBP_POSITIVE_REGULATION_OF_CELL_SUBSTRATE_ADHESION		2.028		4.037		3.821				10.593	6.797	3.092	1.644		1.472				7.603	5.506	1.974	5.166	2.242	2.854					1.695		2.086	1.959											4				11		7
GOBP_REGULATION_OF_EPIDERMAL_GROWTH_FACTOR_ACTIVATED_RECEPTOR_ACTIVITY	3.293	4.539		3.613	1.612	2.028	1.944		2.043	6.959	1.506	5.125			1.472		1.635		4.185	2.041	1.974	2.167		2.417		1.574		3.238	4.311					1.408							37	16	21				98	49	49
GOBP_CELLULAR_MODIFIED_AMINO_ACID_METABOLIC_PROCESS					1.385					2.152	2.117		1.322		1.463				1.362	1.538											2.643	1.948										2						3
GOBP_POSITIVE_REGULATION_OF_POSTTRANSCRIPTIONAL_GENE_SILENCING	1.682			2.855	4.288					1.721					1.463		1.359					4.12	2.339	1.757	1.472	1.324		2.418	1.994		1.523	2.629
GOBP_REGULATION_OF_MICROTUBULE_CYTOSKELETON_ORGANIZATION	2.112		1.656	5.075		5.746	2.256		2.336	16.993	8.069	6.801	2.766	1.615	1.447	1.414		1.665	13.005	6.36	5.148	1.869	1.41								1.784		1.543					22	18		71	40	31	24		14	135	53	82
GOBP_CALCIUM_MEDIATED_SIGNALING				4.92	2.418	2.366				14.885	11.102	3.266	2.313		1.447		1.826		12.113	12.216	1.433	4.737		4.807	1.911	2.206		2.356		2.375	6.154	5.432															5
GOBP_CYTOPLASM_ORGANIZATION	1.52		1.514							7.67	2.412	4.694			1.447				6.707	2.499	3.698									1.317		1.788						2	2
GOBP_REGULATION_OF_HIPPO_SIGNALING	3.353	1.559	2.063	2.342		2.011				5.918		5.584	1.302		1.447				5.42		4.428	2.699		2.135				1.602			2.594	1.603
GOBP_SURFACTANT_HOMEOSTASIS										2.052	2.383		3.49	2.144	1.447				2.072	3.098		2.337		1.692							2.297		1.938					44			190	88	102	40		17	576	363	213
GOBP_RECEPTOR_MEDIATED_ENDOCYTOSIS										1.56			2.043		1.447				1.576																			79	56		182	87	95	68		34	493	259	234
GOBP_POSITIVE_REGULATION_OF_CELL_CELL_ADHESION_MEDIATED_BY_CADHERIN													1.726		1.447									1.645							2.753		1.829
GOBP_POSITIVE_REGULATION_OF_INTERLEUKIN_13_PRODUCTION															1.447																															2
GOBP_PORE_COMPLEX_ASSEMBLY															1.447																										10	4	6				10		7
GOBP_PROTEIN_FOLDING_IN_ENDOPLASMIC_RETICULUM															1.447				1.309																												11
GOBP_REGULATION_OF_HISTONE_H3_K9_METHYLATION													2.51		1.447							1.927		2.534																			2
GOBP_CHOLESTEROL_STORAGE			1.315										2.725	1.396	1.447							2.337	2.174								1.668		1.938								4	3
GOBP_MAGNESIUM_ION_HOMEOSTASIS													1.472		1.447																							5		3							19	8	11
GOBP_POSITIVE_REGULATION_OF_REPRODUCTIVE_PROCESS													1.726		1.447							1.927		1.645																				3		3
GOBP_DNA_REPLICATION_INDEPENDENT_NUCLEOSOME_ORGANIZATION													1.438		1.447							2.628		2.849																				4		4	14		12
GOBP_RESPONSE_TO_CATECHOLAMINE				2.554		3.173				7.991	13.918		3.708	2.544	1.446	3.365	1.902	1.499	9.625	15.848		2.143	1.988		2.498		1.715														5
GOBP_REGULATION_OF_PROTEIN_TYROSINE_KINASE_ACTIVITY				1.398						1.505	1.885				1.444		1.399		2.023	2.149																					10		9			4	20	10
GOBP_REGULATION_OF_EPITHELIAL_CELL_APOPTOTIC_PROCESS	4.947	3.9	1.318	3.818	3.825		2.035		1.76	8.3	2.018	5.556			1.442		1.608		6.314	1.608	4.269	3.28	1.933	1.534	1.537	1.544		3.978	4.239		2.35	3.78		1.751										2			6	3
GOBP_NEGATIVE_REGULATION_OF_LIPID_LOCALIZATION		1.478													1.442																1.988	1.794															21	15
GOBP_ESTABLISHMENT_OF_TISSUE_POLARITY									1.481						1.44									1.425				1.439																			6	4
GOBP_REACTIVE_OXYGEN_SPECIES_BIOSYNTHETIC_PROCESS				3.106		3.737	1.912		1.468	16.54	15.716	2.051	3.231	2.116	1.431				13.459	15.404		4.55	1.779	2.791	1.892						11.068	1.916	9.973					9		6							31	20
GOBP_RECEPTOR_METABOLIC_PROCESS	3.235	1.997	1.475		2.347					3.909	4.047				1.431				3.665	3.47				1.619				3.845	3.52		2.031			1.788				19	14		61	31	30				118	38	80
GOBP_NEGATIVE_REGULATION_OF_PROTEIN_CONTAINING_COMPLEX_ASSEMBLY	1.502		1.499				1.328			11.388	4.92	5.149			1.43	1.329			9.193	4.745	3.563	3.351		2.413							1.961	2.458									49	36					168	142
GOBP_CELL_CYCLE_PHASE_TRANSITION	1.577	1.789		3.98	2.393	1.651	1.35	1.337		10.615	8.428	2.286	2.607	1.453	1.425				7.338	6.504	1.406	5.166	1.91	3.231				1.846	2.019		4.586	3.228	1.478														32	14	18
GOBP_REGULATION_OF_MICROTUBULE_POLYMERIZATION_OR_DEPOLYMERIZATION	3.585	3.06		11.343	7.182	3.836	3.155		3.711	57.26	64.405	3.97	24.833	34.596	1.42	10.633	6.433	3.785	67.133	78.601	3.325	17.168	18.386	2.278	6.904	2.824	3.544	5.47	3.049	2.526	16.643	3.579	13.848	1.686		1.303		11			25	14		11		5	69	41
GOBP_REGULATION_OF_NEUROTRANSMITTER_RECEPTOR_ACTIVITY				2.355		1.97				10.847	7.853	2.511			1.42		1.366		5.12	6.327		2.582		3.361	2.84	2.969				1.624	3.441	2.142	1.435								18	8	10				36	23
GOBP_LIPID_EXPORT_FROM_CELL	3.671	3.46								7.096		10.229			1.42				5.826		8.711							2.89	3.839		1.827	2.25																	3
GOBP_COLLAGEN_METABOLIC_PROCESS	1.382			2.355		1.579				2.941		3.759	1.405		1.42						1.333	4.048		3.361				2.293	2.272					3.153	1.536	1.728					19	8	11	5					15
GOBP_PEPTIDYL_GLUTAMIC_ACID_MODIFICATION	1.641				1.89				1.348	5.682		6.722			1.416				3.65		4.379	2.018		1.705							1.982	2.563											4
GOBP_STEROL_HOMEOSTASIS										1.627		1.887			1.416						1.48	2.018		1.705														2		2				3	2
GOBP_NEGATIVE_REGULATION_OF_CELL_GROWTH				2.046	2.022		2.017		3.236	4.662		6.078			1.409				3.705		4.935			1.343								1.548		1.413		1.496		37	22	15	81	45	36	24			249	140	109
GOBP_CELL_CYCLE_G1_S_PHASE_TRANSITION				4.495		3.85	1.425		1.948	15.197	3.024	10.762	1.343		1.4	1.348			11.294	3.598	6.379	5.497	2.261	3.163				2.619	2.009		4.099	3.711
GOBP_REGULATION_OF_CELL_ACTIVATION													1.494		1.395				1.676		1.895																										5	3
GOBP_FATTY_ACID_DERIVATIVE_METABOLIC_PROCESS	2.271	1.645							1.92	2.202		2.456			1.391				1.967			1.437	1.32					3.627	2.252	1.613	1.385	1.683										3
GOBP_REGULATION_OF_ERBB_SIGNALING_PATHWAY			1.448	1.944	2.127					2.202		2.456	2.019		1.391	1.335	1.818		1.452			1.769		1.837							2.465	2.598						7	5		11						24		20
GOBP_RNA_PHOSPHODIESTER_BOND_HYDROLYSIS	2.945	2.494		3.24	3.739					6.912	2.316	3.926			1.389	1.726	1.578		9.893	3.054	5.574	2.344	1.472					3.206	2.666		2.271	3.694
GOBP_REGULATION_OF_CELL_MATRIX_ADHESION				6.166	3.255	2.657	1.785		1.702	15.166	16.315	1.464	8.516	9.056	1.386				16.088	13.792	2.597	5.19	3.879	1.66	2.199			2.581		4.34	8.807	1.377	8.713														14		9
GOBP_POSITIVE_REGULATION_OF_DNA_BINDING_TRANSCRIPTION_FACTOR_ACTIVITY	2.202	3.085		3.821	1.891	1.934				6.923	1.689	4.813			1.386	1.451	2.491		5.755	1.612	3.788			1.579		2.433		2.566	2.181		2.291	2.69						12	7		31	13	18			6	59		51
GOBP_NEGATIVE_REGULATION_OF_PEPTIDYL_THREONINE_PHOSPHORYLATION										2.447	5.78				1.385	2.194	1.671		2.471	4.701					1.375	1.614															24	17					69	48	21
GOBP_LINOLEIC_ACID_METABOLIC_PROCESS	1.416									2.447	2.278		1.401		1.385				1.458						1.375	2.436		2.917	2.345			1.797												4		2	10	5
GOBP_CELLULAR_RESPONSE_TO_ACID_CHEMICAL	1.416	1.89								1.914			1.401		1.385				1.458			2.236		1.632				1.974	1.436									4		4							12		11
GOBP_POSITIVE_REGULATION_OF_MESENCHYMAL_CELL_PROLIFERATION										1.44		2.418			1.385						1.857																										8
GOBP_REGULATION_OF_ACTIN_FILAMENT_LENGTH						1.445						1.831			1.385						1.347																	50	33		147	81	66	50		24	333	134	199
GOBP_REGULATION_OF_CELL_CELL_ADHESION_MEDIATED_BY_CADHERIN									1.589						1.385														1.436			1.797
GOBP_REGULATION_OF_TRIGLYCERIDE_BIOSYNTHETIC_PROCESS															1.385																																5	4
GOBP_PROTEIN_HOMOTETRAMERIZATION	2.113	1.876				1.525	1.664		1.455	2.934	2.741		1.5		1.378	3.158	3.42		1.675	2.212		1.518		1.381	3.422	3.391					1.829																		4
GOBP_POSITIVE_REGULATION_OF_RESPONSE_TO_CYTOKINE_STIMULUS				4.021	2.541	1.502				3.073	1.616	1.454	4.126	3.127	1.377				4.064	2.449	1.506	2.506	1.414	1.322														15	12		29	18					48	16	32
GOBP_ICOSANOID_BIOSYNTHETIC_PROCESS	1.447									3.073	2.04		2.509	1.357	1.377				4.064	1.566	2.245		1.414					2.266		1.913	1.579							5	5								11		8
GOBP_REGULATION_OF_ANION_TRANSMEMBRANE_TRANSPORT													1.672		1.377				1.661									1.635	1.42													2
GOBP_PROXIMAL_DISTAL_PATTERN_FORMATION				2.516		1.916	1.36			5.898	3.753	1.978			1.375				5.595	3.631	1.813	2.906		1.883					1.306		4.668	4.211		1.517		1.47										2
GOBP_RETINOIC_ACID_RECEPTOR_SIGNALING_PATHWAY				2.097	1.32					3.427		2.832			1.37				1.95		2.343	4.636		4.628																				2		2
GOBP_PURINERGIC_NUCLEOTIDE_RECEPTOR_SIGNALING_PATHWAY						1.455			1.328			1.384			1.37				1.95		1.407																				6
GOBP_NUCLEOTIDE_TRANSPORT	1.604	1.521							1.328			1.803			1.37						1.845											1.319
GOBP_REGULATION_OF_MEGAKARYOCYTE_DIFFERENTIATION		1.521													1.37				1.549			1.946		2.262																				2	2
GOBP_POSITIVE_REGULATION_OF_APOPTOTIC_SIGNALING_PATHWAY				6.118	3.819	2.222	2.978		4.093	23.56	20.247	3.848	2.902	1.876	1.369	2.551	1.634		20.514	19.764	2.535	3.031	1.995	1.353				1.497			7.952	2.603	5.422	2.289		2.208								5	4		10		9
GOBP_STEM_CELL_DIFFERENTIATION				5.154	1.312	3.957				14.011	15.91				1.369	1.319	2.952		15.827	17.555		1.735		1.81	1.453	2.27					1.354	1.659															14		9
GOBP_REGULATION_OF_SECONDARY_METABOLIC_PROCESS					1.538		1.495		1.442	7.263	3.89	2.828	2.06		1.369				6.068	3.333	2.35	3.492	1.365	2.28
GOBP_RESPONSE_TO_ETHANOL				4.654	3.178	1.578				5.921	5.879		4.347	3.564	1.369				3.431	3.76		2.692	2.135			1.514			1.637		5.811	2.241	3.578								37		26				56	23	33
GOBP_OPIOID_RECEPTOR_SIGNALING_PATHWAY				2.252	2.494					1.914	1.322		1.86		1.363				1.94	1.706		2.224	1.746									2.486
GOBP_ADHERENS_JUNCTION_ASSEMBLY										1.914		2.664			1.363				1.94		2.259	2.224		1.691				1.916	1.633
GOBP_NEGATIVE_REGULATION_OF_PATHWAY_RESTRICTED_SMAD_PROTEIN_PHOSPHORYLATION				1.575	2.574					1.704	1.847				1.363				2.388	1.819																							3
GOBP_MICROTUBULE_SEVERING									1.948						1.363																										23		15	10		5	52		42
GOBP_AV_NODE_CELL_TO_BUNDLE_OF_HIS_CELL_COMMUNICATION													2.339		1.363							1.807																		2	4	3
GOBP_MITOTIC_CELL_CYCLE															1.363																										17	14					43	21	22
GOBP_REGULATION_OF_STEROL_TRANSPORT	6.546	4.769	1.942	17.931	11.527	5.798	3.661		4.701	100	100	11.529	34.306	51.567	1.36	15.732	7.61	7.012	100	100	11.16	24.694	31.93	1.68	10.909	4.529	5.375	11.387	6.88	4.009	32.265	8.771	23.313	2.077	1.387							19		14		10	83	33	50
GOBP_CILIUM_OR_FLAGELLUM_DEPENDENT_CELL_MOTILITY				1.412						1.571					1.354				2.196		1.487																	26	18		95	37	58				261	169	92
GOBP_PROTEIN_K63_LINKED_UBIQUITINATION	1.738	2.459								3.585		6.524	1.484		1.352	1.736		1.507	4.024		6.81	1.424		1.542	1.795		2.84											47	33		134	67	67	29			324	156	168
GOBP_EXTRINSIC_APOPTOTIC_SIGNALING_PATHWAY_VIA_DEATH_DOMAIN_RECEPTORS										3.397		2.513			1.349				3.013		2.182										1.946	2.482									8
GOBP_REGULATION_OF_ALTERNATIVE_MRNA_SPLICING_VIA_SPLICEOSOME										2.962	3.531		3.465	2.421	1.349	2.057	1.829		3.453	2.893		2.449	1.891		2.894	3.931					2.389		3.415													2
GOBP_POSITIVE_REGULATION_OF_NOTCH_SIGNALING_PATHWAY				2.845	1.949					2.962	5.479		3.465	2.421	1.349				3.927	6.076		1.595	1.387		1.397						1.946	1.946															7
GOBP_REGULATION_OF_RHO_PROTEIN_SIGNAL_TRANSDUCTION		1.612		1.865	1.636					6.083	3.34	2.341	2.306		1.346				3.106	1.961		2.447	1.709		1.796			1.667	2.212		1.995		1.37					15	11		27	17					60	25	35
GOBP_RESPONSE_TO_CARBOHYDRATE	1.723	2.141		1.552	2.068		1.394			3.795		3.096			1.346	1.639	1.777		1.589			2.873		2.689				2.856	3.698		3.77	4.254															22	12
GOBP_ADENYLATE_CYCLASE_ACTIVATING_G_PROTEIN_COUPLED_RECEPTOR_SIGNALING_PATHWAY	7.081	5.357	1.851	2.501	1.359	1.385	2.286		3.231	11.184	7.7	3.098	3.548	2.713	1.338	1.353	1.592		16.992	12.868	3.647	4.725	4.185					5.394	4.404	1.305	5.832	4.059	1.818					46	29	17	114	38	76	43	23	20	258	116	142
GOBP_GPI_ANCHOR_METABOLIC_PROCESS															1.332							1.57		1.562
GOBP_PROTEIN_DEMETHYLATION				1.552		1.946				6.71		8.039	1.594		1.331				5.239		6.379	1.881																									10	5
GOBP_POSITIVE_REGULATION_OF_CYTOSOLIC_CALCIUM_ION_CONCENTRATION_INVOLVED_IN_PHOSPHOLIPASE_C_ACTIVATING_G_PROTEIN_COUPLED_SIGNALING_PATHWAY										4.481		7.119			1.331				1.846		3.393	2.436		3.666														8	7		23	12	11				44	18	26
GOBP_POSITIVE_REGULATION_OF_TRANSCRIPTION_FROM_RNA_POLYMERASE_II_PROMOTER_INVOLVED_IN_CELLULAR_RESPONSE_TO_CHEMICAL_STIMULUS										2.867	4.585		1.334		1.331				2.304	3.631								2.851	2.297
GOBP_POSITIVE_REGULATION_OF_CATION_CHANNEL_ACTIVITY	1.383									2.279	2.886		1.334		1.331				2.304	2.838		1.553		1.572																		3
GOBP_INTERLEUKIN_4_PRODUCTION				4.608	4.899								3.256	2.144	1.331				2.27		1.346										2.389	1.8						45	27	18	82	39	43	36	23	13	169		122
GOBP_KERATAN_SULFATE_METABOLIC_PROCESS							1.592		2.125						1.331									1.617														3	2									4
GOBP_REGULATION_OF_FATTY_ACID_OXIDATION															1.331							1.414
GOBP_VITAMIN_D_METABOLIC_PROCESS	1.571														1.331	1.497					1.346	1.881		1.617				3.151	2.789				1.323					2	2									3
GOBP_CAMP_METABOLIC_PROCESS															1.331			1.327																							61	32	29	23		10	165	91	74
GOBP_EXTRACELLULAR_VESICLE_BIOGENESIS												1.723			1.331				1.79		2.979																							2
GOBP_PHOSPHOLIPID_DEPHOSPHORYLATION				2.187		1.431				5.892	5.39				1.329				4.712	3.861		1.303								1.343		1.865						13	11		18	15					55		44
GOBP_ESTABLISHMENT_OR_MAINTENANCE_OF_BIPOLAR_CELL_POLARITY				1.379		2.329				2.748		2.767	1.762		1.329				2.806		3.329	1.454																									12		8
GOBP_REGULATION_OF_REACTIVE_OXYGEN_SPECIES_BIOSYNTHETIC_PROCESS					1.386					2.599		2.116	2.25		1.329				1.854		1.762	3.903	1.711	2.178							1.66	1.381		1.613	1.466												49		38
GOBP_POSITIVE_REGULATION_OF_NUCLEOTIDE_METABOLIC_PROCESS	2.05	1.335		2.9	4.344		1.623		1.431	2.397		2.767			1.329						1.441							1.909	2.469		3.034	3.028									38	21					126	73	53
GOBP_REGULATION_OF_COAGULATION					1.386		1.773		2.641						1.329							1.303		1.653																						2	5
GOBP_PEPTIDYL_LYSINE_TRIMETHYLATION															1.329				1.514												5.262	3.089	1.994
GOBP_PYRIMIDINE_CONTAINING_COMPOUND_METABOLIC_PROCESS	2.851	1.875		1.663	2.562					2.517	1.847				1.328				2.02	1.461		1.565		2.191				2.507	2.607		2.153	1.341
GOBP_NEGATIVE_REGULATION_OF_BINDING				2.556		2.763	1.778		1.875	5.938	4.885	1.381	3.088	2.082	1.323				6.06	5.34		4.867		3.762							2.332		3.392	1.422		2.271
GOBP_POSITIVE_REGULATION_OF_ESTABLISHMENT_OF_PROTEIN_LOCALIZATION_TO_MITOCHONDRION				2.314		2.94	1.934		2.317	3.733		6.308			1.32				2.513		4.577																					3					6	5
GOBP_TYPE_I_INTERFERON_PRODUCTION				2.066			2.07		1.551	14.428		13.575	1.312		1.317				13.333	2.279	9.965	1.749		2.191							3.53	3.532		1.884	1.659						5						8
GOBP_DNA_METABOLIC_PROCESS	1.37		1.419	1.877	1.811					7.817	7.949		4.178	3.468	1.314				8.001	7.745		2.585	2.075					4.38	2.133	2.457	3.254		3.477								3
GOBP_PURINE_DEOXYRIBONUCLEOSIDE_TRIPHOSPHATE_CATABOLIC_PROCESS	4.655	1.784	3.171	16.994	5.55	10.366	4.752		5.222	89.8	77.353	14.146	33.63	50.482	1.309	12.884	5.409	6.509	100	81.044	17.52	27.85	29.812	3.512	8.872	5.373	3.072	10.007	2.991	7.259	35.109	2.23	42.1			1.496		10	7		19	12		8		6	42	20	22
GOBP_CELLULAR_GLUCOSE_HOMEOSTASIS	2.027	1.633		9.506	6.847	2.674	3.279		2.985	34.403	26.18	7.055	4.329	3.869	1.309	1.998	1.647		32.667	28.892	4.741	5.284	2.913	2.449	2.316	1.868		2.71	2.724		12.746	6.641	5.448	2.731	1.659	1.331								5	5
GOBP_REGULATION_OF_ESTABLISHMENT_OF_PROTEIN_LOCALIZATION_TO_MITOCHONDRION				2.931	3.719					24.982	27.196	2.116	13.257	16.495	1.309	3.859		4.825	30.484	28.089	3.822	7.481	8.834		2.944	1.689	1.305	1.344			10.644	2.548	8.534						3										8
GOBP_AUTOPHAGOSOME_LYSOSOME_FUSION	4.843	3.257	1.7	2.556		2.161	2.349		3.665	9.582	6.224	2.86	3.027	2.098	1.309				14.256	8.841	4.117	3.904	3.128					2.75	2.477		4.224	3.025	1.374								26	15	11				36	15	21
GOBP_GLUCOSE_IMPORT_IN_RESPONSE_TO_INSULIN_STIMULUS	3.677	3.257		5.365	4.606					9.084	4.739	3.521			1.309	3.247	3.747		11.923	6.563	4.117	3.489	2.184	1.529	1.436			3.325	3.099		2.987	3.994		1.903	1.82						7	5						9
GOBP_REGULATION_OF_CHROMOSOME_ORGANIZATION		1.816			1.955					8.757	6.695	1.948	1.726		1.309	3.012	2.627		11.004	6.552	3.249	1.769		1.694	3.272	4.887						1.528
GOBP_ERBB_SIGNALING_PATHWAY				1.351						6.329	10.587		3.419	2.477	1.309	1.995	2.038		6.439	10.386		2.581	1.99		2.718	2.572					1.71
GOBP_UMP_CATABOLIC_PROCESS	1.546	1.816					1.603		2.073	2.006		1.343			1.309				1.489			1.426									5.249	4.946									4	3
GOBP_COMMON_PARTNER_SMAD_PROTEIN_PHOSPHORYLATION	2.568	1.816							2.073	2.006		2.313			1.309									2.14																							16
GOBP_L_ARGININE_IMPORT_ACROSS_PLASMA_MEMBRANE	1.546	1.816		1.663	1.533					1.455	1.386				1.309				1.759	1.335															1.641
GOBP_REGULATION_OF_BINDING				3.068		3.77									1.309																		1.563
GOBP_NEGATIVE_REGULATION_OF_RIBOSOME_BIOGENESIS						1.316									1.309																										14		9				30		23
GOBP_NEGATIVE_REGULATION_OF_MITOPHAGY				1.893		1.316									1.309																		1.563					3	2										5
GOBP_DOLICHOL_METABOLIC_PROCESS						1.316							1.928		1.309	1.351	1.899																					50	28	22	150	75	75	33		15	437	242	195
GOBP_REGULATION_OF_NADP_METABOLIC_PROCESS						1.316									1.309																										13		10				20	12
GOBP_FRUCTOSE_2_6_BISPHOSPHATE_METABOLIC_PROCESS						1.316							1.928		1.309	1.351	1.899																	1.817		2.168					28	18					59	44
GOBP_MEMBRANE_DEPOLARIZATION_DURING_SA_NODE_CELL_ACTION_POTENTIAL						1.316									1.309																												2
GOBP_PIRNA_BIOSYNTHETIC_PROCESS				3.068	1.539	1.316									1.309																																5
GOBP_VESICLE_CYTOSKELETAL_TRAFFICKING						1.316									1.309																							15	13		41	25					99	56	43
GOBP_HISTONE_H3_K23_ACETYLATION															1.309									1.445																									5
GOBP_HISTONE_H3_K27_DEMETHYLATION					1.539										1.309							2.102		2.562																		4
GOBP_POSITIVE_REGULATION_OF_ALKALINE_PHOSPHATASE_ACTIVITY					1.539										1.309
GOBP_LEUCINE_IMPORT_ACROSS_PLASMA_MEMBRANE															1.309									1.445				3.664	2.418
GOBP_NEGATIVE_REGULATION_OF_GLUTAMATE_SECRETION															1.309
GOBP_POSITIVE_REGULATION_OF_TRANSCRIPTION_FROM_RNA_POLYMERASE_II_PROMOTER_IN_RESPONSE_TO_OXIDATIVE_STRESS															1.309									1.445																	8						17		12
GOBP_PROTEIN_LOCALIZATION_TO_BICELLULAR_TIGHT_JUNCTION															1.309									1.445														2
GOBP_POSITIVE_REGULATION_OF_ER_TO_GOLGI_VESICLE_MEDIATED_TRANSPORT	1.719	2.06									2.176				1.309					2.154											3.336	4.22						22	14		56	34					115	41	74
GOBP_PROTEIN_K29_LINKED_DEUBIQUITINATION															1.309									1.445								1.563								6	17						49	24	25
GOBP_REGULATION_OF_SERINE_C_PALMITOYLTRANSFERASE_ACTIVITY															1.309	1.351	1.899									1.837															4						8		5
GOBP_HISTONE_H3_K4_DEMETHYLATION_TRIMETHYL_H3_K4_SPECIFIC															1.309							2.102		2.562														7		4	13	8					39	25
GOBP_GLUTATHIONE_TRANSMEMBRANE_TRANSPORT															1.309																							13	10		24		15	8		5	62		49
GOBP_PURINE_DEOXYRIBONUCLEOSIDE_MONOPHOSPHATE_METABOLIC_PROCESS															1.309																											3					9		7
GOBP_CELLULAR_RESPONSE_TO_VASCULAR_ENDOTHELIAL_GROWTH_FACTOR_STIMULUS													1.928		1.309																							10	7								28	11	17
GOBP_UBIQUITIN_DEPENDENT_GLYCOPROTEIN_ERAD_PATHWAY					1.539										1.309																2.084	2.716									5	3
GOBP_NEGATIVE_REGULATION_OF_TRANSLATIONAL_ELONGATION															1.309									1.445
GOBP_ACTIVATION_OF_GTPASE_ACTIVITY															1.309	2.418	3.282									1.837						1.563									13					3	43		34
GOBP_INTERMEMBRANE_LIPID_TRANSFER	1.569	2.118		3.094	3.549		1.311			3.545	6.093		5.027	4.58	1.308	2.012	1.318		4.361	6.501		4.518	2.377	2.164				2.76	2.981		2.291	1.388							4								26	17
GOBP_NEGATIVE_CHEMOTAXIS	1.714	1.789		3.757	4.551					5.054	3.851	1.303	1.36		1.306	1.497	2.14		4.536	3.765				1.618	1.325	2.812		2.586	2.33		2.055	2.392						4									11		7
GOBP_HIPPO_SIGNALING				2.612		2.412				4.468	2.117	2.042	1.746		1.306				5.132	2.573	2.109														1.451			10	8		18	13					40	24
GOBP_NUCLEOSIDE_CATABOLIC_PROCESS							1.74		2.61	4.468		6.853			1.306				2.97		4.854																		8
GOBP_REGULATION_OF_MEMBRANE_REPOLARIZATION	2.427	2.095		2.256	2.416					6.898	8.291		1.915		1.304				7.009	6.576		3.36	2.396					1.576		1.867	2.282	2.985									15	9		7		4
GOBP_POSITIVE_REGULATION_OF_SMOOTHENED_SIGNALING_PATHWAY				1.498	1.755					4.272	3.012		1.535		1.304				3.702	2.951					1.302						1.321										12						23	13
GOBP_NEGATIVE_REGULATION_OF_FATTY_ACID_METABOLIC_PROCESS		1.522		1.492	1.437					4.079	5.272		2.805	1.766	1.304				6.372	5.151	1.365										4.493	1.881	2.636																4
GOBP_VERY_LONG_CHAIN_FATTY_ACID_METABOLIC_PROCESS										3.658	1.35	2.101			1.304				4.328		3.261				1.302					1.493											11	6						8
GOBP_CELLULAR_METABOLIC_COMPOUND_SALVAGE				1.498		1.89				2.584	1.35		2.006		1.304				2.624	2.333		1.361																								2	5		5
GOBP_HISTONE_H3_K9_METHYLATION	1.536	1.468					1.56		2.092	2.125		3.18			1.304				1.742		3.261							1.52	1.872									5	5
GOBP_ANION_HOMEOSTASIS							1.425		1.592	1.435					1.304							1.516									2.755	1.881
GOBP_POSITIVE_REGULATION_OF_CYCLIN_DEPENDENT_PROTEIN_KINASE_ACTIVITY						1.373									1.304																							10	7		27	15	12	10		7	53	37
GOBP_REGULATION_OF_PROTEIN_IMPORT			1.66										2.006		1.304	1.456			1.379	1.795		1.361			1.302
GOBP_ACTIN_FILAMENT_DEPOLYMERIZATION															1.304							1.361						1.52													5		4	3		3	7
GOBP_REGULATION_OF_DNA_DAMAGE_RESPONSE_SIGNAL_TRANSDUCTION_BY_P53_CLASS_MEDIATOR	2.168		3.297										2.006		1.304	2.009		1.499	1.379			2.966	1.513	1.571							2.908		4.24	1.305								2
GOBP_CDP_DIACYLGLYCEROL_BIOSYNTHETIC_PROCESS										2.867	2.512		1.5		1.303				2.153	1.704																					7			4	4
GOBP_INTESTINAL_EPITHELIAL_CELL_DEVELOPMENT										2.138		1.614	1.5		1.303				2.153
GOBP_REGULATION_OF_GLUTAMATE_SECRETION	1.865	1.438								1.535		2.302			1.303									1.478														83	56	27	205	109	96	74		42	511	227	284
GOBP_NUCLEOSIDE_MONOPHOSPHATE_CATABOLIC_PROCESS							2.768	1.753		1.535					1.303				2.153		1.624																										18
GOBP_HOMOCYSTEINE_METABOLIC_PROCESS				1.471						1.535	1.73		1.5		1.303																							4	4			5					14		12
GOBP_POLY_N_ACETYLLACTOSAMINE_METABOLIC_PROCESS				2.145		2.059					1.73		1.5		1.303				2.153	2.477				1.478									1.655														7	4
GOBP_ACTIVATION_OF_TRANSMEMBRANE_RECEPTOR_PROTEIN_TYROSINE_KINASE_ACTIVITY															1.303									1.478				1.497																			22	13
GOBP_CELLULAR_RESPONSE_TO_MANGANESE_ION															1.303									1.478																		4					14		11
GOBP_POLYAMINE_BIOSYNTHETIC_PROCESS				2.145	1.598								1.5		1.303																										9			4			16		12
GOBP_FAT_SOLUBLE_VITAMIN_BIOSYNTHETIC_PROCESS	1.865	2.376													1.303							1.702		1.478				2.483	2.871
GOBP_NEGATIVE_REGULATION_OF_PROTEIN_LOCALIZATION_TO_CELL_SURFACE															1.303																																12		9
GOBP_CHEMICAL_HOMEOSTASIS_WITHIN_A_TISSUE					1.598										1.303							1.702																										3
GOBP_CELLULAR_POTASSIUM_ION_HOMEOSTASIS													1.5		1.303				1.545																						9	5					21	17
GOBP_OXIDATIVE_PHOSPHORYLATION									1.895						1.303							1.702		1.478																	12	8					20	13
GOBP_MITOCHONDRIAL_TRANSLATIONAL_TERMINATION	1.366		1.937	13.784	4.19	8.887				99.06	100	3.353	11.105	16.249		11.973	9.845	2.577	89.352	100	3.445	8.956	10.883		17.914	19.79	1.842	1.768		1.751	69.928	5.057	77.643														5		3
GOBP_MITOCHONDRIAL_TRANSMEMBRANE_TRANSPORT			1.375	10.32	4.107	5.581				85.653	100		11.922	18.121		13.074	11.238	2.517	80.571	100		8.925	10.617		19.903	21.643	2.094	2.085		2.212	70.871	2.891	85.382					12			30	14	16	15	11		76	35	41
GOBP_NCRNA_METABOLIC_PROCESS				6.437	9.781					59.207	98.159		17.14	33.068		6.387	2.169	4.059	48.315	71.949		14.561	18.263		12.65	9.683	3.008			1.588	42.108		62.771						5
GOBP_NUCLEOSIDE_PHOSPHATE_BIOSYNTHETIC_PROCESS	1.873		2.743	15.166	4.881	9.29	2.695		3.762	58.281	45.112	11.349	27.254	40.356		11.011	5.218	5.097	69.985	51.033	14.554	18.065	19.741	2.191	7.181	4.334	2.572	1.75		1.328	27.643		36.07					32		19	72	30	42	24		9	191	98	93
GOBP_RIBOSOME_BIOGENESIS				10.666	14.418					57.599	75.561	1.525	24.226	40.34		6.29		6.255	52.691	58.054	3.504	21.091	20.854	3.191	10.417	4.074	5.349			1.529	23.384		36.237	1.483		3.271
GOBP_NUCLEOSIDE_TRIPHOSPHATE_BIOSYNTHETIC_PROCESS				11.402	5.328	5.308				51.819	72.947		25.825	39.502		10.873	1.669	9.551	57.883	70.62	2.31	15.072	25.686		11.908	2.407	8.632				17.464		21.19														13	9
GOBP_NADH_DEHYDROGENASE_COMPLEX_ASSEMBLY				10.49	3.74	6.1				51.101	65.344	1.727	21.895	33.428		8.274	2.116	6.021	60.085	66.531	3.648	11.022	22.163		7.219	1.324	6.024				18.763	1.997	20.176									5						7
GOBP_RNA_PROCESSING				8.617	11.164					51.101	63.48	1.86	20.697	37.208		5.031		5.694	45.176	47.804	3.507	20.102	20.828	2.626	9.392	3.203	5.349			1.83	19.106		31.85			2.552											21	9	12
GOBP_NCRNA_PROCESSING				5.189	8.514					47.409	79.649		13.448	27.793		4.589		4.116	32.721	52.486		15.249	17.236	1.606	9.555	6.973	2.478			2.279	26.494		42.956			1.86											8	6
GOBP_ELECTRON_TRANSPORT_CHAIN	1.786	2.962		14.847	5.901	7.733	5.262	4.526		46.657	11.326	28.864	4.25	4.162		7.743	2.41	5.087	52.961	13.695	31.313	3.053	2.259		5.95		6.072				10.059	3.834	6.006	2.59	2.909						3		3				5		4
GOBP_CELL_CYCLE_G2_M_PHASE_TRANSITION				4.69	1.769	3.004				42.07	70.562		7.866	10.066		2.551	3.095		35.077	58.502		8.739	8.054	2.015	6.695	9.276		1.373			23.69	1.417	30.924								8			4		2	21	8	13
GOBP_MRNA_PROCESSING	1.49		2.178	6.347	1.366	5.345				41.635	45.194	3.001	4.248	5.78		2.37		2.494	38.283	38.566	3.556	1.826	2.943		5.704	2.1	3.192			1.687	11.255		14.997			1.439		7	6		19	12				4	42	22	20
GOBP_DEFENSE_RESPONSE_TO_OTHER_ORGANISM	1.621	2.975		5.962	3.627	2.291				40.685	29.562	9.197	16.269	22.78		5.297		5.537	40.956	29.998	8.933	10.714	14.395		9.223	3.741	4.653	4.674	2.964	1.903	10.777	4.821	5.556	1.302															4
GOBP_RIBONUCLEOPROTEIN_COMPLEX_SUBUNIT_ORGANIZATION				7.119	8.053					39.967	79.913		27.754	56.331		6.695		8.205	42.502	68.494		18.558	32.605		9.229	2.339	6.374				19.79		34.84								9		7				12	12
GOBP_RNA_SPLICING	2.711		3.105	3.938		6.146				39.816	44.656	2.392	4.14	7.84		1.576	2.792		49.764	53.021	3.112	3.189	6.892					1.612			18.45	2.463	17.981					11	7		33	20	13	10		5	65	27	38
GOBP_NUCLEAR_TRANSCRIBED_MRNA_CATABOLIC_PROCESS_EXONUCLEOLYTIC				1.963		2.448				39.736	67.78		3.245	2.42		9.59	12.46		32.017	52.995		4.689	1.781	2.956	19.763	27.873					53.974		68.775							6	26		16			5	85	57
GOBP_REGULATION_OF_MRNA_CATABOLIC_PROCESS	6.161	6.882		6.326	3.915	2.427	4.291		5.152	38.352	37.89	5.42	3.384	6.534		2.996		2.12	38.822	38.89	5.022	4.395	4.142		1.901			8.929	6.326	2.527	7.385	3.249	4.113					9	7		26	14					73	46	27
GOBP_RESPONSE_TO_HYDROXYUREA				8.214	4.923	2.994	1.647		1.356	38.121	43.199	2.241	13.568	19.49		5.049	2.819	2.088	44.754	50.561	2.244	5.654	7.509		4.369	1.663	2.57	2.784		2.458	13.159	2.194	12.219	2.844	1.714	1.331				6	25		19				66	43	23
GOBP_MAINTENANCE_OF_PROTEIN_LOCATION	4.594	2.39	2.348	6.075	2.413	3.551	3.722		3.567	36.746	21.609	11.988	2.495	2.126		4.384		3.679	32.791	22.502	8.638	6.323	3.593	2.799				1.676		1.529	8.166	6.449	2.009	1.913		1.664		2
GOBP_CELLULAR_AMINO_ACID_METABOLIC_PROCESS				8.527	2.727	5.461				36.554	56.945		20.754	31.087		7.096	1.442	5.962	41.683	57.553		11.511	21.578		7.503		6.606				14.647		17.166					8	5								30		18
GOBP_GLUTATHIONE_METABOLIC_PROCESS	1.583		3.21	2.986		4.694				36.485	44.495		2.512	7.506					43.183	47.965	1.964	3.041	6.358								17.092	1.763	17.87					5	5					4			15	8
GOBP_CELL_FATE_COMMITMENT				5.184	2.901	2.222				36.329	57.148		14.682	19.281		6.415	2.14	4.093	41.684	57.915		7.691	7.992	1.327	7.899	3.698	3.529				22.538	2.803	22.332
GOBP_ENERGY_DERIVATION_BY_OXIDATION_OF_ORGANIC_COMPOUNDS				8.731	2.188	6.358				35.608	52.59		6.211	7.445		1.867			31.651	48.661		9.406	8.235	2.037	2.1	1.53		3.594		5.745	12.61	1.567	13.023														9	8
GOBP_DNA_REPAIR			2.753	10.654	1.327	10.391				35.412	42.747	1.717	10.095	13.708		2.097	2.361		42.951	43.54	3.675	9.606	10.558	1.33						1.368	26.575	2.834	27.168			1.824		26	16		77	32	45	31	16	15	210	105	105
GOBP_INNER_MITOCHONDRIAL_MEMBRANE_ORGANIZATION				5.855	1.569	4.409			2.552	35.348	47.222		12.496	16.185		3.205		2.229	39.881	48.777	1.6	6.555	6.962		2.659	1.369	1.355				7.528		13.971								13	7					24	19
GOBP_MITOTIC_SISTER_CHROMATID_SEGREGATION				4.131	3.523					33.226	32.493	3.763	14.472	25.676		3.857		3.6	37.058	33.974	4.686	8.847	12.214		5.942	2.792	2.771	1.5			7.352	3.079	4.172					3		2									7
GOBP_CHROMATIN_ASSEMBLY_OR_DISASSEMBLY				3.246		3.226			1.721	32.847	55.388		6.166	8.971		2.95	2.003		36.183	59.27		7.539	8.551		2.488		1.807				5.686		10.026
GOBP_ATP_METABOLIC_PROCESS	1.775		3.925	7.166		10.4				32.622	39.733		2.911	5.842					39.671	43.488	1.785	2.986	5.932								18.753	2.522	17.687													2
GOBP_REGULATION_OF_PROTEIN_MODIFICATION_BY_SMALL_PROTEIN_CONJUGATION_OR_REMOVAL				3.751	5.554					32.098	56.142		12.077	23.989		3.18		3.036	23.973	38.803		13.333	12.408	2.348	7.152	5.032	2.017			1.665	19.53		32.135					4	3		9	5					12	7
GOBP_REGULATION_OF_CELL_CYCLE_PHASE_TRANSITION	1.569			5.713	2.651	2.922	1.595		1.437	30.821	39.434	1.496	8.004	9.739		7.842	6.426	1.821	33.64	40.482	1.861	4.488	6.576		8.949	6.918	2.186	2.556	2.496		22.135	5.031	17.488									3					7	7
GOBP_NUCLEOSIDE_MONOPHOSPHATE_METABOLIC_PROCESS				2.808		2.181			2.051	30.472	35.105	1.552	7.121	13.614		1.789		1.61	32.568	34.507	2.148	3.496	4.959								11.554	1.666	11.321								12		9				27	14	13
GOBP_RIBOSE_PHOSPHATE_BIOSYNTHETIC_PROCESS	1.392		3.354	5.269		7.22	1.82		2.552	30.146	28.78	3.183	1.946	4.198					33.848	33.755	2.806	3.726	3.297								9.987	1.341	10.309								9	6
GOBP_CELL_CELL_ADHESION_VIA_PLASMA_MEMBRANE_ADHESION_MOLECULES	2.139	2.655		4.999	2.182	2.728	2.673		3.315	30.088	32.097	2.647	12.008	17.672		5.05	4.444		37.051	39.913	2.701	8.29	12.851		2.923	1.874		4.068	2.593	1.735	15.058	4.512	10.233						6		19	12		9		6	48	17	31
GOBP_MITOCHONDRIAL_ELECTRON_TRANSPORT_CYTOCHROME_C_TO_OXYGEN				5.923	4.88	1.451				29.836	26.398	3.953	6.148	9.901					32.688	27.62	4.581	3.955	4.713		1.373			1.762	1.579		8.552	4.274	3.911						3								19		14
GOBP_INTRACILIARY_TRANSPORT_INVOLVED_IN_CILIUM_ASSEMBLY				2.845	1.868					29.836	30.83	2.462	3.32	3.076		2.634	4.04		22.972	28.496		4.757	4.183		3.396	3.992		3.18	1.579	2.008	7.49	2.174	5.539														7
GOBP_REGULATION_OF_CYCLIN_DEPENDENT_PROTEIN_KINASE_ACTIVITY				6.17	5.401	1.376				29.517	34.8	1.697	7.26	8.567		1.861	1.428		28.808	35.706		4.576	3.093	1.766				2.795	1.697	1.51	14.969	3.572	11.597
GOBP_NUCLEOSIDE_METABOLIC_PROCESS				4.13	1.617	2.552			1.689	29.456	34.604	1.56	8.661	14.078		3.666	1.963	1.736	33.615	41.221		4.055	4.736		3.16		2.319	1.775		2.305	13.366	1.592	13.893	3.163	1.694	1.605		6		4	9		7				28	17
GOBP_PEPTIDE_METABOLIC_PROCESS	2.522		2.309	7.44		9.232	1.737			29.399	22.878	5.68	2.495	3.092		1.996		1.869	30.607	23.749	5.73	4.189	4.554		2.163		1.985				11.09	1.311	12.036														11		8
GOBP_TRANSLATIONAL_TERMINATION			1.38	6.614		7.878				29.35	46.97		5.271	10.354		2.303		1.772	26.269	40.472		5.398	8.79		1.639			1.906		3.902	16.599		28.982															3
GOBP_MITOCHONDRIAL_TRANSLATION				9.141	1.538	7.92				29.035	44.282		9.415	16.944		3.523		3.029	29.475	38.333		8.788	13.465		1.967			2.422		4.196	22.991		37.111					3		2							8	5
GOBP_NEGATIVE_REGULATION_OF_MEGAKARYOCYTE_DIFFERENTIATION	2.295	2.269		8.979	4.199	4.245			2.076	28.794	31.524	2.436	13.515	18.715		5.688	3.806	1.86	39.111	42.032	2.925	10.51	12.642		2.285	1.333		1.371			18.053	4.448	13.68														6	4
GOBP_PURINE_CONTAINING_COMPOUND_BIOSYNTHETIC_PROCESS	2.028		1.38	6.614		6.59				28.47	43.404		3.504	7.166		3.633	1.873	1.772	27.985	39.347		3.989	6.564		1.346			2.96		3.072	18.235		25.56														15	10
GOBP_RESPONSE_TO_CISPLATIN				5.004	2.284	2.627	2.023		2.072	28.38	19.526	6.969	7.987	13.169		2.69		2.221	33.383	22.26	8.239	5.343	6.428				1.358			2.356	16.497	2.222	16.26														4	4
GOBP_CELLULAR_RESPONSE_TO_LEUCINE_STARVATION			1.415	7.549	8.641					27.582	26.002	3.138	7.285	14.128		2.702		2.749	29.556	23.015	5.139	4.483	7.3		3.484		3.525				4.356		7.488	1.558		2.945					19	10	9				37	20	17
GOBP_NEGATIVE_REGULATION_OF_CELL_CYCLE_PROCESS			1.528	6.911	2.379	4.296	2.348		1.394	27.11	21.972	4.914	12.544	17.544		1.967		1.85	32.186	23.534	6.71	8.186	7.187	1.867							13.161		17.841								10						28	13	15
GOBP_RESPONSE_TO_IRON_ION	4.248	4.75		4.802	2.548	2.265	2.021		2.431	27	25.241	4.416		2.617					25.177	22.92	4.231	3.359	3.386					6.491	3.943	2.56	7.751	3.102	4.655													2		4
GOBP_PROTON_TRANSMEMBRANE_TRANSPORT				6.15		7.848				26.852	46.655		3.306	6.474					24.354	42.146		4.604	6.564					1.84		3.563	11.653		20.629								10	7					17	10
GOBP_ATP_SYNTHESIS_COUPLED_ELECTRON_TRANSPORT	1.972		1.959	6.637		6.941	2.143	1.806		26.729	17.66	6.925	2.732	2.858		1.375			25.354	15.966	6.981	4.147	5.28		1.515		1.463	1.452		1.584	4.714	1.399	3.828						2			3					10	7
GOBP_POSITIVE_REGULATION_OF_PEPTIDE_SECRETION				3.309		3.659				26.381	34.219		2.019	2.602		3.221	2.542		29.692	37.231		1.724	2.717								2.692		1.74							5	20		13	12		7	53	19	34
GOBP_REGULATION_OF_PROTEIN_DEPHOSPHORYLATION				2.931	2.619					26.177	22.853	4.07	11.656	20.504		3.116		3.804	32.464	26.588	5.369	6.179	8.834		2.944		1.902	1.654		1.518	4.49	2.241	2.336														12	9
GOBP_LIPID_OXIDATION	3.127	4.383		7.582	6.117	1.946	2.724		2.307	26.147	15.738	8.581	3.017	2.297					24.016	14.255	7.929	5.097	2.778	2.448				1.605	1.452		8.782	4.421	4.149	1.314	1.858						21	10		10	7		52	21	31
GOBP_NUCLEOSOME_ASSEMBLY	2.007		3.078	5.943	1.639	4.362	3.309		6.429	26.11	26.396	2.773	13.276	24.387		7.797		8.592	36.408	31.046	5.359	7.147	12.567		2.808		2.144	5.956		7.14	12.332		19.464					6	5					6
GOBP_REGULATION_OF_CHROMOSOME_SEPARATION	1.881	1.303		1.818	1.76		2.017		3.009	25.858	20.582	4.622	6.193	11.839		4.128	1.578	2.557	25.57	20.137	4.556	4.463	4.503		2.811	2.287		5.519	3.038	2.516	9.746	1.456	9.722											4			13
GOBP_PEPTIDE_BIOSYNTHETIC_PROCESS	1.536		3.197	3.824		5.697				25.319	27.817	1.506	1.487	4.504					32.277	31.601	2.449	1.667	3.386								13.245	2.467	11.287							3							14		10
GOBP_TRANSLATIONAL_ELONGATION	1.834		3.59	4.392		6.795				24.939	28.637		1.412	3.892					30.265	32.756	1.425		2.257								12.287	2.058	10.952					13		11	13		10				32	14	18
GOBP_REGULATION_OF_TRANSLATIONAL_INITIATION				5.141	3.784	1.613	2.8		2.14	24.808	21.653	4.189	4.523	6.126					24.423	22.777	3.425	4.149	4.173					1.84		1.397	10.899	2.458	9.121														6	5
GOBP_RNA_PHOSPHODIESTER_BOND_HYDROLYSIS_EXONUCLEOLYTIC				2.957	2.666					24.705	28.946	1.308	3.448	3.1		2.041	3.364		17.45	24.859		3.622	3.223		3.204	3.909		2.485	1.765		5.713	1.881	4.045																5
GOBP_IRON_ION_HOMEOSTASIS	1.558	2		3.97	2.712	1.46	2.014		2.741	24.688	27.785	1.857	9.97	17.544		4.403	4.95		30.851	36.711	1.498	8.664	11.023		2.729	1.733		1.694		1.535	12.055	3.338	8.717														14	9
GOBP_FATTY_ACID_CATABOLIC_PROCESS	2.68		4.977	3.931		2.924				24.482	27.499	1.782	3.149	2.893					18.954	24.608		5.849	1.599	4.381				3.389		6.241	7.037		9.587														27	10	17
GOBP_TRANSCRIPTION_BY_RNA_POLYMERASE_I				3.738	5.262					24.113	25.638	1.831	3.875	8.958					24.462	28.006		3.572	4.832		1.475	1.686		2.258	1.957		5.267	4.603															4		3
GOBP_RIBOSOMAL_SMALL_SUBUNIT_ASSEMBLY				2.381	2.127					24.034	27.704		2.493	2.373		1.631	2.362		18.279	24.388		3.233	3.484		2.039	2.3		2.44	1.575		4.438	1.737	2.866														5
GOBP_ORGANIC_ACID_CATABOLIC_PROCESS	2.157		1.68	5.646		6.961				23.814	20.614	3.633	1.786	2.382		2.35		2.042	24.906	21.684	3.568	3.116	2.488		1.988		1.928				11.66	1.645	11.567							2
GOBP_RRNA_METABOLIC_PROCESS				2.793	3.492					23.806	37.275		5.355	8.371		4.205	3.56		22.388	30.576		2.709	3.094		8.067	8.626					22.558		29.97								5	3					7		6
GOBP_NEGATIVE_REGULATION_OF_TRANSMEMBRANE_TRANSPORT	2.856	2.778		2.816	2.17		2.694		2.604	23.805	24.987	2.96		2.268					23.051	21.829	3.531	2.051	2.117					4.293	2.159	2.484	7.06	1.725	6.162											5			30	10	20
GOBP_PROTEIN_LOCALIZATION_TO_MITOCHONDRION	3.189	2.679		7.262	2.212	4.885	2.369	1.625		23.594	15.137	6.66	3.181	2.606					19.431	14.13	4.553	4.495	3.131	1.692	1.409			6.976	4.772	2.225	8.595	3.778	4.57
GOBP_REGULATION_OF_DNA_BINDING	2.696	3.045		2.68	3.286		1.706			23.531	13.663	7.17				3.296	2.38		22.569	14.63	5.823	2.123	1.546		2.856		2.896	3.095	3.067		5.27	3.212	2.034														7	6
GOBP_CILIUM_ORGANIZATION			2.556	6.53		7.775				23.485	11.195	8.795							23.85	12.224	8.153										8.083	3.601	4.173					59	37	22	166	85	81	47		25	485	297	188
GOBP_PHOSPHATIDYLINOSITOL_ACYL_CHAIN_REMODELING				2.68	1.982					23.047	25.034	1.952	5.169	7.582		2.244	1.469		21.075	26.787		5.388	4.855	1.327							9.434	2.93	6.501
GOBP_CELL_ADHESION_MEDIATED_BY_INTEGRIN	1.649			3.718	2.929		1.575		1.547	22.369	21.042	3.109	3.913	4.769					21.283	21.129	2.498	3.426	3.229					1.667		1.772	8.007	1.707	7.13
GOBP_RDNA_HETEROCHROMATIN_ASSEMBLY	1.679		1.771	4.741	1.862	2.843	2.849		4.967	22.151	23.221	2.254	5.322	6.02		3.247	3.614		20.975	24.045	1.523	6.165	5.114	1.662	3.059	4.074		3.634	1.643	2.427	6.828	3.787	2.88	1.986		2.988		6	5			5					22	16
GOBP_POSITIVE_REGULATION_OF_TRANSLATION	1.345		1.394	4.872	4.658					22.078	31.992		4.705	5.764		5.404	5.723		19.025	29.732		7.049	5.9	1.798	6.192	5.692		4.447		4.054	12.061	5.021	6.431
GOBP_CELLULAR_PROTEIN_COMPLEX_DISASSEMBLY	1.975		1.976	5.861		6.419				22	17.79	4.013	2.493	3.438		2.115		1.882	21.763	18.082	3.652	3.067	3.568		2.395		2.116				10.151	1.491	10.161						2
GOBP_MITOCHONDRIAL_MEMBRANE_ORGANIZATION			2.13	5.297		5.537				21.858	20.562	2.381	1.433	1.972					28.553	23.067	4.032	1.589	2.05							2.008	5.888		8.537			1.486					4	3						4
GOBP_POSITIVE_REGULATION_OF_AUTOPHAGY				2.89	3.413					21.678	23.2	1.899	10.097	19.686		2.988		3.84	26.795	25.913	2.816	5.261	9.201		4.637	1.762	2.673				5.134	2.202	3.001								7		6				14	6
GOBP_REGULATION_OF_CHROMATIN_BINDING				4.207	5.172					21.629	23.618	1.471	3.9	8.87					23.59	25.173	1.555	3.434	5.158					2.703	2.284		4.25	3.386																3
GOBP_RNA_SPLICING_VIA_TRANSESTERIFICATION_REACTIONS			1.708	4.085		5.468				21.579	30.232		2.388	4.129		1.418	1.732		22.655	29.743		3.95	4.798		1.458	2.081					7.328		8.618					9		5	20		16				51	17	34
GOBP_NUCLEOSIDE_TRIPHOSPHATE_METABOLIC_PROCESS				6.394		8.429				21.505	38.053		3.309	5.842					19.049	33.755		5.743	7.509					2.122		3.872	12.174		20.721					20		12	76	29	47	21		11	196	71	125
GOBP_DNA_BIOSYNTHETIC_PROCESS				2.707	2.662					21.434	31.587		11.363	17.267		2.575		2.266	26.225	30.969	1.392	7.667	9.793		2.823		1.755				12.277		13.818
GOBP_PROTEIN_LOCALIZATION_TO_CILIARY_MEMBRANE				2.781		3.223				21.202	36.965		3.233	4.579		3.206	2.747		24.105	38.083		2.384	4.185		2.424	1.53					1.783		2.932														38	27
GOBP_MONOCARBOXYLIC_ACID_CATABOLIC_PROCESS				2.811		3.915				21.051	38.242		2.074	3.055		1.936	2.024		21.416	38.56		2.225	3.653		2.595		1.75				2.125		3.397														32	25
GOBP_NEGATIVE_REGULATION_OF_DNA_METABOLIC_PROCESS				5.324	5.907					20.018	16.178	3.619	7.983	13.098		1.321		1.669	18.424	11.108	5.369	7.939	9.201		1.877		2.382				5.273		7.297			1.917					11		7				21		16
GOBP_MITOCHONDRION_LOCALIZATION			1.404			1.821				19.804	25.579			2.054					20.061	25.213			1.661								7.236		8.608					13	6	7	24		15				68	43	25
GOBP_NEGATIVE_REGULATION_OF_I_KAPPAB_KINASE_NF_KAPPAB_SIGNALING	1.62			3.831	3.585				1.76	19.764	16.211	3.606	10.436	18.033		3.949	1.714	2.229	23.282	19.29	3.873	8.577	11.652		3.423	2.425		1.869		1.36	8.388	3.093	5.155	1.315													24	9	15
GOBP_POSITIVE_REGULATION_OF_AMYLOID_PRECURSOR_PROTEIN_CATABOLIC_PROCESS				3.094	1.409	1.814				19.282	31.475		5.027	5.248		1.335	2.18		21.169	35.443		2.372	1.933							1.368	9.796		10.563														8	5
GOBP_NEGATIVE_REGULATION_OF_CHROMOSOME_ORGANIZATION				7.484	7.932					19.164	14.041	4.043	6.055	10.614		1.672		1.834	21.745	12.996	6.049	5.134	6.747		2.492		3.241				2.818		4.59			1.754
GOBP_NEGATIVE_REGULATION_OF_CELL_CYCLE_G2_M_PHASE_TRANSITION	2.351	2.048		6.065	5.536		1.663		2.941	19.164	17.506	2.963	5.971	7.606		2.844	2.116		19.119	18.856	2.349	5.017	4.21	1.431	1.829	1.451		3.833	3.801		5.588	2.684	2.887	2.498		1.884					10	6
GOBP_RESPONSE_TO_INTERFERON_GAMMA				6.931	4.919	2.053	1.927		1.4	19.125	10.423	6.524	3.139	2.779					17.71	11.294	4.892	3.086	2.087	1.327				2.009	1.904		5.274	2.611	2.639					9									47	16	31
GOBP_REGULATION_OF_RESPONSE_TO_BIOTIC_STIMULUS				5.204	3.722	1.613			1.838	18.921	10.815	5.889	2.874	4.262		1.803			20.679	11.901	6.178	2.91	1.513	1.619		1.353		1.822	1.503		5.96	2.311	3.653					2			4		4
GOBP_POSITIVE_REGULATION_OF_TOLL_LIKE_RECEPTOR_4_SIGNALING_PATHWAY	1.476			1.323						18.464	13.617	3.842							15.882	11.84	3.268	1.85				1.574		1.621			5.069	1.959	3.204								8		6				14	7
GOBP_LIPID_DROPLET_ORGANIZATION	2.271	3.205		6.64	5.452	1.7			1.708	18.448	14.826	4.09	3.331	2.667					17.175	13.015	4.105	4.457	3.183	1.676							8.226	2.56	5.956								7	6
GOBP_SISTER_CHROMATID_SEGREGATION				2.525	2.592					18.431	18.275	2.088	8.922	17.917		3.552		4.161	22.873	21.047	2.806	5.185	8.697		5.024	1.811	2.917				4.628	1.53	3.437											3		2
GOBP_POSITIVE_REGULATION_OF_CALCIUM_ION_TRANSPORT_INTO_CYTOSOL										18.274	18.46	1.57	1.438	2.785		1.751		1.88	17.632	15.26	2.315		1.355								8.592		9.121													2	7		5
GOBP_ACTIVATION_OF_CYSTEINE_TYPE_ENDOPEPTIDASE_ACTIVITY_INVOLVED_IN_APOPTOTIC_PROCESS				2.186		1.434				18.166	29.235		1.639	3.202		6.431	7.7		20.081	29.928					5.922	8.629					30.299		36.182								5		4				5
GOBP_METAPHASE_ANAPHASE_TRANSITION_OF_CELL_CYCLE				3.139	2.146					18.01	19.677	1.368	2.873	3.985		1.669		1.342	19.066	20.232	1.45	1.459	1.552		2.558		1.317	1.716			3.53	2.123	1.548					4	4
GOBP_AEROBIC_RESPIRATION	2.718	2.527		6.785	5.292	1.821	4.485	1.367	3.703	17.96	11.342	5.512	1.334			1.98	1.506		14.945	10.895	3.734	1.862			1.726	1.959		2.556	2.801		5.059	4.746								3	9		5				15	11
GOBP_REGULATION_OF_NUCLEAR_CELL_CYCLE_DNA_REPLICATION				1.972		1.951				17.881	29.275					2.563	2.965		21.656	29.732						1.543															8	5					13		8
GOBP_REGULATION_OF_DNA_LIGATION		1.542		1.783	1.584					17.748	19.459	1.506	4.219	6.617		1.72			22.151	20.65	2.639	3.622	3.715					1.583	1.329		10.148	2.234	8.391					15		8							86	39	47
GOBP_MITOCHONDRIAL_GENE_EXPRESSION			1.708	5.365		8.16				17.651	15.575	2.456	3.091	8.317		1.608			22.125	19.822	2.585	2.937	6.778		1.72		2.506			1.466	12.162		13.707
GOBP_REGULATION_OF_CELL_CYCLE_ARREST				1.859		1.643				17.54	22.795		3.086	3.53					19.491	24.542		2.465	2.446					1.537			5.352		7.229					29	22		71	40	31				161	84	77
GOBP_TOLL_LIKE_RECEPTOR_SIGNALING_PATHWAY										17.249	17.567	1.422		1.979		2.063		2.117	15.65	13.372	2.149				1.817	1.503					9.898		10.109															3
GOBP_PROTEIN_INSERTION_INTO_MEMBRANE				2.556		4.356				17.126	35.099		1.786	2.539		2.041	2.14		18.127	35.575		1.527	2.628		2.462	1.306					1.452		2.52														12		8
GOBP_REGULATION_OF_MITOCHONDRIAL_MEMBRANE_POTENTIAL	2.22		2.643	3.165		2.852				17.035	13.95	3.205	1.875						15.674	12.32	3.144				2.412		1.638				3.483		3.656														9	8
GOBP_PROTEIN_TARGETING_TO_MITOCHONDRION				2.342		2.682	2.643		2.897	16.993	13.958	3.196	9.076	10.563				1.379	17.364	14.232	3.144	7.183	7.193					2.916	1.885	1.408	10.809	1.346	11.387														24	15
GOBP_NUCLEOSIDE_TRIPHOSPHATE_CATABOLIC_PROCESS				2.473		1.958				16.959	6.491	7.699	2.203	2.859		1.75		2.041	18.868	8.994	6.781	1.687		1.511							5.793		5.596					3	3								8		8
GOBP_CELLULAR_RESPIRATION				5.303		4.835				16.922	26.037		5.011	5.273		3.692	2.124	1.612	17.243	25.573		4.29	4.154		3.256	2.54				1.687	5.592		6.417								8		6	5		5	22	14
GOBP_MICROTUBULE_POLYMERIZATION				3.738		2.599				16.892	24.721		4.729	5.388		2.083	2.656		17.21	24.28		3.997	3.179			1.327					4.324		4.672											9			31		26
GOBP_MAINTENANCE_OF_CELL_NUMBER				4.359	2.227	2.091				16.728	20.788		2.38	2.591		3.139	2.309		17.694	21.184		1.889	2.256		5.063	3.271	1.682	1.974	2.25		10.602	1.548	10.455					5		3									11
GOBP_HYDROCARBON_METABOLIC_PROCESS	2.448	1.91		8.648	5.815	2.631	2.609		1.828	16.664	9.006	5.848	1.461			1.383	1.812		11.27	7.203	3.351	3.295	1.386	2.095	2.209	2.567		4.593	4.106		4.675	2.181	2.56					59	39	20	155	90	65	55	25	30	329	171	158
GOBP_NEGATIVE_REGULATION_OF_SECRETION				1.485						16.624	26.954		3.574	4.237		1.441	1.918		20.565	30.282		1.595	1.859								9.746		12.358					6	4								13		11
GOBP_CELLULAR_RESPONSE_TO_DRUG				2.769		1.704				16.506	8.982	5.853	7.275	8.231				2.055	21.249	10.201	8.255	2.49	2.722		1.382						3.888	1.472	2.745									3					9	5
GOBP_RESPIRATORY_ELECTRON_TRANSPORT_CHAIN			2.309	3.826		5.858				16.295	13.604	2.369	1.655	4.922					20.536	16.378	2.893	1.317	3.469								7.383		8.698
GOBP_TRANSLATIONAL_INITIATION				1.985		2.45	1.372		3.371	16.118	11.951	3.594	3.018	2.163					12.382	11.655	1.781	2.484		1.832			1.317				4.676		5.68					19	10	9	52		38			6	112	28	84
GOBP_POSITIVE_REGULATION_OF_GLUCOSE_METABOLIC_PROCESS				1.715		2.722				16.089	26.15		2.092	2.076		1.451	1.58		19.243	27.697			1.744			1.522																		4		3	16	7	9
GOBP_PEROXISOMAL_TRANSPORT						1.85			1.704	15.876	15.024	1.92	4.603	5.304					14.629	16.49		3.03	2.284								8.659		9.274								9	6
GOBP_REGULATION_OF_FC_GAMMA_RECEPTOR_SIGNALING_PATHWAY_INVOLVED_IN_PHAGOCYTOSIS				4.784	6.453					15.867	17.427	1.437	4.544	5.582					19.298	20.103	1.768	4.009	2.985	1.408				1.484	1.674		2.775	3.654															30	14
GOBP_INTRINSIC_APOPTOTIC_SIGNALING_PATHWAY_BY_P53_CLASS_MEDIATOR	1.999	1.317		5.528	3.917	1.75	4.283	1.744	2.561	15.794	10.8	4.182	1.312			2.996	3.56		12.672	11.019	2.256	3.018		3.219	2.882	3.527		1.667	1.623		5.419	3.825	1.694
GOBP_DNA_INTEGRITY_CHECKPOINT										15.599	28.737		3.2	7.023		1.669		1.393	19.289	32.014		1.414	2.752		1.827		1.465				8.247		9.762														11		9
GOBP_ALDEHYDE_BIOSYNTHETIC_PROCESS				4.407	4.123		1.565		1.882	15.18	15.854	1.777	3.033	6.266					15.075	16.671	1.409	2.353	3.862					1.459			9.63	2.516	7.407								12		9				27	22
GOBP_NEGATIVE_REGULATION_OF_PROTEIN_MODIFICATION_BY_SMALL_PROTEIN_CONJUGATION_OR_REMOVAL	1.517	1.355			1.576					15.164	14.122	2.12				1.451	2.185		10.758	11.017		2.164	1.481		2.94	4.449																					18	15
GOBP_ANAPHASE_PROMOTING_COMPLEX_DEPENDENT_CATABOLIC_PROCESS				1.86			1.36		1.58	15.106	21.126		5.856	10.246		2.116	1.78		19.896	26.655		2.518	3.57		1.828		1.351	1.317		2.62	8.171		10.032					4		3							15		10
GOBP_RNA_EXPORT_FROM_NUCLEUS				2.856	2.584				1.377	15.009	20.022		8.931	13.609		2.584		2.372	19.984	20.311	2.024	5.654	7.123		2.548		1.858				6.926	1.332	6.604								11	7					38	30
GOBP_NEGATIVE_REGULATION_OF_FATTY_ACID_OXIDATION				1.427		1.407				14.971	21.839		2.135	3.728		1.542			16.001	22.557		2.684	2.591								9.143		11.158					3										6
GOBP_POSITIVE_REGULATION_OF_DNA_METABOLIC_PROCESS	2.792		2.805	2.114		2.683				14.926	10.815	3.448				1.803		1.368	9.483	9.267	1.351	2.91	2.282		4.476		4.057				2.807	1.93												5		4	21		20
GOBP_EXTRACELLULAR_MATRIX_ASSEMBLY			1.747	3.102	1.327	1.932	1.652		1.838	14.926	10.815	3.448	6.383	9.956		1.803		2.088	20.679	13.307	5.271	4.581	4.936								8.804		12.053								13		9			3	46	36
GOBP_CELLULAR_AMINO_ACID_BIOSYNTHETIC_PROCESS				1.799		1.691			1.363	14.92	20.175		1.873	2.312					13.502	20.936		1.946									6.092		8.494
GOBP_POSITIVE_REGULATION_OF_NATURAL_KILLER_CELL_MEDIATED_CYTOTOXICITY				3.222	5.022					14.92	19.988		5.879	5.887		2.719	1.497	1.415	15.827	18.795		3.944	2.256	1.832	1.685						10.602	1.845	9.723														6	4
GOBP_NEGATIVE_REGULATION_OF_PROGRAMMED_NECROTIC_CELL_DEATH	2.295	2.269		4.324	3.824		1.69		1.687	14.663	14.621	2.063	2.702	3.437					13.459	14.669	1.479	3.116	2.883					2.313	1.891		8.451	3.355	4.952								8	7					12	6
GOBP_GLYCOSYL_COMPOUND_CATABOLIC_PROCESS			1.341	2.787		1.948			1.844	14.493	9.593	3.869							10.678	8.735	2.107	2.254	1.529								2.844	1.95		1.986		3.391					23	9	14	8		7	45	33
GOBP_PHOSPHATIDYLSERINE_METABOLIC_PROCESS				2.293	1.523				2.199	14.4	15.368	1.331	6.091	10.476		2.2		1.405	19.142	20.384	1.404	3.04	3.104								5.395		7.801					4	3					5		4
GOBP_TRIGLYCERIDE_CATABOLIC_PROCESS	2.711	3.275		3.826	4.899		4.083	1.363	3.195	14.37	10.868	3.52	1.462			3.863		2.792	14.477	10.429	3.704	2.026		1.354					1.69		2.255	2.272		1.695							5	3
GOBP_POSITIVE_REGULATION_OF_PLASMA_MEMBRANE_BOUNDED_CELL_PROJECTION_ASSEMBLY				1.932			1.952		1.689	14.358	13.646	2.274	3.726	5.612		1.532		1.61	13.959	12.688	2.339	3.691	4.855		2.84	1.575	1.317	5.602	2.717	2.983	4.105		3.748								6						13	6
GOBP_PROTEIN_LOCALIZATION_TO_CYTOSKELETON	3.665		4.398	2.244		1.881				14.334	1.631	12.295							9.828	2.511	6.306	1.424		2.254							1.911	1.503						8	5								20	11
GOBP_PROTEIN_LOCALIZATION_TO_GOLGI_APPARATUS				3.062	3.756					14.3	13.248	2.01	3.186	4.873		2.173	2.033		11.44	11.505	1.376	3.584	2.177	1.6	1.537	1.954					10.264	6.07	3.652								35	19	16			5	63	25	38
GOBP_PLATELET_ACTIVATING_FACTOR_METABOLIC_PROCESS	1.925	3.017		4.578	3.998					14.28	13.981	2.239							15.85	13.412	3.105	1.917				1.309					6.525	1.825	5.233					61	45		148	79	69	43		25	328	125	203
GOBP_POSITIVE_REGULATION_OF_PROTEIN_LOCALIZATION_TO_MEMBRANE				4.108	2.195	1.887				14.194	22.849		2.229	4.061		1.382			15.844	23.443		1.511	1.99								9.412	1.439	9.123					9		5	25		18	8			63	32	31
GOBP_RIBONUCLEOSIDE_TRIPHOSPHATE_BIOSYNTHETIC_PROCESS	1.682		1.404	3.926		3.915	1.425			14.175	9.024	3.981	2.203	1.561					13.797	8.804	3.805	3.274	2.983					1.944			2.426		2.411					99	57	42	248	127	121	65		31	511	204	307
GOBP_REGULATION_OF_TRANSLATIONAL_FIDELITY				4.085	3.114					14.174	15.372	1.353	8.271	9.708		3.278		2.493	16.998	15.806	2.188	2.761	5.419		3.783		2.907				7.898	3.526	4.067									3
GOBP_NON_RECOMBINATIONAL_REPAIR	1.719		1.656	3.134		2.924		1.324		14.169	10.878	2.871	2.469	1.609					13.024	9.922	2.668	3.577	3.167					2.364	1.353	1.428	1.603		2.134								4
GOBP_RNA_LOCALIZATION	2.656	2.287					1.423	1.324		14.169	10.144	3.241				2.688	2.362		12.364	12.148	1.474	1.381			2.828		2.374	1.373	1.353		1.92	2.33						18		12	42		34				148	101	47
GOBP_NEGATIVE_REGULATION_OF_NF_KAPPAB_TRANSCRIPTION_FACTOR_ACTIVITY	4.414	5.056		2.367	4.493					14.169		14.199				2.688	1.427	1.434	9.89		9.727			1.304	1.598			1.826	1.875		3.959	7.111		1.576	1.349
GOBP_EXOCYST_LOCALIZATION				1.485						14.111	12.401	2.024	1.537				1.426		10.533	9.678	1.486	1.946				2.425					3.694		4.444														4		3
GOBP_APOPTOTIC_PROCESS_INVOLVED_IN_DEVELOPMENT				3.046	2.099					14.005	17.567		3.573	7.383		2.387	1.708		15.623	18.111		4.957	5.97								3.002		4.558								13		9				33	17	16
GOBP_DNA_DEPENDENT_DNA_REPLICATION_MAINTENANCE_OF_FIDELITY	1.575			5.532	1.853	3.514				13.935	10.292	2.963	2.724	2.961					9.414	10.842		2.123		1.579				1.549	2.089		3.788	2.758										5					17	13
GOBP_MRNA_EXPORT_FROM_NUCLEUS				1.881	2.356					13.883	25.176		4.809	7.605					10.291	17.231		3.908	3.052		2.589	3.163					8.435		12.592								7		5
GOBP_CHROMOSOME_SEGREGATION				2.344	2.106					13.787	21.004		2.803	3.349		3.669	2.862		16.66	22.394		1.543	2		5.977	4.042	1.785				10.734	1.719	10.074					16	12		39	19	20				102	38	64
GOBP_REGULATION_OF_DNA_RECOMBINATION						1.737			1.551	13.71	21.913		2.173	2.856					15.73	22.833											6.99		10.015														6	5
GOBP_RESPONSE_TO_INTERLEUKIN_3							2.275		3.83	13.596	10.814	2.369		2.135		1.364		1.304	12.099	11.513	1.402							2.03			9.796	1.302	9.683					7	5		12	8					24		17
GOBP_REGULATION_OF_GLUCOSE_METABOLIC_PROCESS				4.01		2.924				13.477	14.006	1.39	2.852	6.423					15.115	13.717	2.014	1.986	2.118								3.959		5.017								34		22				93	51	42
GOBP_SPLICEOSOMAL_COMPLEX_ASSEMBLY										13.458	45.25		3.481	12.536		2.422	2.641		16.199	43.674		1.796	4.959		2.447	3.355					12.257		18.593														13		9
GOBP_DNA_CONFORMATION_CHANGE			1.851	2.488		4.453				13.437	13.688		1.714	4.749					18.725	17.829	1.549	1.304	3.243								6.321	1.548	5.099
GOBP_PROTEIN_QUALITY_CONTROL_FOR_MISFOLDED_OR_INCOMPLETELY_SYNTHESIZED_PROTEINS		1.324		1.691	1.901		1.784		2.87	13.257	12.277	1.868	4.082	7.127		1.833		1.418	10.303	10.529		3.523	3.702		1.577	1.372		2.345	1.344	1.42	9.226	2.303	7.095											7	5	2	12		10
GOBP_REGULATION_OF_DOUBLE_STRAND_BREAK_REPAIR						1.456				13.22	8.745	3.374							9.947	6.505	2.705													1.412		2.253
GOBP_DNA_METHYLATION_DEPENDENT_HETEROCHROMATIN_ASSEMBLY				4.037	4.25					13.208	14.327		5.199	5.355					18.794	19.442	1.498	2.267	2.31									1.703						15	9	6	20		14	11		8	54	24	30
GOBP_FATTY_ACYL_COA_BIOSYNTHETIC_PROCESS				1.663	2.459					13.135	23.687		3.419	6.101		2.473	2.038		9.584	17.891		4.119	3.167	1.315	2.718	4.042					12.198		16.335			1.824		57	37	20	167	87	80	47		22	388	192	196
GOBP_SOMATIC_STEM_CELL_POPULATION_MAINTENANCE				3.874	1.559	2.331				13.026	18.933		5.435	5.53		2.173	3.076		13.262	18.581		4.497	3.178	1.6		1.531					3.932		3.652														8	4
GOBP_MICROTUBULE_ORGANIZING_CENTER_ORGANIZATION				5.832	4.355	1.616				12.83	3.861	7.241	2.717	1.972					13.056	4.216	6.971					1.346		2.308	2.418		5.325	4.295										4					16	9	7
GOBP_GLUCOSAMINE_CONTAINING_COMPOUND_CATABOLIC_PROCESS										12.746	13.604						1.65		9.8	10.619		2.485		1.475		2.811					3.424		4.411														9	8
GOBP_CELLULAR_RESPONSE_TO_UV				2.415	1.956					12.725	15.034		2.135	1.554		1.542	2.212		10.188	13.883		2.684	2.591		1.332			2.141	1.557		3.041	2.401															20		14
GOBP_POSITIVE_REGULATION_OF_HISTONE_UBIQUITINATION										12.724	15.426		3.193	7.322					17.582	18.876			2								5.509		7.369														4		3
GOBP_POSITIVE_REGULATION_OF_PROTEIN_DEPHOSPHORYLATION	1.663			3.519	2.791		1.445		2.214	12.673	10.647	2.39	7.333	11.417		4.32	2.41	1.834	18.464	15.113	3.17	5.614	6.947		1.825	1.906		1.635		1.628	6.514	1.973	4.762	1.793													22	12
GOBP_POSITIVE_REGULATION_OF_CALCIUM_ION_TRANSPORT				5.141	2.416	2.536				12.562	10.37	2.306	2.552	2.092					9.653	10.141		4.168	2.666	1.673							2.717		3.236											3
GOBP_POSITIVE_REGULATION_OF_BINDING	2.316	2.079		3.061	1.538	1.671	1.425			12.518	12.547	1.661	5.089	5.1		1.604			15.531	13.498	2.533	1.661	1.896					3.129	2.009	1.473	5.83		7.22
GOBP_THIOESTER_BIOSYNTHETIC_PROCESS						1.608			1.948	12.512	14.593		4.408	4.091					11.245	16.218		3.086	1.788	1.484							7.863		8.234															4
GOBP_CHROMOSOME_LOCALIZATION				1.552	1.584					12.428	17.115		5.065	6.617					16.817	17.508	1.615	4.452	4.232					4.22		4.235	5.713		6.381										3
GOBP_NOREPINEPHRINE_TRANSPORT			1.523	1.655						12.311	18.126		2.018	2.721					12.537	17.797		3.434	4.509			2.056																		7		3	32	12	20
GOBP_REGULATION_OF_PROTEIN_AUTOPHOSPHORYLATION				1.76					1.351	12.279		11.664							10.305		9.009	2.302		1.955							3.118	2.741									13	8					31	21
GOBP_DNA_REPLICATION				2.918		4.376				12.188	16.655			1.86					14.171	17.551			1.414								6.974		7.698								11	6					22	12	10
GOBP_IRON_COORDINATION_ENTITY_TRANSPORT	1.391	1.438		1.642	1.443		1.346		1.76	12.188	10.03	2.631							11.416	9.218	2.495										3.038	2.646									5		5
GOBP_MITOCHONDRIAL_RESPIRATORY_CHAIN_COMPLEX_ASSEMBLY				7.571		8.272	2.182		1.598	12.187	14.403		3.101	2.98					13.725	14.111	1.376	3.429	3.079								9.721		11.069								22	11	11				41	22	19
GOBP_DNA_DEALKYLATION	4.31	1.885	2.619	4.149	3.54		1.356			12.181	10.157	2.52							11.27	10.82	1.735	2.558		2.215				4.747	4.09		4.924	3.079	1.896	1.406													17		14
GOBP_PEROXISOME_PROLIFERATOR_ACTIVATED_RECEPTOR_SIGNALING_PATHWAY	1.667	1.871		2.072	3.479		1.416			12.159	11.614	1.722	1.876			1.339	1.899		13.605	13.495	1.581	1.844		1.774	1.384	1.837		2.999	2.685		3.539	2.94									20	11					51	34
GOBP_NEGATIVE_REGULATION_OF_PROTEOLYSIS_INVOLVED_IN_CELLULAR_PROTEIN_CATABOLIC_PROCESS	2.926		3.385	1.416						12.029	2.67	7.915							10.089	3.045	5.676										1.816							8		6	14	8					27		22
GOBP_PROTEIN_KINASE_C_SIGNALING										12.029	12.966		3.947	5.647		1.779		1.902	12.21	11.018	1.692	3.143	2.895								7.973	2.207	5.826														22	10
GOBP_REGULATION_OF_PHOSPHOPROTEIN_PHOSPHATASE_ACTIVITY				1.594	1.7					11.934	16.617		1.655	4.129					11.304	16.378		1.664	2.192		2.003			2.03				1.302									4	3					7	6
GOBP_ACTIVATION_OF_MAPKKK_ACTIVITY				2.581		2.172				11.827	4.739	5.7	6.598	7.383					14.175	6.332	6.038	2.329	2.581					1.322			1.706							8		7	17		10				32		24
GOBP_POSITIVE_REGULATION_OF_CYSTEINE_TYPE_ENDOPEPTIDASE_ACTIVITY	2.127	1.643		6.437	5.497	1.411	1.849		1.739	11.827	4.883	5.498				3.065	3.025		11.527	6.174	4.137	1.402			2.307			2.649	2.396		4.828	6.633											4				7	5
GOBP_BENZENE_CONTAINING_COMPOUND_METABOLIC_PROCESS				2.617		2.498				11.809	11.064	1.641							9.414	10.077		1.459	1.98								2.054
GOBP_NUCLEAR_NCRNA_SURVEILLANCE				2.769	4.061					11.794	6.386	4.026	4.272	7.452				1.698	12.687	5.031	5.734	5.743	6.703		2.068		2.852				2.166		3.222			1.659					7		4				11	5
GOBP_ANTIGEN_PROCESSING_AND_PRESENTATION_OF_EXOGENOUS_PEPTIDE_ANTIGEN_VIA_MHC_CLASS_I						1.608				11.784	19.493		1.438	1.714		2.664	2.401		13.466	20.221		1.501	1.788		2.395	2.345					7.863	1.728	6.54															3
GOBP_POSITIVE_REGULATION_OF_MACROAUTOPHAGY										11.781	11.677		1.867	2.945		1.497		1.383	10.325	8.826	1.63	1.861	1.802		1.311						6.476	1.416	5.556														4		3
GOBP_GLUCOSE_IMPORT_ACROSS_PLASMA_MEMBRANE				2.217	2.136					11.769	7.646	2.917							9.39	8.355	1.376	1.414									5.189	4.071						54	39		159	66	93	44		21	358	176	182
GOBP_PROTEIN_DNA_COMPLEX_SUBUNIT_ORGANIZATION	2.913	1.424	1.796	4.135		3.287				11.645	5.818	4.518				1.909	1.448		9.173	6.171	2.561	1.769		1.406				2.391	1.55		1.422	1.684				1.726
GOBP_RESPONSE_TO_DIACYL_BACTERIAL_LIPOPEPTIDE										11.556	11.703								9.157	9.597		1.893	1.575			1.391					1.854		2.401					2
GOBP_RESPONSE_TO_TUMOR_NECROSIS_FACTOR				4.823		4.972	1.348			11.555	11.743	1.308	2.176	2.558					13.171	11.519	1.947	2.726	2.097								8.524		9.4
GOBP_REGULATION_OF_PEPTIDASE_ACTIVITY				2.993	1.329	1.826	1.399		2.182	11.52	15.012		5.586	6.652			1.533		7.887	13.275		5.878	6.106			1.487		2.502	1.333	1.608	3.955	1.896	2.178			1.559											5	3
GOBP_MITOTIC_NUCLEAR_DIVISION	1.348			3.564	2.36	1.352	1.801		2.214	11.518	8.063	2.871	4.631	7.97		2.688	2.362		15.115	12.148	2.668	4.055	5.733					2.364		2.043	3.486	1.55	2.134	2.004	1.349						15	8		6			31	12	19
GOBP_NUCLEIC_ACID_PHOSPHODIESTER_BOND_HYDROLYSIS			1.592	4.673		3.899	3.023		6.602	11.444	9.314	2.349	8.358	16.672		4.806		6.22	18.256	12.901	4.159	4.206	6.903					5.01		6.841	8.656		13.298														14	10
GOBP_POSITIVE_REGULATION_OF_PEPTIDASE_ACTIVITY				4.482	1.729	2.632				11.427	8.411	2.436	1.701						6.666	8.257		2.539		1.949				2.055	2.649		2.474	2.214						6		4	12						34	21
GOBP_TRNA_PSEUDOURIDINE_SYNTHESIS				1.307	1.729					11.427	19.043			1.638		2.818	2.231		7.941	13.567		2.539		1.499	3.721	4.439					10.822		15.247			1.394								2	2				3
GOBP_REGULATION_OF_RNA_POLYMERASE_II_REGULATORY_REGION_SEQUENCE_SPECIFIC_DNA_BINDING				2.142						11.353	8.481	2.635	6.055	6.645					12.752	8.269	3.494	4.64	3.538	1.482							3.635		6.528			1.33
GOBP_ONE_CARBON_METABOLIC_PROCESS		1.475		3.167	2.592					11.353	14.804		2.927	2.905		1.366	1.512		14.636	15.26	1.417							1.958			9.034	3.002	5.861														12		9
GOBP_BASIC_AMINO_ACID_TRANSMEMBRANE_TRANSPORT	1.714	2.118			1.613					11.323	12.889		1.582						13.679	13.498	1.445							2.83	1.594	1.591	8.751	3.015	5.45					5		4							15
GOBP_PEPTIDYL_HISTIDINE_MODIFICATION										11.218	13.059								8.42	10.592			1.446								1.668		1.765														8		5
GOBP_NEGATIVE_REGULATION_OF_RNA_CATABOLIC_PROCESS										11.174	7.789	2.781	3.416	7.06		2.597		2.577	12.708	8.994	2.925	2.781	4.159		2.318		1.674				2.309	1.416
GOBP_CHROMOSOME_SEPARATION				4.981	4.969					10.928	17.18		3.035	3.813		3.086	3.372		10.065	16.839		4.788	3.9	1.388	2.323	2.225		1.452			5.179	2.012	3.253									2
GOBP_CENTRIOLE_CENTRIOLE_COHESION	1.396	2.344		3.738	2.932					10.852	12.8		2.993	3.169					15.114	13.332	2.15							1.412	1.918		5.189	1.6	3.871								15	8					42	23	19
GOBP_RESPONSE_TO_GROWTH_HORMONE	1.672	2.768		2.993	2.135				1.789	10.848	15.932		3.812	6.795					13.041	18.297		3.835	4.587					3.325	3.395		9.18	1.515	8.911								19						50	18	32
GOBP_RIBONUCLEOSIDE_METABOLIC_PROCESS				1.663		1.83				10.845	14.182		2.083	1.448					8.909	12.116		3.053	2.536		2.718		1.73				2.514		4.73											4		2	9		9
GOBP_REGULATION_OF_MITOCHONDRIAL_MEMBRANE_PERMEABILITY	1.487		1.535	1.552		1.366				10.839	8.554	2.134	1.949	1.838					10.291	7.642	2.228	2.437	2.437					1.826			1.603		2.589														13
GOBP_ATP_SYNTHESIS_COUPLED_PROTON_TRANSPORT				2.488		3.112				10.814	12.669			1.896		2.139		1.476	11.796	12.465					2.448	1.303					2.042							19		13	29		19	9		5	75	34	41
GOBP_CYTOPLASMIC_TRANSLATION				2.314		1.441				10.744	12.059								11.706	12.835											2.334		1.558
GOBP_NEGATIVE_REGULATION_OF_PROTEIN_TYROSINE_KINASE_ACTIVITY	2.538	2.925		3.025	1.98		1.935		1.865	10.702	10.501	1.591	4.606	4.242		2.024	3.199		11.435	12.599		6.37	3.846	2.536				2.021	1.914		4.082	2.63	1.575
GOBP_GUANOSINE_CONTAINING_COMPOUND_BIOSYNTHETIC_PROCESS				3.603	2.916					10.691		10.232	1.463						6.614		6.052	1.444	1.308								4.962	7.439						5									18	14
GOBP_DNA_TEMPLATED_TRANSCRIPTION_ELONGATION										10.663		10.272							11.477	1.943	8.711	1.728		2.057							1.988	2.387			1.353			9			23	13					50	23	27
GOBP_MICROTUBULE_CYTOSKELETON_ORGANIZATION_INVOLVED_IN_MITOSIS	1.618	1.559		4.565	3.609		2.095		2.194	10.638	5.879	3.807							5.932	4.317	1.675	2.29		1.908	1.477	1.868		4.952	2.293	2.771	2.509		1.809
GOBP_REGULATION_OF_SPHINGOLIPID_BIOSYNTHETIC_PROCESS	1.685			4.357	2.77	1.637			2.199	10.531	7.249	2.762	2.76	3.008		2.2	1.399		12.605	9.011	2.916	3.944	2.554	1.584							3.849	1.509	2.571
GOBP_HOMOPHILIC_CELL_ADHESION_VIA_PLASMA_MEMBRANE_ADHESION_MOLECULES	4.701	4.013		2.738		1.704	2.369	1.377		10.528		13.344							6.316		7.77	1.801		1.757										2.042	1.659												17		15
GOBP_MANGANESE_ION_TRANSMEMBRANE_TRANSPORT				1.867	2.002					10.187	16.967		3.794	6.428					13.414	18.344		5.224	4.436	1.358				3.264		3.292	5.134		5.017								20		14				43	22	21
GOBP_DNA_REPLICATION_DEPENDENT_NUCLEOSOME_ORGANIZATION				3.029		2.671				10.186	15.731		3.573	3.269		3.976	1.976	1.941	10.37	14.591		2.57	3.364		3.566	1.904	1.577			1.473	5.406	1.33	4.638														9	5
GOBP_NEGATIVE_REGULATION_OF_INTERLEUKIN_10_PRODUCTION			1.762	2.204	1.424					10.183	11.677		1.867	1.733					11.934	13.403										1.855	3.22		2.593					27	17	10	77	42	35	19			170	86	84
GOBP_TRANSITION_METAL_ION_TRANSPORT				3.307	1.52	1.881	2.262		1.974	10.165	5.81	3.468	3.439	2.986					8.779	6.18	2.31	7.554	3.093	4.137	1.795	1.907		1.549	1.628									2	2
GOBP_REGULATION_OF_ENDODEOXYRIBONUCLEASE_ACTIVITY	2.295	2.002		3.441	2.826				2.217	10.153	8.55	1.753	2.55	4.241					11.07	10.069	1.491	3.089	3.555						1.321		3.017	1.758	1.427								21	10					58	20	38
GOBP_ASPARTATE_FAMILY_AMINO_ACID_METABOLIC_PROCESS										10.146	14.044		1.603	3.502		1.402			7.883	10.742			1.594		2.183	1.411					2.89		4.718			1.589			2
GOBP_URATE_METABOLIC_PROCESS	1.902		1.761	1.719						10.14	3.57	5.273					1.561		10.319	3.01	6.01	1.623	1.454			1.507				2.137																		4
GOBP_L_ARGININE_TRANSMEMBRANE_TRANSPORT	3.189	3.895		3.311	4.287				1.419	10.124		10.464							5.362		5.307			1.694				3.205	4.076		1.71	2.443															10	10
GOBP_RESPONSE_TO_BIOTIC_STIMULUS				3.504		2.435	1.408			10.113	7.337	2.482	6.744	7.127		1.833			10.303	5.954	3.348	3.998	3.702					2.345	3.137		5.468		6.362	1.565		1.985		3		3		3					8	5
GOBP_MICROTUBULE_DEPOLYMERIZATION				1.931	2.333					10.052	11.196		4.137	7.322		1.858		2.119	10.23	10.199		2.979	3.674		2.456	1.599					3.352	1.867	1.615					18	12		51	30		15		10	122	69	53
GOBP_REGULATION_OF_CHROMOSOME_SEGREGATION				2.344	1.913				1.318	10.009	13.394		10.276	13.282		2.483		2.055	13.591	13.798	1.511	4.943	6.892		2.542		2.032				4.84		5.956					9	9		19	7	12				20	9
GOBP_REGULATION_OF_RRNA_PROCESSING				3.782	3.172					10.009	8.106	2.12	4.347	6.096		3.347	1.76	1.668	11.848	7.895	3.201	3.615	4.864					1.392			4.374		4.709					7	4							3	20		16
GOBP_AMYLOID_BETA_METABOLIC_PROCESS	1.314	1.595		3.923	6.384		1.375			9.981	8.129	1.946							7.127	5.955	1.445	1.353	1.685								5.388	7.868															4	3
GOBP_RRNA_MODIFICATION				1.655	1.671					9.958	17.264		1.726	3.253					13.171	19.555											6.371		6.465					2	2
GOBP_POSITIVE_REGULATION_OF_ATPASE_ACTIVITY			1.796	2.314		1.869			1.608	9.953	4.694	3.874							7.891	3.957	2.984										2.334		1.558					39	17	22	87	32	55	39	18	21	220	66	154
GOBP_REGULATION_OF_OXIDOREDUCTASE_ACTIVITY		1.486		3.603		2.781				9.921	1.42	7.928				2.41		3.078	10.065		8.916				2.694		4.006				3.716	2.323	1.471						5		16	10		8		6	54	33	21
GOBP_NEGATIVE_REGULATION_OF_HISTONE_H3_K27_METHYLATION				1.315					2.06	9.894	14.941		6.245	9.708		2.436		1.558	14.68	20.853		2.996	3.772								7.93		9.792														12	10
GOBP_AMYLOID_PRECURSOR_PROTEIN_CATABOLIC_PROCESS	3.4		2.959	2.252		2.503				9.89	7.257	2.242				2.173			7.339	7.862					2.944		2.434				2.321	1.646									6						10
GOBP_GASTRULATION									1.445	9.888	8.411	1.723							8.669	6.765	1.798															1.86		6		3								7
GOBP_NEGATIVE_REGULATION_OF_MRNA_CATABOLIC_PROCESS	2.098	2.232		2.252	3.778					9.765	5.409	3.439	6.573	10.401		1.44		2.229	11.144	6.977	3.227	5.41	7.864		2.3		2.304	2.308	1.837		2.903	2.699									7						13		8
GOBP_POSITIVE_REGULATION_OF_DOUBLE_STRAND_BREAK_REPAIR				5.095	2.816	2.107				9.688	3.258	5.149	1.873	1.351					10.533	4.218	4.786										3.694	2.781											4				10	6
GOBP_PEPTIDYL_SERINE_DEPHOSPHORYLATION	3.677	2.693								9.582	2.017	6.883							9.796	1.934	7.207							1.363			1.452		1.374							7	43	21	22				80	30	50
GOBP_BASEMENT_MEMBRANE_ORGANIZATION				2.388		1.548				9.534	7.598	2.005	1.5						9.116	5.565	2.807	2.693	1.864					1.974		2.82	4.509		5.492														5
GOBP_REGULATION_OF_INTRINSIC_APOPTOTIC_SIGNALING_PATHWAY				4.951	3.023	1.83				9.431	6.695	2.313							6.439	5.871		1.769	1.518										1.64																5
GOBP_REGULATION_OF_TAU_PROTEIN_KINASE_ACTIVITY				3.311	3.625					9.431	3.574	4.58	1.726	2.477					9.584	3.478	4.751	2.581	1.518	1.315				1.886	1.78		2.514		1.64					108	69	39	270	153	117	72		35	622	267	355
GOBP_CYTOKINETIC_PROCESS	2.422	3.032		1.414	2.766		2.127		1.687	9.427	5.993	2.921							7.356	5.804	1.739	2.671		1.626							3.677	5.165								2								4
GOBP_EARLY_ENDOSOME_TO_GOLGI_TRANSPORT							2.247		2.174	9.414		11.664							8.859		10.342											1.674						23	15	8	51	23	28	20	11	9	109	31	78
GOBP_REGULATION_OF_GENE_SILENCING				3.214		2.599			1.416	9.323	13.407		1.431	1.596		1.382			9.524	10.288			1.683			1.879					2.856		4.044					5		3							10	6
GOBP_MEIOTIC_CELL_CYCLE				1.485		1.705		1.336		9.298	5.696	2.926							7.305	3.963	2.718		1.709								1.634		1.345
GOBP_REGULATION_OF_CELLULAR_AMIDE_METABOLIC_PROCESS	2.821		1.983	4.15	1.343	2.924				9.247	2.931	5.29				1.913	2.62		9.994	2.455	6.527							4.682	2.903	1.893								7	6								14
GOBP_REGULATION_OF_VITAMIN_D_RECEPTOR_SIGNALING_PATHWAY	1.468			3.059	2.322				2.715	9.236	10.835		3.643	5.046			1.438		9.392	11.474		4.397	4.312								3.237		2.554								5	3					7	4
GOBP_CHROMATIN_SILENCING										9.228	8.618			1.396		1.382			10.304	8.494	1.549		1.446								7.492		6.995					13	8		33		26	12			80	32	48
GOBP_PROTEIN_FOLDING				2.314		2.94				9.193	12.059		1.957	3.033		2.541		1.416	9.331	12.835			1.86		2.847		2.779						1.558
GOBP_DETECTION_OF_LIGHT_STIMULUS_INVOLVED_IN_SENSORY_PERCEPTION		1.303		4.732	2.563	2.09				9.168	12.059		4.039	4.584					9.882	11.769		2.986	2.559					2.181	1.431		4.987	2.132	2.906
GOBP_PUTRESCINE_BIOSYNTHETIC_PROCESS	4.153	1.921	2.346	2.431	1.411					9.117	2.316	5.883							7.588	2.236	4.579							6.384	5.066	1.502
GOBP_DNA_DAMAGE_RESPONSE_SIGNAL_TRANSDUCTION_BY_P53_CLASS_MEDIATOR	1.952	2.269		2.179		1.354	1.35		1.348	9.053		10.249					1.417		9.771		8.945		1.544					4.132	3.223		2.53	2.772									6		4				7		6
GOBP_POSITIVE_REGULATION_OF_ANTIGEN_RECEPTOR_MEDIATED_SIGNALING_PATHWAY				2.938		1.942				9.036	8.347	1.501	2.307	1.547		1.76			8.67	7.513	1.581	3.377	2.5		1.51			1.773	1.316		1.794		3.031								6	4
GOBP_BICARBONATE_TRANSPORT				2.556		2.588				9.031	5.544	2.764							6.197	4.796	1.486	1.595		1.986	2.029	1.857					6.092	2.781	3.112
GOBP_POSITIVE_REGULATION_OF_RECEPTOR_BINDING		1.324		2.327	2.801		3.841	3.578		8.966		10.508				1.477		1.806	10.907		11.577						2.344					1.531									5	3					7		5
GOBP_POSITIVE_REGULATION_OF_DOUBLE_STRAND_BREAK_REPAIR_VIA_NONHOMOLOGOUS_END_JOINING							1.475		2.015	8.864	3.388	4.034		1.954					5.716	3.318	1.902										1.614							14	9		46	23	23				104	59	45
GOBP_REGULATION_OF_ACTOMYOSIN_STRUCTURE_ORGANIZATION				2.579		1.532				8.858	9.642			1.701					10.612	9.299	2.019	1.494									5.105		6.04						2									3
GOBP_POSITIVE_REGULATION_OF_JUN_KINASE_ACTIVITY			1.347							8.823	12.005		3.193	2.435					6.229	8.724		3.437	2.5		2.918	3.322		3.346		3.843	5.509	2.789	2.58								15		9	6		4	29		25
GOBP_TRNA_METABOLIC_PROCESS				2.348	2.489					8.769	12.443		9.436	12.611		3.065		2.334	10.998	12.148		5.409	6.494		3.527		2.304				4.828		4.379									3
GOBP_MAINTENANCE_OF_DNA_METHYLATION				2.401	2.459					8.757	5.355	2.702	1.398						8.259	6.552	1.702	2.153		1.694							1.37																7	5
GOBP_ORGANIC_HYDROXY_COMPOUND_CATABOLIC_PROCESS										8.692	14.23								7.292	12.189											6.12		8.697								10		6				13		11
GOBP_TELOMERE_CAPPING				2.392		3.138	1.53			8.661	11.002			2.049					11.789	13.193											8.671		9.413					5	4			6					22		14
GOBP_ESTABLISHMENT_OF_PROTEIN_LOCALIZATION_TO_MITOCHONDRIAL_MEMBRANE				2.781		3.915				8.55	8.807		2.437	3.047					11.491	9.425	1.98	2.532	1.966								8.683		8.851								3
GOBP_POSITIVE_REGULATION_OF_HISTONE_H4_ACETYLATION				2.17	3.578					8.523	11.33		2.229	1.911		1.812			11.493	12.293								1.429	1.765									9			27	12	15	12		9	56		44
GOBP_DETERMINATION_OF_PANCREATIC_LEFT_RIGHT_ASYMMETRY	1.655		1.656	1.86						8.494	8.014								11.539	8.645	2.334										1.911		2.916					16		11	32		26	10		6	88	35	53
GOBP_NEGATIVE_REGULATION_OF_MEMBRANE_PERMEABILITY				4.589	3.722				1.305	8.482	4.466	3.167	1.98	1.654					6.35	4.34	1.821	1.414	1.308								3.836	2.564	1.391					11	8
GOBP_POSITIVE_REGULATION_OF_PROTEIN_LOCALIZATION_TO_CELL_PERIPHERY				2.026		2.006				8.433	11.932		1.438			2.19	2.401		9.877	11.712					1.526	2.997												7	5					6		3		9
GOBP_ACTIVATION_OF_MAPK_ACTIVITY	5.406	5		1.552	1.582					8.332	3.91	3.671				2.659	3.473		9.447	4.144	4.273				2.643	4.015		5.741	5.966		2.472	3.368																	7
GOBP_POSITIVE_REGULATION_OF_MIRNA_MEDIATED_INHIBITION_OF_TRANSLATION				1.391						8.31	6.7	1.515							7.552	6.591		1.71		1.486							1.668	1.681									6		5				9
GOBP_HISTONE_PHOSPHORYLATION			1.611	1.391						8.31	4.213	2.941							5.962	3.417	1.978										2.736		1.765								3		3
GOBP_POSITIVE_REGULATION_OF_INTERLEUKIN_8_PRODUCTION			1.592							8.31	1.423	6.444							7.205	1.371	5.417	1.454									1.401	1.979						76	53		202	102	100	70	46	24	486	203	283
GOBP_MITOCHONDRIAL_ATP_SYNTHESIS_COUPLED_PROTON_TRANSPORT	4.634	3.136	1.648	3.36		3.646	2.668		1.739	8.301	3.183	4.274							10.475	3.445	5.777							2.649	2.396		1.842	2.072									4	4
GOBP_RIBONUCLEOSIDE_TRIPHOSPHATE_METABOLIC_PROCESS				3.989		5.158	1.795			8.297	9.744		3.144	3.905					11.032	10.325	1.487	3.347	3.333								8.862		8.766					26	16	10	59	22	37	23	12	11	108	39	69
GOBP_POSITIVE_REGULATION_OF_MIRNA_METABOLIC_PROCESS										8.27	6.601	1.835							8.445	7.694	1.397							1.435			2.844		3.352					19	15		28	13	15				50	22	28
GOBP_REGULATION_OF_VESICLE_SIZE				2.336	2.831					8.255	17.176		4.078	6.023					6.924	12.54		4.089	3.504			1.391					4.027		5.511
GOBP_OXALATE_TRANSPORT	2.296		1.461	2.355		1.579				8.246	7.15	1.537				1.351	1.366		5.613	7.687		4.591	4.096		1.502	1.781		4.454	3.789			1.34						18		9	57	25	32	21		10	126	51	75
GOBP_LYSINE_METABOLIC_PROCESS	1.327	1.47		2.099	4.187		1.826			8.238	6.361	1.806							5.279	4.228											4.232	5.649
GOBP_DNA_DEPENDENT_DNA_REPLICATION				3.709		3.9				8.234	13.103		1.809	2.585			1.374		9.119	13.927		1.761	1.488			1.338					1.323		2.271							4	12		8			3	33	15	18
GOBP_NEGATIVE_REGULATION_OF_DNA_REPLICATION	1.73	1.35		5.07	3.945	1.373				8.186	9.534		3.74	4.339		2.286	2.382		10.065	12.273		3.182	3.772		1.617	1.394		1.385	1.89		4.017		3.203
GOBP_CELL_CELL_ADHESION_INVOLVED_IN_GASTRULATION							1.716		1.838	8.179	7.131	1.533	2.509	2.526					7.762	6.324	1.603	2.684	2.591		1.332			1.607	2.148		4.582	1.554	3.261
GOBP_MEIOTIC_CELL_CYCLE_PROCESS				4.127	1.866	2.175				8.154	8.554		2.765	2.378					8.303	8.385		2.437	1.454								4.989		6.088														16	11
GOBP_INOSITOL_PHOSPHATE_CATABOLIC_PROCESS	1.727	2.215		1.466	1.993		2.638		2.043	8.149	1.547	6.326							6.707	1.465	4.993	2.755		2.255				3.9	3.893		1.79	3.094						32	21	11	75	44	31	19		9	157	51	106
GOBP_REGULATION_OF_ATPASE_ACTIVITY	4.478	2.826	1.769	1.889		1.97	2.483		3.782	8.075	4.19	3.21	2.607	1.813					11.943	6.504	4.155	3.801	3.314					1.846	1.522		3.69	3.228
GOBP_RNA_CAPPING		1.816		2.687		1.906	1.773	1.363		8.061		12.423							5.979		9.784							3.45	4.22		1.66	2.443		2.204	1.466
GOBP_PROTEIN_LOCALIZATION_TO_NUCLEUS				4.457	3.316	1.381				8.059	14.344		13.755	17.008		3.926		3.313	10.193	14.01		7.937	10.892		4.972	1.555	3.179				4.725		4.877
GOBP_PROTEIN_TRANSPORT_ALONG_MICROTUBULE				3.665	2.881					8.056	8.085		2.983	2.183		1.889	2.099		5.881	7.279		3.785	2.259	1.68	4.293	5.19		2.663	2.255		1.81										5	4
GOBP_ATP_DEPENDENT_CHROMATIN_REMODELING	2.295	3.432		3.441	1.35	2.16				8.02	3.654	3.399				1.414			6.855	3.026	3.044	1.74		1.53			1.45	2.08	1.94									15		9	44	22	22				127	81	46
GOBP_ASPARTATE_METABOLIC_PROCESS										8	7.792		1.512	2.675		1.792		1.559	9.674	7.657	1.774	1.85	2.724								6.845		6.318								4		3
GOBP_DEOXYRIBONUCLEOSIDE_TRIPHOSPHATE_METABOLIC_PROCESS				3.619		2.572				7.991	2.146	4.916	1.757	1.408		1.681		2.02	8.114	2.089	5.063				2.498		2.926				3.089	1.567	1.667								20	10	10				39	15	24
GOBP_STEROL_IMPORT	1.502	1.921		3.24	3.178				1.74	7.973	5.797	2.051							5.118	5.642		1.353		2.748		1.522					2.271	1.75									5	4
GOBP_BRANCHED_CHAIN_AMINO_ACID_METABOLIC_PROCESS				2.209		1.34				7.963	6.975	1.46				1.461		1.512	9.392	6.148	2.55		1.433					1.302	1.718		2.754		3.805	2.038	1.606
GOBP_MAINTENANCE_OF_PROTEIN_LOCATION_IN_CELL				2.097		2.651				7.901	14.403								7.998	14.223
GOBP_MACROMOLECULE_DEACYLATION				5.149	3.434	1.619				7.895	6.06	1.641							5.722	4.392	1.313										1.466		2.225								15	9				4	27		19
GOBP_RESPONSE_TO_VITAMIN_E				3.915	2.531	1.481				7.886	12.398		6.174	7.553		1.631		1.515	9.768	12.944		2.57	3.956		2.145		1.577				4.847	2.058	2.829								3	2					4	4
GOBP_ALPHA_AMINO_ACID_METABOLIC_PROCESS				4.421	1.539	2.886	1.784		3.638	7.883	12.277		4.564	7.906		2.23		2.821	10.303	13.581		3.086	4.96					2.345		2.032	6.634		8.677					6	5								24	11
GOBP_CHROMOSOME_ATTACHMENT_TO_THE_NUCLEAR_ENVELOPE	1.608		1.851	1.971						7.838	9.769		1.726	1.511					8.579	9.571		2.199	2.02			2.1					1.455																7	6
GOBP_ALTERNATIVE_MRNA_SPLICING_VIA_SPLICEOSOME					1.359				2.074	7.834	10.984		2.018	3.253		2.33	1.674		9.058	12.94		1.364	1.483		1.348									2.3		2.435
GOBP_VESICLE_TETHERING_TO_GOLGI				2.316	1.437					7.833	9.17		1.494	1.721					7.168	8.092		1.379									4.038		6.166														17	13
GOBP_ESTABLISHMENT_OF_RNA_LOCALIZATION					1.729					7.808	6.864	1.39	2.965	7.604		1.806		2.302	8.619	8.257		2.539	4.21		2.556		1.952				2.042	1.726
GOBP_CARBOHYDRATE_PHOSPHORYLATION				1.318						7.792	6.854	1.303	1.36	2.223					7.904	8.472						1.483							1.95								4		4
GOBP_DOUBLE_STRAND_BREAK_REPAIR	2.998		2.727	4.517		4.3				7.778	10.693		3.574	3.536		1.441			10.533	12.176		1.946	1.859										1.52					9			25		16	9		4	51	16	35
GOBP_ALPHA_AMINO_ACID_CATABOLIC_PROCESS	2.666	1.57	1.394	2.871	1.572	1.432	1.736			7.776	4.19	2.897							6.285	4.064	1.947										3.096	1.567	1.709					15	9		37	22				6	80	34	46
GOBP_PH_REDUCTION				5.079	3.06	1.869				7.767	5.374	2.038	1.957	1.796					5.371	3.957	1.407				1.367						2.818	1.459	1.558
GOBP_MITOTIC_CELL_CYCLE_CHECKPOINT							1.447			7.767	1.941	5.025							5.956	1.892	3.479				2.847		2.779				3.956	2.444	1.558					77	33	44	176	58	118	53	29	24	395	132	263
GOBP_MEMBRANE_TO_MEMBRANE_DOCKING				1.893						7.767	8.437		1.582				1.805		8.6	10.011		2.397	1.37								3.956	1.911	2.069														5	5
GOBP_ALDITOL_PHOSPHATE_METABOLIC_PROCESS				1.552			1.394			7.714	2.868	3.974	1.322	2.106				1.383	7.29	2.779	3.677	2.055	1.709							1.6	1.643			1.435													5
GOBP_INTRINSIC_APOPTOTIC_SIGNALING_PATHWAY				2.054		2.849				7.683	10.737								7.205	9.702											2.132
GOBP_POLYADENYLATION_DEPENDENT_RNA_CATABOLIC_PROCESS					1.541					7.683	7.533		2.998	7.921		2.029		2.095	8.46	8.898		3.109	4.576		2.762		1.758				2.132	1.553
GOBP_HYPEROSMOTIC_SALINITY_RESPONSE					2.157					7.656	10.947		4.878	8.965		1.351		1.427	11.016	13.275		3.032	4.096					2.937	2.272			1.34															43	29
GOBP_REGULATION_OF_NUCLEAR_DIVISION	1.308	1.435		1.729	2.489		1.731			7.649	3.503	3.432				6.481	5.436	1.419	7.365	5.198	2.021	1.792		1.736	2.378	2.799		3.575	4.01		4.805	5.57															8		6
GOBP_POSITIVE_REGULATION_OF_METAPHASE_ANAPHASE_TRANSITION_OF_CELL_CYCLE				2.623	3.198					7.643	4.45	2.569				1.68	1.589		7.776	4.95	2.269	3.297	1.602	1.817							2.274		1.311	2.207		1.351		4	4								11		10
GOBP_REGULATION_OF_DNA_DEPENDENT_DNA_REPLICATION	1.949	1.467		2.871		2.39			1.752	7.588		9.588							4.37		5.671																		5		15						26
GOBP_CELLULAR_RESPONSE_TO_VITAMIN				1.501					1.752	7.588	9.925		2.983	4.099					5.701	10.465		2.386	3.535					1.506		1.51	1.617										28	13					91	62
GOBP_LATE_ENDOSOME_TO_VACUOLE_TRANSPORT					1.503		3.344	1.614	1.765	7.575	6.511	1.647	2.196	2.548		3.552	2.096	1.549	8.197	7.224	1.593	4.092	3.545		1.742	2.018		2.305	1.388	1.365	3.239		2.393									7					22
GOBP_REGULATION_OF_CELLULAR_AMINO_ACID_METABOLIC_PROCESS				2.524		1.737	1.372			7.574		8.494							7.05		7.987										2.587	1.788											3				6	3
GOBP_NEGATIVE_REGULATION_OF_MONOCYTE_DIFFERENTIATION										7.574	4.975	2.173	1.778						11.347	5.522	4.141										2.587	1.365	1.447			1.421			9		37	25		13		7	67		45
GOBP_VASCULAR_ENDOTHELIAL_GROWTH_FACTOR_RECEPTOR_SIGNALING_PATHWAY				2.017			1.592		1.312	7.56	2.47	3.958							7.652	3.044	3.393																				33		19			6	86	49
GOBP_BASE_EXCISION_REPAIR_AP_SITE_FORMATION										7.56	8.248			1.497					6.789	8.135											4.468		3.443									3
GOBP_POSITIVE_REGULATION_OF_PROTEASOMAL_UBIQUITIN_DEPENDENT_PROTEIN_CATABOLIC_PROCESS	2.427		4.053							7.549	5.972	1.624				1.526		1.396	5.207	4.491					1.336						1.466		2.636	1.352		2.031			8		35	20		15		8	101	49	52
GOBP_FATTY_ACID_BETA_OXIDATION				3.119	1.866	1.366				7.547	12.732		5.411	6.731		2.875	1.456	1.52	7.684	11.629		4.471	5.939		2.101						1.972		3.2							3	9		6				17
GOBP_NEGATIVE_REGULATION_OF_GENE_EXPRESSION				1.993		3.054				7.532	8.739		2.06	2.463					10.655	9.458	1.506	1.632	1.925								7.775	1.515	6.763														5	5
GOBP_REGULATION_OF_ENDOPLASMIC_RETICULUM_UNFOLDED_PROTEIN_RESPONSE	2.05		1.894	1.383		1.601				7.523	6.695								5.664	7.365		1.371	1.488		1.995		2.342														19		15	7		4	37	15	22
GOBP_PTERIDINE_CONTAINING_COMPOUND_METABOLIC_PROCESS				2.692	2.322					7.518	9.674		2.813	5.53		1.466			5.447	5.312		4.497	3.715		1.868	3.03					8.293		9.101					13	10		34	14	20	11		6	83	40	43
GOBP_MITOTIC_DNA_INTEGRITY_CHECKPOINT	2.163	1.764		4.996	3.903	1.352	1.801		2.89	7.517	8.735		5.142	4.976		3.707	1.869	1.821	9.312	9.218		4.547	4.342		2.393	1.811		4.349	4.752		3.959	2.786	1.33	1.576		1.5						4					18	17
GOBP_PHENOL_CONTAINING_COMPOUND_BIOSYNTHETIC_PROCESS										7.455	8.618		1.429	2					9.337	9.522										1.466	2.166		3.212								13						48	40
GOBP_REGULATION_OF_ANTIGEN_PROCESSING_AND_PRESENTATION_OF_PEPTIDE_OR_POLYSACCHARIDE_ANTIGEN_VIA_MHC_CLASS_II	1.416	1.89		1.895	3.416					7.451	3.015	3.085							7.525	2.236	3.911								1.436															5		4
GOBP_MITOCHONDRIAL_TRNA_PROCESSING	2.289	2.575		1.57						7.431	8.003		2.229	2.16		1.526			8.612	6.613	1.974	4.659	3.259	1.66				1.621	1.695		1.784		2.207					4								2	15		11
GOBP_NEGATIVE_REGULATION_OF_INTRINSIC_APOPTOTIC_SIGNALING_PATHWAY				1.721	1.385					7.424	13.861		4.486	6.465					10.776	14.515		4.739	4.184					2.994		4.054	4.102		5.06								5		4				7	5
GOBP_CELLULAR_OXIDANT_DETOXIFICATION										7.417	10.524		2.552	1.775			1.469		6.931	9.671		1.844	1.892		1.364						6.088	3.724	2.29								3
GOBP_REGULATION_OF_MITOCHONDRIAL_MRNA_STABILITY									1.495	7.407	10.653		2.385	3.351		2.72	2.821		10.286	12.249		1.624	2.162		2.997	3.519					1.953		2.348
GOBP_REGULATION_OF_TELOMERE_MAINTENANCE_VIA_TELOMERE_LENGTHENING				2.245	1.385		2.084	1.354		7.402	3.017	3.675				2.253	2.293		5.837	1.603	3.888	2.031	2.368		1.314						1.401	2.012		2.48		2.208					5	3							6
GOBP_REGULATION_OF_INTRINSIC_APOPTOTIC_SIGNALING_PATHWAY_IN_RESPONSE_TO_DNA_DAMAGE_BY_P53_CLASS_MEDIATOR							1.968		3.825	7.382	11.078		1.705	3.327					9.186	13.163			1.928								6.082		6.615						17		64	34					155	89
GOBP_CELLULAR_RESPONSE_TO_RETINOIC_ACID				1.427	1.539					7.373	11.507		1.776	2.507					7.533	12.021														2.486		2.614											17		17
GOBP_RESPONSE_TO_LIPOTEICHOIC_ACID										7.339	13.116			1.442					6.286	11.422											7.286		8.953
GOBP_PROTEIN_HEXAMERIZATION					1.598				1.895	7.303		9.381							4.773		6.431										1.668	2.463									23	9	14				44	19	25
GOBP_CELLULAR_RESPONSE_TO_LEPTIN_STIMULUS					1.561					7.297	5.81	1.552	4.316	7.573				1.499	8.855	7.224	1.604	2.62	4.822		1.495						2.086	1.567																3
GOBP_REGULATION_OF_MICROTUBULE_POLYMERIZATION				1.791		1.731				7.294	5.768	1.718	2.947	5.068					9.653	6.787	2.429	3.684	3.806								4.587		6.532					21	9	12	26	14		11		7	55		43
GOBP_RESPONSE_TO_UV_B	1.608		1.358	1.378	1.52					7.293	8.301		1.424						4.494	6.773		2.199		1.628		1.614		2.708	2.114		3.409	2.338		1.36							3
GOBP_PEPTIDYL_SERINE_AUTOPHOSPHORYLATION										7.263	3.63	2.343							5.098	3.578		1.353									3.503	2.078	1.398														4
GOBP_PROTEIN_ADP_RIBOSYLATION										7.24	11.279			2.841					9.141	13.515					1.302	1.82					12.275		13.517
GOBP_ENERGY_RESERVE_METABOLIC_PROCESS			1.394			1.432				7.223	4.739	2.178							6.285	4.608	1.641										1.541		1.709													2
GOBP_POSITIVE_REGULATION_OF_LAMELLIPODIUM_ASSEMBLY	1.71			2.593	1.714				2.241	7.188	3.104	3.44	2.101			2.221	1.619		7.37	5.075	2.117	2.801	2.036								2.374	3.73						36	27		103	61		36		24	220	83	137
GOBP_RESPONSE_TO_FORSKOLIN				1.552						7.154	8.98		3.144	2.652			1.321		7.864	9.551		3.856	3.333			2.247					1.643							7	5		20	12					36	16	20
GOBP_MESODERMAL_CELL_DIFFERENTIATION	1.502	1.779		1.919	2.388				1.394	7.135	2.936	3.411	1.65						3.693	2.854		1.702						1.331	1.746		2.86	3.493						2
GOBP_ANTIGEN_RECEPTOR_MEDIATED_SIGNALING_PATHWAY				2.046		1.538				7.078	9.787		1.714	1.896			1.336		7.879	10.54		1.678	1.956			1.82																		3		2	16	9	7
GOBP_RIBOSOMAL_SMALL_SUBUNIT_BIOGENESIS	2.476	3.085		1.485	1.417					7.076	3.855	2.757				3.417	3.517		7.696	3.713	3.264	1.843		2.364	2.597	4.756		1.658	1.84		1.768	1.681												7		5	25
GOBP_RRNA_PSEUDOURIDINE_SYNTHESIS		1.87		1.85	1.942					7.072	4.154	2.278							7.943	4.061	2.837							4.495	3.317	1.368		1.439									4		3				6		4
GOBP_SERINE_FAMILY_AMINO_ACID_METABOLIC_PROCESS										7.012		7.011					1.427		8.206		6.73							2.364	1.353	1.428	3.038	3.295									8		6				20	15
GOBP_NEGATIVE_REGULATION_OF_INSULIN_SECRETION_INVOLVED_IN_CELLULAR_RESPONSE_TO_GLUCOSE_STIMULUS			1.73		1.356					6.99	1.847	4.599							5.215	1.461	3.466	1.565	1.822								1.501	1.341															6	5
GOBP_NEGATIVE_REGULATION_OF_DIGESTIVE_SYSTEM_PROCESS	1.383									6.988	8.941								6.055	7.636			1.35						1.407																		6
GOBP_PROTON_TRANSPORTING_ATP_SYNTHASE_COMPLEX_ASSEMBLY				2.529		3.072				6.948	7.541								11.367	9.673	1.338										7.381		7.215
GOBP_DNA_TOPOLOGICAL_CHANGE				1.709						6.936	6.361								8.377	6.229	1.876								1.333		1.725		1.931	2.348	1.727												7		7
GOBP_NUCLEOSIDE_BISPHOSPHATE_BIOSYNTHETIC_PROCESS	2.352	2.076		1.394		2.517	1.606			6.871		6.862							5.253		6.106																										12		11
GOBP_REGULATION_OF_CILIUM_ASSEMBLY		1.36								6.845	9.348		2.661	2.007		2.096	2.109		6.964	9.174		3.235	2.072	1.381	2.851	3.391		1.944			1.466	1.594						3	3								9		7
GOBP_REGULATION_OF_PHAGOCYTOSIS	2.522		2.191		1.499					6.838		7.034							4.847		4.91	1.904		1.327							1.864	2.643								4							30		22
GOBP_POSITIVE_REGULATION_OF_CELL_CYCLE_G2_M_PHASE_TRANSITION										6.829	18.553			2.937					9.661	21.3											3.235		4.898								15	9					25	17
GOBP_NEGATIVE_REGULATION_OF_NON_CANONICAL_WNT_SIGNALING_PATHWAY				1.512	1.682					6.824	10.716						1.432		5.612	10.542						1.391												4									17	7	10
GOBP_DOLICHYL_DIPHOSPHATE_BIOSYNTHETIC_PROCESS										6.816	6.707		1.706	2.862					6.22	6.586											3.657	1.334	2.554
GOBP_REGULATION_OF_PROTEASOMAL_UBIQUITIN_DEPENDENT_PROTEIN_CATABOLIC_PROCESS					2.635					6.809	5.033	1.522							3.843	2.681					2.051	1.96					2.643	2.629						13	9		30	19					55	30	25
GOBP_POSITIVE_REGULATION_OF_REACTIVE_OXYGEN_SPECIES_BIOSYNTHETIC_PROCESS	1.902	1.903		1.44	3.7					6.768	6.946			1.382		2.095	2.563		9.116	8.778					1.47	1.507		2.55	3.36			1.378																	5
GOBP_PHOSPHATIDYLINOSITOL_DEPHOSPHORYLATION	3.465	2.957		2.783	3.141		1.641		2.959	6.721		9.007							5.146		6.676	2.539		1.619				4.757	4.957		1.647	2.312		1.788		1.359
GOBP_STEROID_CATABOLIC_PROCESS										6.71	4.402	1.602							5.692	3.407	1.621
GOBP_CELLULAR_IRON_ION_HOMEOSTASIS	1.817	1.676		4.277	3.866		1.881		2.636	6.693	5.289	1.57	2.929	2.221		1.751	1.86		3.479	6.421		3.086	1.355	1.894				4.492	3.819		5.188	5.155		1.494		1.741												9
GOBP_POSITIVE_REGULATION_OF_EXTRINSIC_APOPTOTIC_SIGNALING_PATHWAY				1.571						6.66	3.531	2.513	2.012	3.077		3.191	1.302	1.939	12.896	5.355	5.302	1.595	1.891								2.389		3.415
GOBP_RESPONSE_TO_INTERLEUKIN_1										6.614	2.904	2.505							4.523	2.861											1.398										8	5					16	10
GOBP_AMINO_SUGAR_METABOLIC_PROCESS				1.781	1.426					6.614	3.82	1.84							7.969	4.777	1.858																										15		12
GOBP_NEGATIVE_REGULATION_OF_ANION_TRANSMEMBRANE_TRANSPORT										6.604	3.87	2.143							5.955	1.985	3.259	2.555	1.355	1.388							2.505	2.758																	3
GOBP_POSITIVE_REGULATION_OF_ACTIVATION_OF_JANUS_KINASE_ACTIVITY			1.816							6.596	6.303								5.017	5.273											2.196		2.183										2
GOBP_NADPH_REGENERATION	2.696	3.105		3.062	2.765		1.524		2.007	6.589	6.01		2.813	3.632		2.57	4.361		8.185	8.797		3.584	3.178			1.531					3.062	2.716						64	47	17	169	82	87	42	30		324	165	159
GOBP_POSITIVE_REGULATION_OF_MITOTIC_CELL_CYCLE					1.386					6.578	6.172		2.769	6.49					7.406	7.745		2.163	3.781		1.357
GOBP_PROTEIN_MATURATION_BY_IRON_SULFUR_CLUSTER_TRANSFER	2.259	2.366		3.341	1.625	1.78				6.571	2.867	3.104	1.363						4.462	3.2	1.361	3.327		3.029		1.868		3.053	3.242		3.236	2.444									26		18	9			57	37
GOBP_POSITIVE_REGULATION_OF_CALCINEURIN_MEDIATED_SIGNALING							1.356		1.533	6.569	4.413	1.629							5.696	4.336											2.02																	3
GOBP_FATTY_ACYL_COA_METABOLIC_PROCESS				2.432	2.17				1.56	6.568	7.448		11.405	13.838		2.471		2.132	9.292	7.878	1.739	5.686	7.629		2.589		2.199				3.581		3.477					99	80		261	143	118	76	43	33	524	138	386
GOBP_CELL_FATE_SPECIFICATION				1.919		1.779				6.559	4.565	1.849	6.149	5.967					6.675	3.879	2.29	4.541	3.091	1.642							2.413		3.907	1.582		1.809		35	12	23	57	24	33	24		15	137		113
GOBP_POSITIVE_REGULATION_OF_LIPOPROTEIN_METABOLIC_PROCESS					1.327					6.558	10.091		4.601	8.573		1.385		1.319	10.802	12.616		2.539	4.21					3.488	2.649															2		2	4
GOBP_SUGAR_MEDIATED_SIGNALING_PATHWAY										6.494	3.112	2.767							7.205	3.031	3.329
GOBP_REPLICATION_FORK_PROCESSING				2.938		2.779				6.48	4.8	1.75				1.76		1.383	3.704	3.24					1.858	1.338		1.773	2.405					1.532	1.694
GOBP_NEGATIVE_REGULATION_OF_PROTEIN_LOCALIZATION_TO_NUCLEUS				2.202	2.082					6.433	7.888		3.189	3.97		1.68			4.414	5.595		5.025	5.553		1.475		1.33			1.765	2.723		1.746															6
GOBP_DNA_TEMPLATED_TRANSCRIPTION_TERMINATION				1.947		1.373				6.417	7.064			1.46					6.491	6.948											3.592		6.196								9		7				19	14
GOBP_ATTACHMENT_OF_GPI_ANCHOR_TO_PROTEIN	1.801						1.832		1.875	6.343		9.152							3.368		5.298	1.379		2.278																	4		4				6		5
GOBP_POSITIVE_REGULATION_OF_ASPARTIC_TYPE_PEPTIDASE_ACTIVITY				1.379	1.375					6.324	7.103		3.095	5.961					9.079	8.535			1.749								1.725		1.447								13	7					21	16
GOBP_NEGATIVE_REGULATION_OF_ESTABLISHMENT_OF_PROTEIN_LOCALIZATION_TO_MITOCHONDRION				2.108	3.419					6.308	10.37		2.947	5.068		2.754		1.86	5.974	10.875		4.168	5.096						1.375		1.988	1.956									6	6					11
GOBP_CELLULAR_RESPONSE_TO_FATTY_ACID				1.776						6.263	8.542			1.521					7.581	9.174		1.518	1.581			1.518																					10
GOBP_REGULATION_OF_DNA_METABOLIC_PROCESS				2.429		2.47				6.227	10.538		4.747	5.53		3.92	1.854	1.961	7.65	12.258		2.506	3.195		2.396		1.649																				10		7
GOBP_GLYCOLIPID_TRANSPORT				3.446	1.518	1.946				6.227	5.585		2.509	2.463					6.325	6.195		1.632		1.322							4.123		5.877										4				7
GOBP_NEGATIVE_REGULATION_OF_ENDOPLASMIC_RETICULUM_UNFOLDED_PROTEIN_RESPONSE										6.201	4.012	1.934					2.178		5.202	5.796					1.966			1.452				1.674															15	9
GOBP_REGULATION_OF_CORE_PROMOTER_BINDING				3.709	4.81					6.186	3.859	1.97				1.721			6.943	3.178	2.93	1.371	1.488					1.698	2.157		2.138	2.661						9		6	19		14				36	26
GOBP_RECEPTOR_LOCALIZATION_TO_NON_MOTILE_CILIUM	3.206	1.541	1.927	1.493		1.317	1.524		2.007	6.145	2.365	3.281							7.21	3.016	3.471							2.044	2.197												14	10					33	16	17
GOBP_ERBB2_SIGNALING_PATHWAY	2.905	2.002		2.046	1.35					6.142	2.597	2.927							4.603	2.077	2.194										2.528	2.248															7	4
GOBP_MATURATION_OF_5_8S_RRNA										6.141	5.975								4.779	5.038					1.759						2.818		2.5					17		10	35	18		23	10	13	72		59
GOBP_CELLULAR_RESPONSE_TO_CALCIUM_ION							1.53			6.141	4.335	1.573							7.018	4.248	2.065									1.476			1.809														19		15
GOBP_HISTONE_EXCHANGE				2.062		2.968				6.128	11.33		3.158	3.628		3.847	2.113	1.67	7.645	13.254			1.656		2.869		1.94
GOBP_G0_TO_G1_TRANSITION						1.818				6.128	3.756	1.97	2.129	1.6		1.461	2.816		6.22	5.792		1.612	1.656								2.007		1.39											3
GOBP_ACTIN_POLYMERIZATION_DEPENDENT_CELL_MOTILITY				3.073	2.997					6.128	5.908		4.393	7.293		1.461		1.67	8.413	5.042	2.483	2.548	3.663							1.317	9.209		12.148	1.567		2.271					6		5
GOBP_REGULATION_OF_HISTONE_H3_K9_TRIMETHYLATION	1.682		2.028	1.649	1.328					6.128	2.058	3.405							4.948		3.509							1.837		2.083											19		12	7			42	20	22
GOBP_ANTIGEN_PROCESSING_AND_PRESENTATION_VIA_MHC_CLASS_IB	1.721	1.495		1.902	3.117					6.126	2.951	2.728							2.174	1.826		1.952		1.521							1.327	2.193						11		7	15						27		18
GOBP_POSITIVE_REGULATION_OF_RELEASE_OF_CYTOCHROME_C_FROM_MITOCHONDRIA										6.115	4.727	1.389	1.751						7.777	6.264	1.422										1.561		2.329
GOBP_REGULATION_OF_CELLULAR_RESPONSE_TO_HYPOXIA				1.796	2.17		1.69			6.108	8.069		1.595			1.69	1.757		4.555	6.652		2.82	1.572	1.479				2.231	1.783		2.364		1.956													2
GOBP_MACROPINOCYTOSIS					1.499					6.107	5.123		3.097	6.913					6.93	6.647		2.419	4.052		1.502						1.419
GOBP_REGULATION_OF_TRANSCRIPTION_OF_NUCLEOLAR_LARGE_RRNA_BY_RNA_POLYMERASE_I							1.371		1.92	6.107	1.919	3.512							3.665	1.873	1.62	1.464		1.813																				5		5	23	19
GOBP_REGULATION_OF_MITOTIC_NUCLEAR_DIVISION				1.412						6.098	6.911			1.495		2.063	2.082		5.663	5.403					2.304	2.638					1.787		1.691					4									14		14
GOBP_POSITIVE_REGULATION_OF_PROTEIN_TYROSINE_KINASE_ACTIVITY										6.089	6.592		1.5						5.607	7.213					1.311	1.701		1.554	1.36												5	3				2	8	6
GOBP_DEFENSE_RESPONSE_TO_GRAM_POSITIVE_BACTERIUM			1.512	1.485	1.812		1.511			6.08	7.58		3.097	3.536					5.673	6.718			2.375					3.798	1.702	2.381	3.177		3.112					15	12		40	22		19	14		96	56
GOBP_NADH_METABOLIC_PROCESS		1.393		2.252		2.006			1.481	6.032	3.375	2.242							5.052	3.286	1.618	3.36		2.324							1.53	1.646						2		2
GOBP_SPLICEOSOMAL_SNRNP_ASSEMBLY				2.682	3.243					6.032	4.53	1.552	1.573						6.721	5.041	1.618	2.846		2.324				3.376	2.572		3.843	1.646	2.311					10		7	18		14	8		5	39		31
GOBP_MITOCHONDRIAL_ELECTRON_TRANSPORT_NADH_TO_UBIQUINONE				4.482		4.483				5.968	6.864		1.357						5.512	6.722												1.326							2
GOBP_ENZYME_DIRECTED_RRNA_PSEUDOURIDINE_SYNTHESIS										5.964	7.888								6.037	6.773											6.734		9.107															3
GOBP_MATURATION_OF_5_8S_RRNA_FROM_TRICISTRONIC_RRNA_TRANSCRIPT_SSU_RRNA_5_8S_RRNA_LSU_RRNA					1.646		1.762			5.954	3.331	2.349				3.317	1.964	1.476	5.004	3.202	1.739	2.347	1.973		1.803	1.893																4					9
GOBP_ANGIOTENSIN_ACTIVATED_SIGNALING_PATHWAY										5.923	8.043								5.966	6.439																		5	5		11	7					33	22
GOBP_PROSTANOID_BIOSYNTHETIC_PROCESS	2.893		2.767						1.773	5.917	5.78		2.545	2.144					3.671	4.23		1.998								1.305	2.427		1.872											10			58	22	36
GOBP_RESPONSE_TO_CADMIUM_ION				1.412		1.771				5.91	4.423	1.532				1.464			6.614	4.954	1.581										2.178	2.323						8	5		14						26
GOBP_POSITIVE_REGULATION_OF_GLUCOSE_IMPORT										5.91	4.515								4.773	4.454											1.668												2
GOBP_HISTONE_H3_K9_DEMETHYLATION	2.839		2.83							5.883	7.256								6.449	8.82											1.36	1.631								2							8	4
GOBP_ORNITHINE_TRANSPORT							1.968		3.825	5.873	7.092		2.699	3.327					6.688	7.894		2.024	1.928								3.095		4.688								13	9					44	40
GOBP_REGULATION_OF_INFLAMMATORY_RESPONSE_TO_ANTIGENIC_STIMULUS				2.314	2.127				1.92	5.861	5.739		3.259	5.467					7.054	5.593	1.558	1.769	3.407			1.316					3.899	1.319	2.906								21	13		10		4	54	16	38
GOBP_SULFUR_COMPOUND_TRANSPORT	1.487			1.552		1.749	1.545	1.324		5.856	3.382	2.134	1.949			1.49	2.535		8.943	6.924	1.881							2.433	2.384		2.807		2.035						4		11					3	26	12	14
GOBP_P38MAPK_CASCADE				3.119	2.356					5.856	9.338		6.049	9.512		2.875	1.456	1.52	8.943	12.5		5.054	4.363		1.659						4.394		6.911														7		5
GOBP_REGULATION_OF_CENTROSOME_CYCLE									1.386	5.856	3.382	2.134	1.949	5.099					7.684	4.369	2.612	1.332	3.052								4.394	1.454	3.2
GOBP_POSITIVE_REGULATION_OF_RECEPTOR_CATABOLIC_PROCESS	1.948		2.773	1.552			1.545			5.856	5.093		1.611					1.52	5.967	4.369	1.56										2.369		3.2
GOBP_POSITIVE_REGULATION_OF_CHROMOSOME_SEPARATION							2.017		2.387	5.803		5.421	1.353						5.305		3.768							1.655			3.594	3.874						3		2
GOBP_REGULATION_OF_GENE_SILENCING_BY_RNA				1.9		2.351			1.305	5.718	8.353		1.652	1.654					4.866	5.506			1.719			1.739					2.418		4.133							2							8		8
GOBP_RECOMBINATIONAL_REPAIR				3.025		1.939	1.664		2.865	5.708		7.363							3.823		4.519	2.29		1.381							2.67	2.039															7
GOBP_LATE_ENDOSOME_TO_VACUOLE_TRANSPORT_VIA_MULTIVESICULAR_BODY_SORTING_PATHWAY				2.612	2.855		3.108	2.815		5.703		8.352				1.867		1.972	6.35		10.077				1.627		2.726														5			3		3		5
GOBP_REGULATION_OF_OXIDATIVE_STRESS_INDUCED_INTRINSIC_APOPTOTIC_SIGNALING_PATHWAY										5.682	4.876								4.3	3.254											1.471		2.006														5
GOBP_TRANSCRIPTION_ELONGATION_FROM_RNA_POLYMERASE_II_PROMOTER	1.671	1.57				1.432				5.664	4.19	1.563	1.516				2.236		8.518	7.745	1.376							2.778	2.852		2.657		1.709														10	9
GOBP_RESPONSE_TO_ACTIVITY	1.472	1.89		3.133	1.714	1.525				5.663	2.236	2.97							4.063	2.54	1.498	1.909		2.22		1.935		2.527	3.336		2.579	2.111															4	3
GOBP_CELLULAR_RESPONSE_TO_X_RAY	2.429		1.475	2.845	3.233					5.657	5.647		2.386	3.077					9.617	6.346	2.343	1.805						2.699	2.418																		7
GOBP_CELLULAR_RESPONSE_TO_LOW_DENSITY_LIPOPROTEIN_PARTICLE_STIMULUS				1.447	1.942					5.657	7.322		1.912	1.721					5.74	7.196		1.379																			4	3
GOBP_RIBOSOMAL_LARGE_SUBUNIT_EXPORT_FROM_NUCLEUS			1.475							5.657	6.459								3.896	4.061											1.332		2.08														7	6
GOBP_POSITIVE_REGULATION_OF_CELLULAR_RESPONSE_TO_TRANSFORMING_GROWTH_FACTOR_BETA_STIMULUS										5.641	4.485		1.644						8.002	5.149	2.119										1.922		1.608			1.71
GOBP_REGULATION_OF_PROTEIN_LOCALIZATION_TO_CHROMOSOME_TELOMERIC_REGION										5.639	7.78								4.723	7.691																											6
GOBP_POSITIVE_REGULATION_OF_G1_S_TRANSITION_OF_MITOTIC_CELL_CYCLE				1.755	2.22					5.639	11.596		2.304	3.461					4.367	7.33		2.703	2.004								4.73		5.852								3		3
GOBP_CELLULAR_RESPONSE_TO_OXYGEN_GLUCOSE_DEPRIVATION							2.386		1.948	5.639	5.914					1.751	1.86		5.753	7.094						1.338					1.784	2.669						35	24		111	56	55	42	32		267	110	157
GOBP_PROTEIN_INSERTION_INTO_ER_MEMBRANE_BY_STOP_TRANSFER_MEMBRANE_ANCHOR_SEQUENCE										5.639	9.103								5.692	9.005								2.131		1.835		1.334												4		2	11
GOBP_REGULATION_OF_RECEPTOR_MEDIATED_ENDOCYTOSIS							1.558			5.639		4.552							7.979		6.707							2.131	1.537						1.364			4		3							7	5
GOBP_DERMATAN_SULFATE_METABOLIC_PROCESS							2.042		2.894	5.639		8.856							3.211		5.573			1.992														2
GOBP_CILIARY_NEUROTROPHIC_FACTOR_MEDIATED_SIGNALING_PATHWAY				1.729						5.636	7.459								4.833	6.279											2.02		3.448					88	53	35	260	140	120	81	40	41	555	233	322
GOBP_HOMOTYPIC_CELL_CELL_ADHESION				1.61	1.518					5.625	7.894								6.325	8.59											2.948	3.813				1.492		14	7	7	17			8		5	50		49
GOBP_POSITIVE_REGULATION_OF_TRIGLYCERIDE_CATABOLIC_PROCESS	1.651	2.349		2.344	2.106		1.402			5.594	1.757	3.483							3.551		2.347	1.543						1.916	2.668			1.411
GOBP_OXIDATIVE_RNA_DEMETHYLATION	2.427	1.467	1.31							5.579	2.36	2.781							7.744	3.105	3.739							2.007	2.036												24	10	14				59	44
GOBP_FILOPODIUM_ASSEMBLY			1.708	2.463		2.16				5.575	9.384		1.396						2.427	5.421		2.142	2.256		1.616	2.194		3.527		5.586								41	29		112	58	54	38	26		266	107	159
GOBP_DNA_LIGATION										5.573	1.746	3.322							6.284		5.197																	11	9		28	19		10		5	73	40	33
GOBP_PROTEIN_LOCALIZATION_TO_CHROMATIN				1.383			2.074		4.252	5.573	5.202		2.227	4.057		2.785	1.931		9.119	8.201	1.33	1.371				1.338					2.628		4.422								11		7				26	14	12
GOBP_SHORT_CHAIN_FATTY_ACID_CATABOLIC_PROCESS				3.469	1.812	1.691				5.562	1.566	3.625							6.197	1.871	3.772										2.704	3.971										2
GOBP_SPINDLE_ASSEMBLY				1.427						5.534	7.131		2.509	5.136		2.861	2.212		7.762	8.341			1.62		2.56	2.15					2.205
GOBP_NEGATIVE_REGULATION_OF_DNA_BIOSYNTHETIC_PROCESS	2.799		2.705							5.525	4.81					1.371			5.008	4.709					2.129						1.437		2.401
GOBP_NEGATIVE_REGULATION_OF_REACTIVE_OXYGEN_SPECIES_METABOLIC_PROCESS										5.525	9.751		2.927	6.023		1.832		1.591	8.381	10.542		1.893	3.504					1.77	1.522												5	4					8	4
GOBP_RIBOSOMAL_LARGE_SUBUNIT_BIOGENESIS				3.139	2.965					5.51	7.359		2.273			1.948	2.352		5.048	7.213					2.744	2.997								1.337							49	24	25				101	77
GOBP_CILIARY_BASAL_BODY_PLASMA_MEMBRANE_DOCKING	2.856		4.125	2.355		1.97				5.501	7.853		2.873	4.049		1.351	1.366		6.656	10.736		2.172	2.82								1.746		2.945					3
GOBP_ACTIVATION_OF_JUN_KINASE_ACTIVITY				3.943	3.334					5.491	2.488	2.597	2.724	1.9					4.701	2.822	1.729	2.123		1.579	1.583	2.638		1.549
GOBP_CELLULAR_CARBOHYDRATE_CATABOLIC_PROCESS						1.818				5.484	3.131	1.97							5.568	3.673	1.633	2.055	2.237								2.007		1.39
GOBP_REGULATION_OF_CELL_PROJECTION_ASSEMBLY										5.484	7.555		1.321	2.186			2.113		6.22	8.298					2.869	4.514							1.39
GOBP_REGULATION_OF_EXTRACELLULAR_MATRIX_DISASSEMBLY										5.484	10.022								5.53	9.924											5.813		8.378					5									17		13
GOBP_MATURATION_OF_LSU_RRNA_FROM_TRICISTRONIC_RRNA_TRANSCRIPT_SSU_RRNA_5_8S_RRNA_LSU_RRNA		1.763		1.649	1.328					5.484	7.555								5.568	6.586								1.837		1.317	3.038	2.345															16		11
GOBP_NEGATIVE_REGULATION_OF_TRANSCRIPTION_BY_COMPETITIVE_PROMOTER_BINDING										5.459	7.086						1.383		5.523	6.978					1.515	2.003															3	3
GOBP_POSITIVE_REGULATION_OF_LAMELLIPODIUM_ORGANIZATION									1.386	5.459	2.83	2.063					1.383		3.412	2.15											2.118	1.426												4		4	5	3
GOBP_ASSEMBLY_OF_ACTOMYOSIN_APPARATUS_INVOLVED_IN_CYTOKINESIS	1.719									5.459	8.12		1.38						6.339	9.105											1.584																9		6
GOBP_POSITIVE_REGULATION_OF_TYROSINE_PHOSPHORYLATION_OF_STAT_PROTEIN							1.901			5.424		7.874							3.665		6.385										1.419	2.027		2.336		1.693					25			12		9	70	44
GOBP_10_FORMYLTETRAHYDROFOLATE_METABOLIC_PROCESS		1.521		1.608						5.421	6.493			1.54					6.265	6.393			1.581					1.577	1.929									3		2
GOBP_POSITIVE_REGULATION_OF_RRNA_PROCESSING	2.267	1.438		1.635			1.336			5.415		4.335							2.703		2.532	1.346				1.61		2.731	1.924									3									16	13
GOBP_NEGATIVE_REGULATION_OF_RECEPTOR_SIGNALING_PATHWAY_VIA_JAK_STAT	3.665	1.934	1.89	1.937	1.52					5.408	4.301	1.415				1.415			4.756	5.124								2.529	2.159		2.572	1.503	1.33														15	12
GOBP_NEGATIVE_REGULATION_OF_CYSTEINE_TYPE_ENDOPEPTIDASE_ACTIVITY_INVOLVED_IN_APOPTOTIC_SIGNALING_PATHWAY				1.397	1.539		3.27		3.223	5.407		5.528							5.052		5.204	1.548		1.303				2.73	2.131		2.166	2.861									27	14					79	48	31
GOBP_POSITIVE_REGULATION_OF_RHO_PROTEIN_SIGNAL_TRANSDUCTION			1.514	1.379						5.353	3.248	1.501							4.332	3.202																					28	14					102	68	34
GOBP_POSITIVE_REGULATION_OF_ANION_TRANSMEMBRANE_TRANSPORT	1.801			1.754		1.771				5.346	5.757								5.44	5.627		1.819	1.308					3.607	2.724		1.398													4	3
GOBP_CELLULAR_GLUCAN_METABOLIC_PROCESS				3.613	1.866	1.749	1.545		3.567	5.34	6.388		1.611	1.39		1.898	1.456		7.087	7.642		2.028	2.437			1.411		1.318			3.297	2.336									5		4
GOBP_REGULATION_OF_MRNA_PROCESSING	1.631	1.893		2.202	1.617		1.69			5.331	5.732		1.887	2.619		3.833	2.127	1.669	5.431	5.595		2.337	3.333		4.127	2.056	1.84				1.498			2.867	2.909
GOBP_REGULATION_OF_NUCLEOTIDE_BIOSYNTHETIC_PROCESS				1.492			5.414	1.924	3.292	5.318	2.342	2.586							4.512	1.892	2.339	1.327		1.357				1.639			1.919	1.59
GOBP_REGULATION_OF_BARBED_END_ACTIN_FILAMENT_CAPPING				1.416	1.385				2.656	5.281	1.495	3.464		2.249					4.902	1.44	3.17		2.314								1.471																11	7
GOBP_PROTEIN_K63_LINKED_DEUBIQUITINATION										5.277		5.965					1.671		6.892		6.188							2.708	1.534	1.541	1.455	1.509						7		4	19	11		8		6	33	13	20
GOBP_INTERLEUKIN_18_MEDIATED_SIGNALING_PATHWAY	2.954	3.669								5.263		6.925							3.198		4.437							2.57	2.964		1.784	2.586								3							18		13
GOBP_CARDIOLIPIN_METABOLIC_PROCESS							1.325			5.257	3.509	1.648				1.364		1.304	3.409	2.415					1.559
GOBP_DNA_SYNTHESIS_INVOLVED_IN_DNA_REPAIR										5.248	8.729								5.282	8.657											6.834		9.146					28	18	10	53	31					138	69	69
GOBP_ENDOSOMAL_VESICLE_FUSION	2.348	2.531			1.386					5.247	7.004		1.401						4.712	5.279		2.683	1.711									1.381									4						7	4
GOBP_ACTIVATION_OF_NF_KAPPAB_INDUCING_KINASE_ACTIVITY	1.341									5.232	2.073	2.766							5.342	1.317	3.753																				6	4					11	8
GOBP_CHEMOSENSORY_BEHAVIOR										5.231	7.541								6.121	7.434											6.356		9.728						2				3
GOBP_NEGATIVE_REGULATION_OF_OXIDATIVE_STRESS_INDUCED_INTRINSIC_APOPTOTIC_SIGNALING_PATHWAY					1.493					5.231	3.803	1.317							6.121	5.449								1.737	2.098												33	22					84	48	36
GOBP_RESPONSE_TO_MERCURY_ION				1.687	2.127					5.212	6.236		2.836	2.768					5.332	6.08		2.654	2.844					1.467			2.985	2.111									17	10	7				33	17	16
GOBP_REGULATION_OF_TRANSPOSITION	1.92	1.74		2.612	2.322					5.199		4.19							4.345	1.545	2.55	1.986		2.013				2.409	2.363		2.754	2.818		2.602	1.606												10
GOBP_REGULATION_OF_CENTROMERE_COMPLEX_ASSEMBLY	3.87	3.382		1.457			1.348		1.847	5.189	1.919	2.897	1.516						3.973	1.854	1.947	2.726		2.581				2.159	1.569		3.096	1.972	1.315
GOBP_NEGATIVE_REGULATION_OF_CALCIUM_MEDIATED_SIGNALING	2.368	2.323			1.385					5.187	3.429	1.522					1.359		5.252	2.681	2.014	1.567						1.635	1.994			1.382						8	5								24	11
GOBP_COENZYME_A_BIOSYNTHETIC_PROCESS	2.625	2.783					1.968			5.186		4.413							6.688		5.978							3.76	3.496					2.398	2.197													3
GOBP_NUCLEAR_PORE_ORGANIZATION		1.876		2.152	2.052					5.182	2.741	2.119					2.109		6.372	3.685	2.211			1.381							2.67	3.117															4
GOBP_REGULATION_OF_EARLY_ENDOSOME_TO_LATE_ENDOSOME_TRANSPORT	1.571		1.688						1.312	5.171	5.428			1.497					2.756	3.044		3.058	3.783					1.549		2.381	2.389		1.323
GOBP_ACTIVATION_OF_CYSTEINE_TYPE_ENDOPEPTIDASE_ACTIVITY										5.171	4.989		2.383	2					5.242	4.896											5.686	3.72	1.765					3	2		4		3
GOBP_POSTREPLICATION_REPAIR	1.543						1.584			5.159	3.335	1.66				1.321			3.153	2.197					1.559	1.353			1.484						1.378						8	5					14	11
GOBP_VITAMIN_TRANSMEMBRANE_TRANSPORT				1.352						5.11	1.602	3.261							3.874		3.137	1.424		1.445							2.467	2.092
GOBP_CGMP_CATABOLIC_PROCESS		1.721								5.103		7.058							3.535		5.091																			2							6	3
GOBP_MITOCHONDRIAL_CYTOCHROME_C_OXIDASE_ASSEMBLY						1.392				5.091	8.941			2.007					6.055	8.835			1.35								2.1		3.555
GOBP_L_METHIONINE_SALVAGE_FROM_METHYLTHIOADENOSINE	1.383	1.844								5.091		4.462							6.055		4.545										2.779	2.463						6	4
GOBP_REGULATION_OF_CARDIOCYTE_DIFFERENTIATION										5.091	7.73								3.566	5.473		1.553	2.895								2.779		4.59														20	10	10
GOBP_MAINTENANCE_OF_PROTEIN_LOCALIZATION_IN_ORGANELLE	2.144	1.951		2.4		2.053	1.604		1.857	5.077	5.76								4.92	4.298		2.457	1.743								1.581																		4
GOBP_L_SERINE_METABOLIC_PROCESS	1.893	1.73							1.363	5.062	2.771	2.024							2.998	2.258		1.595		1.56				1.795	1.702		1.893	2.781															6	3
GOBP_NADP_METABOLIC_PROCESS				1.318	1.358					5.054	4.535					1.497			3.448	3.765		1.661			1.781		1.977											23		14	59		40			7	182	122	60
GOBP_SUBPALLIUM_DEVELOPMENT										5.054	2.756	1.722							5.098	2.719	1.739										1.321	1.379																	13
GOBP_CELLULAR_RESPONSE_TO_STEROL				1.687	1.358					5.054	6.854		4.5	5.432			1.527		5.768	7.581		2.611	2.975			1.483					1.61		1.95
GOBP_PHAGOSOME_ACIDIFICATION	2.518	1.696		4.167	3.172		1.36			5.041		3.701				1.402			4.756	2.042	2.414	1.536		1.522				1.317	1.306		3.687	3.648									5		4
GOBP_POSITIVE_REGULATION_OF_DNA_TEMPLATED_TRANSCRIPTION_INITIATION					1.345					5.016	1.771	2.895							5.12	1.716	3.026											1.703										5				2	12		9
GOBP_LACTATE_TRANSMEMBRANE_TRANSPORT			1.461	1.983	1.345				1.322	5.016	2.156	2.511				1.351	2.38		3.779	2.939		1.469		1.463							1.409							5	5								19	9	10
GOBP_POSITIVE_REGULATION_OF_OXIDOREDUCTASE_ACTIVITY			1.475	2.316		1.502				5.012	6.459		1.912	1.721					3.368	6.346		1.805						3.549		5.245
GOBP_EPITHELIAL_TO_MESENCHYMAL_TRANSITION_INVOLVED_IN_ENDOCARDIAL_CUSHION_FORMATION			1.475				1.832	1.389		5.012	5.647								3.896	4.774																												3
GOBP_MAINTENANCE_OF_ANIMAL_ORGAN_IDENTITY					1.591					4.985	5.927		1.429	1.435					6.284	9.07									1.468		1.323	2.093						5			10			5		3	25		23
GOBP_PROTEIN_LOCALIZATION_TO_CYTOPLASMIC_STRESS_GRANULE										4.976	9.787								5.049	8.656						1.629		1.383
GOBP_NEGATIVE_REGULATION_OF_MYELOID_CELL_DIFFERENTIATION				1.86		2.503			1.481	4.958		4.026							3.615		2.741																										5	3
GOBP_REGULATION_OF_DEACETYLASE_ACTIVITY	4.098	3.287								4.958	1.95	2.636							3.198		2.334							3.376	2.572		1.53		1.33	1.711	1.671
GOBP_REGULATION_OF_PEPTIDYL_CYSTEINE_S_NITROSYLATION										4.958	1.85	2.721	2.273	2.307		1.497		1.852	6.192	1.796	3.801	1.483	1.326																										3
GOBP_CELLULAR_RESPONSE_TO_ARSENIC_CONTAINING_SUBSTANCE										4.95	6.533		1.816	1.954					5.716	7.33		2.149	2.004								2.1		3.145																3
GOBP_NEGATIVE_REGULATION_OF_SMAD_PROTEIN_SIGNAL_TRANSDUCTION	1.443									4.95	7.453		1.816	1.363					5.716	9.289		2.149	2.004								2.1	1.64																	3
GOBP_REGULATION_OF_NUCLEOTIDE_BINDING_OLIGOMERIZATION_DOMAIN_CONTAINING_2_SIGNALING_PATHWAY		1.542					2.668		4.947	4.943	1.846	2.772							5.052	2.143	2.532			2.058																	69	33	36	17		11	126	47	79
GOBP_REGULATION_OF_LOW_DENSITY_LIPOPROTEIN_PARTICLE_RECEPTOR_CATABOLIC_PROCESS				1.673	1.89				1.348	4.936	2.64	1.887							3.066	1.993								2.373		1.538	3.948	3.319
GOBP_REGULATION_OF_CALCIUM_ION_TRANSMEMBRANE_TRANSPORT										4.936	3.318	1.449							4.3	1.476	2.446									1.538	1.471		1.39								9		7				21		15
GOBP_PML_BODY_ORGANIZATION										4.936	9.814					2.184	1.996		5	8.596
GOBP_HEXOSE_PHOSPHATE_TRANSPORT				3.382		3.435	2.182		1.74	4.927		5.476							3.896		3.742										1.437	1.69						57	37	20	137	55	82	36		17	314	102	212
GOBP_RHO_PROTEIN_SIGNAL_TRANSDUCTION										4.915	6.666		1.626						2.398	5.887		2.876		2.378	2.387	2.037						1.446																3
GOBP_POSITIVE_REGULATION_OF_ACTIN_FILAMENT_POLYMERIZATION	1.489		1.761							4.89	1.916	2.671							3.404	1.847	1.536	2.307		1.468	1.47			1.482																			6		5
GOBP_POSITIVE_REGULATION_OF_PHOSPHOLIPID_METABOLIC_PROCESS	1.719	1.355								4.884	7.587								4.924	7.505								1.412	1.65
GOBP_NEGATIVE_REGULATION_OF_CGMP_MEDIATED_SIGNALING										4.884	7.587								6.026	7.505													1.519			1.589
GOBP_TORC1_SIGNALING										4.871	6.707		2.618	1.6		2.51	2.113		4.948	5.792		2.055			3.532	3.6												29	23		113	63	50	28	19		271	123	148
GOBP_POSITIVE_REGULATION_OF_TRANSCRIPTION_FROM_RNA_POLYMERASE_II_PROMOTER_IN_RESPONSE_TO_STRESS		1.535		1.378	2.868					4.822	4.524		2.048	3.648					5.391	5.531		2.593		1.628							2.518	3.368								3							16	8
GOBP_MICROTUBULE_NUCLEATION_BY_MICROTUBULE_ORGANIZING_CENTER				1.795						4.82	4.757			2.313					5.529	4.658		1.755	1.746								3.94		7.044							2	4						6
GOBP_SIALYLATION				1.795	1.418					4.82	1.322	3.177							4.3		2.742											1.416						2		2
GOBP_REGULATION_OF_PROTEIN_POLYUBIQUITINATION										4.801	4.763		1.798	1.733					3.996	4.074					2.434	1.353					4.102		5.06														8	7
GOBP_DNA_PACKAGING				3.76		3.503				4.781	3.544								4.046	2.721
GOBP_PYRIMIDINE_NUCLEOSIDE_CATABOLIC_PROCESS				2.314		1.34				4.781	5.354								3.34	5.27								1.885	2.256
GOBP_RNA_5_END_PROCESSING				1.729		1.34				4.781	7.459								2.704	5.27								2.784		3.902	1.45		1.75								71	49					239	194
GOBP_CELL_FATE_DETERMINATION										4.781	7.459		1.778	2.781					6.631	9.746			1.308								2.02		3.448														10
GOBP_CDC42_PROTEIN_SIGNAL_TRANSDUCTION	2.352	1.429							1.716	4.778	3.056	1.678	1.472	1.363			1.544		4.063	3.884		1.595	1.842								2.193	1.703		2.14		2.081		21		15	67	24	43				218	154	64
GOBP_MICROTUBULE_ORGANIZING_CENTER_LOCALIZATION				1.515						4.769	5.202								3.857	4.62					2.056							1.535									10	7					37	32
GOBP_PHOSPHATIDIC_ACID_METABOLIC_PROCESS				2.279		2.161				4.755	5.424					2.313	1.993		4.281	4.604		1.446				1.372					3.316		4.57								5			3			8	5
GOBP_CHAPERONE_MEDIATED_PROTEIN_FOLDING				1.841		2.161				4.755		5.331							3.278		4.208			1.93														44		22	182	79	103	42		17	502	340	162
GOBP_RNA_DESTABILIZATION										4.739	3.981								4.807	3.897																					13		10	6		3	23		19
GOBP_NEGATIVE_REGULATION_OF_INTERFERON_ALPHA_PRODUCTION										4.736	1.637	2.775	1.322						2.995		2.071										1.607													2	2
GOBP_POSITIVE_REGULATION_OF_CYCLIC_NUCLEOTIDE_PHOSPHODIESTERASE_ACTIVITY				1.471						4.735	7.038								5.957	8.43
GOBP_POSITIVE_REGULATION_OF_LIPASE_ACTIVITY	2.143	1.57								4.733	4.739								3.973	4.064		1.303												1.406		1.674			5
GOBP_TRANSCRIPTION_BY_RNA_POLYMERASE_III		1.541		1.893	1.913					4.732		4.43							4.816		4.006										2.818	5.165									6	5					8	5
GOBP_REGULATION_OF_CYSTEINE_TYPE_ENDOPEPTIDASE_ACTIVITY				2.031		1.754				4.727	4.797						1.478		5.588	5.637																				4			10				55	43
GOBP_PENTOSE_CATABOLIC_PROCESS				2.031						4.727	5.732								4.04	5.637											3.043	1.55	1.592					12	6	6	18	10					43		37
GOBP_PROTEIN_LOCALIZATION_TO_MEMBRANE_RAFT										4.727	7.781			1.783					6.452	9.986													1.592
GOBP_MITOTIC_G2_M_TRANSITION_CHECKPOINT	1.851	1.696								4.727	2.456	1.848							5.588	2.408	2.435										1.785										10	5					25	18
GOBP_POSITIVE_REGULATION_OF_PEPTIDYL_SERINE_PHOSPHORYLATION				2.976	1.711	1.334				4.716	2.311	2.01		1.432					3.53	1.73	1.615																										5	5
GOBP_CELLULAR_RESPONSE_TO_NITROGEN_STARVATION				1.882		1.334				4.716	6.876			2.049					5.477	7.713		1.318	1.477																				3
GOBP_PATTERN_RECOGNITION_RECEPTOR_SIGNALING_PATHWAY					1.711					4.716	9.893		3.704	7.65		1.418		1.469	3.53	6.768		2.873	3.64		1.759					1.476	4.995		7.124
GOBP_AUDITORY_RECEPTOR_CELL_FATE_COMMITMENT							2.124			4.716	3.591								4.779	2.856	1.615
GOBP_GOLGI_LOCALIZATION	1.502									4.716	2.311	2.01							4.779	2.259	2.065																										12	8
GOBP_SPLICEOSOMAL_TRI_SNRNP_COMPLEX_ASSEMBLY										4.716	7.829		2.461	2.049		1.418			4.779	6.768		1.769	2.091																		22	11		10		5	48		39
GOBP_CELLULAR_RESPONSE_TO_THYROID_HORMONE_STIMULUS									1.386	4.704		5.456							4.056		3.979																				20	10	10				50	26	24
GOBP_NUCLEOSOME_ORGANIZATION				2.94		4.196				4.679	9.103						1.817		5.692	10.423																													5
GOBP_REGULATION_OF_PRODUCTION_OF_SMALL_RNA_INVOLVED_IN_GENE_SILENCING_BY_RNA	2.681	1.36	1.621	1.447	1.591					4.679	1.866	2.504							3.397	1.808	1.531	2.29		2.773		1.518		3.305	2.517
GOBP_NEGATIVE_REGULATION_OF_REGULATED_SECRETORY_PATHWAY	2.345		3.235							4.679		5.545							2.422		2.925			1.832						1.835																	18		14
GOBP_GLYCOSYL_COMPOUND_BIOSYNTHETIC_PROCESS										4.679	6.56								5.692	6.481											7.608		10.784					51	36		130	77	53	40	24	16	295	154	141
GOBP_DE_NOVO_CENTRIOLE_ASSEMBLY										4.679	4.402								2.422	2.581																					8					3	15	11
GOBP_SPHINGOMYELIN_CATABOLIC_PROCESS	2.323	2.233		2.026	1.735		1.881		3.443	4.678	3.581	1.305	3.386	2.785		1.372	1.86		4.321	4.005		5.254	4.847			1.338		3.691	2.284	1.631	1.44	1.351												8	5	3	28	19
GOBP_VITAMIN_BIOSYNTHETIC_PROCESS										4.662	1.659	2.669							2.811		1.549																				16	8	8				35	28
GOBP_PROTEIN_MATURATION_BY_4FE_4S_CLUSTER_TRANSFER	1.986		1.851							4.662	1.659	2.669							4.208		3.248							1.655											4		14		8			5	32	18	14
GOBP_MECHANORECEPTOR_DIFFERENTIATION	1.327	1.47		2.999	1.375	1.737	1.372			4.661		5.134							4.238		3.614							2.106	1.958		2.587	2.841									16	9					26	17
GOBP_SCARNA_LOCALIZATION_TO_CAJAL_BODY										4.661		3.483							4.238		3.614							1.518	1.958																		16	6	10
GOBP_PROTEIN_DENEDDYLATION		1.47								4.661	1.76	2.576				1.87		1.803	7.7	2.582	4.141										2.587	1.788															5
GOBP_PROTEIN_TRANSMEMBRANE_IMPORT_INTO_INTRACELLULAR_ORGANELLE	1.427	1.314		2.793	1.868					4.66		3.478							2.969		2.124							1.327	1.842									3	3		5	4					10		7
GOBP_RNA_DEPENDENT_DNA_BIOSYNTHETIC_PROCESS										4.641	3.301	1.35							2.225	2.647		1.303			1.824	1.503					1.66	1.865									10	6					14		12
GOBP_CHAPERONE_MEDIATED_PROTEIN_TRANSPORT										4.628		2.716							1.925						1.409																5	3
GOBP_POSITIVE_REGULATION_OF_ANTIGEN_PROCESSING_AND_PRESENTATION										4.628		2.716							2.659												2.753	2.716									4		3				6		6
GOBP_REGULATION_OF_GAP_JUNCTION_ASSEMBLY										4.628	5.14								4.658	5.078																											13	10
GOBP_PROSTAGLANDIN_TRANSPORT										4.628	2.871								3.567	2.836											1.908																23	11	12
GOBP_PYRIMIDINE_RIBONUCLEOSIDE_METABOLIC_PROCESS				1.808	3.122					4.615	2.507	1.973							3.777	3.083								1.596	1.333																		4
GOBP_NEGATIVE_REGULATION_OF_RELEASE_OF_CYTOCHROME_C_FROM_MITOCHONDRIA										4.595	5.312		1.471				1.393		4.671	5.196						1.353
GOBP_EPITHELIAL_CILIUM_MOVEMENT_INVOLVED_IN_DETERMINATION_OF_LEFT_RIGHT_ASYMMETRY	1.447						1.511		1.993	4.592	1.566	2.764							4.226	1.509	2.489																	22		15	52	23	29	18	12		133	45	88
GOBP_PROSTANOID_METABOLIC_PROCESS	3.339	3.13			1.327		1.801		2.829	4.592	4.296					1.593		1.723	4.373	4.924								4.212	4.121																		9	8
GOBP_MEMBRANE_PROTEIN_ECTODOMAIN_PROTEOLYSIS				1.498		1.544				4.59	6.609		1.965	2.409					5.962	8.272																								4	3		6		6
GOBP_POSITIVE_REGULATION_OF_CYSTEINE_TYPE_ENDOPEPTIDASE_ACTIVITY_INVOLVED_IN_APOPTOTIC_SIGNALING_PATHWAY							1.332		2.14	4.583		3.289							1.683																												19		16
GOBP_REGULATION_OF_CILIUM_MOVEMENT										4.583	7.651								3.403	5.934																		2									8	6
GOBP_CELL_CYCLE_CHECKPOINT										4.545		4.413				4.543	4.12		4.61		3.259				3.431	1.663	1.638																	2	2		4		4
GOBP_REGULATION_OF_DNA_BIOSYNTHETIC_PROCESS				4.538	3.504					4.545	2.036	2.143	1.705						2.035	1.513		2.024	1.355		1.58	1.663					2.505	2.121									3
GOBP_REGULATION_OF_TRANSCRIPTION_BY_RNA_POLYMERASE_III										4.545		4.413							6.688	1.513	4.528			1.388							2.505	1.567												5		3	17
GOBP_REGULATION_OF_PROTON_TRANSPORT				3.471		3.504				4.529		3.197	1.603	2.768		2.41		2.888	8.648	1.903	5.766									2.049	4.119		5.596
GOBP_REGULATION_OF_PROTEASOMAL_PROTEIN_CATABOLIC_PROCESS										4.529	3.578					3.702	3.521		5.186	4.815					3.396	2.678					2.368	1.72						8	4	4	11	7					22		16
GOBP_LIPID_HYDROXYLATION										4.484	8.552								4.523	8.465
GOBP_GLUTAMATE_BIOSYNTHETIC_PROCESS			1.436							4.484	5.973								4.523	5.898																1.556					93	43	50				250	180
GOBP_RETICULOPHAGY										4.481	3.82		2.073	1.497					5.986	4.506	1.346										2.389		1.905	1.319		1.839
GOBP_INTRINSIC_APOPTOTIC_SIGNALING_PATHWAY_IN_RESPONSE_TO_DNA_DAMAGE			1.688	1.552						4.481	5.428		2.073	2.144					3.887	4.506		1.414	1.55																		21	13		8			47	28
GOBP_GLYCEROL_3_PHOSPHATE_METABOLIC_PROCESS							1.974		3.051	4.472		3.435				2.095		1.995	4.576		3.597							1.974	1.448			1.378									30	11	19			4	50		37
GOBP_REGULATION_OF_ERAD_PATHWAY							2.535		4.475	4.472	5.54		1.495	3.352					6.121	7.434								1.737		1.613	2.933		4.998								8	6		4		3			8
GOBP_REGULATION_OF_GLUCAN_BIOSYNTHETIC_PROCESS						1.548				4.469	2.734	1.522							3.235	2.072		1.567		1.757						1.553	2.048		1.431					5	4								23	10	13
GOBP_NUCLEAR_ENVELOPE_REASSEMBLY							1.691		2.212	4.469		6.079							2.182		3.157	1.567		2.392														6	5		12	7					20	10
GOBP_NEUTRAL_LIPID_CATABOLIC_PROCESS		1.57			1.385					4.469	3.429								3.235	3.367							1.343																				5		5
GOBP_REGULATION_OF_PROTEIN_MONOUBIQUITINATION					1.407					4.469		4.511	1.836						4.561		4.175										3.631	4.58															12	10
GOBP_PURINE_CONTAINING_COMPOUND_SALVAGE										4.468	2.117	2.042	1.36						2.528	2.064		3.183	1.689	1.618																							11
GOBP_TRYPTOPHAN_CATABOLIC_PROCESS	2.396	2.076		2.204	2.377					4.44	4.51								5.607	5.734		1.483						2.856	2.753		1.811	2.363
GOBP_BOX_C_D_SNORNP_ASSEMBLY	2.05	1.633		2.161	2.099					4.438	1.347	2.83							4.513	2.144	2.04							2.355	2.157		2.138	2.093		1.986		1.523		2		2
GOBP_NOREPINEPHRINE_SECRETION	2.05	2.268								4.438		3.858							3.981		3.438
GOBP_NUCLEOBASE_CONTAINING_SMALL_MOLECULE_INTERCONVERSION	1.569	1.335		2.9		2.329				4.418	6.802						2.062		6.047	8.124								1.375			4.714	2.475	2.171					43	26	17	86	40	46	24		13	208	100	108
GOBP_NEGATIVE_REGULATION_OF_MITOTIC_CELL_CYCLE				2.536		2.77				4.355		3.634		1.831		1.726		1.88	8.853	1.463	6.581										4.365		5.53					20		13	49	20	29				140	88	52
GOBP_DEOXYRIBONUCLEOSIDE_METABOLIC_PROCESS				2.031	3.434					4.355	4.485		2.091	4.108					3.825	3.039		1.962	1.885								3.005		3.74					5	4		13	6	7				17		13
GOBP_INSULIN_SECRETION_INVOLVED_IN_CELLULAR_RESPONSE_TO_GLUCOSE_STIMULUS										4.346	5.2								2.861	4.135									1.501									6	5								13		12
GOBP_REGULATION_OF_HOMOTYPIC_CELL_CELL_ADHESION		2.037		2.614	2.081				1.449	4.344	1.493	2.722							1.97	1.414				1.682				1.331	1.966												8	5					18	9
GOBP_POSITIVE_REGULATION_OF_NUCLEOTIDE_BINDING_OLIGOMERIZATION_DOMAIN_CONTAINING_2_SIGNALING_PATHWAY	2.038		1.592							4.308		4.719							3.211		3.501							2.135	1.79									10	8		20	10	10				33		22
GOBP_POSITIVE_REGULATION_OF_CELL_CYCLE_ARREST	1.861	1.735		3.339	1.894	1.558			1.312	4.304	3.116	1.385	1.582	2.135					4.084	3.393		1.842	1.822			1.327		2.784	2.509		3.066		2.573								5
GOBP_MATURATION_OF_SSU_RRNA_FROM_TRICISTRONIC_RRNA_TRANSCRIPT_SSU_RRNA_5_8S_RRNA_LSU_RRNA										4.299	8.014								3.409	6.565											5.228		7.488											3		2	10	4	6
GOBP_REGULATION_OF_KERATINOCYTE_PROLIFERATION	1.786	2.298					1.778			4.299		3.759							4.332		3.801							2.403	2.79					1.997	1.466			87	57	30	196	114	82	50		23	423	186	237
GOBP_PROTEIN_LOCALIZATION_TO_ADHERENS_JUNCTION				1.379						4.299		3.759							3.409		2.918															1.622											11
GOBP_HISTONE_THREONINE_PHOSPHORYLATION	1.786		2.472							4.299	6.638								3.409	5.321											5.228		6.061					12	8		16		11	9			47	17	30
GOBP_POSITIVE_REGULATION_OF_LOW_DENSITY_LIPOPROTEIN_RECEPTOR_ACTIVITY		1.816		3.311	3.023					4.291	4.138		2.083	1.448					5.362	3.478	1.702							1.363	1.78		2.514	1.947									27	12	15	9		5	63		48
GOBP_INTERLEUKIN_1_PRODUCTION				1.692	1.561					4.284	5.095			1.408					2.919	3.684			1.468						1.452				1.667								9			5	5
GOBP_GLUTATHIONE_DERIVATIVE_METABOLIC_PROCESS				1.302		2.009				4.272	2.886		1.864	1.303					4.317	2.838											3.569		2.622					4		4
GOBP_MYD88_INDEPENDENT_TOLL_LIKE_RECEPTOR_SIGNALING_PATHWAY										4.272	1.35	2.613	1.535	1.46					2.624		1.688				1.302						1.321			1.305	1.648
GOBP_POSITIVE_REGULATION_OF_GRANULOCYTE_MACROPHAGE_COLONY_STIMULATING_FACTOR_PRODUCTION										4.272	7.064		2.006	3.684					5.724	7.919											2.311		3.364					10	9		18						33	16
GOBP_REGULATION_OF_MRNA_SPLICING_VIA_SPLICEOSOME			1.73	1.383		1.501				4.263		5.587	1.44						5.215		7.486		1.416								2.153		1.855			2.069
GOBP_POSITIVE_REGULATION_OF_MITOCHONDRIAL_OUTER_MEMBRANE_PERMEABILIZATION_INVOLVED_IN_APOPTOTIC_SIGNALING_PATHWAY		1.324		1.995		1.334			1.619	4.253	2.646	1.597							4.358	2.958	1.436							1.817	1.863		2.596		2.106					15	8	7	47	24	23				89	48	41
GOBP_REGULATION_OF_PROTEIN_K63_LINKED_UBIQUITINATION			1.73							4.244	6.68								3.65	6.577		1.511			1.987		1.317
GOBP_CELLULAR_RESPONSE_TO_LIPOPROTEIN_PARTICLE_STIMULUS									1.478	4.239	4.973								3.577	4.893												1.587															9	6
GOBP_REGULATION_OF_COLLAGEN_FIBRIL_ORGANIZATION	1.905	2.576								4.239		5.511							4.286		5.594							1.811	2.174												9	6							10
GOBP_REGULATION_OF_ANOIKIS										4.239		3.14							5.059	1.33	3.21																				3		3
GOBP_TRANSITION_METAL_ION_HOMEOSTASIS				2.252		1.948				4.236	1.747	2.196					1.58		2.326			2.224			2.453	2.142				1.356								30	20		92	40	52	21		9	217	67	150
GOBP_APOPTOTIC_CHROMOSOME_CONDENSATION										4.236		3.177							3.23		2.742																				15		9	6		5	30		26
GOBP_REGULATION_OF_RESPONSE_TO_OSMOTIC_STRESS							1.302			4.236	4.757		1.442	1.687					3.23	3.313		2.224	3.086																	4				10		10	24	19
GOBP_MRNA_SPLICE_SITE_SELECTION				1.397	1.452					4.234	6.303					2.378	2.118		2.998	4.404					2.186	2.917					7.155		8.254	1.442		1.983						2
GOBP_NEGATIVE_REGULATION_OF_EXOCYTOSIS										4.234	2.929			1.687					3.606	2.228			1.741										2.183					19	14		44	27		17		11	90	38	52
GOBP_TOLL_LIKE_RECEPTOR_4_SIGNALING_PATHWAY				1.397					1.407	4.234	5.364		1.431	1.687					4.283	5.273		1.693	1.741								1.65		1.513
GOBP_PTERIDINE_CONTAINING_COMPOUND_BIOSYNTHETIC_PROCESS	1.409									4.219	2.901	1.357							1.823	2.332		1.553			1.789			2.208	1.389			1.459						8	7								27	15
GOBP_RESPONSE_TO_BACTERIUM	1.409	1.541		1.527	2.457					4.219	2.396	1.679							4.816	2.332	2.117		1.37						1.389									4		3								3
GOBP_PHAGOCYTOSIS		1.542		1.552						4.21		3.698				2.396		3.112	5.017		4.303				2.057		1.715				2.138	1.567
GOBP_RECEPTOR_INTERNALIZATION							1.332		1.838	4.193		5.625							4.721		4.289							2.755	2.148		1.515	1.944								3	9						22	18
GOBP_REGULATION_OF_EXTRINSIC_APOPTOTIC_SIGNALING_PATHWAY_VIA_DEATH_DOMAIN_RECEPTORS				4.859	4.234					4.169	7.304		4.982	4.451					6.279	8.638		2.532	2.5		1.339						3.969	1.917	2.1
GOBP_POSITIVE_REGULATION_OF_PROTEIN_POLYUBIQUITINATION										4.138	2.573	1.505					1.336		2.416	1.608		1.678	1.956			1.303										1.496					5					2
GOBP_COBALAMIN_TRANSPORT	1.472	1.595								4.138	2.095	1.848							3.705	2.036	1.549								1.436																		30	15
GOBP_PHOSPHATIDYLGLYCEROL_BIOSYNTHETIC_PROCESS	1.651	1.739		1.596	2.31				1.773	4.138		2.786							3.671		2.401							1.817	2.282												27	15	12	11	7	4	39		26
GOBP_PURINE_RIBONUCLEOSIDE_MONOPHOSPHATE_CATABOLIC_PROCESS										4.138	2.001	1.908							2.32													1.304									10	7					21		14
GOBP_POSITIVE_REGULATION_OF_AMYLOID_BETA_FORMATION				2.296		1.504				4.135		3.312							2.811		2.321										1.574	1.559									20						58	31	27
GOBP_RESPONSE_TO_ANTIBIOTIC										4.135		3.896							2.629		2.372										1.937	2.93						6	5		15	8					34	20
GOBP_PROGRAMMED_CELL_DEATH_INVOLVED_IN_CELL_DEVELOPMENT										4.135	7.503								4.16	7.426											7.319		8.209
GOBP_SELF_PROTEOLYSIS										4.135	2.681								3.198	2.647											1.784	1.701											2
GOBP_RESPONSE_TO_HYDROPEROXIDE										4.135		2.498							2.388												2.58	2.586
GOBP_CELLULAR_MODIFIED_AMINO_ACID_CATABOLIC_PROCESS	1.604		1.404							4.135		3.063							2.629		2.372																	5		4	13	8
GOBP_REGULATION_OF_CALCIUM_ION_DEPENDENT_EXOCYTOSIS										4.135	2.001	1.722							2.629	1.33												1.379									4						6
GOBP_CONSTITUTIVE_SECRETORY_PATHWAY										4.135	3.63								3.343	2.719																		9		5	21	11				4	55		44
GOBP_TELOMERASE_HOLOENZYME_COMPLEX_ASSEMBLY										4.135	7.503								4.16	7.426											5.905		8.209								11	7					17		14
GOBP_COLLAGEN_ACTIVATED_SIGNALING_PATHWAY										4.135	2.756								3.343	1.967		1.353									1.937		1.398					4			8
GOBP_RESPONSE_TO_DIETARY_EXCESS				2.743	3.294					4.119		2.708							3.301		2.011										1.566	3.257									5			3		2	8		8
GOBP_MODULATION_BY_HOST_OF_SYMBIONT_MOLECULAR_FUNCTION									1.322	4.119		5.828							2.659		3.462										2.103	3.777															310	226
GOBP_NUCLEAR_TRANSCRIBED_MRNA_CATABOLIC_PROCESS_EXONUCLEOLYTIC_3_5										4.079	4.599					2.495	2.38		4.15	3.874					2.257	2.321																						6
GOBP_PROTEIN_LOCALIZATION_TO_MICROTUBULE_ORGANIZING_CENTER	1.502	1.439		2.392		1.334				4.076	5.132						1.845		4.779	6.768								3.047	3.689									21	17		49	26	23	15		9	105		75
GOBP_CHROMATIN_MAINTENANCE	1.502									4.076	1.304	2.51							4.779	1.73	2.574
GOBP_AUTOPHAGIC_CELL_DEATH		1.439					2.175		2.341	4.073	3.411								4.233	3.565												2.532									12		8				36	26
GOBP_REGULATION_OF_DNA_TOPOISOMERASE_ATP_HYDROLYZING_ACTIVITY				1.366						4.071	2.176	1.715				1.531			5.327	2.123	2.654								1.611		2.11		2.652														5
GOBP_NEGATIVE_REGULATION_OF_CELL_ADHESION_MEDIATED_BY_INTEGRIN										4.071	3.301								4.13	3.226																													3
GOBP_TRABECULA_MORPHOGENESIS										4.065	2.125	1.835							4.567	2.415	1.936											1.311												8		7
GOBP_PROTEIN_LOCALIZATION_TO_NUCLEOLUS	2.68	3.334		1.736	1.457		1.795		2.547	4.05	2.822	1.421	1.641	1.497		1.682			4.481	3.3	1.392					1.749		3.923	3.591					1.765				41	25	16	98	58	40				233	131	102
GOBP_RESPONSE_TO_LITHIUM_ION				1.993						4.047		4.956							2.072		2.6										3.891	5.634															8	5
GOBP_CELLULAR_RESPONSE_TO_OXYGEN_RADICAL			1.315	1.44						4.047	4.977			1.396					5.868	5.936										1.783											5		4
GOBP_REGULATION_OF_CELLULAR_RESPONSE_TO_VASCULAR_ENDOTHELIAL_GROWTH_FACTOR_STIMULUS					1.843					4.037	5.585								6.265	5.486											2.467	1.319	1.351								13			6			38	15	23
GOBP_GLYCOLIPID_CATABOLIC_PROCESS					1.32					4.037	6.493								4.084	6.393								1.577		1.525	2.467	1.851						7	5		20	8	12	7	5		26		22
GOBP_CYCLOOXYGENASE_PATHWAY				2.046	1.35		1.356	1.483		4.031		3.399	1.73						3.638		3.044	2.592		1.53				1.498		2.59	1.325	1.758						10		7	36	16	20	16		11	72	26	46
GOBP_NEUROTRANSMITTER_METABOLIC_PROCESS				1.799		1.594				4.01	5.197		1.858	3.19					4.761	4.258		2.163	4.13								4.212		6.895					18	8	10	30		18	15		7	70		57
GOBP_PROTEIN_LOCALIZATION_TO_EARLY_ENDOSOME	3.24	2.367		2.962	2.711					4.01	2.83								5.523	4.258								2.465	2.029											2	4	3
GOBP_MATERNAL_PROCESS_INVOLVED_IN_PARTURITION				1.347	1.424					4.01	2.83								2.833	2.775											2.118	2.699												4		4	11	10
GOBP_PYRIDINE_CONTAINING_COMPOUND_BIOSYNTHETIC_PROCESS				1.729		1.34				4.008	6.365		2.372	2.781					4.833	5.27			1.308								2.67		4.454								8	6					22	16
GOBP_HISTONE_H2A_PHOSPHORYLATION										4.008	3.544											3.467	3.743							1.692	1.45											4					9		9
GOBP_RNA_DECAPPING										4.008	7.459								5.696	9.746											2.67		2.542					31	22		94	55	39	34		17	173	62	111
GOBP_PROTEIN_AUTOPROCESSING	1.768		1.448						1.312	4.008	4.536								3.674	4.413																		4
GOBP_BETA_CATENIN_DESTRUCTION_COMPLEX_ASSEMBLY	1.836	2.653								4.006	2.369	1.522							4.658	2.313	1.966											1.47
GOBP_POSITIVE_REGULATION_OF_ENDOPLASMIC_RETICULUM_UNFOLDED_PROTEIN_RESPONSE										4	5.732								3.369	5.637		1.82																18	11		38	19		16		10	123	39	84
GOBP_MITOTIC_DNA_REPLICATION_CHECKPOINT					1.538					4	3.152								4.78	3.098	1.407										1.785												4				14	13
GOBP_ESTABLISHMENT_OF_SPINDLE_ORIENTATION				2.137	1.591		1.36			3.995	1.601	2.232							3.295		1.993										2.291	1.59		1.412									2
GOBP_CONVERGENT_EXTENSION_INVOLVED_IN_GASTRULATION										3.99	4.496								3.999	4.451
GOBP_DICARBOXYLIC_ACID_METABOLIC_PROCESS				2.214		1.942	1.372		2.174	3.975		4.629							2.722		3.96										1.794																11		9
GOBP_ESTABLISHMENT_OR_MAINTENANCE_OF_TRANSMEMBRANE_ELECTROCHEMICAL_GRADIENT									1.689	3.975		6.037							3.938		6.203										1.863	1.916						6		4	15	8					33	13	20
GOBP_2_OXOGLUTARATE_METABOLIC_PROCESS	1.651		2.116	2.938	2.25					3.975		4.186							1.683		1.855							1.329		1.396		1.472									7						17	11
GOBP_POSITIVE_REGULATION_OF_NUCLEOBASE_CONTAINING_COMPOUND_TRANSPORT	3.192	2.903		2.367	1.547		1.423			3.972	1.331	2.529	2.122						3.344		2.668	1.381	1.308					2.364	1.875					1.576	1.719												6
GOBP_REGULATION_OF_CALCIUM_ION_TRANSPORT_INTO_CYTOSOL	2.804	1.549	1.561	3.341	2.294		1.399		1.662	3.97	1.628	2.236							3.198	2.404		1.454						1.596	1.775		2.476	2.636
GOBP_CYTOPLASMIC_TRANSLATIONAL_INITIATION	2.396	1.505		2.65	2.377		2.434		2.276	3.948		5.388							2.331		3.296	2.29	1.326		1.311			2.856	2.753		1.811	2.933		1.83		1.446		13	11		21	10	11				32		21
GOBP_PYRIMIDINE_DEOXYRIBONUCLEOSIDE_MONOPHOSPHATE_METABOLIC_PROCESS				2.65	1.85					3.948	7.359		3.778	2.945					2.331	4.402		3.867	3.01			1.701		2.159	2.753		2.698		1.998					28	24		73	37	36	30		16	148	57	91
GOBP_REGULATION_OF_SNARE_COMPLEX_ASSEMBLY										3.946	4.6								3.435	4.508																											6		5
GOBP_RESPONSE_TO_INCREASED_OXYGEN_LEVELS		1.355								3.927	1.528	1.97							3.114	1.501	1.4							1.412													32	22					70	39	31
GOBP_CLATHRIN_COAT_ASSEMBLY			1.475							3.927	1.528	1.97							1.776																			4		3						2	18	12
GOBP_MITOTIC_DNA_REPLICATION										3.922		2.593							2.806		1.725																										9	9
GOBP_REGULATION_OF_RNA_SPLICING	1.516	1.633		2.623	1.591					3.919	3.257		1.429	2.585		3.43	2.573		4.513	4.406		2.195	3.341		3.79	1.338	2.342							2.614	2.616			13	6	7	21		13				39		27
GOBP_NLRP3_INFLAMMASOME_COMPLEX_ASSEMBLY				1.721						3.917		3.464				2.223		1.902	2.481		1.692	1.874		1.925							1.471	2.207															8	7
GOBP_REGULATION_OF_CAVEOLIN_MEDIATED_ENDOCYTOSIS	2.307	1.789		1.687	1.822				1.81	3.914	3.851		1.36						2.528	3.765		1.661						4.323	3.2	1.33	1.61	1.352															7
GOBP_CELL_REDOX_HOMEOSTASIS				2.867	1.729					3.906	6.136		1.357						3.976	4.675											1.647		1.865					5		3							12	6
GOBP_NEGATIVE_REGULATION_OF_PROTEOLYSIS				2.516	2.222		1.36			3.883	2.486	1.464							2.659	2.777												1.453
GOBP_NEGATIVE_REGULATION_OF_RESPONSE_TO_CYTOKINE_STIMULUS										3.872	6.417								2.357	6.281		1.92		1.404								1.623
GOBP_REGULATION_OF_PROTEIN_DEACETYLATION				1.85		1.997				3.842	5.647		1.494	1.721		2.135	1.608		5.74	6.346											2.766		3.521						5			8
GOBP_PROTEIN_MONOUBIQUITINATION				1.85	1.942					3.842	4.872		4.16	6.69		2.135		1.779	3.368	3.404		3.434	3.912		3.138	1.544	1.487			1.368	4.038		4.347							6	28	12	16				61		42
GOBP_REGULATION_OF_ATP_BIOSYNTHETIC_PROCESS									1.312	3.842	1.905	1.722							2.756	1.366	1.346																										6
GOBP_POSITIVE_REGULATION_OF_SIGNALING_RECEPTOR_ACTIVITY										3.842	3.82		2.073	2.905					2.756	2.415			2.184								1.85		1.905
GOBP_PYRIMIDINE_RIBONUCLEOSIDE_TRIPHOSPHATE_METABOLIC_PROCESS						1.634				3.823		2.196							4.723		2.925																				4						5		5
GOBP_PROSTHETIC_GROUP_METABOLIC_PROCESS				1.596	1.327					3.823	3.458								3.093	2.581											1.841		2.089								9		5				16	10
GOBP_POSITIVE_REGULATION_OF_PROTEIN_LOCALIZATION_TO_CENTROSOME	1.682								1.364	3.802		3.082							2.675		2.554
GOBP_REGULATION_OF_STEROID_HORMONE_BIOSYNTHETIC_PROCESS				1.729						3.802	5.926		1.784	2.307					4.523	6.773		1.567				1.324															3						5		4
GOBP_RESPONSE_TO_PEPTIDOGLYCAN					1.385				2.212	3.802	5.926		1.322	1.609					3.843	6.773														3.738		2.854				2							8		6
GOBP_REGULATION_OF_DNA_DEMETHYLATION		1.57								3.802	2.734						1.359		3.235	2.681																												4
GOBP_INTRACELLULAR_STEROL_TRANSPORT				1.949		2.328	1.812		1.431	3.777	5.54								3.814	5.449		1.755	1.782								2.283		2.246	1.468		2.001					9	5
GOBP_MITOTIC_SPINDLE_ASSEMBLY										3.777	6.864		1.401	1.351					2.471	4.701					2.012	2.436					2.903		4.727
GOBP_NEGATIVE_REGULATION_OF_TELOMERE_MAINTENANCE_VIA_TELOMERE_LENGTHENING										3.777	7.541		2.597	5.381					3.18	5.449		2.326	3.393		1.614					1.613	3.685		4.998							2							7	4
GOBP_LATE_ENDOSOME_TO_LYSOSOME_TRANSPORT				1.895						3.777	3.851								6.449	6.773
GOBP_S_ADENOSYLMETHIONINE_METABOLIC_PROCESS	1.364	1.951								3.777	3.767		1.644						5.722	3.687	1.688	1.511		1.352							3.661	1.541	2.225								9	6						7
GOBP_NUCLEAR_MEMBRANE_ORGANIZATION										3.777	3.851								3.81	3.786																			2								9	6
GOBP_LIPOPOLYSACCHARIDE_MEDIATED_SIGNALING_PATHWAY	1.416									3.777	3.015								5.489	3.786	1.347																	104	57	47	362	153	209	85	50	35	923	516	407
GOBP_REGULATION_OF_INNER_EAR_AUDITORY_RECEPTOR_CELL_DIFFERENTIATION										3.777	4.773								3.81	4.701		1.624	1.386																		5	5		3		2			5
GOBP_KETONE_BODY_METABOLIC_PROCESS	1.364	1.951								3.777		3.058							3.825		3.148																										7	5
GOBP_RESPONSE_TO_DEXAMETHASONE							1.395			3.777	1.976	1.641		1.831					2.791	1.928		1.511									2.428		2.225					14		7	43	22	21				131	81	50
GOBP_POSITIVE_REGULATION_OF_ESTABLISHMENT_OF_PROTEIN_LOCALIZATION_TO_TELOMERE				2.533	2.54		1.424			3.777	3.015								6.449	4.701	1.347	2.236	1.386								1.586	1.797									13	8					19	8	11
GOBP_NON_MOTILE_CILIUM_ASSEMBLY				1.661		2.574				3.765	6.136		2.937	3.632					3.801	6.052		2.605	1.933			1.503				1.672								3	3		6	6					16	7	9
GOBP_CELLULAR_TRIGLYCERIDE_HOMEOSTASIS				1.661	1.617					3.765	1.998	1.548							3.133	1.959									1.353																		7		6
GOBP_MRNA_TRANSPORT										3.764		3.971	1.321			4.618	4.538		3.817		2.974	2.548		2.09	3.532	2.037	1.355				1.564	1.334										2
GOBP_GDP_MANNOSE_METABOLIC_PROCESS	2.945	2.461								3.764		4.584							2.036		2.483							1.837	2.301		1.564	1.789
GOBP_REGULATION_OF_CELL_SHAPE	3.15	1.796	1.56			1.412				3.733	2.099	1.58	1.692	1.433			2.014		3.805	3.414		1.733	1.966								2.048			2.097		1.824		6		4							24	9	15
GOBP_TRICARBOXYLIC_ACID_METABOLIC_PROCESS	1.409									3.733		5.645							2.153		4.006										1.902		1.558								22	15					61	37	24
GOBP_DNA_STRAND_RENATURATION				1.966	1.925			1.348		3.733	5.268		1.692						1.983	3.414		2.996	1.966								2.916		2.1
GOBP_REGULATION_OF_LONG_CHAIN_FATTY_ACID_IMPORT_ACROSS_PLASMA_MEMBRANE										3.733		2.878							3.338		2.532							1.596	1.389		2.334	2.444															7
GOBP_REGULATION_OF_POLYAMINE_TRANSMEMBRANE_TRANSPORT					1.598					3.731		3.102							1.545									1.497	1.744									16	10	6	23		15	11		8	59	29	30
GOBP_REGULATION_OF_CALCIDIOL_1_MONOOXYGENASE_ACTIVITY										3.731	3.447								3.752	3.404												1.624						6		5	12	7					22	9	13
GOBP_SNRNA_TRANSCRIPTION										3.716	3.388			1.954					2.241	2.687					1.661	1.715		1.452			2.1	2.222												2
GOBP_NEGATIVE_REGULATION_OF_MITOCHONDRIAL_FUSION	4.32	3.704		1.485	2.816					3.716	2.331	1.415				2.785	3.142		4.686	3.165	1.486				1.605	1.857		5.49	5.793		2.278	2.781															6
GOBP_NIK_NF_KAPPAB_SIGNALING				3.887	2.175	1.671				3.699	4.039		1.512						3.756	4.604		1.85		1.448							2.753	3.415										3
GOBP_NEGATIVE_REGULATION_OF_INTRACELLULAR_PROTEIN_TRANSPORT										3.699		3.004							2.044		1.774	2.307		2.472								1.658									16						44	16	28
GOBP_LONG_CHAIN_FATTY_ACID_BIOSYNTHETIC_PROCESS				1.4		1.948	1.302			3.688	1.322	2.196	1.86						2.756	2.182		1.755																	2
GOBP_FRUCTOSE_6_PHOSPHATE_METABOLIC_PROCESS				1.795	1.899					3.688	1.747	1.772				1.567	2.953		4.894	2.72	1.828										3.285	4.682						30	20		105	51	54	29		12	223	71	152
GOBP_SCF_DEPENDENT_PROTEASOMAL_UBIQUITIN_DEPENDENT_PROTEIN_CATABOLIC_PROCESS			1.812	2.975	1.458	1.643				3.687		3.296							2.705		1.687	4.329	2.446	1.949							2.794	2.25		1.326
GOBP_CELLULAR_RESPONSE_TO_FLUID_SHEAR_STRESS										3.658	7.064		1.535						3.702	6.948																							2
GOBP_POSITIVE_REGULATION_OF_CELL_KILLING										3.658	7.064								4.328	7.919		1.361									1.321							14	10		25	20		11		7	51		36
GOBP_PHAGOSOME_LYSOSOME_FUSION										3.658	1.35	2.101							3.702		2.679																	12		8							49	30
GOBP_MAINTENANCE_OF_CELL_POLARITY										3.658	6.138								2.624	3.631		1.824	1.513															10	9		20	9	11	7			39	20	19
GOBP_POSITIVE_REGULATION_OF_AUTOPHAGOSOME_MATURATION		1.35							2.105	3.639		2.437				1.627		1.624	3.708		2.536							1.924	1.813												6	6
GOBP_PROTEIN_MATURATION_BY_PROTEIN_FOLDING	2.7	3.205			1.493		1.762		2.232	3.621	3.239								3.752	3.094								3.257	3.336					1.635
GOBP_CATECHOL_CONTAINING_COMPOUND_BIOSYNTHETIC_PROCESS					1.47		1.303		2.807	3.615	1.697	1.92		1.955					2.946	1.582	1.453	1.631	1.802								1.915	2.149															8	4
GOBP_TELOMERE_MAINTENANCE_VIA_RECOMBINATION				1.97			1.901	1.428		3.615		2.448	1.59						2.662		1.62	1.464	1.846								1.419
GOBP_OLIGOPEPTIDE_IMPORT_ACROSS_PLASMA_MEMBRANE				3.017	2.661					3.615	2.437								3.146	2.379																		7	7								19		12
GOBP_INTERLEUKIN_4_MEDIATED_SIGNALING_PATHWAY										3.605	2.838								3.667	2.765												1.439
GOBP_COPPER_ION_TRANSPORT				2.463		1.78				3.602	4.844			1.607					4.523	4.777													1.452															3
GOBP_ANDROGEN_METABOLIC_PROCESS		1.317			1.426					3.602	3.82								4.523	3.765								1.368
GOBP_POSITIVE_REGULATION_OF_PROTEIN_CONTAINING_COMPLEX_DISASSEMBLY										3.602		2.505							2.185		1.858	1.428																			8	6						8
GOBP_TELOMERASE_RNA_LOCALIZATION							2.479		2.828	3.602	1.44	1.84							2.854		1.858	1.428														1.556
GOBP_NEGATIVE_REGULATION_OF_GENE_EXPRESSION_EPIGENETIC				7.499	4.555	2.727				3.597		10.842						2.116	2.114		7.558	1.391		2.348								2.548										2
GOBP_REGULATION_OF_UBIQUITIN_PROTEIN_TRANSFERASE_ACTIVITY										3.593		2.842				1.414			2.637		1.941																	55	32	23	144	60	84	49		26	315	150	165
GOBP_NEGATIVE_REGULATION_OF_MRNA_SPLICING_VIA_SPLICEOSOME	3.577	2.002	1.708				1.356		1.537	3.573		2.927							3.638		2.601	3.089	2.256					2.08	2.674		2.528	2.248		1.788						2	6		4				7
GOBP_CELLULAR_RESPONSE_TO_MURAMYL_DIPEPTIDE				1.347	1.759					3.573	3.102								2.802	3.026											1.325																36	24
GOBP_REGULATION_OF_DNA_DEPENDENT_DNA_REPLICATION_INITIATION					1.576					3.569	4.522		1.864	2.116					3.665	4.377		2.444	3.207					1.599		1.315	2.36	1.916							2										5
GOBP_POSITIVE_REGULATION_OF_TOLL_LIKE_RECEPTOR_SIGNALING_PATHWAY				1.397						3.569	6.303								2.452	6.209																											4	4
GOBP_REPLICATION_BORN_DOUBLE_STRAND_BREAK_REPAIR_VIA_SISTER_CHROMATID_EXCHANGE										3.569		5.673									2.213	2.24		3.303																5	23		14			5	66	34	32
GOBP_ENERGY_COUPLED_PROTON_TRANSMEMBRANE_TRANSPORT_AGAINST_ELECTROCHEMICAL_GRADIENT									1.481	3.549		3.524							2.439		1.956																					3
GOBP_POSITIVE_REGULATION_OF_SPINDLE_CHECKPOINT										3.549	1.602	1.778							2.579	1.565											2.042	2.17									40	12	28				95	78
GOBP_POSITIVE_REGULATION_OF_UBIQUITIN_PROTEIN_LIGASE_ACTIVITY					1.591					3.549	5.526		4.762	6.213					3.594	4.632		4.64	4.261										1.685					37			163	85	78	41		25	480	331	149
GOBP_TRANSFORMING_GROWTH_FACTOR_BETA_PRODUCTION	3.453	2.826		2.703	2.838					3.549	2.661								5.482	3.897	1.422	1.605						2.905	2.593									32		19	114	37	77	35	21	14	281	149	132
GOBP_NONRIBOSOMAL_PEPTIDE_BIOSYNTHETIC_PROCESS						1.57				3.548	4.204								3.577	4.135					2.187						3.178	2.718														3	12	6
GOBP_REGULATION_OF_RECEPTOR_INTERNALIZATION										3.548		1.92							1.925																			3									7
GOBP_NEGATIVE_REGULATION_OF_CELLULAR_RESPONSE_TO_INSULIN_STIMULUS		1.541								3.548		3.664							2.659		2.739											1.788									5		4
GOBP_REGULATION_OF_RESPONSE_TO_REACTIVE_OXYGEN_SPECIES										3.548		2.716							2.659		1.932										1.908	2.716						10			29	15	14				72	44	28
GOBP_REGULATION_OF_EXTENT_OF_CELL_GROWTH										3.548		2.714							3.577		3.51										1.751							23	14	9						7	95		74
GOBP_INTESTINAL_ABSORPTION										3.548	3.3								3.577	2.458																		16			56	30	26	21		13	149	84	65
GOBP_DICHOTOMOUS_SUBDIVISION_OF_AN_EPITHELIAL_TERMINAL_UNIT										3.548		3.454							2.234		2.091							2.072	2.448		2.406	1.927						13	11		35	21					94	58	36
GOBP_CELLULAR_TRANSITION_METAL_ION_HOMEOSTASIS				1.739		1.431			1.834	3.544		4.866							2.642		3.171	1.702									2.63	1.865
GOBP_LONG_CHAIN_FATTY_ACYL_COA_METABOLIC_PROCESS										3.544	4.973					1.326			3.577	4.893					1.726																13		12				35	28
GOBP_INTERLEUKIN_21_MEDIATED_SIGNALING_PATHWAY	2.348	1.816								3.544	1.702	1.715					1.555		4.13	2.647	1.397							3.45	3.239												20		12				48	28	20
GOBP_PROTEIN_LIPID_COMPLEX_SUBUNIT_ORGANIZATION										3.544	3.28								3.577	4.016		1.889									1.327		1.645					16		10	34	17	17	17	11	6	97	28	69
GOBP_MEMBRANE_PROTEIN_INTRACELLULAR_DOMAIN_PROTEOLYSIS									1.478	3.544	1.362	1.94							2.379		1.488																							7		6	40	24	16
GOBP_EXTRACELLULAR_MATRIX_CELL_SIGNALING							1.907		2.378	3.544		4.644							1.45		1.978	1.889		2.767																	6		4				12	6
GOBP_CELLULAR_RESPONSE_TO_PURINE_CONTAINING_COMPOUND				1.587	1.572					3.544	4.091								3.577	4.016											1.858	3.015									3	2
GOBP_COPPER_ION_HOMEOSTASIS										3.544	5.927								3.577	6.849		1.365									2.465		4.212														8	6
GOBP_REGULATION_OF_CELL_CELL_ADHESION_MEDIATED_BY_INTEGRIN										3.535		5.248							4.038		3.801							1.375				1.553										2
GOBP_NEGATIVE_REGULATION_OF_CELL_FATE_COMMITMENT							1.394	1.377		3.535	1.567	1.723							2.304																			6						6		5	32		26
GOBP_POSITIVE_REGULATION_OF_MITOCHONDRION_ORGANIZATION				2.418	1.727					3.535	2.886								2.893	2.838																											8	7
GOBP_MEIOTIC_CHROMOSOME_CONDENSATION										3.535	5.558								2.893	4.51						1.571					1.517		1.809							2
GOBP_CELLULAR_HYPEROSMOTIC_SALINITY_RESPONSE									1.56	3.535	1.567	1.723				1.461	1.634		2.893	1.536									1.407		1.517	1.74												3		2
GOBP_REGULATION_OF_EXIT_FROM_MITOSIS										3.535		2.288							1.79		1.753																	16	10		37	18	19	12			83	39	44
GOBP_FATTY_ACID_HOMEOSTASIS										3.523	3.609								3.578	2.962																		8		8	22		20				66	49
GOBP_NEGATIVE_REGULATION_OF_MITOCHONDRIAL_OUTER_MEMBRANE_PERMEABILIZATION_INVOLVED_IN_APOPTOTIC_SIGNALING_PATHWAY	2.471	3.039								3.52	3.382		1.303						5.444	3.808	1.56	2.028						1.318	1.734													10				4	50	20	30
[truncated: 2,252 more rows]
[truncated: 60 more columns]
