# Supplementary material for: Transcriptome, proteome, and protein synthesis within the intracellular cytomatrix
Source: iScience. 2023 Jan 13;26(2):105965. doi: 10.1016/j.isci.2023.105965 (PMC9941065; doi:10.1016/j.isci.2023.105965)
Supplement: Table S7. Genes and q values, related to Figure 4 [file mmc8.xlsx]

## Sheet: combined-sig.log2
Table S7. Genes and q values, related to Figure4.					Bulk_Ribo-seq_combined-sig.log2
Gene	CMX.inhib_over_cyto.inhib	CMX_over_cyto	CMX_over_CMX.inhib	cyto_over_cyto.inhib	Ribo_CMX.inhib_over_Cyto.inhib	Ribo_CMX_over_Cyto	Ribo_CMX_over_CMX.inhib	Ribo_Cyto_over_Cyto.inhib		common B&F	common C&G	common D&H	common E&I
SRPX2	5.30286	3.31412	0	0	8.10843	8.14135	0.793768	0		1	1	0	0
C16orf54	5.29733	0	-2.10774	0	7.38484	3.9138	0	0		1	0	0	0
SULT1A3	5.26665	0	0	0	0	0	0	0		0	0	0	0
GSTM2	5.10716	5.18837	0	0	7.30333	7.2267	0	0		1	1	0	0
AC009690.1	4.98891	0	-1.47598	0	3.81502	0	0	0		1	0	0	0
SAPCD1	4.91052	4.27941	0	0	4.97494	3.96271	0	0		1	1	0	0
TSPAN11	4.85622	4.33191	-0.842153	0	5.3245	6.49116	0	0		1	1	0	0
IGFN1	4.79747	4.34389	0	0	5.95635	4.23933	-1.71849	0		1	1	0	0
NUTM1	4.67965	4.23341	0	0	5.53769	0	0	0		1	0	0	0
KLRB1	4.64816	0	-0.961509	0	0	5.38077	0	0		0	0	0	0
MTRNR2L12	4.6263	3.68492	-1.0026	0	2.84331	4.62776	0	-1.33696		1	1	0	0
LRRC71	4.59052	0	-0.940647	0	3.4627	2.55853	0	0		1	0	0	0
EHD3	4.58567	2.50827	0	0	6.12134	5.53078	0	0		1	1	0	0
SMTNL1	4.57347	3.49172	0	0	0	6.12015	2.08313	0		0	1	0	0
C1QTNF9B	4.57148	2.60283	-0.851819	0	0	0	0	0		0	0	0	0
MIOX	4.56763	2.93124	-0.810647	0	4.1501	5.73057	-1.46121	0		1	1	1	0
PLA2G4B	4.5603	3.65234	0	0	7.7918	7.96435	0	0		1	1	0	0
SLC5A4	4.53682	3.788	0	0	6.03204	7.27135	1.65846	0		1	1	0	0
LRRN2	4.46278	2.67098	-2.07535	0	4.97552	3.55053	-2.63363	0		1	1	1	0
LCN12	4.45873	4.2149	0	0	4.08873	4.2663	0	0		1	1	0	0
DUOXA1	4.42372	0	0	0	6.94259	5.61486	-1.27466	0		1	0	0	0
TBC1D10C	4.41743	3.73387	0	0	4.57325	7.04333	0	-2.72183		1	1	0	0
PRSS51	4.40766	4.10632	0	0	9.31634	4.31176	-1.24283	0		1	1	0	0
LY6G6E	4.35316	0	-1.6503	0	3.85694	0	0	0		1	0	0	0
AC011448.1	4.33271	3.16938	0	0.812537	3.70791	3.95742	0	0		1	1	0	0
EGFL8	4.33068	4.16676	0	0	2.98172	7.32229	0	0		1	1	0	0
TVP23A	4.32114	3.74707	0	0	5.98587	5.13323	-0.707856	0		1	1	0	0
MPP4	4.31391	0	-1.38127	0	0	0	0	0		0	0	0	0
ANKDD1A	4.2949	4.37476	0	0	3.20521	3.81808	0.593618	0		1	1	0	0
PGLYRP1	4.24066	4.65166	-0.688857	0	6.02102	5.24	-0.72556	0		1	1	1	0
ERVW-1	4.2272	3.87159	0	0	8.45958	7.56664	0	0		1	1	0	0
CHKB-CPT1B	4.21706	3.66385	0	0	8.4209	5.80153	0	0		1	1	0	0
GABRE	4.20296	3.94012	0	0	4.59506	5.22914	0	0		1	1	0	0
STX16-NPEPL1	4.20266	4.64827	0	0	3.83197	5.26838	1.05276	0		1	1	0	0
YJEFN3	4.16285	3.82493	0	0	4.81306	5.34138	0	0		1	1	0	0
MSH5-SAPCD1	4.15219	3.58914	0	0	4.33686	5.76842	0	0		1	1	0	0
CYP4A22	4.14842	2.75411	0	0	6.6818	0	-2.17332	0		1	0	0	0
CLDN18	4.14743	3.11677	0	0	7.17153	3.98337	1.20639	0		1	1	0	0
CDK5RAP3	4.11534	4.39344	0	0	4.43703	5.50771	0	0		1	1	0	0
MT-ATP8	4.08953	3.74616	-0.619722	0	1.95223	3.41007	0	-1.40281		1	1	0	0
DRD1	4.07247	0	0	0	5.59849	5.38077	0	0		1	0	0	0
RCN3	4.06147	0	-0.728739	0	3.79976	4.38195	0	0		1	0	0	0
GAL3ST3	4.05859	0	-2.58706	0	4.84822	3.96563	-3.30149	0		1	0	1	0
HEPHL1	4.05563	3.12976	0	0	7.52556	2.07819	-1.68678	0		1	1	0	0
TNNT2	4.04478	4.06678	-0.91943	-0.961467	5.33547	3.15579	-1.58404	0		1	1	1	0
LY6G5B	4.02099	3.87234	0	0	4.9738	5.38162	0	0		1	1	0	0
CCDC28B	4.00806	3.82871	-0.644211	0	5.14654	3.2362	-1.0766	0		1	1	1	0
CEACAM16	4.00802	0	0	0	6.45365	4.04296	0	0		1	0	0	0
AC068946.1	4.00597	3.32661	-1.07899	0	7.21224	0	-2.48266	0		1	0	1	0
PDE6C	3.98323	3.5447	0	0	0	0	0	0		0	0	0	0
DNAJC5G	3.97596	3.73346	0	0	3.40456	3.77143	0	0		1	1	0	0
SPTY2D1OS	3.91903	3.67378	0	0	2.95676	3.19041	0	0		1	1	0	0
MROH7	3.9028	4.37186	-0.88664	0	4.2071	4.103	-0.976045	0		1	1	1	0
VARS2	3.90132	3.89365	0	0	4.52679	7.20279	0	0		1	1	0	0
SEC31B	3.89553	3.81146	0	0	4.20196	5.06431	1.70572	0		1	1	0	0
CAPN8	3.88653	2.04105	-1.17379	0	2.67048	2.75985	-1.83067	-1.88087		1	1	1	0
MTRNR2L8	3.87986	2.3715	-1.16947	0	3.95303	5.3419	-0.609485	0		1	1	1	0
SARS2	3.8764	3.12517	0	0	2.79776	3.15768	0	0		1	1	0	0
COL4A3	3.86809	3.05271	-0.770098	0	6.44417	5.00974	-1.17558	0		1	1	1	0
TAS2R38	3.84746	4.69135	-0.871589	0	0	0	0	0		0	0	0	0
CHKB	3.84743	3.64771	0	0	5.78168	8.40365	0	0		1	1	0	0
PSORS1C2	3.84244	0	-1.8951	0	3.33934	3.48989	-3.54103	-2.69355		1	0	1	0
CAPN3	3.84198	2.70255	-1.07871	0	7.86002	4.40506	-0.640469	0		1	1	1	0
CDRT4	3.82695	3.17337	0	0	5.62127	6.59615	-1.00994	0		1	1	0	0
CKLF	3.8257	2.31268	0	0	7.98621	5.72869	0.70606	0		1	1	0	0
HOXC5	3.825	2.90851	-0.661953	0	3.11391	3.98092	1.28849	0		1	1	-1	0
JMJD7-PLA2G4B	3.82349	3.89962	0	0	4.56639	5.90967	0.723196	0		1	1	0	0
TMEM204	3.82105	3.7205	-0.950876	0	4.8777	8.20951	-1.09765	0		1	1	1	0
TEX52	3.81591	3.21798	-0.586244	0	5.41242	5.31211	0	0		1	1	0	0
HACD4	3.81163	4.0598	0	0	6.6701	6.34924	0	0		1	1	0	0
P2RY4	3.81161	4.65374	0	0	7.20245	6.3452	0	0		1	1	0	0
HAUS7	3.80474	3.39549	0	0	4.02126	4.65611	0	0		1	1	0	0
BEST4	3.80394	2.59659	-1.7374	0	4.12457	4.84966	-2.44223	-3.06444		1	1	1	0
SLC25A27	3.79513	3.54558	0	0	9.29161	6.69966	0	0		1	1	0	0
ZNF781	3.77786	0	-0.855165	0	0	0	0	0		0	0	0	0
HSF4	3.77417	3.39823	0	0	3.55075	4.7783	0	-1.58079		1	1	0	0
MAPK15	3.77071	3.21627	-0.983599	0	4.38849	4.02424	-2.06268	-1.69555		1	1	1	0
ST3GAL6	3.7389	4.04949	0	0	0	0	0	0		0	0	0	0
TUBA3D	3.73612	3.56896	0	0	7.0504	7.2866	0	0		1	1	0	0
PHACTR1	3.72626	2.88734	0	0	7.3956	7.67642	0.62243	0		1	1	0	0
TEN1-CDK3	3.72615	3.25178	0	0	2.21129	3.42322	0	0		1	1	0	0
ABCB6	3.7215	2.84893	-0.730138	0	3.10496	6.51386	0	0		1	1	0	0
CALML6	3.71782	3.70458	0	0	5.54832	4.83395	-0.679396	0		1	1	0	0
AC098850.3	3.71628	3.10839	0	0	0	0	0	0		0	0	0	0
FLT3LG	3.71579	2.88034	0.791837	0	4.47773	4.60903	0	0		1	1	0	0
FOXL2	3.70679	3.617	0	0	6.85949	6.69056	0	0		1	1	0	0
NOXA1	3.7034	3.50152	0	0	2.74928	3.95349	0	-1.29943		1	1	0	0
TNNI2	3.68867	3.7717	0	0	2.49675	2.94353	0	0		1	1	0	0
SYT2	3.6849	3.48406	0	0	5.70863	6.22629	0	0		1	1	0	0
NRG4	3.68357	2.6384	0.983627	0	0	5.12188	0	0		0	1	0	0
RUNDC3A	3.68278	3.51785	0	0	4.13822	4.99989	-0.63491	0		1	1	0	0
TMEM74B	3.67658	2.94918	0	0	3.45684	6.50779	0	0		1	1	0	0
TBC1D3K	3.6761	4.83931	-0.664144	0	0	0	0	0		0	0	0	0
STPG3	3.67561	3.42994	0	0	4.18654	3.01629	0.722396	0		1	1	0	0
L3MBTL1	3.67332	3.39339	0	0	5.19214	5.74836	0	0		1	1	0	0
MSLNL	3.65587	3.65446	0	0	4.08083	2.45742	0	0		1	1	0	0
AHRR	3.65251	2.66416	-1.4711	0	4.14395	6.31329	-1.854	0		1	1	1	0
HOXD4	3.65019	3.53025	0	0	4.28144	4.45613	0	0		1	1	0	0
SPIN2A	3.64953	3.34537	0	0	8.03042	6.27897	-1.00511	0		1	1	0	0
DCDC2B	3.64512	2.46261	-0.741075	0	6.07336	4.8	-1.1038	0		1	1	1	0
AC090004.1	3.64363	3.81442	0	0	7.10949	5.44552	-1.40116	0		1	1	0	0
APOBEC2	3.62897	3.29698	0	0	6.79681	7.49597	0.958553	0		1	1	0	0
PRAM1	3.62446	2.50227	-1.3304	0	3.06259	4.07832	-1.87911	-2.90824		1	1	1	0
FSIP2	3.61828	3.471	0	0	4.20876	5.37295	0	0		1	1	0	0
KIFC2	3.61533	3.60804	0	0	3.40024	3.96344	0.678441	0		1	1	0	0
TIAF1	3.60688	3.3625	-1.0911	-0.841276	5.78675	9.06053	-0.738622	0		1	1	1	0
ITGB1BP2	3.60572	3.15003	0	0	3.37593	5.47824	0	0		1	1	0	0
PLGLB2	3.5874	2.90791	0	0	0	0	0	0		0	0	0	0
GJA4	3.58644	0	-1.5608	0	7.54068	2.25269	-1.54501	0		1	0	1	0
PLGLB1	3.57626	2.36208	0	0	0	0	0	0		0	0	0	0
ACSBG2	3.57596	2.80125	0	0	0	5.44665	1.72114	0		0	1	0	0
A1CF	3.57192	0	-1.99379	0	2.61875	0	0	0		1	0	0	0
SPAG8	3.57155	3.41935	0	0	3.6572	3.32792	0	0		1	1	0	0
CCDC144A	3.5644	3.5931	0	0	0	0	0	0		0	0	0	0
CHI3L2	3.56078	3.05257	0	0	7.21363	5.44552	-0.995498	0		1	1	0	0
SUPT4H1	3.55627	0	-0.745315	0	2.542	2.66566	0	0		1	0	0	0
BCL2L2-PABPN1	3.55271	2.37422	-0.8536	0	6.48097	0	0	4.39971		1	0	0	0
TBXAS1	3.55267	1.51743	0	0	4.3821	3.31401	0	0		1	1	0	0
CYP2D6	3.552	3.53685	-0.596736	-0.610734	3.95006	5.57266	-0.949339	0		1	1	1	0
STRC	3.55179	2.476	-0.727917	0	6.33426	5.44665	0	0		1	1	0	0
IL11RA	3.55045	3.18456	0	0	4.18495	3.96177	0	0		1	1	0	0
JMJD7	3.55004	3.2097	0	0	6.55694	6.12015	0	0		1	1	0	0
MT-ND4L	3.54932	3.40216	0	0	3.86207	4.5381	0	-1.18017		1	1	0	0
AC010422.8	3.54507	3.33329	-0.611623	0	3.81271	6.26563	0	-2.87043		1	1	0	0
SCART1	3.54346	3.21531	0	0	3.73336	5.09379	0	0		1	1	0	0
ANO9	3.5426	3.4132	0	0	2.91083	4.01455	0	-0.979043		1	1	0	0
CXCR6	3.54128	3.29277	0	0	6.58056	7.56065	-1.39275	0		1	1	0	0
ATG16L2	3.54067	3.34716	-0.634951	0	3.27451	4.6401	0.769737	0		1	1	-1	0
ZNF772	3.53681	2.91122	0	0	6.70086	6.62558	0	0		1	1	0	0
TMEM178A	3.52666	3.86197	0	0	6.24963	6.40892	0	0		1	1	0	0
CCDC78	3.5214	3.65647	0	0	2.71349	3.33103	0.683173	0		1	1	0	0
CHAD	3.52101	5.03863	0	0	7.49046	5.39415	1.67974	0		1	1	0	0
CDSN	3.51896	0	-2.14396	0	3.46409	0	-1.93658	0		1	0	1	0
DHPS	3.5189	3.50702	0	0	3.16394	4.50415	0	-1.29814		1	1	0	0
RGS11	3.51362	3.29215	0	0	3.39543	4.09032	0	0		1	1	0	0
PRSS53	3.51274	3.50711	0	0	4.7268	4.6755	0	0		1	1	0	0
COLQ	3.51258	2.8962	-0.936129	0	3.38719	4.66234	2.02245	0		1	1	-1	0
AARSD1	3.50292	3.32077	0	0	5.00969	4.59122	0	0		1	1	0	0
SRPK3	3.50216	3.53818	0	0	3.91468	5.89791	0	0		1	1	0	0
ECHDC2	3.50131	3.02625	0	0	4.62701	3.97653	0	0		1	1	0	0
LYG2	3.49484	2.7689	0	0	0	3.44028	1.28592	0		0	1	0	0
SPDYE17	3.49453	2.69871	0	0	0	0	0	0		0	0	0	0
TPTEP2-CSNK1E	3.48923	2.09857	0	0	6.12722	6.00789	0	0		1	1	0	0
SPATA46	3.48196	3.55346	0	0	8.45665	8.33702	0	0		1	1	0	0
TRPM5	3.47884	3.27811	0	0	1.33676	0	-1.51912	0		1	0	0	0
RGL3	3.4781	3.40392	0	0	2.96461	4.47847	0	-1.14175		1	1	0	0
DCST1	3.47774	3.31109	0	0	8.53276	4.51713	1.20303	0		1	1	0	0
CATSPERG	3.46746	2.90983	-0.994572	0	4.2212	4.49932	-1.12109	-1.39282		1	1	1	0
GSDMB	3.46144	3.06921	0	0	4.80154	5.47556	1.08131	0		1	1	0	0
PPT2-EGFL8	3.45533	3.87979	0	0	5.37115	3.98202	0.627961	0		1	1	0	0
PRRT2	3.45504	2.94005	-0.740089	0	4.8303	4.82715	0	0		1	1	0	0
CSTL1	3.45195	2.653	0	0	6.34187	0	0	0		1	0	0	0
SLC16A8	3.45146	3.57006	0	0	3.71487	3.97864	-1.11372	-1.37998		1	1	0	0
ILK	3.44814	4.03832	0	-0.947778	3.34739	3.44003	0	0		1	1	0	0
AMH	3.44645	3.47401	0	0	3.2862	3.8608	0	-1.01346		1	1	0	0
RNF207	3.44423	3.0903	0	0	4.14426	4.48532	0	-0.688353		1	1	0	0
CCDC188	3.44119	2.60762	-0.639534	0	2.96157	3.15222	-1.62277	0		1	1	1	0
UBAP1L	3.44051	3.00931	0	0	5.14845	5.16835	0	0		1	1	0	0
C16orf86	3.43974	2.2261	0	0.674897	3.5558	3.84321	0	0		1	1	0	0
MST1	3.43759	3.15048	0	0	3.21793	3.53677	0	0		1	1	0	0
CPB2	3.43389	0	0	0	0	0	0	0		0	0	0	0
NPPA	3.43133	3.18047	-0.663643	0	3.497	0	-1.73906	0		1	0	1	0
HAL	3.4311	2.8269	0	0	6.85424	3.87169	1.36821	0		1	1	0	0
C1QTNF4	3.43027	1.64277	-0.896204	0	2.54882	3.79052	1.17105	0		1	1	-1	0
HOXD3	3.42908	3.35123	0	0	5.56476	4.26702	0.666986	0		1	1	0	0
AL365205.1	3.42692	2.47637	-1.31542	0	2.95585	3.21148	0	0		1	1	0	0
C11orf42	3.4253	2.3709	-0.69799	0	4.9323	7.93883	0	0		1	1	0	0
LENG8	3.42358	3.2428	0	0	3.44684	4.22011	0	-0.953446		1	1	0	0
LMNTD2	3.42054	3.16201	-0.715336	0	2.24717	2.75237	-0.859905	-1.36215		1	1	1	0
CLDN20	3.42044	2.62609	0	0	5.78654	8.49187	0	0		1	1	0	0
ARMH1	3.42031	3.28309	0	0	3.2547	4.04391	0	0		1	1	0	0
KLK14	3.41789	2.91591	0	0	0	3.77281	1.60487	0		0	1	0	0
GABBR1	3.41705	3.24599	0	0	4.12917	5.4947	0	-1.14811		1	1	0	0
TSPYL6	3.41501	0	-1.33437	0	5.50352	6.78123	-1.74808	0		1	0	1	0
SPDYE2	3.41348	2.89508	0	0	0	0	0	0		0	0	0	0
NPIPB9	3.41317	3.51497	0	0	0	0	0	0		0	0	0	0
SYT8	3.41243	3.22045	0	0	2.11957	5.05752	0	-2.92877		1	1	0	0
AL353588.1	3.4051	4.83873	0	0	0	5.20224	0	0		0	1	0	0
PCDHGA6	3.40202	2.86846	0	0	3.22647	0	-2.09451	0		1	0	0	0
UCP3	3.3957	2.41147	0	0	3.74376	4.27238	1.11198	0		1	1	0	0
AC006254.1	3.39161	4.25905	0	0	3.9553	5.2131	1.3073	0		1	1	0	0
NEIL1	3.3862	3.23209	0	0	3.47688	4.35549	0	0		1	1	0	0
LY6G6F	3.38188	0	-1.33855	0	0	0	0	0		0	0	0	0
PLSCR3	3.37915	2.65472	-0.880289	0	4.02559	3.69798	0	0		1	1	0	0
ARHGAP20	3.37657	0	-1.75045	0	0	0	0	0		0	0	0	0
SPAG17	3.37457	2.85653	0	0	0	0	0	0		0	0	0	0
SCLY	3.37352	3.20869	0	0.681525	4.41393	3.87191	0.791901	1.31216		1	1	0	1
DCST2	3.36692	3.98195	0	0	5.57646	8.56355	0	0		1	1	0	0
LTB4R	3.36548	2.92387	-0.590091	0	3.43989	3.47883	-0.951108	-0.997544		1	1	1	0
CCDC83	3.36463	0	0	0	0	0	0	0		0	0	0	0
AC027796.3	3.36447	2.84945	0	0	3.57808	6.69424	0	0		1	1	0	0
PGGHG	3.362	3.45435	0	0	3.04602	4.22773	0.644519	0		1	1	0	0
SLC49A3	3.36139	2.08632	0	0	2.29331	3.10105	0	0		1	1	0	0
GPM6B	3.36126	3.54909	0	-0.627672	4.6645	4.98596	-1.04456	0		1	1	0	0
STRADA	3.359	2.92372	0	0	3.15294	3.80426	0.677832	0		1	1	0	0
DLEC1	3.35833	3.05796	0	0.651515	4.88555	5.08728	0	0		1	1	0	0
SNX15	3.35802	2.8344	-0.67322	0	3.98113	5.28595	0	0		1	1	0	0
ZGLP1	3.35462	2.63077	0	0	3.96843	3.57442	0	0		1	1	0	0
BCO2	3.35142	3.15126	0	0	2.86488	5.87638	2.26217	0		1	1	0	0
PRR5-ARHGAP8	3.34989	2.91181	0	0	4.18491	3.90877	-0.935672	0		1	1	0	0
TBC1D3E	3.34883	3.58878	0	0	0	0	0	0		0	0	0	0
PRAP1	3.34799	2.51038	-0.648297	0	2.2556	2.19913	0	0		1	1	0	0
RYR3	3.347	3.31916	0	0	5.27023	1.86467	-1.93296	0		1	1	0	0
NPR2	3.34659	3.29823	0	0	4.60886	3.64801	0	0		1	1	0	0
PABPC1L	3.34453	3.1728	0	0	3.93977	4.66389	0.757577	0		1	1	0	0
KCNAB3	3.33998	3.43134	0	0	4.04289	3.1354	-0.586045	0		1	1	0	0
POLR2J2	3.33571	3.12446	0	0	0	0	0	0		0	0	0	0
CACNA1A	3.33441	3.34927	-0.822986	0	5.23142	5.08689	0	0		1	1	0	0
C6orf163	3.33412	2.82171	-0.686097	0	4.21395	3.29573	-1.41933	0		1	1	1	0
ADA2	3.33259	2.14916	-1.12119	0	3.37779	7.73072	0	0		1	1	0	0
ICAM5	3.33258	3.07656	-0.594818	0	3.06271	3.24263	0	0		1	1	0	0
GCNT7	3.32947	3.08741	0	0	3.17817	3.48679	0	0		1	1	0	0
NAPSA	3.32817	3.33974	-1.47031	0	3.3642	6.90503	0	0		1	1	0	0
CYP4F12	3.32742	3.46237	0	0	2.09837	3.54803	1.27478	0		1	1	0	0
TUBB8	3.32643	2.83159	0	0	2.48397	6.64162	0	0		1	1	0	0
RNF31	3.32465	2.68337	0	0	3.6558	6.29553	0	0		1	1	0	0
NPIPB15	3.32153	3.06641	0	0	4.31937	5.46871	0	0		1	1	0	0
PAQR6	3.32146	3.10633	0	0	3.18298	4.53547	0	-1.60756		1	1	0	0
SLC22A13	3.31973	3.16518	-0.668409	0	3.92166	6.59516	0	0		1	1	0	0
C8G	3.31927	2.316	-1.13755	0	2.23163	2.5524	-1.0292	0		1	1	1	0
HPX	3.31791	3.29596	0	0	3.28191	7.42686	0	0		1	1	0	0
FXYD3	3.31345	3.24238	-0.904394	0	3.6322	3.5424	0	0		1	1	0	0
EME2	3.31338	3.14275	0	0	3.14322	3.69476	0	-0.715584		1	1	0	0
CRIP1	3.3113	2.76185	0	0	3.36676	6.49387	-0.949858	0		1	1	0	0
OGT	3.30951	3.061	0	0	4.20141	2.31917	-0.737111	1.14372		1	1	0	0
CCER2	3.30783	3.05548	0	0	3.61326	3.45177	-1.24273	0		1	1	0	0
PCP2	3.30061	3.18244	0	0	2.65358	3.50076	0	0		1	1	0	0
KCNIP4	3.29752	2.94446	0	0	0	0	0	0		0	0	0	0
NRIP2	3.29193	2.89136	0	0	5.20194	5.17176	-1.16454	0		1	1	0	0
TLCD3B	3.29132	2.91923	0	0	3.84983	3.9048	0	0		1	1	0	0
TTLL3	3.29127	3.1085	0	0	4.54861	5.72088	0	-1.70372		1	1	0	0
RHD	3.29054	3.36647	-1.27787	-1.38558	6.61501	3.48767	0	0		1	1	0	0
ARL6IP4	3.29013	2.86972	0	0	3.51754	5.63719	0	0		1	1	0	0
ZMAT1	3.288	3.11652	-0.748064	0	3.81999	2.46204	-1.61924	0		1	1	1	0
EIF4A1	3.28723	3.24918	0	0	3.88051	3.92477	-0.882549	-0.934035		1	1	0	0
AC107871.1	3.28562	3.40877	0	0	5.27503	6.89058	0	0		1	1	0	0
C1orf162	3.28286	2.97501	0	0	6.04331	6.83378	1.50728	0		1	1	0	0
PVRIG	3.28069	3.60879	-0.669099	-0.989675	6.47466	6.77715	0	0		1	1	0	0
GABRR2	3.27794	2.78135	-1.05759	0	3.62717	3.72801	0	0		1	1	0	0
RDH12	3.27727	2.31647	0	0	2.88462	3.47851	0	0		1	1	0	0
CLEC18B	3.27617	2.84482	-1.02951	0	0	0	0	0		0	0	0	0
C1S	3.27578	3.32005	0	0	4.70517	6.19987	1.1872	0		1	1	0	0
AL049697.1	3.27565	3.45342	0	0	7.18946	0	0	0		1	0	0	0
TNFRSF25	3.27532	3.20353	0	0	3.06002	3.70089	0	-0.592059		1	1	0	0
SSC5D	3.27435	2.9724	0	0	2.51459	4.42249	0	0		1	1	0	0
CSPG4	3.27383	1.77805	0	0	4.30169	2.7825	0	0		1	1	0	0
RBP5	3.27261	3.06415	-0.689143	0	4.25684	4.69132	-1.05969	-1.53225		1	1	1	0
ADM5	3.27196	2.60472	0	0	3.55498	2.1733	-0.897644	0		1	1	0	0
IL18BP	3.27024	3.03663	0	0	4.33869	5.49956	0	-1.50395		1	1	0	0
U2AF1L5	3.26979	3.0024	0	0	3.95804	3.20027	0	0		1	1	0	0
ACCS	3.2667	3.07684	-0.660069	0	3.47068	4.10537	0	-0.729046		1	1	0	0
NPIPB12	3.26578	2.84546	0	0	0	0	0	0		0	0	0	0
ARRDC5	3.26195	0	-1.41868	0	5.91425	0	-2.02782	0		1	0	1	0
MUC4	3.26108	2.5574	-0.905377	0	4.24542	2.98515	-1.535	0		1	1	1	0
COL28A1	3.26006	3.4399	0	0	5.86616	4.28466	-1.51792	0		1	1	0	0
MZF1	3.25873	3.06607	0	0	3.83744	4.14195	0	0		1	1	0	0
HS3ST5	3.25837	0	-0.730241	0	0	0	0	0		0	0	0	0
DGKI	3.25682	0	-2.74785	0	2.55597	0	-1.28259	0		1	0	1	0
MAPK8IP3	3.25553	3.08721	0	0	3.17696	3.81593	0	0		1	1	0	0
U2AF1	3.25536	3.07017	0	0	2.26532	4.28148	0	0		1	1	0	0
SPDYE6	3.24925	3.22471	0	0	7.07592	0	-2.27997	0		1	0	0	0
ASIC4	3.24508	0	-0.910917	0	3.04454	6.46949	0	0		1	0	0	0
AGAP6	3.2411	2.53607	0	0.861857	0	3.16894	0	0		0	1	0	0
PPEF1	3.23967	0	0	0	0	0	0	0		0	0	0	0
CRYGS	3.23909	3.46277	0	0	4.32513	7.53558	0.822813	0		1	1	0	0
GPR22	3.23678	1.948	0	0	0	0	0	0		0	0	0	0
ADAMTSL4	3.23591	2.48809	-0.708104	0	4.36799	4.06409	-1.69478	-1.395		1	1	1	0
MT-ND6	3.23541	3.04881	0	0	4.91359	5.99015	0	-0.818387		1	1	0	0
SLC23A3	3.23221	2.88328	-1.20738	0	5.27729	6.23084	-1.59896	0		1	1	1	0
CCDC114	3.22902	2.87782	-0.841997	0	3.60249	7.16467	0	0		1	1	0	0
IRF9	3.22845	2.97681	0	0	3.67808	5.32477	0	0		1	1	0	0
PILRB	3.22515	3.38716	0	0	4.20837	4.52797	-0.795176	-1.12183		1	1	0	0
STAG3	3.22451	3.01909	0	0	4.47868	4.71855	0	0		1	1	0	0
HOXA2	3.22259	2.2207	0	0	2.2556	4.7616	1.24918	0		1	1	0	0
S100A1	3.22203	3.25068	-0.926286	-0.949905	4.79593	5.78073	0	0		1	1	0	0
AC244197.3	3.2217	3.78325	-0.671594	0	4.83782	6.11866	-1.05441	0		1	1	1	0
PLK5	3.2216	2.61643	-0.59036	0	5.24715	3.97283	-1.41447	0		1	1	1	0
TSNAXIP1	3.22155	2.6569	0	0	2.98921	4.14094	0	0		1	1	0	0
CPT1B	3.21935	3.16103	-0.883277	0	2.48742	3.21984	0.7307	0		1	1	-1	0
GOLGA8B	3.21652	3.05134	0	0	2.1841	2.22153	0.924023	0		1	1	0	0
SENP3-EIF4A1	3.21026	2.70788	0.751787	0	6.28791	2.69561	0	0		1	1	0	0
KCNIP2	3.20985	3.32114	0	0	4.6007	5.45518	0.630147	0		1	1	0	0
CHD1L	3.20844	2.69849	0.775424	1.29323	1.93096	2.05762	0	0		1	1	0	0
TAS2R5	3.20644	2.29584	-0.61413	0	4.6208	7.2509	0	0		1	1	0	0
TTLL13P	3.20478	3.37271	0	0	0	2.60481	0	0		0	1	0	0
FTCD	3.202	2.51904	-0.73595	0	3.70472	6.11151	0	0		1	1	0	0
ANKRD24	3.20012	2.07733	-1.31868	0	3.12018	2.64809	-0.962601	0		1	1	1	0
HOXB2	3.19875	3.06184	0	0	2.64327	3.30042	1.29955	0		1	1	0	0
ZNF692	3.19728	3.09601	0	0	3.86741	4.14463	1.36225	1.07654		1	1	0	0
SPACA6	3.19274	3.03899	0	0	3.98114	5.08675	0.627671	0		1	1	0	0
ANGPTL1	3.19218	2.57422	0	0	5.54841	0	-1.79883	0		1	0	0	0
CYP19A1	3.19201	3.62903	0	0	8.62825	3.65587	-0.646108	0		1	1	0	0
MYL5	3.19053	3.17163	0	0	2.41488	2.85668	0	-0.772846		1	1	0	0
KCNC3	3.18989	2.56154	-0.687972	0	2.74274	3.46316	-0.766698	-1.49906		1	1	1	0
RDH5	3.18809	3.62695	-0.990973	-1.43984	2.21513	3.90648	0	-2.15016		1	1	0	1
MRPL38	3.18599	2.78354	0	0	0.99669	1.80867	0.787315	0		1	1	0	0
CIITA	3.18582	2.82717	0	0	4.80007	4.92721	0	0		1	1	0	0
DLEU7	3.18464	3.00584	0	0	5.57408	7.36861	-0.854473	0		1	1	0	0
PHYHD1	3.18156	2.55055	0	0	4.37191	7.94546	1.14032	0		1	1	0	0
CCDC84	3.17725	2.89821	0	0	3.55487	3.71825	0	0		1	1	0	0
CFP	3.17687	3.78284	0	0	4.01731	4.33844	0	0		1	1	0	0
SPATC1	3.17583	3.07288	0	0	4.38709	4.69899	0	0		1	1	0	0
ARHGAP4	3.17233	2.53434	0	0	2.60809	2.91697	-1.18103	-1.52761		1	1	0	0
BBS1	3.1686	3.17552	0	0	3.11958	4.03752	0	0		1	1	0	0
MRNIP	3.1679	2.98963	0	0	3.16422	3.73308	0	0		1	1	0	0
NRBP2	3.16714	2.9029	0	0	3.24132	2.808	0	0		1	1	0	0
FAM229A	3.16614	2.96132	-1.07016	-0.862229	3.44584	4.4255	0	-1.15414		1	1	0	1
ERVK3-1	3.16584	2.83059	0	0.592386	3.37989	3.58058	0	0		1	1	0	0
SERPINE3	3.16532	2.4761	0	0	4.96948	5.1262	0	0		1	1	0	0
GALNT9	3.16371	0	-1.11485	0	2.16633	2.31311	0	0		1	0	0	0
AC092718.8	3.16173	2.74439	0	0	0	5.73057	0	0		0	1	0	0
NHSL2	3.16132	0	0	0	6.23079	4.64197	0	0		1	0	0	0
C2orf92	3.15997	2.86142	-0.640283	0	4.59112	5.4745	-0.832137	0		1	1	1	0
BRICD5	3.15981	3.07092	0.775302	0.87738	3.31389	3.33496	0	0		1	1	0	0
SPATA9	3.15967	0	0	0	6.24609	0	0	0		1	0	0	0
TG	3.15967	0	-2.36891	0	3.30292	0	-1.7662	0		1	0	1	0
BMP8A	3.15704	2.85586	0	0	5.55682	4.21417	-0.610759	0		1	1	0	0
TTLL10	3.15445	2.21785	0	0	0	3.59611	2.78437	0		0	1	0	0
CHRNG	3.15304	3.91368	0	0	4.2127	7.3148	-0.985173	0		1	1	0	0
SPNS1	3.15032	3.4518	0	0	-0.698374	0	0	0		-1	0	0	0
ANKHD1-EIF4EBP3	3.14927	3.16968	0	0	2.91321	1.42113	-0.771453	0		1	1	0	0
GPR132	3.14923	2.14969	-1.53587	0	4.46055	3.03221	-1.43647	0		1	1	1	0
ZNF671	3.14847	3.39776	0	0	6.36033	5.74239	-0.586486	0		1	1	0	0
PCDHGA11	3.14645	2.97854	-0.716271	0	4.13525	3.54076	0	0		1	1	0	0
LRRC69	3.14249	2.52872	0	0.950625	3.08292	6.73701	0	0		1	1	0	0
ZNF10	3.14249	2.87331	0	0	2.30741	1.79719	-1.54733	0		1	1	0	0
GPT	3.13814	2.8706	0	0	2.92438	2.89109	-0.779804	0		1	1	0	0
COX20	3.13625	2.89643	0	0	1.07785	1.58577	0	0		1	1	0	0
CYP2E1	3.13584	2.87501	0	0	2.67012	4.54729	0.913581	0		1	1	0	0
TAS2R30	3.13521	2.29078	0	0	0	0	0	0		0	0	0	0
DQX1	3.13456	2.44846	0	0	4.52603	3.86258	-0.904277	0		1	1	0	0
HAP1	3.1336	1.38907	0	0	2.97221	2.4059	0	0		1	1	0	0
LIME1	3.13238	3.12301	0	0	3.30536	3.8301	0	0		1	1	0	0
HCN3	3.13173	3.10168	0	0	3.06041	4.12496	1.52913	0		1	1	0	0
PRR27	3.13118	2.67848	0	0	0	5.73057	0	0		0	1	0	0
LTB4R2	3.13057	2.98807	0	0	4.55538	4.34809	0	0		1	1	0	0
C17orf49	3.12724	3.35442	0	0	3.01442	5.18983	0.855393	0		1	1	0	0
MT-CO1	3.12405	3.10081	0	0	4.55525	5.0966	0	-0.893107		1	1	0	0
C20orf204	3.12155	2.34289	-1.51166	-0.723912	2.86862	3.86064	-1.19801	-2.18447		1	1	1	1
PCDHGB7	3.12084	2.52678	0	0	3.52278	6.80832	-0.801436	0		1	1	0	0
SPATA32	3.11925	2.58714	-0.705191	0	4.08163	5.00207	0	0		1	1	0	0
GOLGA8R	3.1188	0	-1.71177	0	2.76602	3.75143	0	0		1	0	0	0
ASIC3	3.11872	2.92306	0	0	2.44859	2.88058	0	0		1	1	0	0
EFEMP2	3.11854	3.16509	-0.601671	-0.646694	2.66281	4.73605	0	-2.19991		1	1	0	1
NUTM2A	3.11851	2.4995	0	0	7.30839	7.49078	0	0		1	1	0	0
GLI4	3.11809	2.77959	0	0	3.24135	3.81424	0	0		1	1	0	0
IGLON5	3.11647	2.15794	0	0	4.123	7.13309	-1.19428	0		1	1	0	0
EFCAB13	3.11617	2.74267	0	0	4.13173	3.96119	0	0		1	1	0	0
MYRFL	3.11298	2.97537	-1.05725	0	6.81653	5.88404	0	0		1	1	0	0
CKMT2	3.11167	3.36609	-0.747351	-1.03114	5.92693	6.6069	-0.712559	0		1	1	1	0
OR2A42	3.1098	0	0	0	5.70863	5.81554	0	0		1	0	0	0
AL590560.2	3.10729	3.09208	0	0	6.47466	7.80615	1.69486	0		1	1	0	0
ALKBH6	3.10615	3.39628	0	0	3.1292	4.16845	0.718243	0		1	1	0	0
TRIM66	3.10562	2.89391	0	0	4.59882	4.5802	0	0		1	1	0	0
U2AF1L4	3.10475	2.58071	0	0	2.14235	4.29192	0.948534	0		1	1	0	0
MOG	3.0996	2.62647	0	0	5.23223	5.39807	0	0		1	1	0	0
CFAP70	3.09948	2.73639	-0.693552	0	3.79593	4.04415	0	0		1	1	0	0
WDR27	3.0967	3.08401	0	0	4.2275	4.58037	0	0		1	1	0	0
GNB3	3.09598	3.27736	0	0	2.79335	4.93299	0	-1.60832		1	1	0	0
PCDHGA12	3.09388	0	0	0	6.52982	0	-1.44778	0		1	0	0	0
KLRK1	3.09367	0	-1.00414	0	0	0	0	0		0	0	0	0
OR2H2	3.09278	3.79817	0	0	5.90741	7.11513	1.50357	0		1	1	0	0
LHB	3.08861	2.56108	0	0	4.59558	4.07832	0	0		1	1	0	0
CNTD1	3.0886	2.99458	0	0	3.3421	5.38077	0	0		1	1	0	0
TAS2R14	3.08855	2.85054	0	0	6.9138	6.25786	0	0		1	1	0	0
ST20	3.08797	2.31797	0	0	0	0	0	0		0	0	0	0
SPDYE5	3.08479	2.81855	0	0	6.52745	6.72608	0	0		1	1	0	0
C21orf62	3.08316	0	-1.82659	0	0	0	0	0		0	0	0	0
CES4A	3.08308	2.67647	0	0	1.64265	2.75498	0	0		1	1	0	0
IFNE	3.08162	2.55778	0	0	5.1679	5.53078	-2.18062	0		1	1	0	0
POTEF	3.07888	2.39668	0	0	0	0	0	0		0	0	0	0
RAPSN	3.07678	2.18177	-0.941717	0	3.31575	5.36564	0	0		1	1	0	0
RGL4	3.07632	2.98412	0	0	4.39495	4.58617	0.98009	0		1	1	0	0
STPG4	3.07418	2.19536	-0.865363	0	1.9969	2.49678	-0.901029	0		1	1	1	0
LPAR6	3.0735	2.68249	0	0	7.3809	5.3134	-1.7731	0		1	1	0	0
PLIN2	3.07213	2.595	0	0	6.24535	2.69173	0	0		1	1	0	0
PPFIA4	3.07199	3.17652	0.89255	0	3.70537	3.62621	1.27508	0		1	1	1	0
ARHGAP8	3.07114	2.78384	0	0	4.25889	4.66217	0	0		1	1	0	0
GHRL	3.06654	2.4662	0	0	5.05767	4.43058	-0.949896	0		1	1	0	0
AC011498.4	3.06529	2.94804	0	0	6.8076	6.74624	0	0		1	1	0	0
FAM217A	3.06403	3.3411	0	0	0	0	0	0		0	0	0	0
NDUFA13	3.06317	2.69161	0	0	2.42358	3.00526	0	0		1	1	0	0
AVIL	3.06221	2.48319	-1.86901	-1.28498	4.0668	4.60656	-2.55466	-3.08667		1	1	1	1
GATA1	3.06053	2.33223	-0.902709	0	8.17589	6.23084	-1.79619	0		1	1	1	0
GRIN3B	3.05827	2.74291	-0.628813	0	4.28235	2.42116	-1.82176	0		1	1	1	0
TNFRSF13C	3.0574	3.01085	0	0	4.32365	4.97017	0.999393	0		1	1	0	0
POLN	3.05735	3.15965	0	0	5.88416	5.68004	0.963982	0		1	1	0	0
APBB3	3.05675	2.98517	0	0	2.57789	3.82087	0	-1.09657		1	1	0	0
SMPD3	3.05574	3.02237	-0.786859	-0.747969	2.05255	8.78694	0	-6.45242		1	1	0	1
TSSK4	3.05271	2.82901	0	0	5.49461	6.79681	0	0		1	1	0	0
FAT2	3.04462	2.31108	0	0.702686	5.07341	4.39491	0.838337	0		1	1	0	0
ARR3	3.04416	2.53261	0	0	8.01475	4.09427	0	0		1	1	0	0
MRI1	3.03854	0	-0.966304	0	5.91445	0	-1.57193	0		1	0	1	0
NPIPB6	3.03743	3.10375	0	0	4.36651	6.5046	0	0		1	1	0	0
HEMK1	3.03617	2.69194	-0.649595	0	3.25113	2.9336	0	0		1	1	0	0
AP001931.1	3.03588	3.5446	0	0	5.20407	8.25084	-0.968872	0		1	1	0	0
AL360181.3	3.03256	3.23462	0	0	0	3.23985	0	0		0	1	0	0
PATL2	3.03181	3.4648	0	0	2.26049	2.29508	0	0		1	1	0	0
MYBPHL	3.03169	2.98199	-1.5725	0	8.22452	0	-3.57202	0		1	0	1	0
CPNE7	3.0313	2.97061	0	0	3.42503	3.91547	0.822311	0		1	1	0	0
SSTR2	3.03076	2.16037	-0.925702	0	3.94529	3.89236	0	0		1	1	0	0
ITGA10	3.02888	3.28002	0	0	3.35808	4.41508	0.603427	0		1	1	0	0
PHYKPL	3.0283	2.88215	0	0	3.53676	3.4831	0	0		1	1	0	0
PJVK	3.0268	2.79462	0	0	4.57553	6.61782	0	0		1	1	0	0
CBLIF	3.02499	3.44669	-0.984893	0	8.29866	6.51386	-1.47003	0		1	1	1	0
NPIPB11	3.02051	2.63449	0	0	6.82883	9.64801	0	0		1	1	0	0
DAND5	3.01964	2.00402	0	0	6.55444	3.23973	1.42444	0		1	1	0	0
RGMA	3.0196	3.01427	-0.653595	0	2.75222	0	-2.6735	0		1	0	1	0
PROZ	3.01798	2.52007	-0.70571	0	5.56957	6.90503	-1.61214	0		1	1	1	0
AANAT	3.01721	1.97442	-1.60963	0	3.65147	3.47464	-1.39155	0		1	1	1	0
LEAP2	3.01551	2.04005	0	0	2.01432	2.57104	1.05345	0		1	1	0	0
TOP3B	3.01322	2.61731	0	0	2.76829	3.85351	0.818653	0		1	1	0	0
MT-CYB	3.0119	2.87393	0	0	4.62458	5.60947	0	-1.29315		1	1	0	0
ZMYND15	3.01049	2.6593	-0.682785	0	3.23682	3.46023	-1.72775	-1.95262		1	1	1	0
LGI4	3.00493	2.93022	-0.766121	0	2.5231	6.35722	0	0		1	1	0	0
LRP5L	3.00381	2.82805	0	0	4.11171	4.47825	0	0		1	1	0	0
SH3D21	3.00371	2.86126	0	0	2.96198	3.78831	0	-0.851104		1	1	0	0
GGN	3.003	2.7878	-0.873858	0	5.85121	3.52666	0	0		1	1	0	0
FAM20A	3.00278	2.75666	0	0	6.76337	6.37575	0.772379	0		1	1	0	0
TAS2R4	3.00222	2.69262	-0.832369	0	8.47033	4.46567	0	0		1	1	0	0
CCDC39	2.9972	2.21127	0	0	0	0	0	0		0	0	0	0
AGAP5	2.9961	2.61054	0	0	3.7916	5.55731	0	0		1	1	0	0
KCNC1	2.99604	3.65619	0	0	7.62015	8.46387	1.03557	0		1	1	0	0
TAS2R31	2.99547	2.90006	0	0	8.76018	7.04251	-1.11592	0		1	1	0	0
ACMSD	2.99537	2.58727	-1.08882	0	6.54762	5.43157	-1.21803	0		1	1	1	0
KCNS2	2.99522	3.46264	0	0	1.71464	2.55363	0	0		1	1	0	0
MT-CO2	2.99274	2.7316	0	0	4.71658	5.64371	0	-0.978241		1	1	0	0
BTBD18	2.99194	2.85531	0	0	5.84527	6.54634	1.16803	0		1	1	0	0
FAM95C	2.99185	2.51174	0	0	5.45028	4.236	0	0		1	1	0	0
LRRC31	2.99139	3.06664	-0.673728	0	0	0	0	0		0	0	0	0
IGSF6	2.99004	2.62903	0	0	3.03949	3.34094	0	0		1	1	0	0
MAMDC2	2.98665	2.98833	0	0	0	0	0	0		0	0	0	0
CSAD	2.98549	2.77284	0	0	3.46681	4.61293	0	-1.05345		1	1	0	0
TPH1	2.98297	2.66176	0	0	6.63475	7.09048	0	0		1	1	0	0
CHD5	2.98273	2.37283	0	0	2.77358	3.33005	0.666357	0		1	1	0	0
TMEM91	2.98197	2.69227	-0.904692	-0.637636	4.36506	5.21295	0	0		1	1	0	0
GPR18	2.9813	2.9371	0	0	5.31158	4.01814	-1.25142	0		1	1	0	0
GPR183	2.98099	3.0032	0	0	7.23721	6.65125	-0.88655	0		1	1	0	0
LRRC4	2.9807	2.20072	0	0.65269	5.15567	4.15729	-0.813994	0		1	1	0	0
CPXM1	2.97753	2.76811	0	0	2.44592	4.12836	0	-2.16089		1	1	0	0
AC090360.1	2.97705	2.35702	0	0	2.04137	3.3954	0.993682	0		1	1	0	0
LRP2BP	2.97674	2.62366	0	0	4.30979	6.22352	-0.856077	-2.7717		1	1	0	0
CLN3	2.9762	2.97066	0	0	3.46962	4.84466	0.659532	0		1	1	0	0
TMPRSS6	2.9753	3.0226	-0.738785	0	8.42521	3.09194	-1.02275	0		1	1	1	0
MCOLN3	2.97516	2.7176	-0.959767	-0.696435	1.58954	1.56973	-1.29006	-1.26835		1	1	1	1
CATSPER2	2.97417	2.93292	0	0	4.58032	4.23666	0	0		1	1	0	0
ENDOU	2.97119	0	-1.12705	0	0	0	0	0		0	0	0	0
AGER	2.96958	2.69554	0	0	3.22455	3.25441	0	0		1	1	0	0
TEPSIN	2.96576	3.24026	0	-0.675022	2.9926	3.10171	0	0		1	1	0	0
ZNF461	2.96485	2.33534	-0.594316	0	4.21136	3.61462	0	0		1	1	0	0
SPDYE2B	2.96429	3.28154	0	0	0	0	0	0		0	0	0	0
FAAH	2.96127	2.90886	0	0	2.28466	3.32358	0	-0.878691		1	1	0	0
SGK2	2.95948	3.02738	0	0	5.53822	3.96287	1.0856	0		1	1	0	0
ENOSF1	2.95816	2.80523	0	0	3.19237	3.48287	0	0		1	1	0	0
MAP4K1	2.95811	2.94723	0	0	2.80884	2.95529	0	0		1	1	0	0
HOXB5	2.95737	2.93584	0	0	3.53974	3.73819	0	0		1	1	0	0
DDX47	2.95649	2.86937	0	0	3.59566	4.51438	0	0		1	1	0	0
SPRED3	2.95566	2.95876	-0.912906	-0.925526	2.04754	3.97983	0	-1.71565		1	1	0	1
MTRNR2L3	2.95549	0	0	0	-0.996636	-0.753776	0	0		-1	0	0	0
NPTX1	2.95549	0	0	0	0	0	0	0		0	0	0	0
MATR3	2.95478	2.72241	0	0	3.73344	4.00143	1.50218	0		1	1	0	0
SLC35G2	2.95367	2.45105	-0.712282	0	0	0	0	0		0	0	0	0
PCDH12	2.95272	2.90973	-0.705936	-0.658106	4.12313	6.62326	0	0		1	1	0	0
PCDHGA5	2.9523	2.94857	0	0	7.2025	0	-2.24541	0		1	0	0	0
KCNT1	2.94991	2.82246	0	0	2.97984	3.36018	0	0		1	1	0	0
TSHZ2	2.94873	2.87615	-0.622912	0	5.0291	8.52657	0	0		1	1	0	0
CDH23	2.94798	3.07698	0	0	7.16873	3.98662	0	0		1	1	0	0
MSANTD1	2.94744	2.35012	-0.595769	0	2.40826	2.46536	-1.02222	0		1	1	1	0
ASNS	2.94672	3.07236	0.702194	0	1.29405	3.83513	1.78325	0		1	1	1	0
B3GAT1	2.94617	2.34823	0	0	4.80094	3.4713	-1.27909	0		1	1	0	0
NPIPB5	2.94596	2.44696	0	0	6.08758	5.20895	0	0		1	1	0	0
AC000093.1	2.94479	0	0	0	7.10949	3.16894	-1.02625	0		1	0	0	0
TTYH1	2.94305	2.86578	-2.02085	-1.95228	4.17311	5.13807	-1.85864	-2.81683		1	1	1	1
C17orf99	2.94234	3.18614	-0.694468	0	3.84204	5.23657	-1.21482	0		1	1	1	0
SLC25A34	2.94146	2.817	0	0	2.60537	2.68087	-1.56018	0		1	1	0	0
SIGLEC15	2.93921	0	0	0	6.92538	5.0092	0	0		1	0	0	0
SMIM32	2.93836	2.53295	-0.623148	0	4.39523	3.47444	-2.36191	0		1	1	1	0
CLK2	2.93833	3.08203	0	0	1.96923	2.21691	0.618599	0		1	1	0	0
CCNL2	2.93585	2.81995	0	0	3.20322	3.66373	0	0		1	1	0	0
LHX4	2.93554	2.26952	0	0.67388	3.09892	2.3681	0	0		1	1	0	0
MSH5	2.93505	2.55334	0	0	3.4089	4.10297	0	0		1	1	0	0
COX6B2	2.93447	0	0	0	3.24482	0	-2.94492	0		1	0	0	0
BTNL9	2.93421	2.67142	0	0	3.1774	4.45895	0	-0.997099		1	1	0	0
AC008687.4	2.9338	2.61875	0	0	1.97567	4.07974	0	-2.22134		1	1	0	0
CRELD1	2.9333	2.81363	0	0	3.39214	3.78363	0.805738	0		1	1	0	0
GPR82	2.93248	1.82445	0	0	0	0	0	0		0	0	0	0
CCDC159	2.93153	2.70347	0	0	2.2748	3.56078	0	-0.961689		1	1	0	0
CCDC17	2.93059	3.02848	-0.600982	-0.693241	4.3069	4.98752	-0.624162	0		1	1	1	0
ADAM20	2.92881	2.47767	0	0	5.40945	7.45464	0	0		1	1	0	0
INSYN2A	2.92625	3.05964	0	0	5.48971	5.59023	-0.709433	0		1	1	0	0
DDX25	2.92475	1.5734	-0.903227	0	2.90421	1.89897	0	0		1	1	0	0
NAIP	2.9247	2.36513	0	0	0	0	0	0		0	0	0	0
ANKDD1B	2.92254	3.10112	0	0	3.961	7.07868	-0.664547	0		1	1	0	0
ANKRD36C	2.92231	2.86137	0	0	4.25219	4.65983	0	0		1	1	0	0
FNBP1	2.92211	2.61336	-1.4316	0	2.4436	2.551	0	0		1	1	0	0
LRRC7	2.92126	2.47378	0	0.879912	0	5.06317	2.55623	0		0	1	0	0
IDUA	2.91943	3.01078	0	0	2.27759	3.6286	0	-1.3415		1	1	0	0
OGFOD2	2.91832	2.60558	0	0	2.68988	3.59273	0	0		1	1	0	0
MT-CO3	2.91799	2.90148	0	0	4.84109	5.42643	0	-0.899403		1	1	0	0
ABCC3	2.91794	2.50582	-1.0459	-0.628388	3.29725	3.31712	-1.29655	-1.3151		1	1	1	1
SLC35G6	2.91442	2.49601	-0.774817	0	4.92752	7.54794	-0.700994	0		1	1	1	0
VWCE	2.91237	2.52917	0	0	3.7688	3.70015	0	0		1	1	0	0
ANKRD23	2.91108	2.86412	0	0	3.91805	4.10803	0	0		1	1	0	0
SULT1C2	2.91041	2.78556	0	0	3.62171	3.34829	-0.649048	0		1	1	0	0
TAF1C	2.90964	2.72085	0	0	2.6192	2.94102	0	0		1	1	0	0
CLIP3	2.90747	2.20895	0	0	4.15583	4.3827	0	0		1	1	0	0
C17orf107	2.90683	0	-1.20983	0	1.93694	2.7011	0	0		1	0	0	0
TTC21A	2.90559	2.56507	-0.809992	0	3.15999	2.59041	-0.845009	0		1	1	1	0
TCHH	2.90391	3.49135	0	0	2.34087	3.25964	0.881971	0		1	1	0	0
SULT1A1	2.90382	2.82144	0	0	3.27677	3.63205	0	0		1	1	0	0
CA7	2.90351	2.3903	-0.911216	0	2.54615	4.97204	0	0		1	1	0	0
ATP2A1	2.90348	2.7262	0	0	3.41103	4.6454	0	-1.45816		1	1	0	0
ENO3	2.90285	2.59722	0	0	3.18511	3.83107	0	-1.23234		1	1	0	0
UNC5CL	2.90229	2.33811	0	0	5.07829	4.84964	1.25678	0		1	1	0	0
PCDHGB2	2.90183	2.66608	0	0	3.24485	0	-1.41551	0		1	0	0	0
IZUMO4	2.90177	2.79968	0	0	3.55027	3.05835	-1.18974	0		1	1	0	0
MEF2B	2.90159	3.41642	0	0	4.96488	4.19773	0	0		1	1	0	0
SULT1C3	2.90143	2.36074	0	0	2.50948	2.68734	-1.35877	0		1	1	0	0
NOP2	2.90097	2.85517	0.662945	0.710387	3.82596	3.18081	0	0		1	1	0	0
EFCAB12	2.89961	3.02751	0	0	3.3981	5.81546	1.1791	0		1	1	0	0
HDAC10	2.89958	2.69206	0	0	2.80042	2.84978	0	0		1	1	0	0
GDAP1L1	2.89861	0	-0.983692	0	3.59458	3.32711	0	0		1	0	0	0
SPPL2B	2.89839	3.0974	0	0	2.27429	3.90978	0.898923	-0.736652		1	1	0	0
OXCT2	2.89772	1.82013	0	0.620863	3.44751	3.63485	-1.28418	0		1	1	0	0
C9orf50	2.89653	2.64176	-0.911652	-0.652441	4.53971	5.53602	-0.669903	0		1	1	1	0
MYADML2	2.89599	2.63379	0	0	5.56162	2.96465	0	0		1	1	0	0
CARMIL3	2.89428	2.40719	0	0	3.37592	5.1058	0.922567	0		1	1	0	0
IL10RB	2.89387	2.40356	0	0	1.22913	2.80103	0	-1.29433		1	1	0	0
CYP46A1	2.89339	2.11876	0	0	3.08127	2.91222	0	0		1	1	0	0
ARHGDIG	2.89339	0	-1.27478	0	2.32922	3.65452	0	0		1	0	0	0
HINT2	2.89271	2.54259	0	0	2.68218	2.29037	0	0		1	1	0	0
CCDC175	2.8922	2.93598	1.22307	0	0	2.76659	0	0		0	1	0	0
FERMT3	2.89215	2.68	0	0	2.90535	2.92463	0	0		1	1	0	0
GOLGA8K	2.89181	2.69258	0	0	0	6.22718	2.24176	0		0	1	0	0
PDZD2	2.89102	2.6003	0	0	3.41378	4.11203	-1.30983	0		1	1	0	0
SMIM5	2.89072	2.46847	-1.06067	-0.638684	4.31426	3.73116	-1.75837	0		1	1	1	0
ARHGAP40	2.88966	2.66025	0	0	3.47395	4.13627	0	-0.986413		1	1	0	0
RSKR	2.88938	2.66186	0	0	3.51234	3.89378	0.634718	0		1	1	0	0
PLA2G6	2.88929	2.45378	-1.25818	-0.816271	2.99416	3.76815	-0.657055	-1.43194		1	1	1	1
SEMA6C	2.88699	2.61951	0	0	3.35868	3.80648	0.79759	0		1	1	0	0
CNIH2	2.88693	2.49113	0	0	3.19865	0	-2.2865	0		1	0	0	0
IGFALS	2.88651	2.53077	-0.964757	-0.63057	2.72636	3.64517	-1.15714	-1.97131		1	1	1	1
AKR7A3	2.88637	2.88958	0	0	2.02402	3.40718	1.02131	0		1	1	0	0
BICDL2	2.88535	2.51806	0	0	2.7616	3.41403	0	0		1	1	0	0
TBC1D3L	2.88495	3.00926	0	0	3.54787	4.24136	-0.721925	0		1	1	0	0
HHIPL2	2.88277	3.17826	0	0	6.33717	3.77392	0	0		1	1	0	0
MMP21	2.88055	3.18084	0	0	2.06434	0	0	0		1	0	0	0
KRTCAP2	2.88005	2.91604	0	0	0.957691	2.10478	1.03407	0		1	1	0	0
SPG7	2.87815	2.47932	-0.593673	0	3.40855	3.44673	0	0		1	1	0	0
SPDYE1	2.87783	2.76641	0	0	5.30296	4.90877	0	0		1	1	0	0
MYO15A	2.87742	2.95467	0	0	3.28689	3.79275	0	0		1	1	0	0
COL5A3	2.87637	0	0	0	2.2805	4.38573	-2.23472	0		1	0	0	0
ARMC12	2.87527	2.95419	0	0	2.22773	0	0	0		1	0	0	0
MAN2C1	2.87506	3.06038	0	0	2.64002	3.19606	0	0		1	1	0	0
FAM227A	2.87409	3.12138	0	0	4.11693	5.00597	0.866444	0		1	1	0	0
PILRA	2.87375	3.31718	0	-0.888729	3.55448	3.2935	0	0		1	1	0	0
AGAP9	2.87334	2.63303	0	0	6.39713	4.22134	0	0		1	1	0	0
PSD	2.87102	3.01768	-0.845597	-0.983576	1.79735	3.4284	0	-1.67365		1	1	0	1
PDCD6	2.87065	2.79303	0	0	4.77889	5.31437	0	0		1	1	0	0
MT-ND4	2.8698	2.7185	0	0	4.75175	5.18338	0	0		1	1	0	0
TMEM190	2.86879	2.08305	-0.655575	0	4.21717	5.74691	-1.74601	0		1	1	1	0
POLR2J3	2.86812	2.36556	0	0	0	0	0	0		0	0	0	0
DRC3	2.86742	2.35349	-0.635298	0	2.96898	2.94474	-0.746283	0		1	1	1	0
RASL10A	2.86493	2.99371	0	0	2.45801	3.53345	0	0		1	1	0	0
SLC2A11	2.86339	2.70227	0	0	2.94423	3.52446	0	0		1	1	0	0
DOC2A	2.86286	2.65269	0	0	2.27563	2.81562	0.953069	0		1	1	0	0
PM20D1	2.86255	2.8917	0	0	5.43114	7.52339	0	0		1	1	0	0
PAM16	2.86084	2.64748	0	0	3.42489	3.71842	-0.601851	-0.888543		1	1	0	0
HAPLN2	2.86066	4.22439	0	0	4.34014	7.37706	0	0		1	1	0	0
NKG7	2.86015	0	-1.02169	0	5.66539	5.81554	0	0		1	0	0	0
CCDC14	2.85798	2.88359	0	0	3.12715	3.35895	0	0		1	1	0	0
ANKRD61	2.85778	2.70912	0	0	4.70905	3.83044	0	0		1	1	0	0
NTSR1	2.85761	2.04067	-2.00755	-1.21414	3.57078	2.62214	-2.65981	-1.70704		1	1	1	1
PHKG2	2.85622	2.78388	0	0	3.22993	3.55617	0	0		1	1	0	0
CCDC57	2.85529	2.67993	0	0	4.06915	4.43396	0	0		1	1	0	0
ABHD16A	2.8525	3.14514	0	0	2.87859	3.11317	0	0		1	1	0	0
DEF6	2.85171	2.91202	-0.9842	0	3.74854	3.68296	-1.022	0		1	1	1	0
C19orf85	2.85141	0	-0.895437	0	0	0	0	0		0	0	0	0
ACY1	2.85093	2.51031	0	0	1.60411	1.9289	-0.632333	0		1	1	0	0
ALS2CL	2.85084	2.21127	-0.985957	0	2.30747	3.43828	-0.74084	-1.87437		1	1	1	0
SGSM3	2.85074	2.75321	0	0	2.5223	3.97027	0	0		1	1	0	0
ITGAX	2.85026	2.57762	-0.833843	0	2.77886	3.13999	-0.813276	0		1	1	1	0
EXOC3L2	2.8501	0	-1.3633	0	2.89827	6.23624	0	0		1	0	0	0
SERPINF2	2.84887	0	-1.3113	0	3.28689	3.6458	-1.02056	0		1	0	1	0
MYO1H	2.84814	3.26478	0	0	3.61191	6.40892	0	0		1	1	0	0
TENM2	2.84771	2.85002	-0.749893	0	7.03885	6.38102	0	0		1	1	0	0
SLC7A10	2.84516	4.41007	0	0	6.34507	2.0639	0	0		1	1	0	0
EPGN	2.84373	0	-1.13246	0	0	0	0	0		0	0	0	0
RSRP1	2.8432	3.01074	0	-0.592596	2.32808	3.63787	0	-0.987721		1	1	0	1
NDRG4	2.84261	2.7233	0	0	4.15789	4.63337	-0.980946	-1.44768		1	1	0	0
NPIPB4	2.83715	2.53113	0	0	5.17612	3.72145	-0.724882	0		1	1	0	0
CATSPERD	2.8367	0	0	0	0	3.84157	1.8399	0		0	0	0	0
CEACAM1	2.83428	2.69624	0	0	2.98031	3.91371	0	0		1	1	0	0
TSPEAR	2.83282	2.76093	-0.587205	0	2.49934	2.48041	0	0		1	1	0	0
TMEM88	2.83229	3.12313	0	0	2.98691	1.67743	0	0		1	1	0	0
FAM183A	2.83104	2.04803	-1.16726	0	3.14661	3.26974	0	0		1	1	0	0
ZNF433	2.82996	2.33777	0	0	6.78523	3.77958	0	0		1	1	0	0
NPIPB13	2.82993	2.62528	0	0	7.18771	6.28861	0	0		1	1	0	0
DNAH12	2.82756	2.61124	-1.28433	-1.06393	6.20504	4.24928	-2.41838	0		1	1	1	0
ANKRD18B	2.82672	1.36675	0	0	0	0	0	0		0	0	0	0
GRIK5	2.82434	2.36314	-1.0318	0	3.29359	3.9976	-0.988212	-1.66823		1	1	1	0
NPIPB3	2.82195	2.41107	0	0	7.3956	3.16894	-1.24207	0		1	1	0	0
IFT27	2.82157	2.47347	0	0	2.95609	4.01049	1.11821	0		1	1	0	0
IZUMO1	2.82096	3.024	0	0	4.19207	5.53229	0	-1.26265		1	1	0	0
ADAMTS14	2.82069	2.89998	-0.609325	-0.696352	4.24412	5.23819	0	0		1	1	0	0
SCHIP1	2.82033	2.6551	0	0	4.99303	3.87925	-1.04659	0		1	1	0	0
TMEM266	2.81928	2.31406	0	0	3.55843	2.59938	-1.28353	0		1	1	0	0
PROX2	2.81843	3.17014	-1.06741	0	6.30144	6.02558	0	0		1	1	0	0
HOXB3	2.81825	2.54606	-0.597613	0	3.58406	4.37225	0	-0.991831		1	1	0	0
GNRH1	2.81556	3.21952	0	0	7.3809	4.43436	0	0		1	1	0	0
GRM2	2.81511	1.99496	-0.768841	0	2.65584	0	-2.85606	0		1	0	1	0
ZDHHC11B	2.81473	2.66487	0	0	4.41998	4.45586	0	0		1	1	0	0
GSDME	2.81331	2.57921	-0.73522	0	5.22863	5.60989	0	0		1	1	0	0
PAN2	2.81317	2.74622	-0.61452	0	2.61505	2.7329	0	0		1	1	0	0
SRRM5	2.80964	2.11694	0	0	4.71404	3.01053	-0.706339	0		1	1	0	0
CARMIL2	2.80834	2.32454	0	0	1.553	1.85049	0	0		1	1	0	0
AC119396.1	2.80802	2.79307	-0.964439	0	3.3282	2.49231	0	0		1	1	0	0
SLC4A9	2.80744	3.41354	0	0	5.1666	3.88645	-1.31209	0		1	1	0	0
MT-ND5	2.80707	2.61961	0	0	4.89314	5.44542	0	-0.615107		1	1	0	0
BAIAP2L2	2.8026	2.90197	0	0	2.4033	3.08776	-0.633668	-1.30312		1	1	0	0
RBFOX3	2.80202	0	0	0	2.76231	2.79145	1.04268	0		1	0	0	0
HSD17B14	2.80128	2.41071	0	0	3.74124	4.00099	0	0		1	1	0	0
CEL	2.80092	2.52572	-0.992179	0	2.53681	6.29553	0	0		1	1	0	0
GPX2	2.7981	2.82734	-0.622587	0	3.84437	7.6245	0	0		1	1	0	0
P4HA3	2.7978	3.05097	0	0	0	6.88067	0	0		0	1	0	0
RTEL1-TNFRSF6B	2.79615	2.71152	0	0	2.97357	3.95555	0.771015	0		1	1	0	0
MMP25	2.79593	1.98697	-1.10585	0	3.57626	3.1573	-1.33265	0		1	1	1	0
SYCP3	2.79576	2.1604	0	0.820548	6.24963	5.25695	0	0		1	1	0	0
HCLS1	2.79469	0	-1.57257	0	7.82884	6.52116	-1.87129	0		1	0	1	0
ZDHHC11	2.79349	2.46583	-0.671674	0	3.28002	4.21417	-0.711603	-1.64429		1	1	1	0
AC112128.1	2.79345	3.56063	0	0	4.90927	4.94454	0	0		1	1	0	0
RRH	2.79206	3.24994	0	0	2.85206	0	-1.41171	0		1	0	0	0
EPOR	2.79112	2.74267	0	0	2.97018	3.52518	0	0		1	1	0	0
ANKRD36	2.78956	2.78658	0	0	4.52425	3.97521	0	0		1	1	0	0
NID2	2.78926	2.27347	0	0	2.80531	0	0	0		1	0	0	0
FAM186B	2.78712	2.75425	0	0	3.86054	4.1609	0	0		1	1	0	0
AATK	2.78711	2.17067	-0.982115	0	2.43855	2.63449	-1.46625	-1.65991		1	1	1	0
EFHC1	2.78349	2.97463	0	0	1.66524	2.70454	0	-1.1965		1	1	0	0
TTC16	2.7831	1.91062	0	0	3.45722	5.38077	0	0		1	1	0	0
CDH26	2.78116	2.70669	0	0	4.40942	6.89257	0	0		1	1	0	0
BSCL2	2.78051	2.51304	0	0	3.18623	3.53401	0	0		1	1	0	0
TMOD4	2.7779	2.67237	0	0	3.85784	4.89825	0	0		1	1	0	0
MND1	2.7772	1.98104	0	0.740354	-0.845294	-1.87078	0	0.827857		-1	-1	0	1
FOXH1	2.77706	2.22965	0	0	0	2.77075	0	0		0	1	0	0
GOLGA8H	2.77575	2.90236	0	0	0	0	0	0		0	0	0	0
BMERB1	2.77476	0	-0.785031	0	0	0	0	0		0	0	0	0
WDR86	2.77422	2.76141	-0.92969	0	4.74484	5.83309	0	0		1	1	0	0
LRRC4B	2.77332	2.45044	-0.857302	0	3.05484	3.03893	1.25963	0		1	1	-1	0
ASPN	2.77159	3.44589	0	0	0	0	0	0		0	0	0	0
ANKLE1	2.77019	2.50973	0	0	3.01938	4.7673	1.2151	0		1	1	0	0
CTSW	2.76984	2.60112	0	0	6.35322	6.11151	0	0		1	1	0	0
CARNS1	2.76935	2.48587	0	0	3.33258	3.94249	-0.612938	-1.23106		1	1	0	0
TNFRSF14	2.76538	2.57444	0	0	1.75023	2.80587	0	-0.909147		1	1	0	0
NFKBID	2.76422	2.61374	0	0	2.92637	3.11943	0	0		1	1	0	0
PSORS1C1	2.76379	2.37623	-1.61031	-1.21809	3.42162	2.00469	-2.11984	0		1	1	1	0
VAMP1	2.76303	2.51619	0	0	2.77888	4.25727	0.638062	0		1	1	0	0
ZNF506	2.76187	2.30449	0	0	5.00018	3.55683	-0.700105	0		1	1	0	0
AP001931.2	2.76055	2.88762	0	0	3.84265	7.38799	-0.638169	0		1	1	0	0
NINL	2.75986	2.42072	0	0	2.9764	3.85649	0	-1.17656		1	1	0	0
ENKD1	2.75979	2.61344	0	0	2.59437	3.69151	0	0		1	1	0	0
GPR182	2.75952	0	0	0	6.7191	8.29342	1.79816	0		1	0	0	0
SPATA6L	2.75793	2.58764	0	0	1.98255	2.97233	-0.787011	-1.75849		1	1	0	0
FBXO43	2.75612	2.92681	-1.04494	0	5.85517	0	-3.56759	0		1	0	1	0
SLC6A12	2.75589	0	-1.09553	0	6.58352	0	-2.55863	0		1	0	1	0
LENEP	2.75587	0	-1.5182	0	5.7651	5.8373	0	0		1	0	0	0
EGLN2	2.75538	2.80064	0	0	3.22794	3.78903	0	0		1	1	0	0
CCDC195	2.75445	3.29293	-0.625868	0	2.76231	0	-3.26461	0		1	0	1	0
RHBDL1	2.75418	2.41096	0	0	1.84066	2.68281	0	0		1	1	0	0
SPON1	2.7521	2.10122	-0.997395	0	5.17465	6.05761	-1.62812	0		1	1	1	0
PRSS48	2.75126	2.23329	0	0	7.12685	7.85278	-1.86169	0		1	1	0	0
MUTYH	2.74654	2.48471	0	0	2.87529	3.65456	0	0		1	1	0	0
SPTBN5	2.74633	2.47892	-0.848533	0	2.88961	3.07389	-1.75177	-1.91688		1	1	1	0
MTRNR2L4	2.74563	2.38374	-0.685871	0	3.59332	3.31484	-0.883269	0		1	1	1	0
EVL	2.74554	2.74788	0	0	2.94378	3.38649	0	0		1	1	0	0
TVP23C	2.74426	2.56767	0	0	5.58211	4.4222	-1.28774	0		1	1	0	0
MC1R	2.74393	2.43129	-1.10854	-0.790891	2.52041	2.9148	-1.35841	-1.74501		1	1	1	1
EDDM13	2.74244	2.5493	0	0	9.06022	7.13741	-1.66546	0		1	1	0	0
PIGG	2.74209	2.67839	0	0	3.77728	4.13544	-0.904523	-1.26258		1	1	0	0
GNG3	2.73855	2.98806	0	0	4.01415	4.23085	0	0		1	1	0	0
SPICE1	2.7384	2.6359	0	0	8.09139	5.11295	0	0		1	1	0	0
C2orf88	2.73584	2.4046	0	0	2.91386	5.20603	0	0		1	1	0	0
SCUBE3	2.73584	2.6923	-0.685111	-0.647102	6.01662	3.9585	-0.924748	0		1	1	1	0
SMIM6	2.73577	2.35152	-1.22244	-0.841754	2.88404	2.11407	-2.58593	0		1	1	1	0
ADAM8	2.73574	2.41965	-0.713223	0	3.08045	2.44881	-0.847403	0		1	1	1	0
DCAF8	2.73506	2.58682	0	0	4.28508	4.11879	0	0		1	1	0	0
C6orf201	2.73402	3.03556	0	0	5.71369	6.40892	1.07877	0		1	1	0	0
AQP6	2.73333	2.23646	0	0	2.64241	4.86586	0	0		1	1	0	0
NUSAP1	2.73115	2.44494	0	0	4.05057	2.74949	-1.31996	0		1	1	0	0
HOXB6	2.73093	2.77278	0	0	2.28131	2.82653	0	0		1	1	0	0
GCNA	2.73061	2.4177	0	0	4.30069	3.83032	0	0		1	1	0	0
MPP3	2.73032	2.82244	0	0	3.54999	3.63597	0	0		1	1	0	0
CEND1	2.72768	2.40987	-0.983026	0	2.77838	0	-1.72611	0		1	0	1	0
EEF1D	2.72554	2.56116	0	0	2.89092	1.92421	-1.06672	0		1	1	0	0
FAM71F2	2.72317	2.13083	-1.49402	-0.906568	4.94961	4.1571	-2.99083	0		1	1	1	0
ITGB7	2.72164	2.53287	-1.30773	0	1.8371	2.94684	-0.978299	0		1	1	1	0
CARD14	2.72089	2.35157	0	0	3.2675	2.93596	0	0		1	1	0	0
IL12A	2.72029	1.86248	1.61096	0	0	5.3134	0	0		0	1	0	0
FN1	2.7202	2.6462	0	0	4.16714	4.58134	-0.626462	0		1	1	0	0
GOLGA8A	2.71897	2.88106	0	0	5.96516	5.12188	0	0		1	1	0	0
CIART	2.7183	0	-0.808736	0	2.16217	0	0	0		1	0	0	0
JPH3	2.71633	2.09866	0	0	0	2.76847	0	0		0	1	0	0
THBS3	2.71574	2.40688	-0.674354	0	3.17271	3.62424	0	0		1	1	0	0
HOXC4	2.71482	2.87117	-0.90107	0	3.41399	4.83256	1.34627	0		1	1	-1	0
SLC6A13	2.71468	3.19387	-1.68971	0	7.98271	5.38077	-2.50306	0		1	1	1	0
PLXDC1	2.7146	2.60633	0	0	4.11981	4.41543	0	0		1	1	0	0
GPRASP1	2.71443	2.41656	0	0	4.90073	5.95132	-0.91882	0		1	1	0	0
NIPSNAP3B	2.71429	2.50873	0	0	0	1.49291	0.777321	0		0	1	0	0
DNAH1	2.71406	2.54339	0	0	3.81095	4.02	-1.406	-1.60965		1	1	0	0
EVI2A	2.71359	2.11055	0	0	0	0	0	0		0	0	0	0
PTPN20	2.71332	2.80241	0	0	6.798	0	0	4.64257		1	0	0	0
TNFAIP8L2	2.71319	3.13305	0	0	3.60094	4.88078	0	0		1	1	0	0
CCL24	2.71236	0	-1.15433	0	0	0	-2.49399	0		0	0	1	0
HMCN2	2.71217	2.41427	0	0	2.70213	3.51601	-1.43438	-2.24326		1	1	0	0
C22orf15	2.71195	2.00567	0	1.1908	2.85594	3.50803	0	0		1	1	0	0
PCED1A	2.71189	2.45535	0	0	2.66659	3.11291	0	0		1	1	0	0
TMEM145	2.7114	2.77023	0	0	2.16633	3.10784	1.6314	0		1	1	0	0
TRIM46	2.71134	2.55528	0	0	5.85517	3.30033	0	0		1	1	0	0
LAT	2.71104	2.68056	0	0	3.59189	5.43162	0	0		1	1	0	0
LAMC3	2.71015	3.01159	0	0	2.2556	5.96692	0	0		1	1	0	0
DLG4	2.70919	2.81594	0	0	2.90807	3.92911	0	0		1	1	0	0
SCRG1	2.70904	0	-1.0601	0	0	0	0	0		0	0	0	0
INSRR	2.709	2.62025	1.17788	0	4.20782	4.56958	0	0		1	1	0	0
DET1	2.70764	2.61831	-0.664793	-0.617027	4.28347	6.91845	-0.760953	0		1	1	1	0
CCDC196	2.70528	2.17034	0	0	0	0	0	0		0	0	0	0
PLIN5	2.70405	2.51551	0	0	2.78033	4.01168	0	-1.13566		1	1	0	0
SLC13A4	2.70308	1.85036	-1.06709	0	4.87169	6.54636	0	0		1	1	0	0
UCN	2.70084	2.56071	-0.946099	0	5.51245	3.71126	0	0		1	1	0	0
PRR22	2.70041	2.62876	0	0	3.03897	2.76913	-1.20409	-0.957255		1	1	0	0
NAALAD2	2.70013	1.61964	0	0	0	0	0	0		0	0	0	0
LHFPL4	2.69964	2.82802	-0.799739	0	3.76781	1.84197	-2.29531	0		1	1	1	0
MST1R	2.69637	2.45834	-0.618193	0	2.97914	3.26636	0	-0.748308		1	1	0	0
GNRHR	2.69346	2.25309	-0.797286	0	8.0652	5.39219	0	0		1	1	0	0
CFAP44	2.69155	2.38715	0	0	4.41715	4.80024	0	0		1	1	0	0
MARCHF1	2.69097	2.56997	0	0	5.53555	4.24726	-1.40163	0		1	1	0	0
RPP21	2.6903	2.91078	0	0	1.06879	2.7473	0.725266	0		1	1	0	0
FAM221B	2.6886	0	-0.832879	0	6.56295	0	0	0		1	0	0	0
AOC3	2.68684	2.09813	0	0	3.28815	3.20829	0.659873	0		1	1	0	0
CFAP74	2.68633	2.19794	0	0	1.25731	2.4716	-0.962285	0		1	1	0	0
ECM2	2.68613	3.76115	0	0	7.60072	4.03583	0.680336	0		1	1	0	0
TSFM	2.68496	1.96968	-0.834797	0	2.36183	0	-2.27405	0		1	0	1	0
KCP	2.68492	2.51323	0	0.59977	1.69581	3.26744	0.949487	0		1	1	0	0
FOXL2NB	2.68336	2.81692	0	0	3.43308	4.11882	0	0		1	1	0	0
KCNV2	2.6832	1.33328	0	0	4.26062	3.42231	1.02754	1.72746		1	1	0	0
PHKG1	2.68316	2.6335	0	0	3.4304	4.92612	0	0		1	1	0	0
C1QTNF6	2.68298	2.51162	-0.862295	-0.686125	3.85087	4.53838	-0.628903	-1.29606		1	1	1	1
PLIN1	2.68297	1.61476	0	0	3.07453	3.14059	0	0		1	1	0	0
LRP11	2.68059	2.59266	0	0	2.69524	2.2744	0	0		1	1	0	0
DDX39B	2.67895	2.75451	0	0	3.74438	4.46354	0	-0.599442		1	1	0	0
WNT6	2.67891	3.16638	0	0	7.78441	4.6159	0	0		1	1	0	0
SLC26A5	2.67594	2.71078	0	0	0	0	0	0		0	0	0	0
SLC9A3	2.67328	2.68726	0	0	2.52106	3.57321	0	0		1	1	0	0
PLXNB3	2.67239	2.70918	0	0	2.57416	3.16976	-0.701266	0		1	1	0	0
NEB	2.67173	2.4184	0	0	4.32125	4.69978	0	0		1	1	0	0
CASQ1	2.67041	0	-1.05626	0	6.81653	0	0	0		1	0	0	0
DNHD1	2.67004	2.23799	-0.629835	0	4.13107	4.54798	0	0		1	1	0	0
AGAP4	2.66965	2.83546	0	0	6.14385	6.86445	0	0		1	1	0	0
HOXD10	2.66844	2.49054	0	0	3.1882	4.11602	0	0		1	1	0	0
ZNF773	2.66834	2.95647	0	0	0	0	0	0		0	0	0	0
RAB4B	2.66833	2.86056	0	0	8.13677	7.74641	0	0		1	1	0	0
TMEM234	2.66761	2.53291	0	0	3.73629	3.24221	0	0		1	1	0	0
AIFM3	2.6676	2.18458	-0.885867	0	2.45002	2.98662	0	0		1	1	0	0
MGAM	2.66723	1.94965	-0.764017	0	0	2.49231	0	0		0	1	0	0
KCND1	2.66673	2.1156	-1.03721	0	2.63287	2.47489	-0.628883	0		1	1	1	0
USHBP1	2.66491	2.81137	0	0	0	0	0	0		0	0	0	0
SPACA4	2.6644	2.23649	0	0	7.16252	3.18196	0	0		1	1	0	0
L3HYPDH	2.66404	2.66092	0	0	3.04126	3.67667	0	0		1	1	0	0
HAPLN3	2.66248	2.58013	0	0	3.22019	4.22083	1.03709	0		1	1	0	0
ZC3H11A	2.6617	2.44818	0	0	0	0	0	0		0	0	0	0
CEP295NL	2.66167	2.36735	-1.51951	-1.22886	5.11981	4.49633	-2.55769	-1.92143		1	1	1	1
NME9	2.66121	3.14693	0	0	4.04127	4.64929	0	0		1	1	0	0
NDUFA7	2.66111	1.96056	0	0	3.02974	2.15529	0	0		1	1	0	0
WDR97	2.6605	2.62976	-0.918826	-0.924409	2.31153	4.53618	-1.24821	-3.49465		1	1	1	1
SLC9A5	2.65992	2.7798	0	0	4.10651	4.63498	0	0		1	1	0	0
ANKZF1	2.65986	2.97201	0	-0.638954	1.96118	1.02362	0	1.13655		1	1	0	-1
SEPTIN4	2.65944	2.5407	0	0	3.56498	3.59336	-0.750564	0		1	1	0	0
D2HGDH	2.65917	2.2561	0	0	2.49319	2.70791	0	0		1	1	0	0
ERVFRD-1	2.65817	2.67518	0	0	8.89613	5.16239	-0.825098	0		1	1	0	0
PEAR1	2.65778	2.88164	0	0	3.59639	3.25868	-0.631131	0		1	1	0	0
TTC28	2.65587	2.65095	-0.808097	-0.833146	6.35382	6.91693	0	0		1	1	0	0
ANGPTL8	2.65584	2.42562	0	0	0	0	0	0		0	0	0	0
PCSK4	2.65473	2.85366	0	-0.646142	2.01308	4.49079	0	-2.51741		1	1	0	1
CFAP73	2.65414	2.58269	0	0	3.48006	2.40397	0	0		1	1	0	0
TMEM63A	2.65363	2.74372	0	0	3.05426	4.28819	0.651093	0		1	1	0	0
MSS51	2.65362	2.3508	0	0	4.81968	5.98381	0	0		1	1	0	0
OGN	2.65107	2.79951	0	0	5.85517	2.94016	0	0		1	1	0	0
ENO4	2.65092	2.21593	0	0	2.71612	0	0	0		1	0	0	0
DUOX1	2.64926	2.49014	-0.763771	-0.600813	4.58315	4.40929	0	0		1	1	0	0
NTRK1	2.64862	2.50054	0	0	4.71935	3.08719	0.720182	0		1	1	0	0
CYP27B1	2.64771	2.61602	0	0	2.53426	2.62293	-0.640773	0		1	1	0	0
MIP	2.64744	1.61007	0	0	0	0	0	0		0	0	0	0
ZNF75A	2.64657	2.35388	0	0	3.7647	3.42947	0	0		1	1	0	0
PROCA1	2.64531	1.92723	-0.821853	0	3.78251	4.49839	0.743207	0		1	1	-1	0
LTBP3	2.64111	2.39401	-0.737864	0	2.28992	2.9947	0	-1.04806		1	1	0	0
SIGLEC10	2.64093	2.13655	-1.06493	0	3.41809	4.41893	-0.765273	0		1	1	1	0
CDH4	2.64027	2.82236	0	0	3.85307	4.17907	1.59114	0		1	1	0	0
TRIM73	2.6366	3.10267	0	-0.927437	3.12544	4.1329	-0.622854	0		1	1	0	0
HYPK	2.63635	2.98236	0	0	5.22953	4.19826	0	0		1	1	0	0
MASP2	2.63484	2.35008	0	0	4.30073	3.79773	-1.39744	0		1	1	0	0
FOXN4	2.63435	3.18615	0	0	3.01079	4.16056	0	0		1	1	0	0
TRIM54	2.63206	3.28644	0	0	4.02541	4.39292	0	0		1	1	0	0
ZNF248	2.63151	2.41333	0	0	3.55275	3.14334	0	0.846267		1	1	0	0
POC1B-GALNT4	2.63001	0	-1.28132	0	0	3.4197	0	0		0	0	0	0
ECM1	2.62761	2.40912	0	0	2.33148	5.09729	0	-2.70052		1	1	0	0
ZNF337	2.62706	2.33126	0	0	3.23756	3.93466	0	0		1	1	0	0
MCC	2.62631	2.56542	0	-0.598938	5.09298	7.96787	-0.804895	0		1	1	0	0
SERPIND1	2.62604	1.87089	0	0	7.44571	5.06317	-2.01242	0		1	1	0	0
ASTL	2.62529	0	0	0	1.38797	0	-2.18616	0		1	0	0	0
CHRNA10	2.62324	2.79624	0	0	3.68927	3.53332	0	0		1	1	0	0
LBHD1	2.62282	2.3267	-0.628557	0	2.07451	2.57534	0	0		1	1	0	0
LAG3	2.6214	2.81689	-0.645278	0	6.88138	5.60062	-1.0277	0		1	1	1	0
FGF8	2.62056	2.1562	0	0	6.6155	2.59078	0	0		1	1	0	0
FILIP1L	2.62007	2.65588	0	0	5.9644	6.50779	-2.08454	0		1	1	0	0
CAMKV	2.61946	0	0	0	6.91934	0	-2.51585	0		1	0	0	0
ZNF594	2.61894	2.59848	0	0	2.63279	1.68964	0	0		1	1	0	0
ABHD1	2.61528	2.24548	0	0	3.43841	3.3031	0.820185	0		1	1	0	0
NHLRC3	2.61456	2.36345	0	0	2.14605	2.46299	0	-0.695551		1	1	0	0
AC015802.6	2.61422	2.71457	-1.10304	0	4.78878	3.71787	0	0		1	1	0	0
CRYBB3	2.61357	1.83743	0	0	3.91049	2.94681	0	0		1	1	0	0
NDOR1	2.61323	2.81523	0.588246	0	2.38655	3.02272	0.862957	0		1	1	1	0
NDST2	2.61303	3.16803	0	0	2.23327	2.40581	0	0		1	1	0	0
MYH3	2.61298	2.26918	0	0	3.79269	3.91864	0	0		1	1	0	0
CDK10	2.61201	2.40959	0	0	2.92238	3.80138	0	0		1	1	0	0
NTF4	2.61142	1.56477	0	0	2.08036	3.6353	0.919499	0		1	1	0	0
BNIP3	2.61119	2.51861	0	0	4.70424	4.7856	0	0		1	1	0	0
NOL12	2.60967	2.51887	0	0	3.15447	3.46653	0.926309	0		1	1	0	0
BLACAT1	2.60873	1.80675	-1.37442	0	2.51984	3.60097	0	0		1	1	0	0
CES3	2.60866	2.8229	0	0	4.18839	3.37395	0	0		1	1	0	0
DRICH1	2.60499	2.4673	0	0	4.4	3.48682	0	0		1	1	0	0
GNMT	2.60485	1.90348	0	0	3.13733	3.45921	0	0		1	1	0	0
LMBR1L	2.60214	2.58362	-0.603832	0	2.47575	3.55262	0	-1.09066		1	1	0	0
CDHR3	2.60136	2.26323	0	0	3.737	4.14679	0	0		1	1	0	0
NUP210L	2.60132	2.07872	0	0	3.9557	5.02801	0	0		1	1	0	0
TAS2R20	2.60079	3.21151	0	0	0	0	0	0		0	0	0	0
C16orf89	2.60022	0	-1.67694	0	0	0	0	0		0	0	0	0
TTN	2.60019	2.00456	-1.14963	0	2.85503	2.5115	-1.4766	0		1	1	1	0
PIK3R2	2.59999	2.14331	0	0	3.82162	3.83865	0.928214	0		1	1	0	0
SLFNL1	2.5987	2.74329	0	0	4.39716	5.74123	0	0		1	1	0	0
SLC25A48	2.59847	0.95256	0	0	0	2.37461	0	0		0	1	0	0
TRPV2	2.59829	0	0	0	7.09584	2.55824	1.11038	0		1	0	0	0
GGT7	2.59811	2.76309	0	0	2.71394	3.78249	0	-0.791245		1	1	0	0
MYO1F	2.59798	2.57411	-1.00081	-0.975716	3.87373	4.58836	0	0		1	1	0	0
PNPLA7	2.59739	1.97617	-0.712496	0	2.61493	2.65079	-0.720061	0		1	1	1	0
CACNB2	2.59718	2.10918	0	0	3.64619	2.18609	0	1.3696		1	1	0	0
PRKCG	2.59623	1.80954	0	0.635664	2.71405	3.85126	0	0		1	1	0	0
KLHL17	2.59486	2.69043	0	0	2.47767	2.71454	0.675734	0		1	1	0	0
CHST5	2.59244	2.59132	0	0	6.44417	6.51338	0	0		1	1	0	0
MYO1G	2.59224	1.90996	0	0	2.37141	3.94654	-0.849328	0		1	1	0	0
IDI2	2.59216	2.6342	0	0	0	0	0	0		0	0	0	0
FKBP2	2.59203	2.43721	-0.67864	0	1.23651	1.65331	0	0		1	1	0	0
CACNA1C	2.59197	1.67176	0	0	2.31187	2.35943	0	0		1	1	0	0
GPD1	2.59192	1.82347	-0.692653	0	1.73845	3.17494	0	-1.49576		1	1	0	0
SLC22A4	2.59069	2.15889	0	0	2.9973	4.47369	0	0		1	1	0	0
SNED1	2.58651	2.39594	0	0	3.0392	3.96495	-0.611242	-1.53417		1	1	0	0
LHFPL5	2.58549	2.44671	0	0	4.42437	6.22147	0	0		1	1	0	0
ZNF514	2.58439	2.42562	0	0	3.17634	3.18764	0	0		1	1	0	0
CABP1	2.58093	1.0806	0	0	2.2706	4.23933	0	0		1	1	0	0
PIF1	2.58066	2.82734	0	0	2.75641	3.16146	-0.601508	-1.00458		1	1	0	0
PTCH2	2.58063	1.99976	0	0	3.8639	3.53683	0	0		1	1	0	0
C2orf66	2.57912	0	-1.56622	0	0	0	0	0		0	0	0	0
BNIPL	2.579	2.04658	-1.09022	0	2.83181	4.85744	0	0		1	1	0	0
CPED1	2.57774	2.25618	0	0	0	0	0	0		0	0	0	0
CLK1	2.57705	2.54533	0	0	1.05308	1.32377	0	-0.726258		1	1	0	0
ZNF154	2.57656	2.45506	0	0	5.39647	5.11936	-1.04983	0		1	1	0	0
TMEM86B	2.57559	2.7828	0	0	4.19031	3.4157	0	0		1	1	0	0
SLC22A15	2.5752	2.75201	0	0	4.17616	4.02735	0	0		1	1	0	0
CYP2W1	2.57422	1.46312	-0.930489	0	3.32471	0	-1.19966	0		1	0	1	0
TAF7L	2.57355	3.20214	0.904693	0	4.19031	3.34151	0.780094	0		1	1	1	0
MT-ND2	2.57137	2.48154	0	0	3.92301	4.57648	0	-0.922899		1	1	0	0
CASTOR1	2.5707	2.06782	-1.04502	0	0	4.04716	1.08403	0		0	1	-1	0
NABP1	2.57029	2.13154	0	0	1.66598	1.95603	-0.731103	-1.02778		1	1	0	0
SEZ6	2.57005	2.34062	-0.799795	0	6.98786	6.21176	0	0		1	1	0	0
HOXD11	2.56934	2.6289	0	0	2.57123	2.36739	0	0		1	1	0	0
TBC1D3B	2.56532	3.14057	-0.745351	0	0	0	0	0		0	0	0	0
SYCP2	2.56519	1.43387	0	0	5.90741	3.29957	0	0		1	1	0	0
SCNN1D	2.565	2.19019	0	0	2.12639	2.18025	0	0		1	1	0	0
ZNF660	2.56435	2.0791	0	0	4.61319	0	0	0		1	0	0	0
REELD1	2.56419	0	-1.15677	0	6.00051	5.635	0	0		1	0	0	0
PBOV1	2.56313	1.92929	0	0	0	0	0	0		0	0	0	0
IGFL4	2.56253	2.24833	-0.620719	0	2.03198	3.11532	0	-1.3805		1	1	0	0
SOX6	2.56218	2.19411	0	0	2.05804	0	-1.8542	0		1	0	0	0
DOK3	2.56192	2.76454	0	0	2.7048	2.87095	0	0		1	1	0	0
CNGB3	2.56068	0	0	0	6.11304	5.23657	0	0		1	0	0	0
FSD2	2.55937	1.44187	0	0	5.54029	0	0	0		1	0	0	0
TAZ	2.55607	2.15506	0	0	2.74508	3.57656	0.717049	0		1	1	0	0
COL24A1	2.55539	0	-2.11843	0	3.82481	5.75242	-2.52013	0		1	0	1	0
RABL2A	2.55466	2.13063	-0.620764	0	2.86176	2.10701	-1.02911	0		1	1	1	0
MT-ND3	2.55411	2.43008	0	0	4.73576	5.31023	0	-0.833889		1	1	0	0
KHDC4	2.55333	2.65541	0	0	2.81619	2.58243	0	0.774322		1	1	0	0
GPR83	2.55333	0	-1.20757	0	2.62133	3.88364	1.31717	0		1	0	-1	0
KCNMB3	2.55327	2.93727	0	0	4.08883	7.92633	0	0		1	1	0	0
STAB2	2.55273	2.68431	-0.632765	-0.820188	4.23509	5.38856	0	0		1	1	0	0
BTBD19	2.55044	2.40754	-1.31328	-1.16695	2.99398	3.90792	-2.57891	-3.4788		1	1	1	1
CPZ	2.5495	1.18474	0	1.059	5.03662	2.83307	0	0		1	1	0	0
BORCS8	2.54931	1.99529	0	0	3.28558	3.20043	-0.802232	0		1	1	0	0
STIMATE-MUSTN1	2.54901	2.84928	0	0	0	2.77075	0	0		0	1	0	0
MT-ATP6	2.54882	2.56707	0	0	1.95843	3.27751	0	-1.5152		1	1	0	0
MAMDC4	2.54751	2.29503	0	0	2.38277	2.73692	0	0		1	1	0	0
SEMA6A	2.54703	2.19845	0	0	3.00307	4.37991	0	0		1	1	0	0
ENTPD3	2.54687	0	-0.989425	0	0	0	0	0		0	0	0	0
TLCD4-RWDD3	2.5454	2.78611	0	0	0	0	0	0		0	0	0	0
LTBP4	2.54252	2.41469	0	0	2.15699	3.54842	0	-1.36537		1	1	0	0
SPESP1	2.54178	3.87616	0	0	4.12917	5.59158	-1.02346	0		1	1	0	0
NKPD1	2.54026	1.70909	-1.09544	0	2.87975	2.80199	-1.9951	-1.90948		1	1	1	0
SHBG	2.53971	2.4971	0	0	1.50881	3.24253	1.452	0		1	1	0	0
FAM240C	2.53925	2.39994	0	0	3.21815	5.6113	0	0		1	1	0	0
UBA7	2.5391	2.81101	0	0	2.06639	3.24233	0.887015	0		1	1	0	0
CALML4	2.53797	3.40108	0	0	4.54076	5.35418	0.898935	0		1	1	0	0
TEX45	2.53693	2.29585	0	0	0	3.37181	0	0		0	1	0	0
THY1	2.53633	2.27485	-0.748489	0	5.34315	3.8046	-2.43518	0		1	1	1	0
OVGP1	2.53554	1.63846	0	0.822545	3.13975	4.12281	1.95895	0		1	1	0	0
KCNH3	2.53409	1.93649	0	0	2.6684	6.5046	-0.860709	-4.48159		1	1	0	0
HOXB4	2.53401	2.34961	-1.15957	-0.969453	3.85937	3.64616	-1.20073	-0.979659		1	1	1	1
NPEPL1	2.5335	2.49805	0	0	1.92456	2.34072	0	0		1	1	0	0
MYO1A	2.53321	2.16795	-1.28522	-0.91658	4.09774	4.76382	-1.30323	0		1	1	1	0
EIF4EBP3	2.53251	3.25906	0	0	3.68908	2.504	0	0		1	1	0	0
PRSS55	2.53217	0	-0.881958	0	7.81185	0	-2.7608	0		1	0	1	0
IMPG2	2.53203	0	-1.20515	0	0	0	0	0		0	0	0	0
TUBGCP6	2.53199	2.24431	0	0	2.17096	2.88894	0	0		1	1	0	0
TEX22	2.53141	2.01588	0	0	2.76063	2.9385	0	0		1	1	0	0
ATAT1	2.52999	2.38869	0	0	2.23479	2.37017	0.600059	0		1	1	0	0
PDZK1	2.52894	2.41288	0	0	0	0	0	0		0	0	0	0
CCDC189	2.52845	2.31741	0	0	1.91416	2.99668	0	0		1	1	0	0
ANKS3	2.52699	2.32372	0	0	2.82281	2.94617	0	0		1	1	0	0
PLIN4	2.52677	2.46688	0	0	3.34403	3.61616	0	0		1	1	0	0
SGCE	2.5258	0	0	0	0	4.63994	0	0		0	0	0	0
SNCAIP	2.5255	2.27535	0	0	4.66966	4.26353	0	0		1	1	0	0
GGT1	2.52367	0	0	0	3.07061	5.00974	0	0		1	0	0	0
TM6SF1	2.52366	1.728	0	0	0	5.44665	1.45777	0		0	1	0	0
GP6	2.52362	1.87022	0	0	5.71345	5.43019	0	0		1	1	0	0
SLCO1C1	2.5236	2.63755	0	0	7.54276	3.9197	0	0		1	1	0	0
SLC16A4	2.5233	2.35079	0	0	3.23126	4.77464	0	0		1	1	0	0
FLACC1	2.52196	2.19777	-0.997885	-0.676601	3.1958	2.69564	-1.35868	0		1	1	1	0
KYAT1	2.52098	2.54732	0	0	3.5586	3.94941	1.37322	0		1	1	0	0
MTCP1	2.51949	2.64489	0	0	1.823	2.31149	0	0		1	1	0	0
PDCD1	2.5194	3.14454	-0.593948	0	1.91687	4.17401	-1.49762	-3.37977		1	1	1	0
SPDYE16	2.51845	2.89584	0	0	0	0	0	0		0	0	0	0
AL354822.1	2.5178	2.03368	0	0	4.19197	5.71009	0	0		1	1	0	0
SELENOO	2.51749	2.528	0	0	2.76624	2.98445	0	0		1	1	0	0
AGPAT4	2.51735	2.33376	-0.778752	-0.598496	3.97716	3.39763	-0.611119	0		1	1	1	0
MLXIPL	2.51503	2.80323	0	0	2.44234	3.60572	0	-0.759811		1	1	0	0
TMPRSS9	2.51408	2.16482	0	0	3.11241	3.16684	-1.03003	0		1	1	0	0
PLAC9	2.51364	2.03317	-1.66009	-1.22213	4.878	3.40659	-2.72462	0		1	1	1	0
SAMD14	2.51301	0	-1.31288	0	4.09238	5.9325	-3.23164	0		1	0	1	0
C5orf63	2.51286	2.03889	0	0	2.58574	2.85073	0	0		1	1	0	0
CLSTN3	2.51258	2.26926	-0.60591	0	3.11189	3.61316	-0.641895	-1.14299		1	1	1	0
CLDN15	2.51252	2.53445	0	0	3.0387	3.43709	0	0		1	1	0	0
AQP7	2.5113	2.30671	-0.671564	0	2.95086	6.61558	0	0		1	1	0	0
NPHP3	2.50874	2.49365	-0.595541	0	4.50106	4.08516	0	0		1	1	0	0
COL11A2	2.50699	2.35754	0	0	3.10334	3.31993	0	0		1	1	0	0
ZNF432	2.50623	2.253	0	0	4.75621	4.33178	-1.52137	0		1	1	0	0
C17orf78	2.50591	1.62886	-0.690731	0	5.91425	0	-3.43072	0		1	0	1	0
RPL36A	2.50509	2.28097	0	0.804798	3.22893	2.99211	0	0		1	1	0	0
TRIM17	2.50437	2.32267	-0.80368	-0.616448	2.72866	6.06264	0	-3.07494		1	1	0	1
C6orf141	2.50224	2.38128	0	0	2.53571	3.11013	0	0		1	1	0	0
CLEC2D	2.50087	1.92737	-0.667365	0	4.2413	8.2694	0	0		1	1	0	0
USP50	2.50086	2.8352	0	0	0	6.00789	1.58542	0		0	1	0	0
MFNG	2.50019	1.59971	-1.34714	0	3.59568	2.21208	-1.66805	0		1	1	1	0
LRRTM2	2.49966	2.03763	-0.638257	0	5.18423	7.00021	-1.74042	0		1	1	1	0
DENND6B	2.49781	1.7065	-0.973358	0	2.17646	2.51612	-1.02762	-1.3587		1	1	1	0
PKD1L1	2.49602	2.00146	-1.30459	-0.875592	3.46702	4.15422	-1.48087	0		1	1	1	0
PPP1R3E	2.49548	2.39658	0	0	2.79047	3.2712	1.15323	0.6465		1	1	0	0
OR2A1	2.49258	3.03695	0	0	0	0	0	0		0	0	0	0
DIO1	2.49197	1.69696	-0.676891	0	6.93259	6.51338	0	0		1	1	0	0
KLHDC8B	2.49023	1.87098	0	0	2.78777	3.70431	0	0		1	1	0	0
TMPRSS5	2.49012	2.69746	0	0	2.6066	5.36955	1.33091	0		1	1	0	0
CEACAM19	2.48945	2.5357	0	0	3.82414	5.06804	0	-1.55479		1	1	0	0
DNASE1L2	2.48901	2.10868	0	0	2.39401	2.20158	-1.13015	0		1	1	0	0
CACNB3	2.48644	2.32459	0	0	2.30188	3.15148	0	0		1	1	0	0
ATG9B	2.48341	3.12749	0	0	3.54888	2.50415	-0.904074	0		1	1	0	0
COL10A1	2.48149	2.63967	0	0	3.84711	5.94416	-0.815082	-2.85747		1	1	0	0
ROGDI	2.48108	2.25719	0	0	2.68126	3.83454	0	-0.931668		1	1	0	0
NPHS1	2.4806	1.91898	-1.20745	0	2.07207	4.02407	0	0		1	1	0	0
RAD51AP2	2.48027	0	-2.29721	0	0	0	0	0		0	0	0	0
ST3GAL3	2.48011	2.43129	-0.628109	-0.586402	4.34919	4.73158	0	0		1	1	0	0
SLC6A7	2.47855	0	0	0	7.36114	5.38077	0	0		1	0	0	0
IFITM10	2.47758	0	-1.92987	0	3.04698	2.92381	-0.974245	0		1	0	1	0
ANKRD13D	2.47596	2.54737	0	0	2.74163	3.23136	0	0		1	1	0	0
ABTB1	2.4759	2.03808	-1.76879	-1.3267	2.4404	2.19228	-1.37733	-1.12509		1	1	1	1
GALT	2.47585	2.15832	0	0	1.5166	1.83782	0.921799	0.586916		1	1	0	0
UBE2V1	2.47538	2.43106	0	0	1.99437	1.0935	0	0.788362		1	1	0	0
NIBAN3	2.47317	2.56732	0	0	1.61128	6.50917	0	0		1	1	0	0
CD101	2.47257	2.3951	0	0	2.78082	2.45336	0	0		1	1	0	0
NUTM2B	2.47176	2.71732	0	0	7.1819	5.80582	0	0		1	1	0	0
AC004687.2	2.47135	2.54722	0	0	6.13838	5.81554	0	0		1	1	0	0
CACNB1	2.4713	2.48195	0	0	3.37452	3.68081	0	0		1	1	0	0
B3GNT8	2.47125	2.78423	-1.12796	0	3.90736	1.52135	-2.8644	0		1	1	1	0
AC040162.1	2.47023	2.59995	0	0	3.6031	3.86191	0	0		1	1	0	0
VIPR1	2.46738	2.53597	0	0	2.73011	4.15884	1.12346	0		1	1	0	0
ITGA2B	2.46623	2.86336	-0.682953	0	2.43474	6.28861	0	0		1	1	0	0
LYG1	2.46519	2.30684	0	0	2.56786	3.53517	0.976714	0		1	1	0	0
SYT17	2.46481	2.29741	0	0	3.01457	2.88597	0	0		1	1	0	0
TBCK	2.46466	2.0253	-0.786979	0	2.14862	1.73184	0	0		1	1	0	0
RFTN1	2.46393	2.21408	0	0	8.0184	5.14193	0	0		1	1	0	0
PINLYP	2.46334	2.44851	0	0	2.87363	3.80371	0	0		1	1	0	0
VASH1	2.46301	2.56841	0	0	4.34537	2.07609	-2.51684	0		1	1	0	0
LUC7L	2.46216	2.25841	0	0	1.67265	1.58951	0.737228	0.824034		1	1	0	0
ADAMTS13	2.46053	2.36947	-0.678664	0	2.0611	2.78184	0	-0.70928		1	1	0	0
TBX19	2.46045	2.43956	0	0	4.14967	8.205	0	0		1	1	0	0
PNISR	2.46011	2.36432	0	0	0.824785	1.8583	0.63525	0		1	1	0	0
SLC22A18	2.45921	1.9907	0	0	1.56084	2.37027	0	0		1	1	0	0
SLC30A3	2.45912	3.26113	0	0	4.21272	2.36096	0	0		1	1	0	0
FGD1	2.45857	1.25143	-1.29485	0	3.45616	4.23681	-0.973839	0		1	1	1	0
MRAP	2.45804	0	0	0	4.33145	6.28861	0	0		1	0	0	0
THBS4	2.45782	2.70083	0	0	4.15249	2.94469	0	0		1	1	0	0
CD160	2.45725	1.71949	0	0	2.85791	6.54001	0	0		1	1	0	0
LPIN3	2.45696	1.9812	-0.603483	0	1.82383	2.60818	0	0		1	1	0	0
DYRK1B	2.45508	2.38563	0	0	2.93399	3.43245	-0.970198	-1.42132		1	1	0	0
AL136295.5	2.45475	2.54571	0	0	4.24816	2.15362	0	0		1	1	0	0
PVALEF	2.45429	2.46057	0	0	6.24535	0	-1.23813	0		1	0	0	0
HCAR2	2.45381	2.48181	0	0	3.88151	7.46134	1.32579	0		1	1	0	0
GPR162	2.45354	1.8302	0.6013	1.24288	3.60275	3.65694	1.25556	0		1	1	1	0
WBP1	2.45128	2.19703	-0.676764	0	2.1865	2.94043	0	0		1	1	0	0
MAP1LC3A	2.45105	1.94026	-0.586875	0	2.49976	1.62414	-0.913775	0		1	1	1	0
CYTH4	2.45092	0	-2.29903	0	8.17902	0	-3.87148	0		1	0	1	0
SPAG4	2.45021	2.38098	0	0	2.32296	3.60118	0	-1.57148		1	1	0	0
SNRNP70	2.44991	1.92114	0	0	2.28329	1.35739	0	0		1	1	0	0
HDHD2	2.44884	2.19765	0	0	3.53753	2.93396	0	0		1	1	0	0
ADSL	2.44647	2.18219	0	0	1.77914	0	-1.01821	0		1	0	0	0
PARP6	2.44611	2.23326	0	0	2.36813	2.7888	0	0		1	1	0	0
PHLDB3	2.44516	2.61161	0	0	3.54477	3.15695	0	0		1	1	0	0
UPK3B	2.44502	1.68064	-0.903322	0	2.86544	3.18812	0	0		1	1	0	0
RGS20	2.4445	0.726029	0	0	0	5.60062	1.71835	0		0	1	0	0
RHPN1	2.44414	2.5667	0	0	1.5955	3.95778	1.3777	-0.977967		1	1	0	0
KRTAP5-1	2.44256	2.27202	0	0	4.32768	4.29721	0	0		1	1	0	0
STX1A	2.44079	2.30337	0	0	2.37945	3.09226	0	-0.773103		1	1	0	0
PPT2	2.43952	2.50858	0	0	3.31122	2.15507	0	0		1	1	0	0
CDK11A	2.43907	2.06142	0	0	1.83607	3.29652	0	0		1	1	0	0
IQCN	2.43813	1.61555	-1.22484	0	3.70808	3.12382	-1.10884	0		1	1	1	0
BOLA2-SMG1P6	2.43732	1.69617	0	0	0	0	0	0		0	0	0	0
RALGDS	2.43723	2.19926	-0.58689	0	2.7488	3.10103	-0.597077	-0.953421		1	1	1	0
WDR90	2.43703	2.47882	0	0	2.15209	3.20526	0.632118	0		1	1	0	0
LSMEM1	2.43656	2.94175	0	0	7.22574	2.45128	0	0		1	1	0	0
ACTL6B	2.43633	2.90537	0	0	4.74645	3.51742	-0.9298	0		1	1	0	0
SLC37A2	2.43435	2.22737	-0.677421	0	2.70121	3.31553	0.971955	0		1	1	-1	0
DNAAF1	2.43199	1.72593	-0.658592	0	3.92166	3.12572	0	0		1	1	0	0
SUGP2	2.43185	2.25837	0	0	2.69075	3.34609	0.905999	0		1	1	0	0
B3GNTL1	2.4294	2.36914	0	0	2.77981	3.07407	0	0		1	1	0	0
MT-ND1	2.42933	2.27968	0	0	3.06147	3.51141	0	0		1	1	0	0
TRIM52	2.42817	2.54485	0	0	2.6643	3.1192	0	0		1	1	0	0
GFI1B	2.42721	1.90526	0	0	0	2.55363	0	0		0	1	0	0
CHMP4A	2.42614	2.22359	0	0	3.59241	0	0	0		1	0	0	0
AC096887.1	2.42565	2.30993	0	0	3.82502	4.53493	0	0		1	1	0	0
SLC22A5	2.42417	2.30944	0	0	3.83246	4.1435	0.794217	0		1	1	0	0
ADCY5	2.4211	0	-1.23523	0	7.23721	2.79375	-1.5304	0		1	0	1	0
DNAI1	2.42082	0	0	0	6.39303	5.79159	0	0		1	0	0	0
SLC46A2	2.42049	0	-1.98513	0	8.01799	2.62298	-0.839521	0		1	0	1	0
ANKRD6	2.41743	2.05701	0	0	0	3.31021	0	0		0	1	0	0
AC087632.2	2.41697	1.85747	0	0	0	0	0	0		0	0	0	0
UPK2	2.41539	2.14712	0	0	6.00234	2.57455	0	0		1	1	0	0
SPOCD1	2.41524	2.33111	-1.42273	-1.3308	2.39194	3.16477	-1.15257	-1.92271		1	1	1	1
METTL3	2.41501	2.69736	0	0	2.13131	0.995619	0	1.44946		1	1	0	0
SGSH	2.41465	2.45438	0	0	2.91253	3.22831	0	0		1	1	0	0
SCUBE2	2.41444	1.71911	-1.0067	0	3.48185	2.69673	0	0		1	1	0	0
ANGPT2	2.41422	2.16766	0	0	7.14263	5.80582	-1.07582	0		1	1	0	0
SPIRE2	2.41369	2.08321	-1.20444	-0.868356	2.75767	3.44425	0	-0.839185		1	1	0	1
AC055811.2	2.41216	1.91856	0	0	0	0	0	0		0	0	0	0
FBXL22	2.41191	1.59178	-0.804135	0	3.22636	3.72887	-0.803347	0		1	1	1	0
AC013394.1	2.4088	2.61864	0	0	5.85361	4.98167	0	0		1	1	0	0
ZNF780B	2.40876	2.01853	0	0	2.47232	2.70572	0	0		1	1	0	0
CTNS	2.40785	2.10158	0	0	2.94901	2.19931	-1.12127	0		1	1	0	0
AL031708.1	2.40762	2.14956	0	0	0	0	0	0		0	0	0	0
ZNF169	2.40757	2.19677	0	0	2.89392	3.0545	0	0		1	1	0	0
CNTN2	2.40686	2.25667	0	0	0.844584	3.47627	2.19454	0		1	1	0	0
MYO7B	2.4058	1.53928	-1.8817	-1.02045	2.53788	0	-3.7636	-2.73768		1	0	1	1
CABP4	2.40416	1.98438	-0.688626	0	3.32139	0	-1.81227	0		1	0	1	0
GOLGA6L9	2.40345	2.50443	0	0	0	6.00819	0	0		0	1	0	0
RAB41	2.40122	1.69976	0	0	0	5.43157	0	0		0	1	0	0
CENPT	2.40107	2.41158	0	0	2.21093	2.69858	0	0		1	1	0	0
GABRA2	2.40026	2.05011	0	0	0	0	0	0		0	0	0	0
SLC28A2	2.39972	2.50127	-1.08163	0	6.82907	5.38077	-1.37446	0		1	1	1	0
TRPV1	2.39787	2.54248	0	0	4.12976	4.01911	0	0		1	1	0	0
SLC12A9	2.39768	2.27219	0	0	2.90319	3.07922	0	0		1	1	0	0
C1QTNF3	2.39752	2.27121	0	0	6.24535	3.65292	1.20254	0		1	1	0	0
HECW2	2.39746	1.7277	-1.06688	0	0	0	-0.897791	0		0	0	1	0
TSSK3	2.39659	2.3429	0	0	3.99434	4.22292	0	0		1	1	0	0
CCDC9B	2.39639	2.3693	0	0	2.52766	2.58272	0	0		1	1	0	0
SLC34A3	2.39509	2.26976	-0.970245	-0.839773	2.78052	3.06176	-1.50419	-1.78492		1	1	1	1
CCDC116	2.39446	2.12292	0	0	3.27927	2.7742	0.96614	0		1	1	0	0
VTN	2.39327	2.02139	0	0	3.57477	3.47442	-0.864863	0		1	1	0	0
ERFL	2.39087	2.6806	0	0	3.72611	2.94342	-0.771961	0		1	1	0	0
IKBKG	2.39082	2.34316	0	0	2.43588	3.56528	0	0		1	1	0	0
CCDC106	2.39039	1.92854	0	0	1.9601	3.37704	0	-1.58706		1	1	0	0
KIAA0895L	2.38903	2.39982	0	0	2.53098	3.64148	1.21752	0		1	1	0	0
NBPF11	2.38894	2.35256	0	0	3.17895	4.16236	0	0		1	1	0	0
CNPY2	2.38731	2.31595	0	0	1.43094	1.09304	0	0.645816		1	1	0	0
ZNF133	2.38608	2.28713	0	0	3.44269	3.14945	0	0		1	1	0	0
PIP5KL1	2.38548	2.05333	0	0	1.77172	4.08827	0	-2.47414		1	1	0	0
LRRC66	2.38305	2.08631	-0.589295	0	7.82602	5.59158	0	0		1	1	0	0
TRIM74	2.38302	2.73648	0	0	4.73966	4.19337	0	0		1	1	0	0
LCTL	2.38205	1.89279	0	0	0	2.69173	0	0		0	1	0	0
CCDC146	2.38202	2.19012	0	0	2.06199	4.30613	2.18582	0		1	1	0	0
ERV3-1	2.3809	2.16411	0	0	2.75596	3.02192	0	0		1	1	0	0
HLA-DMA	2.38078	1.62106	-1.03821	0	3.2216	3.00009	0	0		1	1	0	0
ACRBP	2.38068	1.1683	-1.89913	0	1.72996	1.7412	0	0		1	1	0	0
IL12RB2	2.3806	2.18496	0	0	4.65627	4.84485	-0.739429	0		1	1	0	0
ECT2L	2.38057	1.35672	0	0	0	6.01186	0	0		0	1	0	0
ENTPD8	2.38037	2.51682	0	-0.637199	2.3068	2.69908	-0.717276	0		1	1	0	0
TUBB3	2.37924	1.78646	-0.985234	0	1.72131	2.21023	-1.17388	-1.51672		1	1	1	0
KMT5C	2.37836	2.3433	0	0	2.45126	3.19411	1.02203	0		1	1	0	0
PTGR2	2.37728	2.19593	-0.714773	0	0.637688	1.22957	0	0		1	1	0	0
STX1B	2.37727	2.25344	0	0	2.91044	3.30037	0	0		1	1	0	0
HTR2B	2.37703	2.33211	0.736652	0	0	0	0	0		0	0	0	0
AL138752.2	2.37701	2.67528	0	0	0	0	0	0		0	0	0	0
RAB42	2.37558	0	-1.20723	0	3.40587	3.62233	0	0		1	0	0	0
THRB	2.37556	0	-1.01412	0	6.78065	0	-2.07506	0		1	0	1	0
TIGD1	2.37526	2.32683	0	0	1.13504	1.37983	0	0		1	1	0	0
ACKR4	2.37459	2.25535	0	0	0	0	0	0		0	0	0	0
QTRT1	2.37379	2.33846	0	0	2.3668	2.25919	0	0		1	1	0	0
KCNRG	2.37343	1.36773	0	0	2.54916	5.39219	0	0		1	1	0	0
LYRM9	2.37227	1.90466	0	0	3.2569	2.68437	0	0		1	1	0	0
EMP3	2.37164	2.26351	-0.795369	-0.696926	2.73979	3.29351	-0.624052	0		1	1	1	0
FBXW10	2.37122	0	-1.09144	0	0	0	0	0		0	0	0	0
BCKDHA	2.36993	0	-1.08633	0	-1.55067	-1.31612	-0.781053	-0.948515		-1	0	1	0
WDR73	2.36841	2.21449	0	0	1.15597	2.39114	0	-1.02241		1	1	0	0
CLHC1	2.36817	2.20734	-0.628368	0	3.37916	3.73256	-0.705045	0		1	1	1	0
NDUFV2	2.36722	2.24517	0	0	2.20091	2.07009	0	0		1	1	0	0
IPO4	2.36692	2.28132	0	0	2.10597	2.37189	-0.665299	0		1	1	0	0
RBM5	2.36646	2.52635	0	0	1.80654	2.80173	0	-0.746937		1	1	0	0
GREB1L	2.36612	2.18601	0	0	3.55213	5.06629	0	0		1	1	0	0
SPIN3	2.36411	2.23942	0	0	2.5604	1.94664	-0.635152	0		1	1	0	0
CAPRIN2	2.36269	2.33488	0	0	2.57709	3.75982	0	-1.19084		1	1	0	0
ANKRD18A	2.36168	1.90906	0	0	2.40634	2.3418	0	0		1	1	0	0
ABHD8	2.36115	2.2565	0	0	3.06793	3.1855	0	0		1	1	0	0
CPA4	2.36047	2.65652	-1.57215	-1.88459	2.19966	2.52594	-2.23524	-2.72183		1	1	1	1
DNAH17	2.35965	1.89318	0	0	3.54291	4.80837	0	0		1	1	0	0
AMY2B	2.35962	2.69842	0	0	0	0	0	0		0	0	0	0
TMEM44	2.35955	2.06797	0	0	2.83407	3.32838	0	0		1	1	0	0
FBXO24	2.35797	2.30644	-0.820865	-0.791668	2.75922	4.77464	0.659359	0		1	1	-1	0
PPP1R32	2.3574	2.72456	0	-0.715232	3.50581	5.16463	2.01331	0		1	1	0	0
SDR39U1	2.35557	2.34752	0	0	1.49313	1.44852	0	0		1	1	0	0
CDHR2	2.3545	1.9509	0	0	3.17293	3.27222	0.595057	0		1	1	0	0
N4BP2L2	2.35425	1.97759	0	0	0.777697	0	-0.659112	0		1	0	0	0
SLC25A29	2.35334	2.05583	0	0	2.45503	2.98699	0	0		1	1	0	0
KCNQ4	2.35226	2.3453	0.68639	0.699669	3.17499	3.83902	0	0		1	1	0	0
FBN3	2.35199	2.20446	0	0	2.91632	1.5838	-0.648257	0		1	1	0	0
TMEM175	2.35138	2.48505	0	0	2.39186	3.13143	0	0		1	1	0	0
TAS2R3	2.35112	2.42231	0	0	6.85949	6.49387	0	0		1	1	0	0
KCNN4	2.35079	2.22462	-0.838089	0	1.6827	3.0278	0.856867	0		1	1	-1	0
UHRF2	2.34876	2.31639	0	0	2.50916	2.48416	0	0		1	1	0	0
SLC25A45	2.34778	2.01862	-1.22615	-0.89157	2.53375	2.73509	-1.80641	-2.00551		1	1	1	1
NKTR	2.34762	2.31285	0	0	2.9108	2.47243	0	0.823771		1	1	0	0
TFAP2E	2.34708	2.42245	0	0	4.28627	4.40399	1.40494	0		1	1	0	0
LOXL2	2.34627	1.92104	0	0	2.5235	3.29657	1.3754	0		1	1	0	0
FANK1	2.34588	0.738364	-1.57837	0	2.45777	3.04921	0	0		1	1	0	0
LRRC46	2.34546	1.62295	0	0	1.93034	2.66277	-1.13596	0		1	1	0	0
TMCO6	2.34525	2.41976	0	0	2.30909	2.25541	0	0		1	1	0	0
CCDC130	2.34505	2.24526	0	0	2.18334	2.03565	0	0		1	1	0	0
TPM2	2.34475	2.23288	-0.674579	0	0	0.936491	0	0		0	1	0	0
FAM221A	2.34458	2.60502	0	0	1.60013	1.14305	0	1.01521		1	1	0	0
CGB7	2.34416	0	0	0	5.89365	5.42333	0	0		1	0	0	0
UCKL1	2.34353	1.92079	-0.631862	0	2.1768	1.63115	-0.942688	0		1	1	1	0
LCAT	2.34321	2.25998	0	0	2.84685	3.53733	0	-1.04806		1	1	0	0
C4A	2.34281	2.81871	0	0	6.54996	5.42333	0	0		1	1	0	0
STAC3	2.34202	2.31582	0	0	2.8454	4.50605	1.12524	0		1	1	0	0
ADAT2	2.34166	2.05534	0	0.684247	2.58499	2.30898	0	0.776729		1	1	0	1
HEATR5B	2.34148	2.41361	0	-0.591425	3.39431	4.13271	0	0		1	1	0	0
BECN2	2.34129	0	-1.05337	0	6.8076	5.44552	0	0		1	0	0	0
CLBA1	2.34097	1.92425	-1.00874	-0.586173	2.6869	2.3977	-1.55775	-1.27293		1	1	1	1
SLC23A1	2.34048	2.80759	-0.590107	-1.06727	4.93158	7.18463	0	0		1	1	0	0
PTBP2	2.34033	2.44856	0	0	1.85901	1.69936	0	0		1	1	0	0
ABCA5	2.33704	2.2188	0	0	2.78363	3.98768	0	0		1	1	0	0
CC2D2B	2.33675	1.76062	-0.649035	0	0	2.7514	0	0		0	1	0	0
ANKRD36B	2.33608	2.20147	0	0	2.27973	3.87336	0	-1.40106		1	1	0	0
GPR35	2.33594	2.10532	-0.861748	-0.625585	3.0115	3.34973	-0.653552	-0.991597		1	1	1	1
HAS1	2.33478	0	-1.53942	0	2.21987	5.91316	-1.18168	0		1	0	1	0
FBXL8	2.33215	2.21758	-0.760449	-0.647699	1.32933	1.919	0	0		1	1	0	0
CCDC150	2.32983	2.4839	0	0	2.98064	3.72949	1.25386	0		1	1	0	0
FNBP4	2.32921	2.18664	0	0	2.77547	2.35624	0	0		1	1	0	0
RASIP1	2.32874	2.36791	0	0	2.25265	3.94238	0	-2.11824		1	1	0	0
C5AR1	2.32819	1.90541	-1.20938	-0.781183	3.4089	3.28527	-2.94533	-2.74971		1	1	1	1
ASPG	2.32813	2.44875	0	-0.656815	2.59084	2.88184	-1.65547	-1.77787		1	1	0	1
MAK	2.32661	1.7377	0	0	2.00276	2.93273	0.73217	0		1	1	0	0
CAPN12	2.32657	2.19917	-1.18834	-1.05737	2.53059	4.53618	-2.30518	-4.2474		1	1	1	1
NAV1	2.32533	1.88913	0	0	3.83102	3.75703	0.751317	0		1	1	0	0
TTC14	2.32504	2.3462	0	0	1.27425	1.9857	0	0		1	1	0	0
EBLN2	2.32369	2.35063	0	0	8.29788	4.83087	0	0		1	1	0	0
TCTE1	2.32322	0	0	0	3.28648	2.95568	0	0		1	0	0	0
ODF3B	2.32259	1.90172	0	0	1.61877	2.49755	0	0		1	1	0	0
ABCC6	2.32257	2.26943	0	0	2.77672	4.15047	0	-0.823457		1	1	0	0
LINC00514	2.32219	2.40767	-1.03114	-1.11545	3.47297	4.71436	-1.24659	-2.49065		1	1	1	1
PCDHGB3	2.32071	2.56457	0	0	4.45548	2.94016	-1.49778	0		1	1	0	0
CCDC24	2.32063	2.08317	0	0	2.27382	3.29945	0	0		1	1	0	0
COL7A1	2.32044	1.75347	0	0	2.85972	4.07363	0	0		1	1	0	0
DIPK1B	2.31889	2.22037	0.667976	0.751455	2.45631	1.69895	-1.80377	0		1	1	-1	0
AL136531.2	2.3187	2.53183	0	0	0	0	0	0		0	0	0	0
NECAB2	2.31706	2.12764	0	0	1.70396	2.23229	-1.26712	0		1	1	0	0
ASPDH	2.31587	2.04713	-0.718409	0	4.29099	3.3537	0.721677	0		1	1	-1	0
ACYP1	2.31301	2.05261	0	0	0.596598	0	0	0.643806		1	0	0	0
CDK3	2.31261	2.5316	0	0	6.63475	3.25342	0	0		1	1	0	0
CLK4	2.31118	2.32038	0	0	1.42469	0.802723	0	0		1	1	0	0
TUBG2	2.31097	2.42944	0	0	1.58033	2.04586	1.31283	0.828798		1	1	0	0
RGS6	2.31054	2.41829	0	0	2.43242	2.9897	-0.84184	0		1	1	0	0
SHISA7	2.30979	0	0	0	3.10659	7.28407	0	0		1	0	0	0
WHRN	2.30942	1.99947	0	0	2.60154	2.75078	0.811227	0.667971		1	1	0	0
P2RX2	2.30766	1.59098	-0.925998	0	2.60768	5.96692	-2.39446	-4.83724		1	1	1	0
ARHGAP22	2.30566	2.03263	0	0	2.02625	4.0436	0.781121	0		1	1	0	0
DNASE1	2.3055	2.07777	-0.684071	0	3.41289	3.42797	0	0		1	1	0	0
STARD5	2.30532	2.30723	0	0	3.91623	2.57478	1.95702	3.20743		1	1	0	0
PLEKHH1	2.3051	2.39647	0	0	3.18287	3.27078	0	0		1	1	0	0
MTMR11	2.30488	1.6781	-0.820689	0	0.973842	4.08539	1.90145	-1.19893		1	1	-1	0
MAGEB17	2.30328	0	0	0	2.94094	3.93646	0	0		1	0	0	0
LAMB2	2.30288	2.10979	0	0	2.68305	2.98483	0	-0.755749		1	1	0	0
CRACR2B	2.30178	1.88393	0	0	1.69908	2.0078	0	-0.648292		1	1	0	0
GPR89B	2.30175	2.29535	0	0	5.01165	4.67985	0.588251	0		1	1	0	0
SYNE4	2.30095	1.86652	-0.635818	0	1.4459	2.10266	0	0		1	1	0	0
SCARF1	2.2992	1.73028	-0.730234	0	1.98043	3.32532	-1.6207	-2.41645		1	1	1	0
AC099489.1	2.29784	2.41351	-1.00627	-1.13302	3.7085	3.68434	0	0		1	1	0	0
SLC38A6	2.29732	2.07234	0	0	2.29695	3.27337	0.604813	0		1	1	0	0
H3-4	2.29718	0	-1.70685	0	0	0	1.13294	0		0	0	-1	0
SETD4	2.29711	2.22578	0	0	2.09005	2.83183	0	-0.645703		1	1	0	0
CCNL1	2.29459	2.25608	0	0	1.5774	1.75795	0	0		1	1	0	0
SIDT1	2.29387	2.18935	0	0	6.33717	4.21909	1.59301	0		1	1	0	0
RWDD3	2.29324	1.88885	0	0	0.892187	1.29402	0	0		1	1	0	0
COL13A1	2.29305	1.94017	-0.956385	-0.601536	3.10219	3.24745	-1.24478	-1.39765		1	1	1	1
ACAP3	2.29264	2.35724	0	0	2.07038	2.53254	0	0		1	1	0	0
SRSF4	2.29248	1.88235	0	0	2.40004	0	-0.983243	1.65015		1	0	0	0
FAM193B	2.29184	2.28596	0	0	3.1772	3.76263	0.664944	0		1	1	0	0
DOCK10	2.29165	2.70141	-0.80774	0	2.97068	2.55382	-0.953888	0		1	1	1	0
CCDC151	2.29156	1.94878	0	0	1.92635	2.21943	0	0		1	1	0	0
HOGA1	2.29083	2.06428	0	0	0	7.11392	2.10833	0		0	1	0	0
ZNF577	2.28947	1.93082	0	0	4.29811	4.18799	0	0		1	1	0	0
HVCN1	2.28935	0	-1.82905	0	5.86383	5.20224	0	0		1	0	0	0
PRKY	2.28919	1.96145	0	0	3.37146	3.0778	-0.59803	0		1	1	0	0
GPR68	2.28867	1.33167	-1.25214	0	3.01981	4.21339	-1.24501	-2.41682		1	1	1	0
ZNF519	2.28697	2.26793	0	0	2.62881	2.59444	0	0		1	1	0	0
AGBL2	2.28596	2.19285	0	0	2.62321	3.64991	0	0		1	1	0	0
RAD52	2.28578	2.18992	0	0	2.46843	3.12547	0	0		1	1	0	0
PTPN7	2.28427	0	-1.01724	0	3.5604	0	-1.75964	0		1	0	1	0
ATP6V1FNB	2.28398	2.35163	0	0	1.27771	2.88229	1.42195	0		1	1	0	0
IFFO1	2.28375	2.12194	0	0	3.99422	6.18562	-1.29111	0		1	1	0	0
SEMA3B	2.28116	2.38431	-0.684701	-0.781622	2.5479	3.69553	0	-1.27703		1	1	0	1
PASK	2.28116	2.17895	0	0	2.91268	2.23005	0	1.25488		1	1	0	0
KCTD19	2.28016	0	0	0	3.63331	6.38102	0	0		1	0	0	0
SH2D6	2.27811	1.95028	0	0	0	2.85863	1.00314	0		0	1	0	0
C1orf159	2.27657	2.12695	0	0	2.98478	2.94079	0	0		1	1	0	0
CRYBA2	2.27619	0	0	0	3.59511	5.39219	0	0		1	0	0	0
RBP2	2.2743	0	-0.941794	0	6.85424	5.38077	-1.37366	0		1	0	1	0
ADAMTSL5	2.27344	2.03017	-0.870583	-0.621665	1.69794	2.34139	0	-0.9833		1	1	0	1
CCDC136	2.27242	2.44754	0	0	2.23233	2.8105	1.39585	0.830707		1	1	0	0
ZSCAN30	2.2715	2.1444	0	0	2.15757	2.485	0	0		1	1	0	0
POLG2	2.27128	2.18518	0	0	2.22191	2.25309	0	0		1	1	0	0
SGSM2	2.27098	2.08608	0	0	2.56281	2.84092	0	0		1	1	0	0
ZNF493	2.27066	1.87544	0	0	2.61097	2.76814	0	0		1	1	0	0
ARRDC1	2.27021	1.99602	0	0	2.36636	1.85438	-0.791017	0		1	1	0	0
COLCA2	2.26874	1.66754	0	0	6.22762	3.55998	1.15513	0		1	1	0	0
TLX2	2.26745	2.39116	-0.744497	0	7.22425	5.12188	-1.99968	0		1	1	1	0
DCLK2	2.26722	1.66984	-0.657192	0	2.78438	3.11908	-0.725788	-1.05247		1	1	1	0
PTOV1	2.26716	1.95273	0	0	1.26385	1.43513	0	0		1	1	0	0
C1orf54	2.26672	2.11847	0	0	5.19836	8.46433	0	0		1	1	0	0
LIN37	2.26564	2.18017	0	0	4.51526	3.86349	0	0		1	1	0	0
PBX4	2.26454	2.16069	0	0	2.93738	2.71571	0	0		1	1	0	0
COL16A1	2.26074	1.51637	-0.609196	0	2.02139	2.69529	-1.19105	-1.86838		1	1	1	0
VWDE	2.25989	2.36144	0	0	3.16505	3.60795	0	0		1	1	0	0
PSCA	2.25937	2.65894	0	0	0	0	0	0		0	0	0	0
SHOC1	2.25908	1.96272	-0.767298	0	6.78065	5.63478	0	0		1	1	0	0
FAN1	2.25851	2.1494	0	0	3.25336	3.8031	0	0		1	1	0	0
AMN	2.2581	2.152	0	0	1.73736	2.78012	0	-1.33922		1	1	0	0
CCDC142	2.25783	2.3737	0	0	2.51078	2.55628	0	0		1	1	0	0
PYROXD2	2.25566	2.01469	-0.862089	-0.614955	1.4563	3.09281	0.713912	-0.912729		1	1	-1	1
PMFBP1	2.25431	2.27585	-0.823559	-0.842187	2.74984	4.4009	0	0		1	1	0	0
A4GNT	2.25256	0	-1.09803	0	0	0	0	0		0	0	0	0
IFNAR2	2.2524	2.08904	0	0	0	4.10725	0	0		0	1	0	0
CCDC191	2.25182	1.59034	-1.15699	0	2.67142	2.99116	0	0		1	1	0	0
TAS2R19	2.25105	2.04938	0	0	3.57005	5.57343	0	0		1	1	0	0
GLIPR1	2.24839	2.52614	0	0	0	5.73984	0	0		0	1	0	0
ARHGAP11B	2.24827	2.59729	0	0	2.61125	3.01184	0	0		1	1	0	0
ARL17A	2.24768	1.93574	0	0	0	6.29597	0	0		0	1	0	0
TSGA10	2.24704	2.17054	0	0	2.93233	3.00553	0	0		1	1	0	0
SLC29A2	2.2459	2.13677	0	0	2.31782	2.74529	0	0		1	1	0	0
XDH	2.24549	2.67443	0	0	4.20205	4.47752	-0.709821	0		1	1	0	0
LMOD1	2.24537	0	-0.998776	0	6.12134	0	0	0		1	0	0	0
BOLL	2.24522	0	0	0	0	0	0	0		0	0	0	0
LILRB3	2.2427	1.68499	0	0	0	2.0444	0.987186	0		0	1	0	0
SLC38A11	2.24192	2.60876	0	0	0	0	0	0		0	0	0	0
DCAF4L1	2.23905	1.87357	0	0	7.62512	7.91473	0.663179	0		1	1	0	0
MICALL2	2.23874	2.40986	0	0	1.59982	2.31881	0.895143	0		1	1	0	0
KCNIP3	2.23818	1.4724	0	0	2.02999	2.80145	0.595666	0		1	1	0	0
PRRT1	2.2364	2.01049	0	0	2.26444	3.62972	0	0		1	1	0	0
CBWD3	2.23637	2.04378	0	0.602831	0	7.00342	0	0		0	1	0	0
ESYT3	2.23604	2.14635	0	0	2.20085	3.32785	0	-1.21343		1	1	0	0
SNORC	2.23599	2.33069	0	0	2.77042	3.11076	0.917024	0		1	1	0	0
ZNF846	2.23483	1.88513	-0.721272	0	1.67442	2.03515	0	0		1	1	0	0
LRRC27	2.23439	1.90485	0	0	2.40772	3.34298	0.613231	0		1	1	0	0
PGAP3	2.23433	2.42866	0	0	3.20681	3.37462	0	0		1	1	0	0
LTC4S	2.23414	2.14652	0	0	2.91756	3.15307	0	0		1	1	0	0
C9orf131	2.23296	2.12994	0	0	7.13521	5.53856	-1.50984	0		1	1	0	0
IGFLR1	2.23285	2.25681	0	0	0	0	0	0		0	0	0	0
RNF224	2.23258	1.26582	-0.969841	0	2.09573	1.776	-1.48189	-1.1424		1	1	1	0
SCX	2.23237	2.19094	0	0	1.30642	2.34029	0	-1.11097		1	1	0	0
MAN2A2	2.23227	2.51824	0	0	2.96993	4.01094	0.632709	0		1	1	0	0
KCTD13	2.23218	2.09726	0	0	2.85381	2.82919	-0.828005	-0.800784		1	1	0	0
NFATC4	2.23206	2.25065	0	0	1.85202	2.49514	0	0		1	1	0	0
SAXO2	2.23178	1.70374	0	0	1.82478	2.72635	0	0		1	1	0	0
NLRC3	2.23136	1.36779	-1.01917	0	3.55661	2.53296	-1.17524	0		1	1	1	0
ATP5MGL	2.2313	1.16791	-0.718811	0	7.99818	0	0	0		1	0	0	0
DXO	2.22927	1.88697	0	0	2.0161	2.13913	0	0		1	1	0	0
SIRT7	2.22858	2.23185	0	0	2.22082	2.03139	0	0		1	1	0	0
HEXA	2.22828	2.23684	0	0	2.51494	2.2186	0	0		1	1	0	0
ZNF276	2.22528	2.03047	0	0	2.11624	1.92986	0	0		1	1	0	0
DMKN	2.22519	1.63904	0	0	2.56595	1.47166	0	0		1	1	0	0
BAIAP3	2.22337	2.20139	0	0	1.62458	3.17162	0	-1.90015		1	1	0	0
C21orf58	2.22297	2.02414	0	0	3.18598	3.14135	0.696957	0.737209		1	1	0	0
HDAC8	2.22282	1.97654	0	0	3.55914	5.55192	0	-1.98227		1	1	0	0
GRIN2C	2.22235	2.32905	0	0	3.08179	4.08894	1.6558	0		1	1	0	0
MSH4	2.22035	1.85384	-0.824158	0	2.81279	2.99597	-1.33682	0		1	1	1	0
CHTF8	2.21982	1.62763	0	0	-1.33055	-1.01364	0	0		-1	-1	0	0
REC8	2.21965	2.47497	0	0	2.51635	4.10512	0	0		1	1	0	0
CFAP69	2.21919	2.23282	0	0	2.29201	3.63928	0	0		1	1	0	0
SCARF2	2.21889	1.84543	0	0	1.00393	2.76601	1.89465	0		1	1	0	0
CD72	2.21858	2.38316	-0.844219	-1.00231	3.11291	4.62244	0	0		1	1	0	0
GPR135	2.21848	2.26282	0	0	2.9816	3.33779	0	0		1	1	0	0
RHBG	2.21844	2.60953	0.62348	0	1.75605	4.33388	1.5209	0		1	1	1	0
DAAM2	2.2176	0	0	0	2.63453	5.00974	-1.69486	0		1	0	0	0
ITFG2	2.21702	2.08634	0	0	2.96146	2.88668	0	0		1	1	0	0
ADAMTS17	2.2165	1.93146	0	0.640093	2.77951	4.55205	0	0		1	1	0	0
GARNL3	2.21531	2.20127	0	0	3.73659	3.83192	0	0		1	1	0	0
COL27A1	2.2145	2.37588	0	0	2.59756	2.89914	0	0		1	1	0	0
EPS8L2	2.21397	1.86489	-0.793249	0	1.49545	1.83556	0	0		1	1	0	0
ENG	2.21397	1.84803	-0.984243	-0.641864	3.022	2.90514	-2.26798	-2.1714		1	1	1	1
CLCN6	2.21359	2.48902	0	-0.715719	2.71132	3.60845	0	-1.11444		1	1	0	1
NPDC1	2.21328	2.24181	0	0	1.57599	2.74014	0	-0.589294		1	1	0	0
PLXNB1	2.21318	2.2571	0	0	2.23297	3.29225	0	-0.748041		1	1	0	0
PRKAG3	2.21291	3.33492	0	0	7.12247	3.65084	0	0		1	1	0	0
WDR60	2.21284	2.09545	-0.640894	0	2.26136	2.25784	0	0		1	1	0	0
GRK7	2.21246	0	-0.922333	0	5.85517	5.53078	0	0		1	0	0	0
RNASET2	2.21238	1.98576	0	0	2.08474	2.67829	0.611151	0		1	1	0	0
IKBKE	2.21123	1.76731	0	0	2.32864	2.3438	0	0		1	1	0	0
MCOLN2	2.21103	2.29073	0	0	2.63185	3.00838	0	0		1	1	0	0
GPC2	2.21098	2.52141	0.843007	0	2.69482	4.36243	1.8866	0		1	1	1	0
PRPF40B	2.21042	2.20906	0	0	3.05433	3.62161	0	0		1	1	0	0
CUBN	2.20975	0	0	0	6.69931	5.61486	0	0		1	0	0	0
ELL3	2.20719	2.0448	0	0	2.92355	2.26413	0	0		1	1	0	0
MXRA8	2.2062	1.89694	0	0	1.48976	2.30581	0	-1.23926		1	1	0	0
TEDDM1	2.20508	2.5608	-0.953469	0	4.2578	6.02558	-2.56545	0		1	1	1	0
AP1G2	2.204	2.17463	0	0	1.96551	2.53993	0.662757	0		1	1	0	0
ARSA	2.20321	1.9902	0	0	1.84336	3.42224	0.778268	-0.785606		1	1	0	0
CCDC154	2.20296	0	-1.45638	0	4.123	2.01625	0	0		1	0	0	0
GNPTG	2.20173	2.12907	0	0	2.4533	2.90246	0	0		1	1	0	0
LRRC39	2.2008	2.44408	0	0	3.33099	7.93033	1.15193	0		1	1	0	0
PRRT3	2.20022	1.92988	0	0	3.45142	3.8072	0	0		1	1	0	0
SH2D5	2.19943	2.59173	0	0	3.37098	3.14975	-0.758571	0		1	1	0	0
TAPBPL	2.19813	2.02256	0	0	2.01181	2.92408	0	-0.733252		1	1	0	0
TAC4	2.19722	2.25941	-0.965137	0	4.9631	4.16597	-0.780622	0		1	1	1	0
SUSD2	2.19661	2.16691	-0.8658	-0.83876	2.98994	3.88533	-0.958143	0		1	1	1	0
RIMKLB	2.19623	1.74805	-1.32807	0	0	0	-2.01439	-2.72068		0	0	1	0
PTGES3L	2.19487	1.61701	0	0	3.9642	3.08747	0	0		1	1	0	0
HAGHL	2.19433	2.0963	0	0	1.86812	1.89345	0	0		1	1	0	0
AOC2	2.19431	1.56618	0	0.650081	3.1882	3.24487	0	0		1	1	0	0
RNASEK	2.19312	1.9992	0	0	2.05876	4.66155	1.02757	-1.6153		1	1	0	0
CPNE9	2.19277	1.76196	0	0	1.88136	0	0	0		1	0	0	0
PLEKHG5	2.19229	2.13423	0	0	1.71469	2.27845	0	0		1	1	0	0
C17orf100	2.19012	1.514	-0.779002	0	2.78893	2.20582	-0.704739	0		1	1	1	0
FAM24B	2.18938	2.47789	0	0	2.62939	4.4781	0	0		1	1	0	0
LDHAL6A	2.18911	2.52904	0	0	0	0	0	0		0	0	0	0
PPOX	2.18826	1.62887	-0.651517	0	1.12408	1.46766	0	0		1	1	0	0
TBKBP1	2.18801	2.02936	0	0	2.38239	2.73614	0.742385	0		1	1	0	0
ACP5	2.18767	1.68919	0	0	7.84223	4.73364	0	0		1	1	0	0
KLK11	2.18754	2.50476	0	0	2.85582	2.90121	-1.25105	0		1	1	0	0
STON1	2.18705	1.84485	-0.825053	0	4.41681	3.95089	0	0		1	1	0	0
TM4SF19	2.18625	1.65033	0	0	3.06719	2.45742	0	0		1	1	0	0
ACP4	2.18392	2.06825	0	0	3.9819	3.11603	-0.758837	0		1	1	0	0
POU5F1	2.18388	2.18717	0	0	6.69866	4.62716	0.79184	0		1	1	0	0
PRH1	2.18377	2.16408	0	0	3.44216	3.0122	0	0		1	1	0	0
RELT	2.18359	2.16102	0.960346	0.988728	2.44815	3.25952	0	0		1	1	0	0
WDR45	2.18352	1.95047	-0.909803	-0.668009	1.49949	2.45225	0	-1.40028		1	1	0	1
ALOX12	2.18163	1.64839	-0.65488	0	3.264	2.64816	0	0		1	1	0	0
GPR146	2.18114	1.71602	-0.663404	0	3.03109	2.82961	-0.5955	0		1	1	1	0
ABCD4	2.18052	2.39377	0	0	2.47198	3.52148	0.628592	0		1	1	0	0
ZNF444	2.18048	1.79075	0	0	2.10799	1.247	0	0.619412		1	1	0	0
TCTN1	2.18039	2.08736	0	0	3.16949	3.3708	0	0		1	1	0	0
PRPF38B	2.17927	2.05522	0	0	1.54086	1.33802	0	0		1	1	0	0
GSAP	2.17814	2.06602	0	0	2.32081	2.59275	0	0		1	1	0	0
SULT1A2	2.17759	1.95295	0	0	0.964996	1.29115	0	0		1	1	0	0
SLC27A1	2.17631	2.03448	0	0	3.05477	3.31864	0	0		1	1	0	0
CTSK	2.17539	2.42387	0	0	3.18078	3.96862	0	0		1	1	0	0
VANGL2	2.17522	1.1505	-1.06141	0	2.54481	3.83736	0	0		1	1	0	0
ANKRD10	2.17486	2.10199	0	0	2.36459	2.75151	0	0		1	1	0	0
CAPS	2.17458	2.08146	-0.951563	-0.857995	3.20957	3.04565	-0.628287	0		1	1	1	0
IFRD1	2.17419	2.27183	0	0	0.799903	2.11577	0	-0.844064		1	1	0	0
RAB34	2.1724	0	-0.967243	0	2.40809	2.9026	0	0		1	0	0	0
GLYCTK	2.17201	1.91747	0	0	2.7023	3.12889	-0.969862	-1.39435		1	1	0	0
MTG1	2.17159	1.89125	0	0	2.39394	2.72355	0	0		1	1	0	0
UBXN11	2.17103	2.18645	0	0	2.49892	2.95226	0	0		1	1	0	0
CUL9	2.17087	2.04274	0	0	2.41489	3.13913	0	0		1	1	0	0
TSTD3	2.1701	1.96758	0	0	2.78461	3.33557	0	0		1	1	0	0
MYLK	2.16974	2.25678	0	0	3.57743	4.40942	0.878671	0		1	1	0	0
PYGM	2.16902	2.42306	-0.648977	0	2.11497	3.55998	0	0		1	1	0	0
TRIM3	2.16895	2.23835	0	0	2.79124	2.69309	0	0		1	1	0	0
PRSS22	2.16855	2.51879	0	-0.847983	1.39128	3.00116	0	-1.58591		1	1	0	1
SLC47A2	2.16831	1.812	0	0	3.202	2.30638	0	0		1	1	0	0
GOLGA8N	2.16784	2.36296	-0.60475	0	0	0	0	0		0	0	0	0
TTC12	2.16612	1.90939	0	0	1.86818	2.6206	0	0		1	1	0	0
TUBA8	2.16456	1.76308	0	0	3.67795	3.54477	0	0		1	1	0	0
ABCA7	2.16394	2.16798	0	0	2.04534	3.37427	1.20181	0		1	1	0	0
C4orf19	2.16296	1.12977	0	0	2.80288	1.57715	1.18958	0		1	1	0	0
CLEC18A	2.1625	0	-1.31377	0	0	0	0	0		0	0	0	0
PLAGL1	2.16232	2.17824	0	0	2.0561	2.09396	0	0		1	1	0	0
RECQL5	2.16135	2.08946	-0.635569	0	2.0878	1.91728	0	0		1	1	0	0
TROAP	2.16112	2.1736	0	0	2.39783	2.2371	0	0		1	1	0	0
TBX10	2.16109	1.21525	0	0	6.43662	0	-2.04378	0		1	0	0	0
SEC31A	2.15977	2.01724	0	0	3.16619	3.10573	0	0		1	1	0	0
C1QTNF12	2.15926	1.76966	0	0	3.46365	2.19782	0	0		1	1	0	0
PKD1	2.15845	2.03021	0	0	2.13757	2.74171	0	-0.636164		1	1	0	0
LRRC29	2.15768	1.43961	-1.06704	0	3.05624	3.48854	-0.661347	0		1	1	1	0
TCTEX1D4	2.15766	1.73345	-1.5414	-1.11383	2.1277	2.59967	-2.93389	-3.26047		1	1	1	1
ANAPC2	2.15763	2.00097	0	0	1.75795	1.79682	0	0		1	1	0	0
GAD1	2.15752	2.13022	0	0.590553	1.95654	1.74964	0.954253	1.16174		1	1	0	1
SOX15	2.15737	1.83087	0	0	2.19617	2.78802	-0.76621	0		1	1	0	0
FBF1	2.15735	2.16687	0	0	2.58139	3.18333	1.45691	0.833751		1	1	0	0
GRAMD2A	2.15729	0	-1.03147	0	6.6155	5.53078	0	0		1	0	0	0
PROB1	2.15594	1.71794	-0.765987	0	1.81846	3.63389	0	-1.73902		1	1	0	0
CD27	2.15569	2.76143	-0.593748	-1.205	2.64027	3.64769	0	0		1	1	0	0
ST6GALNAC6	2.15443	2.25369	0	0	2.3802	3.67048	0	0		1	1	0	0
DENND3	2.15403	2.07143	-0.792171	-0.703927	2.53652	2.90234	0	-0.80299		1	1	0	1
SLC44A5	2.15353	1.85894	-1.32768	-1.03844	2.81378	3.0122	0	0		1	1	0	0
STK36	2.15245	1.98343	0	0	1.86566	2.95005	0	0		1	1	0	0
AZIN2	2.15147	2.18223	0	0	2.48511	3.03765	1.175	0		1	1	0	0
C4B	2.15118	2.31767	0	0	0	0	0	0		0	0	0	0
OSBPL7	2.14924	2.2021	0	0	1.34553	2.20143	0	0		1	1	0	0
ZBTB48	2.14838	2.12522	0	0	2.42944	2.75591	0	0		1	1	0	0
KIF5A	2.14832	2.49829	0	0	2.03682	0	0	0		1	0	0	0
CSKMT	2.14831	1.57006	0	0	2.35216	2.07487	0	0		1	1	0	0
SCIMP	2.14792	2.35861	0	0	5.0505	5.96267	-1.64038	0		1	1	0	0
TREH	2.14749	0.900638	0	0	0	6.17403	0	-5.05166		0	1	0	0
LGR5	2.14727	0	-0.890647	0	2.03364	0	-1.74645	0		1	0	1	0
GET4	2.14706	1.69101	-0.866374	0	0.712182	0	-0.704253	0		1	0	1	0
CCDC200	2.14642	1.95461	0	0	3.69327	5.45502	0	0		1	1	0	0
DAPK2	2.14612	1.65089	0	0.608408	2.12792	2.0776	0	0		1	1	0	0
GOLGA6L10	2.14563	2.12384	0	0	0	5.20224	0	0		0	1	0	0
MIB2	2.14519	1.8124	0	0	1.82831	1.76117	0	0		1	1	0	0
LTK	2.14501	2.03594	-0.670117	0	2.42745	6.18562	0	0		1	1	0	0
ZNF483	2.14421	1.52882	-1.03665	0	6.5394	1.84037	0	0		1	1	0	0
USP6	2.14363	1.87793	0	0	7.85925	0	-2.36558	0		1	0	0	0
ZNF226	2.14213	1.96567	0	0	0	0	-1.20493	-1.02877		0	0	0	0
FSCN3	2.14152	1.5379	0	0	2.26049	0	0	0		1	0	0	0
PDZD7	2.13886	1.86609	0	0	1.59796	2.79892	0.992743	0		1	1	0	0
ARHGEF4	2.13823	2.10728	0	0	2.85577	3.2992	0.772186	0		1	1	0	0
PTX4	2.13807	1.4678	0	0	1.65816	0	-1.05427	0		1	0	0	0
ACTA1	2.138	2.78728	0	0	0	0	0	0		0	0	0	0
CCR10	2.13793	1.70517	0	0	2.86882	1.88758	1.28522	1.86338		1	1	0	0
SEMA4G	2.13689	2.30611	0	0	3.31572	3.39283	0	0		1	1	0	0
FHOD1	2.13685	1.89187	0	0	2.65655	1.63955	0	1.4644		1	1	0	0
ZNF26	2.13674	1.70942	0	0	2.33543	1.67461	-1.81497	-1.15236		1	1	0	0
RAPGEFL1	2.13651	2.11599	0	0	2.46823	2.69673	0.74219	0		1	1	0	0
ZNF841	2.13649	2.25122	0	0	3.7201	2.97859	-1.09194	0		1	1	0	0
P2RX6	2.13641	1.85756	-0.734	0	1.86962	5.25695	-1.5235	0		1	1	1	0
TMEM25	2.1358	2.79316	0	0	3.35777	3.50652	0	0		1	1	0	0
MINDY4	2.13533	1.89557	0	0	2.98422	2.75643	0	0		1	1	0	0
BTN3A1	2.13434	2.35544	0	0	2.82538	3.12458	1.58971	1.28254		1	1	0	0
TIMM23B	2.13429	1.67751	0	0.633135	2.47553	2.04657	0	0		1	1	0	0
LPCAT4	2.13266	2.34586	0	0	2.05894	3.65182	1.53548	0		1	1	0	0
MYO15B	2.13259	1.68372	-1.09051	-0.636353	1.97867	1.76199	-1.5407	-1.32162		1	1	1	1
GPRC5D	2.13184	2.19432	0	-0.655396	3.2735	4.43613	-0.98252	0		1	1	0	0
ACAD10	2.12864	1.75117	-0.801759	0	1.85438	2.03987	0	0		1	1	0	0
C16orf71	2.12857	1.72469	-1.36304	-0.976749	3.37292	1.98576	-1.29579	0		1	1	1	0
CACNA2D2	2.12703	1.9735	0	0	1.69949	2.25945	0	0		1	1	0	0
OVOL3	2.127	2.53861	0	0	4.91123	2.79327	-1.18225	0		1	1	0	0
ZNF789	2.12509	1.93905	0	0	2.72992	4.47385	0	-1.33784		1	1	0	0
NUDT14	2.12238	1.75767	0	0	1.29474	1.38662	0	0		1	1	0	0
NNAT	2.12171	2.12914	0	0	4.84342	5.11166	-0.658668	0		1	1	0	0
IKBKB	2.12115	1.93034	0	0	2.46719	2.26419	0	0		1	1	0	0
TCP10L	2.12077	2.85741	-0.67877	0	3.37001	3.95205	-0.867641	0		1	1	1	0
CALCOCO1	2.1207	1.21212	-2.13973	-1.22496	1.06095	2.14781	-0.994609	-2.07518		1	1	1	1
ONECUT3	2.12058	1.92685	0	0	2.3485	2.86839	0	-0.992732		1	1	0	0
ZNF410	2.11648	2.36494	0	0	2.70415	3.17183	0	0		1	1	0	0
KCNH8	2.11606	2.4905	-1.16751	-1.54217	3.37233	3.80265	-1.05823	0		1	1	1	0
P2RX5	2.11454	1.96735	0	0	3.97396	5.42817	0	0		1	1	0	0
SOX10	2.11438	2.37665	0.606436	0	4.31194	4.11755	0.633176	0		1	1	1	0
SLCO1B1	2.11322	2.36458	0	0	5.78343	0	-1.91281	0		1	0	0	0
MEI1	2.11312	2.85925	0	0	2.96819	5.63478	0	0		1	1	0	0
POFUT2	2.11268	2.04362	0	0	2.4388	3.15974	0	-0.713031		1	1	0	0
CNPY4	2.11192	1.79901	0	0	3.21099	2.43328	0	0		1	1	0	0
BEAN1	2.11183	1.67406	-1.15851	-0.725254	2.87786	3.5173	0.687439	0		1	1	-1	0
LPXN	2.10956	1.47723	-1.22428	-0.589165	3.17603	2.89413	-0.805134	0		1	1	1	0
KLHL10	2.1085	0	-1.69907	0	0	0	-2.4869	0		0	0	1	0
RHBDF1	2.10829	1.94027	0	0	1.90344	3.17287	0	-0.963798		1	1	0	0
GEMIN7	2.10823	2.10342	0	0	1.69887	2.35871	-0.746967	0		1	1	0	0
PON2	2.10547	1.92371	0	0	1.1985	1.65756	0	0		1	1	0	0
POPDC2	2.1048	0	-1.028	0	3.79976	3.21022	0	0		1	0	0	0
SLC39A5	2.1047	1.91569	0	0	0	5.75242	0	0		0	1	0	0
TECTA	2.10428	2.13443	-0.824367	-0.855291	4.24561	3.37465	-0.654892	0		1	1	1	0
PKD2L2	2.10406	3.4124	0	0	0	0	0	0		0	0	0	0
NHLH1	2.10393	2.54143	0	0	0	0	0	0		0	0	0	0
SPDYA	2.10366	2.06498	0	0	7.53038	7.55789	0	0		1	1	0	0
GVQW3	2.10328	2.1393	0	0	3.14452	4.21189	0.990428	0		1	1	0	0
AC001226.2	2.10251	2.11969	0	0	5.90741	6.84945	0	0		1	1	0	0
EFCAB8	2.10173	1.71956	0	0	2.80549	4.39303	-0.705159	0		1	1	0	0
CMTM2	2.10111	1.85598	0	0	7.0057	4.79112	1.65296	0		1	1	0	0
KATNAL2	2.09907	1.96685	0	0	2.93533	2.09452	0	0		1	1	0	0
FANCL	2.09696	2.01134	0	0	1.57488	0	0	1.10945		1	0	0	0
CCDC66	2.09671	2.005	0	0	1.91644	1.43567	0	0.730958		1	1	0	0
GABARAP	2.09669	1.985	0	0	0	0	0.853774	1.496		0	0	0	0
PCSK7	2.09653	2.10365	0	0	3.1395	3.38026	0	0		1	1	0	0
ACTR3C	2.09586	1.99399	0	0	3.68313	1.94309	-0.735997	0		1	1	0	0
TARBP1	2.09567	2.23611	0	0	2.42844	2.55991	0	0		1	1	0	0
FBXL13	2.09553	2.3184	0	0	2.42741	2.7797	0	0		1	1	0	0
TRAPPC12	2.09514	1.55989	0	0	2.20219	1.87024	0	0		1	1	0	0
TXK	2.09444	1.75113	-1.25171	0	1.43908	0	-2.24535	-2.86122		1	0	1	0
ALDH8A1	2.09292	1.30815	-0.880761	0	3.59563	4.27263	0.775403	0		1	1	-1	0
TIGD7	2.09263	2.97423	0	0	7.43432	2.85952	-0.811916	0		1	1	0	0
FAM86B2	2.09247	2.02805	0	0	2.14219	1.91151	0	0		1	1	0	0
DNM1	2.09215	1.84983	-0.594726	0	3.30735	3.47902	0	0		1	1	0	0
LARGE2	2.09173	2.13774	0.926381	0.883444	2.17653	3.03081	1.49335	0.640729		1	1	1	1
GNRH2	2.09168	1.84638	0	0	4.80602	2.54439	-0.82417	0		1	1	0	0
LAMA5	2.09116	1.89873	0	0	2.06678	2.94804	0	-0.730054		1	1	0	0
CACNA1D	2.08994	2.30983	0	0	3.4195	3.78412	0.814903	0		1	1	0	0
NMNAT3	2.08945	1.97123	0	0	2.21492	1.11385	0	0		1	1	0	0
CLDN5	2.08809	1.96589	0	0	2.52614	3.20781	0	0		1	1	0	0
ABCC5	2.08651	2.00686	0	0	2.47116	2.11304	0	0		1	1	0	0
TSEN2	2.08621	1.86213	0	0	2.28324	1.73426	-0.621011	0		1	1	0	0
TP53AIP1	2.0851	0	0	0	5.70863	0	0	0		1	0	0	0
NME2	2.08421	1.88515	0	0	-1.0743	-0.669737	0	0		-1	-1	0	0
TAC3	2.08152	1.89973	-0.733914	0	3.28986	5.65479	-1.04202	0		1	1	1	0
ANKRD20A1	2.08105	2.45809	0	0	0	0	0	0		0	0	0	0
QRICH2	2.0807	1.52424	-0.896818	0	3.46946	2.84139	-0.810759	0		1	1	1	0
NFKBIZ	2.07931	2.18604	0	0	1.86486	1.63007	0	0		1	1	0	0
LRRC75B	2.0791	1.81014	-0.764454	0	2.33791	3.63035	0	0		1	1	0	0
ZNF195	2.07835	1.75128	0	0	1.01818	0.590309	0	0		1	1	0	0
TP53INP1	2.07774	1.33753	-0.770922	0	4.33685	3.05351	-3.26864	0		1	1	1	0
CFAP99	2.07763	1.74777	0	0	4.16372	0	0	0		1	0	0	0
TUBE1	2.07684	2.0159	0	0	0.816904	1.52439	0	0		1	1	0	0
SEC61A2	2.07631	2.20893	0	0	2.36994	2.62782	0.605591	0		1	1	0	0
TM2D1	2.07602	2.06631	0	0	1.83482	2.09972	0	0		1	1	0	0
TSPO2	2.07597	0	0	0	6.63475	7.45464	1.0907	0		1	0	0	0
GDPD5	2.07594	1.53966	-0.823974	0	2.57674	3.57208	0	-1.25793		1	1	0	0
TMC4	2.07524	1.95474	0	0	1.91568	1.95609	0	0		1	1	0	0
C4BPB	2.07446	1.71642	-0.741289	0	1.15019	0.928982	-1.25529	-1.03435		1	1	1	0
NBPF15	2.07204	1.92702	0	0	3.09381	2.58767	0	0		1	1	0	0
RPS10	2.07189	2.07176	0	0	8.0379	4.46379	-0.671279	0		1	1	0	0
ANGPTL6	2.07048	2.01598	0	0	0	2.79032	0	0		0	1	0	0
CERCAM	2.07025	2.0607	0	0	2.3025	3.47827	0	-0.789381		1	1	0	0
IGSF9	2.06929	2.3056	0	0	2.79783	3.33272	0.656628	0		1	1	0	0
ARSG	2.06812	1.84805	0	0	4.90023	3.80645	-1.05699	0		1	1	0	0
BDKRB1	2.06686	2.46991	0	0	2.42658	2.97199	0	0		1	1	0	0
TRIM72	2.06349	1.87583	-0.721152	0	2.10266	2.94016	-1.98785	0		1	1	1	0
ANXA2R	2.06305	1.95062	0	0	4.07612	2.68943	0	0		1	1	0	0
DNM3	2.06305	1.89801	-0.867145	0	0	0	-1.98142	0		0	0	1	0
PSMC3IP	2.06269	1.84216	0	0.71965	1.3732	1.29429	0	0		1	1	0	0
ADCK5	2.06214	1.91335	0	0	1.61282	2.65441	0	-0.781132		1	1	0	0
CYTH2	2.06109	2.18877	-1.00578	-1.12777	2.67083	3.50473	-0.825412	-1.65857		1	1	1	1
CAMK2B	2.06024	0	0	0	2.91304	0	0	0		1	0	0	0
GPS2	2.06007	1.6705	0	0	0.73051	0	0	0		1	0	0	0
KLC1	2.05985	1.83961	0	0	1.78669	2.5114	0	0		1	1	0	0
INTS6L	2.05949	1.82025	0	0	1.5129	1.79297	0	0		1	1	0	0
WNT2B	2.05911	1.52546	0	0	2.68355	3.37734	0	0		1	1	0	0
ARL10	2.05875	2.51217	0	0	4.08779	6.77445	-0.959626	0		1	1	0	0
EID3	2.05871	1.63348	0	0	4.83342	2.83325	-1.05924	0		1	1	0	0
GBA2	2.0587	2.30299	0	0	2.54877	2.46061	0.731238	0.813724		1	1	0	0
MXD3	2.05754	2.20165	0	-0.682347	1.3701	1.90835	0	0		1	1	0	0
RBM14-RBM4	2.05605	2.61713	0	0	4.92959	3.31586	-0.771103	0		1	1	0	0
ZCWPW1	2.05541	1.81107	-0.788371	0	2.23699	3.1715	0	0		1	1	0	0
KSR1	2.05491	1.81146	0	0	2.43679	2.29558	0	0		1	1	0	0
CRLF1	2.05487	1.66603	0	0	2.2805	2.4293	0	0		1	1	0	0
SHFL	2.05427	1.83878	0	0	1.44743	2.15177	0.841184	0		1	1	0	0
LAMA3	2.05255	2.14003	0	0	3.16219	3.93873	-0.632903	-1.41539		1	1	0	0
AC021087.5	2.0519	1.54805	0	0	4.0764	0	-2.24809	0		1	0	0	0
CCDC183	2.05177	2.02492	0	0	1.51318	1.96303	1.04649	0		1	1	0	0
MAPK12	2.05024	1.74841	0	0	1.69493	2.22974	0.86037	0		1	1	0	0
SLC25A41	2.04875	1.38677	0	0	2.66726	3.17538	1.19675	0		1	1	0	0
SYCE1L	2.0477	1.96249	0	0	0.634792	1.83885	0.772976	0		1	1	0	0
ACHE	2.04767	1.85925	0	0	1.82441	1.96793	-0.807672	0		1	1	0	0
ARGLU1	2.04754	2.05759	0	0	0.70808	2.47277	0.851635	-0.912546		1	1	0	0
LRP8	2.04748	2.24387	1.04636	0.855994	3.57084	3.35904	0	0		1	1	0	0
CCDC40	2.04701	1.75511	0	0	1.9469	2.61117	0.718285	0		1	1	0	0
ZNF333	2.0463	1.93473	0	0	2.36447	3.0748	0	-0.793349		1	1	0	0
ANKRD65	2.04587	0	-1.68608	0	7.03846	5.06317	-1.54492	0		1	0	1	0
NDUFA11	2.04586	1.88396	0	0	0.935331	1.53958	0	0		1	1	0	0
RBFA	2.04561	1.82168	0	0	1.28583	1.65471	0	0		1	1	0	0
SLC4A3	2.04526	1.96209	-0.600053	0	2.02117	2.98962	0	-0.752513		1	1	0	0
RNPC3	2.04508	2.36081	0	0	1.02645	1.10822	0	0		1	1	0	0
SREK1	2.04416	1.86212	0	0	1.76134	0	0	0.76102		1	0	0	0
SARNP	2.04398	1.88663	0	0	4.40506	6.14598	0	0		1	1	0	0
STKLD1	2.04331	1.41391	0	0	3.48966	1.90613	0	0		1	1	0	0
GLB1L	2.04282	1.81147	0	0	2.34869	3.33921	0	-1.24937		1	1	0	0
STARD9	2.04258	2.37217	0	0	3.79216	4.5039	0	0		1	1	0	0
PKDCC	2.04184	1.93922	0	0	1.42293	2.89098	1.60251	0		1	1	0	0
CLCN2	2.04177	2.09856	0	0	1.70099	2.01002	0	0		1	1	0	0
NPIPA1	2.04172	1.76784	0	0	0	0	0	0		0	0	0	0
DEXI	2.04051	1.86691	0	0	3.27577	3.18066	0	0		1	1	0	0
SMARCE1	2.04041	2.12031	0	0	-1.0395	-0.609249	0	-0.730222		-1	-1	0	0
GAS8	2.03993	1.95211	0	0	2.44128	2.45812	0	0		1	1	0	0
RPAIN	2.03898	1.9518	0	0	1.34362	0.867597	0	0.615152		1	1	0	0
GIGYF1	2.03772	2.10494	-0.631786	-0.693507	1.9775	2.70898	0	-0.806147		1	1	0	1
ACE	2.03738	1.86053	-0.802568	-0.622614	1.85226	1.86897	0	0		1	1	0	0
FAM47E	2.03736	1.96924	-0.654687	0	2.77308	2.59793	-0.932466	0		1	1	1	0
ERCC5	2.0369	1.8896	0	0	2.22817	2.75773	0	0		1	1	0	0
UAP1L1	2.03583	1.73654	0	0	1.80613	1.8895	1.02195	0.900208		1	1	0	0
MUC5B	2.0357	2.54651	0	0	3.17725	2.09436	0	0		1	1	0	0
ANKRD39	2.03428	1.43465	0	0	1.92944	1.36291	0	0		1	1	0	0
LRRC37B	2.0316	1.91804	0	0	2.10747	2.36553	0	0		1	1	0	0
ARHGAP30	2.03155	2.75538	0	0	3.76908	3.28457	0	0		1	1	0	0
RAB17	2.02957	1.85768	0	0	2.23543	2.61374	0	0		1	1	0	0
NEK8	2.0293	2.10141	0	0	1.62805	2.41939	0	-1.20061		1	1	0	0
KIFC3	2.0283	1.1958	-1.96189	-1.12377	2.77635	1.40041	-3.11878	-1.74075		1	1	1	1
MAP3K7CL	2.02707	1.75608	0	0	2.76019	3.94609	0	0		1	1	0	0
PLXNA3	2.02554	1.76979	-0.721768	0	2.6051	2.88158	-0.808363	-1.08442		1	1	1	0
IL17RE	2.0254	1.68246	0	0	1.4748	2.22386	0	0		1	1	0	0
NLGN3	2.02501	2.08619	-0.587358	-0.661725	3.12332	3.39146	0	0		1	1	0	0
YBX2	2.02327	1.74342	0	0	1.92803	3.45769	0	-1.01304		1	1	0	0
AMT	2.02228	1.46469	0	0	3.35188	5.57343	0	0		1	1	0	0
TMEM198	2.02119	2.12522	0	-0.630303	1.7544	3.3498	0	-1.44003		1	1	0	1
ELMOD3	2.02101	2.01102	0	0	2.06709	2.85368	0.96847	0		1	1	0	0
MEGF6	2.02058	2.07417	-0.673599	-0.72413	2.51078	3.09214	-0.658406	-1.23156		1	1	1	1
ZNF57	2.02017	1.60526	0	0	0	0	0	0		0	0	0	0
MLPH	2.02014	1.98183	0	0	2.03892	2.02657	0.608871	0.623066		1	1	0	0
PLAC8L1	2.01994	1.83734	0	0	3.44216	6.87469	0.849248	0		1	1	0	0
DDX55	2.01953	1.90843	0	0	2.23595	1.32719	0	0.969867		1	1	0	0
CACNA1G	2.01805	0	0	0	7.09318	0	-2.37667	0		1	0	0	0
DIABLO	2.01801	1.74639	0	0	1.99815	2.99093	0	0		1	1	0	0
ZNF117	2.01778	1.79597	0	0	1.44752	1.5666	0	0		1	1	0	0
CDKN2A	2.01676	2.3372	-1.01633	0	2.51291	2.61365	-1.11396	0		1	1	1	0
CEP152	2.01655	1.95225	0	0	1.96838	1.99347	0	0		1	1	0	0
BMP1	2.01586	1.77706	0	0	2.48648	2.79953	0	-0.74256		1	1	0	0
B3GALT2	2.01327	1.92565	0	0	0	0	0	0		0	0	0	0
RABL2B	2.01226	1.33625	-0.829393	0	2.11344	2.1479	-0.883836	0		1	1	1	0
TREX2	2.01199	1.53718	0	0	2.64811	1.80711	-1.42323	0		1	1	0	0
DPAGT1	2.01155	2.06694	0	0	2.27392	2.44303	0	0		1	1	0	0
SMIM27	2.01145	1.9699	0	0	2.22368	2.66526	0	0		1	1	0	0
FAM156A	2.01071	1.78645	0	0	2.48474	6.02864	0	0		1	1	0	0
NISCH	2.01052	1.74866	0	0	2.1064	2.80068	0	0		1	1	0	0
GP1BA	2.00912	1.82312	0	0	3.02847	3.38214	0	0		1	1	0	0
FCER1G	2.00794	1.58424	0	0	0	0	0	0		0	0	0	0
TBX6	2.00773	1.85979	0	0	1.6974	3.22305	1.51171	0		1	1	0	0
ITGAD	2.00729	0	0	0	0	2.44203	0	0		0	0	0	0
KIF12	2.00714	1.17423	0	0	7.32701	0	-1.5608	0		1	0	0	0
CCDC30	2.00599	2.0201	-0.934526	-0.956684	1.90971	1.5404	0	0		1	1	0	0
MFGE8	2.00578	1.91956	0	0	2.4068	2.87598	0	-0.675123		1	1	0	0
AC010325.1	2.0033	2.17279	0	0	2.93338	0	0	0		1	0	0	0
TRAF1	2.002	1.58179	-0.613172	0	2.63464	3.28039	0	0		1	1	0	0
C15orf62	2.00139	2.17572	-0.757342	-0.925344	2.30021	3.83579	0	-1.87791		1	1	0	1
CDH24	2.00097	2.17482	0	0	2.00323	3.13761	0.935738	0		1	1	0	0
ALG1L2	2.0006	1.97944	0	0	1.79261	5.9696	0	0		1	1	0	0
WDR38	2.00003	0	0	0	0	0	0	0		0	0	0	0
VMO1	1.99774	1.82137	-0.733378	0	0	1.81371	0.995768	0		0	1	-1	0
PPP1R16A	1.99716	1.87199	0	0	1.85124	1.46663	0	0		1	1	0	0
AMDHD2	1.99627	1.78043	0	0	2.20581	1.86067	0	0		1	1	0	0
RAD9A	1.99583	2.22454	0	0	2.00336	3.24369	1.56108	0		1	1	0	0
RAB40A	1.994	1.25494	-0.74108	0	3.93643	2.90121	0	0		1	1	0	0
SMIM18	1.99281	1.69115	0	0	0	0	0	0		0	0	0	0
ZNF224	1.99064	2.11004	0	0	2.48463	3.26232	0	-1.15799		1	1	0	0
RASA4	1.99032	1.9404	0	0	0	5.4456	0	0		0	1	0	0
RBPMS	1.98969	1.73254	0	0	2.17369	1.99265	-0.625867	0		1	1	0	0
AC068580.4	1.98931	2.27956	0	0	2.86685	6.27245	-1.18437	0		1	1	0	0
ZNF670-ZNF695	1.98895	1.8764	0	0	8.17902	7.00021	-0.708492	0		1	1	0	0
IL17RB	1.98855	2.09803	0.963481	0.863939	2.01956	3.14504	1.99495	0.866075		1	1	1	1
CDRT1	1.98567	1.94177	-0.836972	-0.799901	3.32615	0	-2.33068	0		1	0	1	0
IP6K2	1.98527	1.82125	0	0	0.938969	2.12781	0	-0.778803		1	1	0	0
AL391650.1	1.98519	1.52251	0.783139	0	3.07139	2.35955	0	0		1	1	0	0
NPIPA5	1.98508	1.91776	0	0	0	0	0	0		0	0	0	0
ANGPTL4	1.9849	1.58201	-0.787297	0	3.04659	3.9412	0	0		1	1	0	0
DZIP1L	1.98479	1.8434	0	0	2.2723	3.5436	0	-0.765038		1	1	0	0
WAS	1.98475	0.885924	0	0	1.5369	1.66347	0	0		1	1	0	0
SEMA3F	1.98424	2.16215	0	0	2.16598	3.11426	0	0		1	1	0	0
SLC10A1	1.98375	1.93646	0	0	2.7627	0	-1.96991	0		1	0	0	0
NADSYN1	1.98292	1.79113	0	0	2.17443	2.14	0	0		1	1	0	0
LSMEM2	1.9824	2.64415	0	0	4.98487	5.44665	-2.03705	0		1	1	0	0
NOXRED1	1.98239	1.76399	0	0	2.96864	5.56482	0	0		1	1	0	0
SFI1	1.98227	1.93088	0	0	1.92913	2.538	0	0		1	1	0	0
ZDHHC8	1.9817	1.88899	0	0	1.98141	3.26009	1.11619	0		1	1	0	0
ZNF419	1.98035	1.82681	0	0	3.56197	5.047	0	-1.90948		1	1	0	0
LRIT3	1.97983	2.34486	0	0	7.96571	6.32396	0	0		1	1	0	0
MFSD2B	1.97948	1.23088	0	0	0	0	0	0		0	0	0	0
SLCO4A1	1.97862	1.97388	0	0	1.84633	1.63005	0	0		1	1	0	0
TNKS2	1.97818	2.08316	0	0	2.32294	2.7716	0	-0.59862		1	1	0	0
MAP1LC3B2	1.97743	1.60213	-1.1972	-0.812548	0.767814	0	-1.26643	-1.65479		1	0	1	1
BEGAIN	1.97733	1.74961	0	0	3.19059	2.26578	-1.34434	0		1	1	0	0
PLD4	1.97724	0	-0.915694	0	3.08861	6.04616	-1.05832	0		1	0	1	0
RIPOR3	1.97695	1.84197	-0.717968	-0.593739	2.87827	4.22449	-1.75463	-2.86417		1	1	1	1
PP2D1	1.97594	2.16472	0	0	0	0	0	0		0	0	0	0
SPOCK2	1.97554	1.57978	-1.00755	0	2.0214	3.51365	-0.680249	-2.1714		1	1	1	0
PIGZ	1.97521	1.97748	0	0	2.52018	3.5597	0	0		1	1	0	0
SPDYE3	1.97371	2.24939	0	0	2.114	3.45772	0	0		1	1	0	0
RBM34	1.9732	2.11832	0	0	3.24691	0	-1.47929	0		1	0	0	0
LRRC45	1.97302	1.78204	0	0	1.55019	1.94431	1.921	1.52929		1	1	0	0
LRRN3	1.973	3.85972	0.727698	0	0	5.2048	0	0		0	1	0	0
CLK3	1.97278	2.0661	0	0	2.29933	1.29919	0	1.12629		1	1	0	0
SUMO4	1.97263	3.03641	0	0	6.03204	0	0	0		1	0	0	0
POMT2	1.972	2.00914	0	0	2.66856	3.24218	0	0		1	1	0	0
LOXL4	1.97113	2.57765	0	0	6.94487	4.40696	0.753922	0		1	1	0	0
SHPRH	1.97058	1.86356	0	0	2.30179	2.3725	0	0		1	1	0	0
LRCH4	1.97055	2.19119	-0.625292	-0.843177	1.96765	2.44382	0	-0.705133		1	1	0	1
FASTK	1.96953	1.92626	0	0	1.75592	2.09037	0	0		1	1	0	0
SLC6A4	1.96939	0	-0.896605	0	3.91622	3.18196	0	0		1	0	0	0
LMF1	1.96898	1.59207	0	0	2.18	1.6938	-0.645789	0		1	1	0	0
XRCC3	1.96728	1.47211	0	0	2.71116	2.83575	0	0		1	1	0	0
GPR137C	1.96665	1.97454	0	0	3.18873	4.24	0	0		1	1	0	0
RTEL1	1.96659	1.91213	0	0	2.55925	2.52227	0	0		1	1	0	0
DUS3L	1.96634	1.81967	0	0	1.72116	1.2738	0	0		1	1	0	0
POU5F2	1.96633	1.71781	0	0	3.98187	7.70703	-0.659328	0		1	1	0	0
FBXL6	1.96576	1.98908	0	0	1.81441	2.10553	0	0		1	1	0	0
ZGPAT	1.96576	1.94405	0	0	2.27667	3.20029	0.590883	0		1	1	0	0
HTD2	1.9651	1.595	0	0.836382	0	0	0	0		0	0	0	0
RFTN2	1.96492	2.09923	-1.05321	-1.16742	7.45017	5.59158	-1.42574	0		1	1	1	0
ESRP1	1.96355	2.08648	0	0	1.93531	2.29146	0	-0.713434		1	1	0	0
ZNF84	1.96317	1.69403	0	0	1.99489	1.96427	-1.33946	-1.24584		1	1	0	0
THSD1	1.96241	1.52311	-0.838166	0	4.08171	4.66501	-1.43289	-2.0011		1	1	1	0
STRIP2	1.96181	2.21137	1.15081	0.906898	2.51219	2.85522	1.51843	1.15704		1	1	1	1
ANKAR	1.9617	1.73428	0	0	2.74527	2.03137	0	0		1	1	0	0
ACP7	1.95985	1.84011	0	0	1.78893	2.37299	0	0		1	1	0	0
AP3B2	1.95983	0.947118	-1.15779	0	2.10022	0	-1.35918	0		1	0	1	0
COX7A1	1.95953	2.38867	0	0	3.25231	2.42118	-0.873509	0		1	1	0	0
ARL17B	1.95932	1.81672	0	0	0	5.13385	2.02019	0		0	1	0	0
C4orf47	1.95898	1.60759	-1.37251	0	3.02729	0	-3.10403	0		1	0	1	0
ZNF233	1.95878	1.2944	0	0	3.64497	2.79066	0	0		1	1	0	0
DDR2	1.95875	2.00142	0	0	4.5027	3.07024	0	0		1	1	0	0
FAM160B2	1.95836	1.77805	0	0	2.1752	2.80518	0	0		1	1	0	0
STAT2	1.95786	1.91565	0	0	1.2404	1.40503	0	0		1	1	0	0
NADK	1.95775	1.9108	0	0	1.96937	2.45629	0	0		1	1	0	0
COQ6	1.95745	1.75492	0	0	0	0	0	0		0	0	0	0
MYH11	1.95715	2.15981	-0.695363	-0.895359	4.01007	4.1336	-0.824453	0		1	1	1	0
GNG13	1.95708	2.73596	0	0	2.04511	2.85198	0	0		1	1	0	0
UBE2G2	1.95684	1.66857	0	0.673386	3.26999	3.14675	0	0.60803		1	1	0	1
ZBTB32	1.95684	1.61832	0	0	4.06197	2.2553	-0.609289	0		1	1	0	0
GPR34	1.9568	0	0	0	0	0	0	0		0	0	0	0
SETD6	1.95667	1.96013	0	0	1.81422	1.27152	0	0		1	1	0	0
DMAP1	1.95309	2.04267	0	0	1.12217	0.771674	0	0		1	1	0	0
ANKMY1	1.95254	1.7313	0	0	3.11212	2.90959	-0.689394	0		1	1	0	0
C19orf71	1.95235	1.8669	0	0	2.1083	2.22093	-0.726978	-0.838709		1	1	0	0
KREMEN2	1.95227	1.68535	0	0	1.49025	2.25015	0	-1.04808		1	1	0	0
PEX5L	1.95191	0	0	0	6.24609	6.1824	0	0		1	0	0	0
PLA2R1	1.95166	1.85817	0	0	2.6668	2.70726	0	0		1	1	0	0
LZTR1	1.95012	1.91017	0	0	2.02241	2.44996	0	0		1	1	0	0
ZNF23	1.94892	1.61746	0	0	1.76482	0	-0.636756	0		1	0	0	0
ANGPTL3	1.94807	2.02775	0	0	0	0	0	0		0	0	0	0
CEP164	1.94746	1.68291	0	0	2.49041	2.11061	0	0		1	1	0	0
MRPS24	1.94701	2.0379	0	0	1.73711	2.03112	0	0		1	1	0	0
CEP95	1.94671	2.00295	0	0	1.59545	2.17139	0	-1.11592		1	1	0	0
AC005324.3	1.94659	0	-0.862917	0	0	0	0	0		0	0	0	0
ARFRP1	1.9431	1.87817	0	0	1.67413	1.74541	0	0		1	1	0	0
GIPR	1.94246	1.6105	-1.09674	-0.763297	2.60009	3.50827	0	-1.21044		1	1	0	1
PYCARD	1.94107	2.31109	0	0	1.96468	3.10535	-2.03399	-2.90824		1	1	0	0
AQP11	1.9408	1.701	0	0	3.28171	2.47785	0	0		1	1	0	0
MICA	1.93857	1.79104	0	0	3.06745	2.56102	0	0		1	1	0	0
CYHR1	1.93822	1.66564	-0.61311	0	2.09871	1.97653	0	0		1	1	0	0
OR10AD1	1.93815	3.40127	0	0	4.46678	4.0284	0	0		1	1	0	0
TEX38	1.93637	0	0	0	6.34507	4.31197	0	0		1	0	0	0
MELTF	1.93537	2.02751	0	0	2.30161	2.72963	0	-0.797341		1	1	0	0
CASKIN1	1.93528	1.46509	0	0	0.999223	2.65182	1.50188	0		1	1	0	0
SERHL2	1.93466	2.12117	0	0	2.37754	5.32839	0	0		1	1	0	0
ASB14	1.93424	1.46461	0	0	7.741	7.58613	0	0		1	1	0	0
REX1BD	1.93398	1.81473	0	0	1.81016	2.24157	0	0		1	1	0	0
KRT15	1.93325	1.35776	-1.10842	0	2.1363	2.25229	-2.35061	-2.4224		1	1	1	0
AP003108.2	1.93255	1.80223	0	0	2.24968	4.71668	0	-2.85747		1	1	0	0
PRC1	1.93224	2.06207	0	0	0.634056	0.669286	0	0		1	1	0	0
SHOX2	1.93193	1.75762	0	0	2.74011	3.36428	1.10135	0		1	1	0	0
CDK20	1.93187	1.72202	0	0	2.6143	2.53253	0	0		1	1	0	0
MATN2	1.93186	2.0383	0	0	1.82272	2.72627	0	0		1	1	0	0
MPIG6B	1.93151	1.58893	-1.19231	-0.891993	2.85206	2.35943	-1.18304	0		1	1	1	0
INO80E	1.93115	1.59934	0	0	2.00961	2.14239	0	0		1	1	0	0
GTPBP2	1.93035	2.25416	0	0	2.42818	2.68476	0	0		1	1	0	0
SH2B1	1.93007	1.80988	0	0	2.59747	3.00222	0	0		1	1	0	0
BRSK1	1.92981	2.20247	0	-0.662197	0.856522	1.3045	0	0		1	1	0	0
DNAH2	1.92962	2.12499	0	0	1.58522	2.32344	0	0		1	1	0	0
SEPTIN1	1.92924	1.71643	0	0	2.72261	3.37291	0	0		1	1	0	0
TAF1D	1.92813	2.28659	0	0	2.15693	2.66684	0	0		1	1	0	0
EPS8L3	1.92757	2.09253	-0.62853	-0.79276	0.981483	0	-0.850778	0		1	0	1	0
BCAP29	1.92746	1.89339	0	0	1.91359	3.358	0	0		1	1	0	0
STK19	1.92732	1.8573	0	0	2.02	1.42924	0	0		1	1	0	0
ZNF546	1.92697	1.94011	-0.615931	-0.651278	2.11552	2.52057	0.955515	0		1	1	-1	0
KIAA2012	1.92691	1.97753	0	0	6.70872	0	0	0		1	0	0	0
KIAA1614	1.92626	2.05646	0	0	3.69554	3.65394	0	0		1	1	0	0
TYK2	1.92599	1.82002	0	0	2.06873	2.50922	0	0		1	1	0	0
PCDHGA1	1.92548	1.58677	0	0	0	0	0	0		0	0	0	0
SLC22A23	1.92474	1.82717	0	0	3.20438	3.35518	0	0		1	1	0	0
POU6F1	1.92442	1.49821	0	0	2.89276	1.59764	0	1.02598		1	1	0	0
ACAD11	1.92164	1.14991	0	0	0	0	0	0		0	0	0	0
SNAPC4	1.92131	1.81431	0	0	1.71246	2.21492	0	0		1	1	0	0
CHPF2	1.92083	1.91785	0	0	2.25817	3.14862	0	0		1	1	0	0
TDRD12	1.92064	0	0	0	0	0	0	0		0	0	0	0
CCDC82	1.92059	1.99977	0	0	0	0.682263	0	0		0	1	0	0
ERMARD	1.92012	1.81254	0	0	1.90843	2.60783	0	-0.654963		1	1	0	0
RSPH9	1.91945	1.62645	0	0	3.22179	5.80582	-1.15894	0		1	1	0	0
SLC8B1	1.91937	1.86294	0	0	2.41777	2.84624	0	0		1	1	0	0
SEMA4C	1.91791	2.11487	0	0	2.10378	2.54242	0	0		1	1	0	0
FES	1.91785	1.38362	-0.628711	0	2.42439	2.44178	-2.36023	-1.69276		1	1	1	0
CNGA1	1.9167	2.14592	0	0	1.55373	0	0	0		1	0	0	0
LUC7L2	1.91609	1.42869	0	0	2.47778	0	-1.58917	0		1	0	0	0
FMNL1	1.9152	1.64347	0	0	2.80469	1.85018	0	0.798882		1	1	0	0
P4HTM	1.91472	1.97806	0	0	2.13253	2.2601	0	0		1	1	0	0
LRRC6	1.91408	1.00907	-0.779332	0	2.1913	3.02624	0	0		1	1	0	0
OMG	1.91394	1.79495	0	0	8.25445	7.06127	-0.789504	0		1	1	0	0
AP002495.1	1.91233	1.55153	0	0	2.18235	2.27923	0	0		1	1	0	0
GJC1	1.9122	1.53256	-0.772879	0	3.3087	3.08188	-0.942189	0		1	1	1	0
TXNRD2	1.91203	1.25293	-0.956491	0	1.27535	1.12889	0	0		1	1	0	0
MRPS25	1.91198	2.0045	0	0	2.29135	2.16667	0	0		1	1	0	0
KRIT1	1.91089	1.63088	0	0	2.22456	2.54659	0	0		1	1	0	0
CHRNE	1.90975	2.2973	0	0	2.48884	3.05741	0	0		1	1	0	0
SCN8A	1.90966	2.13791	0	0	3.48872	3.46405	0	0		1	1	0	0
OBSCN	1.90932	1.39563	-0.945716	0	2.75341	2.28308	-1.39353	-0.922539		1	1	1	0
B4GALNT3	1.90863	1.96383	0	-0.611187	2.23076	3.77763	-1.25954	-2.78875		1	1	0	1
BX255925.3	1.90843	2.23059	0.701167	0	2.1006	2.66231	0.896295	0		1	1	1	0
REM2	1.90637	1.12661	-0.708104	0	2.34033	3.68934	0	0		1	1	0	0
JAKMIP3	1.90506	2.195	0	0	2.87163	3.31183	1.9164	0		1	1	0	0
GJC2	1.90481	0.933248	-0.767383	0	1.52602	4.31197	0	-2.99453		1	1	0	0
PFKFB1	1.90402	1.60575	0	0	6.47273	5.44665	0	0		1	1	0	0
CASS4	1.90402	0	-0.884278	0	0	3.7719	2.5474	0		0	0	-1	0
TULP1	1.90361	1.43213	0	0	3.08965	2.92786	0	0		1	1	0	0
HSPBAP1	1.90327	1.73792	-0.646794	0	1.75347	0.937845	-0.76095	0		1	1	1	0
DBF4B	1.90296	1.84652	0	0	2.61173	2.61798	0	0		1	1	0	0
PIDD1	1.90265	2.02665	0	0	1.11237	2.16801	1.47011	0		1	1	0	0
SIGIRR	1.90125	1.72486	0	0	1.05839	1.47983	0	0		1	1	0	0
GOLGA6L4	1.90122	1.92894	0	0	0	5.57343	2.37987	0		0	1	0	0
SRSF5	1.90112	1.46201	0	0	0	1.03355	0	0		0	1	0	0
TONSL	1.90061	2.15087	0	0	1.902	1.51444	0.645355	1.03497		1	1	0	0
MDGA1	1.89996	1.28174	-0.799502	0	2.287	3.68886	-0.720823	-1.89395		1	1	1	0
TAF10	1.89969	1.43236	0	0	0	0	0	0		0	0	0	0
ANKRD29	1.89955	1.60114	0	0	2.98182	1.97837	-0.765312	0		1	1	0	0
ZDHHC23	1.89871	2.0217	0	0	2.46477	3.2656	0	-0.879805		1	1	0	0
MAP11	1.89866	2.09396	0	0	1.81836	2.43179	0.810299	0		1	1	0	0
TINAGL1	1.89853	2.1366	-1.42442	-1.65663	1.61821	2.56246	-2.09634	-3.03335		1	1	1	1
CFAP57	1.89757	1.3701	-0.751415	0	1.87101	6.29597	0	0		1	1	0	0
NUTM2G	1.89753	2.15264	0	0	7.19476	3.08536	0	0		1	1	0	0
TMEM191C	1.89727	1.69118	0	0	0	0	0	0		0	0	0	0
BCS1L	1.89638	1.87113	0	0	2.03547	1.87905	0	0		1	1	0	0
CNTNAP1	1.89591	2.31503	0	0	2.55153	3.37576	1.25647	0		1	1	0	0
SZT2	1.89548	1.90434	0	0	3.15322	3.1416	0	0		1	1	0	0
SPATA25	1.8951	1.70413	-0.731207	0	1.76221	5.15247	0	-2.86417		1	1	0	0
GTPBP3	1.89502	1.75352	0	0	1.61331	1.44584	0	0.704556		1	1	0	0
RBM4	1.89311	1.72845	0	0	2.45913	3.93432	0.662723	-0.818691		1	1	0	0
RGS17	1.89291	2.05519	-0.989171	-1.16738	0	0	0	0		0	0	0	0
CAPS2	1.89215	1.31052	0	0	0	0	1.88609	0		0	0	0	0
ATF7IP2	1.89098	1.66343	0	0	2.09152	1.34742	0	0		1	1	0	0
EPHX3	1.89096	2.19841	0	0	2.92989	0	0	0		1	0	0	0
PNKP	1.88954	1.91137	0	0	1.97435	2.47249	0	0		1	1	0	0
FEZ1	1.88954	1.64251	0	0	0	2.82306	0	0		0	1	0	0
SERPINF1	1.88872	1.56402	0	0	2.09216	2.10726	0.975129	0		1	1	0	0
GALR3	1.88822	1.19285	-0.644733	0	2.22037	1.33987	0	0		1	1	0	0
LRRC37A3	1.88758	1.57282	-1.03609	-0.722509	3.4489	3.97562	-1.52434	0		1	1	1	0
LRSAM1	1.88741	1.30455	0	0	0.701657	1.15745	0.75847	0		1	1	0	0
CATSPER1	1.88727	0.978024	-1.84857	-0.964975	2.30171	1.57889	-2.64671	-1.9538		1	1	1	1
MNX1	1.88694	1.92427	0	0	2.1394	2.3067	1.10353	0.937635		1	1	0	0
PAXBP1	1.88657	2.00982	0	0	1.52097	2.13711	0	0		1	1	0	0
LIN7B	1.8858	2.12065	0	0	0.954142	1.65171	1.53165	0		1	1	0	0
FOXD4	1.88567	1.71384	0	0	2.67375	0	-2.31972	0		1	0	0	0
ACP6	1.88441	1.80126	0	0	1.7722	2.13748	0	0		1	1	0	0
SLC25A18	1.88268	1.1546	0	0	3.55215	2.83121	0	0		1	1	0	0
CHRM5	1.88202	1.36983	0	0	3.28778	6.34526	0	0		1	1	0	0
SLC38A10	1.8804	1.78317	0	0	2.66077	3.31873	0	-0.931496		1	1	0	0
MSANTD2	1.8788	1.73691	0	0	2.4188	1.57317	0	0		1	1	0	0
ADGRF3	1.8781	2.15574	0	0	3.58245	2.79672	0	0		1	1	0	0
ZFYVE27	1.87673	1.86303	0	0	2.65404	2.69413	0	0		1	1	0	0
TTC34	1.8758	1.99541	0	0	2.32932	2.29922	0	0		1	1	0	0
RILPL1	1.87574	1.44238	0	0	1.80912	1.21654	0.682805	1.28297		1	1	0	0
RPA4	1.8743	1.79862	0	0	3.28789	2.9026	-1.55577	0		1	1	0	0
TMBIM4	1.87343	1.79232	0	0	1.82502	2.42713	-0.805897	0		1	1	0	0
ZNF449	1.87343	2.07074	0	0	1.66343	2.33473	0	0		1	1	0	0
WNK4	1.87339	1.72205	-0.722031	0	1.93191	3.67299	0	-2.08466		1	1	0	0
DDX17	1.87154	1.26977	0	0	1.94356	2.5423	0	0		1	1	0	0
CREBZF	1.8708	1.88115	0	0	2.45204	3.05494	0	0		1	1	0	0
OAZ3	1.87075	1.40715	0	0	2.50305	2.0639	0	0		1	1	0	0
C1orf194	1.8703	1.47932	-0.934245	0	5.18374	5.75242	-1.03978	0		1	1	1	0
ABO	1.86951	1.55333	-0.647932	0	2.06607	2.92425	0	0		1	1	0	0
DRP2	1.86943	2.55375	0	0	7.30907	4.35373	2.30646	4.66581		1	1	0	0
KIAA0319	1.86898	1.74294	0	0	3.46196	3.07397	-0.890687	0		1	1	0	0
DNLZ	1.86876	2.33808	0	0	2.45701	0	-2.01572	0		1	0	0	0
CLN5	1.86866	1.89625	0	0	3.6108	8.43245	0	-4.63855		1	1	0	0
VMP1	1.86852	1.62562	-0.940268	-0.691373	1.93351	2.30852	0	-0.871687		1	1	0	1
PDE6G	1.86832	0	0	0	0	2.9026	0	0		0	0	0	0
ZNF107	1.86828	1.53715	0	0	1.88963	1.11683	-0.587404	0		1	1	0	0
VPS9D1	1.86803	1.59838	0	0	1.55859	1.72173	-0.653182	-0.819169		1	1	0	0
PARP10	1.8677	1.97558	0	0	1.79136	1.81458	0	0		1	1	0	0
FRMD4A	1.86758	1.53157	-0.64372	0	2.53883	2.36944	0	0		1	1	0	0
MCRIP2	1.86712	1.72211	0	0	2.03136	2.33573	0	0		1	1	0	0
TRMT13	1.86681	1.39062	0	0	1.39231	0.683048	0	0		1	1	0	0
PDE8B	1.86658	1.50228	0	0	2.33072	6.7828	0	0		1	1	0	0
ACSF3	1.86586	1.52111	0	0	1.96123	1.62539	0	0		1	1	0	0
LBX2	1.86515	1.35968	-1.16732	-0.656908	2.46141	2.27243	0	0		1	1	0	0
ANKRD40CL	1.86446	1.70172	-1.11379	0	3.82162	0	-1.72312	0		1	0	1	0
HEXD	1.86383	1.50429	-0.660713	0	1.30614	3.19854	0	-1.63301		1	1	0	0
SPSB3	1.86364	2.32633	-0.651157	-1.14851	2.13783	2.49507	-1.50637	-1.85507		1	1	1	1
TSPAN4	1.86347	1.57461	-0.685903	0	1.29048	1.48087	-0.586794	-0.775891		1	1	1	0
ACSBG1	1.86286	2.03274	0	0	0	0	0	0		0	0	0	0
ZNF875	1.86172	1.70363	0	0	3.07435	3.86486	-1.67029	-2.44546		1	1	0	0
MORN1	1.8615	1.60614	0	0	2.3616	2.81847	0	0		1	1	0	0
CDIP1	1.86062	1.68283	0	0	3.02044	1.92159	-1.79628	0		1	1	0	0
CD22	1.85939	1.99932	-1.30664	0	3.04949	0	-2.91887	0		1	0	1	0
ITGA1	1.85876	1.75477	0	0	0	0	0	0		0	0	0	0
ADGRG5	1.85863	1.2813	0	0.632318	2.14385	2.25801	0	0		1	1	0	0
SERP2	1.85796	1.20606	0	0	2.20824	1.55301	-0.740883	0		1	1	0	0
MUC1	1.85703	1.68137	0	0	2.08102	1.75862	-0.873605	0		1	1	0	0
GALNS	1.85588	1.55522	0	0	2.77886	3.70648	0	-1.35371		1	1	0	0
MFSD4A	1.85579	1.98109	0	0	4.91476	2.00404	0	0		1	1	0	0
FLCN	1.85565	1.66078	0	0	1.64848	1.44175	0	0		1	1	0	0
HSD11B1L	1.85446	1.26638	0	0	1.01131	1.37754	0	0		1	1	0	0
AL121753.1	1.85434	1.12752	-0.813204	0	0	5.2048	0	0		0	1	0	0
HPDL	1.85426	2.80298	0	0	2.64005	5.6113	-1.18036	-4.16177		1	1	0	0
FASTKD1	1.85347	1.37042	0	0	2.08061	1.31022	0	0.765391		1	1	0	0
EME1	1.85265	1.82382	0	0	1.30879	1.98022	0.845012	0		1	1	0	0
CENPJ	1.85195	1.6236	0	0	1.24506	0.707973	0	0.787905		1	1	0	0
PAX6	1.85026	1.58642	0.628026	0.90223	1.20892	1.7803	1.05111	0		1	1	1	0
MAMSTR	1.85003	1.56774	0	0	2.38173	2.17776	0	0		1	1	0	0
ASPSCR1	1.84992	1.68918	0	0	1.84212	1.63832	0	0		1	1	0	0
DCDC1	1.84992	0	-3.08047	0	0	0	0	0		0	0	0	0
VMAC	1.84943	1.34341	-0.677626	0	2.75535	3.08069	0	0		1	1	0	0
TMEM184A	1.84833	1.94959	0	0	1.76682	2.74369	-0.70361	-1.6744		1	1	0	0
FBXO44	1.84813	1.81085	0	0	0.993077	2.45308	1.38025	0		1	1	0	0
HHAT	1.84771	1.9392	0	0	3.70764	2.44203	-2.08952	0		1	1	0	0
NBPF9	1.84728	1.74361	0	0	1.99691	2.9736	0.783911	0		1	1	0	0
TEKT2	1.8472	0	0	0	3.19465	3.72311	0	0		1	0	0	0
BIN3	1.84673	1.48884	0	0	1.27188	0.734111	-0.621698	0		1	1	0	0
PICK1	1.84484	1.56873	0	0	1.18344	1.11714	0	0		1	1	0	0
ARHGAP25	1.84278	0	0	0	0	0	0	0		0	0	0	0
ADCK1	1.84254	1.45705	0	0	3.29036	2.65558	0	0		1	1	0	0
PAX8	1.84238	1.3664	0	0	3.33995	5.78497	0	-2.69641		1	1	0	0
WDR83	1.84119	1.46675	0	0	1.16622	0.73223	0	0		1	1	0	0
KCNJ13	1.84035	2.07527	0	0	3.14158	5.96267	-0.905514	0		1	1	0	0
CHKA	1.83986	1.22885	0	0	1.98446	1.57265	0	0		1	1	0	0
ERICH1	1.83977	1.56458	-0.613898	0	1.98671	1.88152	0	0		1	1	0	0
SLC7A6	1.83893	1.57723	0	0	2.19476	1.98206	0	0		1	1	0	0
SLC12A4	1.83874	2.00006	-0.629644	-0.78527	1.90954	2.70684	0	-0.988372		1	1	0	1
ASB16	1.83723	1.63738	0	0	2.98194	3.89015	0	0		1	1	0	0
ISM2	1.83719	1.90217	0	0	1.85194	1.83369	0	0		1	1	0	0
FABP3	1.83697	1.39801	0	0	6.56231	0	-1.23744	0		1	0	0	0
TRAF5	1.83689	1.59909	0	0	1.72058	1.58889	0	0.70439		1	1	0	0
TAFA2	1.83679	1.6364	-0.742047	0	3.70327	3.35479	0	0		1	1	0	0
CBWD6	1.83676	1.99144	0.662307	0	3.19465	0	0	0		1	0	0	0
MYLK4	1.83355	0	0	0	6.55223	0	0	0		1	0	0	0
CTAGE4	1.83235	1.23127	-0.715584	0	0	0	0	0		0	0	0	0
OSCAR	1.83166	1.65623	0	0	2.35493	2.79695	0.778027	0		1	1	0	0
RPL17	1.83104	1.74173	0	0	1.63022	1.89532	0.653589	0		1	1	0	0
IL17C	1.83061	1.64724	0	0	2.91593	1.64854	0	0		1	1	0	0
RPS17	1.83031	1.82831	0	0	2.45896	1.77856	0	0		1	1	0	0
PLA2G4C	1.83013	0	0	0	1.63926	0	-1.92746	0		1	0	0	0
TBC1D17	1.82947	1.74611	-0.854726	-0.766335	1.47346	2.78033	0	-1.28428		1	1	0	1
ZNF814	1.82927	1.37062	0	0	3.19472	2.97599	-0.766697	0		1	1	0	0
FAM111A	1.82848	1.54353	0	0	1.65709	1.46764	0	0		1	1	0	0
RAB26	1.82833	1.96102	0.755479	0.630971	1.85612	3.72415	1.48709	0		1	1	1	0
CATSPERE	1.82778	1.91582	0	0	2.26178	3.73704	0	0		1	1	0	0
RMDN2	1.82688	1.2376	0	0	0	0	0	0		0	0	0	0
EXOC7	1.82688	1.28519	-0.604717	0	1.40218	1.22346	0	0		1	1	0	0
GLS2	1.82638	1.68535	0	0	0.957428	0.790055	0	0		1	1	0	0
ROBO3	1.82609	1.96334	0	0	1.2711	2.33747	0	0		1	1	0	0
PLCH2	1.82598	1.50991	-0.743979	0	1.39195	1.86962	0	0		1	1	0	0
MOK	1.82579	1.45838	0	0	2.34563	3.4692	0	-1.24296		1	1	0	0
HIC1	1.82543	1.47168	0	0	0	0	0	-1.48954		0	0	0	0
CTNND1	1.8254	1.67179	0	0	1.74706	1.94213	0	-0.721231		1	1	0	0
PRPF3	1.82519	1.61728	0	0	1.15617	0	0	0.715156		1	0	0	0
TRPV3	1.82507	1.94789	0	0	1.93182	2.71859	0	0		1	1	0	0
TRIM31	1.8221	1.32667	0	0	3.1276	1.88505	0	0		1	1	0	0
CLASRP	1.82202	1.94276	0	0	1.59187	2.99664	0	-1.06508		1	1	0	0
SLC26A1	1.8211	1.75986	0	0	2.20992	2.66054	0	-0.863174		1	1	0	0
NUP42	1.82105	1.50679	0	0	0.722565	0.588939	0	0		1	1	0	0
CRTC2	1.82054	1.83534	0	0	1.97152	2.23218	0	0		1	1	0	0
DGKQ	1.82004	2.01842	0	0	1.49503	1.98151	0	0		1	1	0	0
ARVCF	1.81912	1.8384	0	0	1.42293	2.36976	0	0		1	1	0	0
INO80B	1.81907	2.28316	0	0	0	3.89508	0	-3.16663		0	1	0	0
PIH1D2	1.81871	1.32546	0	0	0	0	0	0		0	0	0	0
ZNF251	1.81833	1.78654	0	0	2.1674	2.30674	0	0		1	1	0	0
PTPRN2	1.81743	1.78472	0	0	2.99293	2.36288	0	0		1	1	0	0
CHORDC1	1.81678	1.53365	0	0.677757	1.07713	0	0	1.47045		1	0	0	1
VWA5B2	1.8155	1.98591	0	0	1.78982	2.43878	0	0		1	1	0	0
CSF1R	1.81544	0	0	0	2.43474	5.4456	-1.17727	0		1	0	0	0
ZNF83	1.81491	1.62584	0	0	1.86687	2.25926	0	0		1	1	0	0
CYP21A2	1.81402	0	0	0	0	0	0	0		0	0	0	0
CFAP52	1.81291	2.08259	0	0	2.07162	5.97763	0	0		1	1	0	0
TMEM259	1.81177	2.04242	0	0	1.79038	2.67249	0.707989	0		1	1	0	0
ZNF700	1.81147	1.45027	0	0	0.906107	0	0	0		1	0	0	0
GPR156	1.81121	1.4086	0	0	6.81929	3.48679	0	0		1	1	0	0
FSD1	1.80953	1.62898	0	0	1.05705	4.3335	0	-2.7343		1	1	0	0
ACBD4	1.80916	1.62097	0	0	1.83935	1.65468	0	0.591444		1	1	0	0
C2CD2L	1.80881	1.91623	0	0	2.04496	2.73339	0	0		1	1	0	0
PLB1	1.80782	0	-0.920031	0	2.05643	2.23054	0	0		1	0	0	0
TBX1	1.80539	1.4427	-0.867617	0	0.856496	2.03962	-0.90182	-1.9909		1	1	1	0
FANCA	1.80505	2.05515	0	0	2.3201	2.88056	0.624649	0		1	1	0	0
FUT1	1.80503	1.78665	0	0	1.92148	3.04102	0.945143	0		1	1	0	0
PLK3	1.80425	1.67836	-0.787581	-0.655431	1.98437	1.3566	-1.84276	-1.20977		1	1	1	1
HOXC6	1.80391	1.49915	-1.0739	-0.766366	2.78337	2.3436	0	0		1	1	0	0
AFMID	1.80336	1.23258	0	0	1.51578	1.44171	0	0		1	1	0	0
SPATA33	1.8032	1.41136	0	0	2.03431	2.51105	0	0		1	1	0	0
LUC7L3	1.80235	1.88077	0	0	0	1.49494	1.10148	0		0	1	0	0
SLC26A8	1.80233	0	-1.36544	0	7.4849	0	-2.6716	0		1	0	1	0
FBXL2	1.8018	1.44995	0	0	2.02961	1.36289	0	0		1	1	0	0
LRRK1	1.80122	1.71645	0	0	2.77361	2.01269	-0.70597	0		1	1	0	0
ATP6AP1L	1.80119	1.48988	-0.931254	-0.614299	2.4989	4.03726	0	-1.36451		1	1	0	1
THAP8	1.80117	1.15348	-0.681724	0	1.73336	1.66966	0	0		1	1	0	0
AADAT	1.80116	1.83045	0.700187	0.670472	1.66293	2.75679	0.603651	0		1	1	1	0
CATIP	1.80106	0	-1.51688	0	1.50881	1.54369	0	0		1	0	0	0
CCDC65	1.80099	1.64897	0	0	3.84822	3.74913	0	0		1	1	0	0
FCHSD1	1.80089	1.92415	0	-0.606954	1.47629	2.68603	0	-0.869346		1	1	0	1
HRNR	1.80062	0.585548	0	1.49589	5.70883	5.20224	0	0		1	1	0	0
HOXA4	1.80014	1.83057	0	0	3.9173	2.3115	0	0		1	1	0	0
RHBDF2	1.79914	1.35804	-1.05532	-0.608402	1.88864	1.73582	-0.793394	-0.638602		1	1	1	1
POLG	1.7989	1.82281	0	0	2.01859	1.9299	0	0		1	1	0	0
TUBB1	1.79815	1.52428	0	0	1.74107	3.16894	0	0		1	1	0	0
ZNF862	1.79797	1.71203	-1.19379	-1.10197	2.69323	3.22264	0	0		1	1	0	0
DRD4	1.79619	1.50645	0	0	1.83912	1.44932	-1.25557	0		1	1	0	0
KLHL29	1.79555	1.6707	0	0	3.07751	2.45234	-0.852224	0		1	1	0	0
DENND2D	1.79538	1.49653	0	0	2.46091	2.57911	0	0		1	1	0	0
ABCC10	1.79438	1.68797	0	0	2.38693	2.62679	0	0		1	1	0	0
TLR2	1.79358	1.95257	0.802108	0.644328	1.74638	1.67938	0.872208	0		1	1	1	0
AGRN	1.79248	1.80396	0	0	2.05858	2.94162	0	-1.14075		1	1	0	0
SYTL1	1.79179	1.84004	0	0	1.45807	3.57783	0.94306	-1.17564		1	1	0	0
FHIT	1.79174	0.957739	0	0	2.03911	2.34956	0.588543	0		1	1	0	0
ADAM11	1.79128	1.33536	0	0	2.07501	1.96843	0	0		1	1	0	0
DPH7	1.79053	1.57696	0	0	2.11592	2.25253	0	0		1	1	0	0
FXYD7	1.79048	2.12095	0	0	3.82997	3.45303	0	0		1	1	0	0
CEMIP	1.78935	1.68703	0	0	2.92006	3.3635	0	0		1	1	0	0
LAT2	1.78791	1.43772	0	0	1.8722	3.29771	0	-1.67182		1	1	0	0
[truncated: 10,999 more rows]

## Sheet: #DEGs
			up	down	total
		PN.inhib_over_cyto.inhib	5161	3527	8688
		PN_over_cyto	5183	3463	8646
		PN_over_PN.inhib	761	1233	1994
		cyto_over_cyto.inhib	475	738	1213
		Ribo_PN.inhib_over_Cyto.inhib	5749	3834	9583
		Ribo_PN_over_Cyto	6256	3817	10073
		Ribo_PN_over_PN.inhib	2144	1982	4126
		Ribo_Cyto_over_Cyto.inhib	1455	1830	3285
