# Supplementary material for: Transcriptome, proteome, and protein synthesis within the intracellular cytomatrix
Source: iScience. 2023 Jan 13;26(2):105965. doi: 10.1016/j.isci.2023.105965 (PMC9941065; doi:10.1016/j.isci.2023.105965)
Supplement: Table S15. Cytomatrix activity, related to Figure 5 [file mmc9.xlsx]

## Sheet: cytomatrix activity
Table S15. Cytomatrix activity, related to Figure 5. Color highlightes upregulated vs. downregulated q-values
Ribo-seq: CMX over Cytosol_Unique gene set	-log10(pValue)			-log10(pValue)			-log10(pValue)			-log10(pValue)			-log10(pValue)			-log10(pValue)			-log10(pValue)			-log10(pValue)			-log10(pValue)			-log10(pValue)
Metabolic process	Up	Down	Catabolic process	Up	Down	Biosynthetic process and Regulation of enzymatic activity	Up	Down	Posttranslational modification and protein targeting	Up	Dn	Transport	Up	Dn	Translocation & Localization	Up	Dn	Signaling Pathways & Response to stimulus	Up	Dn	Structure and Cytoskeleton organization	Up	Dn	Chromosome, Histone, DNA, RNA and Transcription	Up	Dn	Differentiation, Morphogenesis, Cell Cycle, Growth	Up	Dn
GOBP_LIPID_METABOLIC_PROCESS	30.777	3.341	GOBP_ORGANONITROGEN_COMPOUND_CATABOLIC_PROCESS	11.976	17.011	GOBP_LIPID_BIOSYNTHETIC_PROCESS	21.278	1.93	GOBP_PROTEIN_PHOSPHORYLATION	15.547	7.008	GOBP_TRANSMEMBRANE_TRANSPORT	30.579	0	GOBP_ESTABLISHMENT_OF_PROTEIN_LOCALIZATION	29.036	23.348	GOBP_CELL_CELL_SIGNALING	29.036	1.711	GOBP_ACTIN_FILAMENT_BASED_PROCESS	15.547	0	GOBP_POSITIVE_REGULATION_OF_NUCLEOBASE_CONTAINING_COMPOUND_METABOLIC_PROCESS	22.357	24.111	GOBP_REGULATION_OF_CELL_DIFFERENTIATION	22.75	3.008
GOBP_CELLULAR_LIPID_METABOLIC_PROCESS	28.931	1.865	GOBP_REGULATION_OF_CATABOLIC_PROCESS	9.719	15.227	GOBP_POSITIVE_REGULATION_OF_BIOSYNTHETIC_PROCESS	20.929	17.253	GOBP_PROTEIN_MODIFICATION_BY_SMALL_PROTEIN_CONJUGATION_OR_REMOVAL	15.179	29.082	GOBP_INTRACELLULAR_TRANSPORT	30.031	31.904	GOBP_CELLULAR_MACROMOLECULE_LOCALIZATION	24.585	26.264	GOBP_RESPONSE_TO_ENDOGENOUS_STIMULUS	24.107	4.505	GOBP_CELL_JUNCTION_ORGANIZATION	12.095	0	GOBP_NEGATIVE_REGULATION_OF_TRANSCRIPTION_BY_RNA_POLYMERASE_II	19.374	6.125	GOBP_CELL_POPULATION_PROLIFERATION	19.943	6.043
GOBP_CARBOHYDRATE_DERIVATIVE_METABOLIC_PROCESS	20.846	6.273	GOBP_MACROMOLECULE_CATABOLIC_PROCESS	9.636	26.297	GOBP_NEGATIVE_REGULATION_OF_BIOSYNTHETIC_PROCESS	19.461	15.43	GOBP_GLYCOSYLATION	14.694	0	GOBP_REGULATION_OF_TRANSPORT	21.25	2.022	GOBP_REGULATION_OF_CELLULAR_COMPONENT_MOVEMENT	13.407	0	GOBP_POSITIVE_REGULATION_OF_SIGNALING	23.998	4.603	GOBP_BIOLOGICAL_ADHESION	11.332	0	GOBP_NEGATIVE_REGULATION_OF_NUCLEOBASE_CONTAINING_COMPOUND_METABOLIC_PROCESS	17.869	18.578	GOBP_CELL_PROJECTION_ORGANIZATION	15.978	3.801
GOBP_GLYCOPROTEIN_METABOLIC_PROCESS	20.428	0	GOBP_CELLULAR_MACROMOLECULE_CATABOLIC_PROCESS	8.733	27.793	GOBP_GLYCOPROTEIN_BIOSYNTHETIC_PROCESS	17.474	0	GOBP_PEPTIDYL_AMINO_ACID_MODIFICATION	12.722	15.116	GOBP_CATION_TRANSPORT	17.654	0	GOBP_PROTEIN_LOCALIZATION_TO_MEMBRANE	14.438	1.783	GOBP_REGULATION_OF_INTRACELLULAR_SIGNAL_TRANSDUCTION	22.106	8.747	GOBP_MEMBRANE_ORGANIZATION	11.124	7.127	GOBP_POSITIVE_REGULATION_OF_TRANSCRIPTION_BY_RNA_POLYMERASE_II	15.763	6.651	GOBP_CELL_MORPHOGENESIS	15.763	0
GOBP_SMALL_MOLECULE_METABOLIC_PROCESS	16.418	17.648	GOBP_REGULATION_OF_CELLULAR_CATABOLIC_PROCESS	8	12.046	GOBP_ORGANONITROGEN_COMPOUND_BIOSYNTHETIC_PROCESS	15.996	22.78	GOBP_PROTEIN_MODIFICATION_BY_SMALL_PROTEIN_CONJUGATION	11.649	20.675	GOBP_INTRACELLULAR_PROTEIN_TRANSPORT	17.055	20.495	GOBP_LIPID_LOCALIZATION	13.077	0	GOBP_NEGATIVE_REGULATION_OF_RESPONSE_TO_STIMULUS	20.528	5.844	GOBP_ENDOMEMBRANE_SYSTEM_ORGANIZATION	10.846	3.709	GOBP_CHROMATIN_ORGANIZATION	7.628	21.922	GOBP_CHEMICAL_HOMEOSTASIS	15.573	0
GOBP_ORGANOPHOSPHATE_METABOLIC_PROCESS	15.953	11.078	GOBP_CELLULAR_PROTEIN_CATABOLIC_PROCESS	7.551	17.025	GOBP_CARBOHYDRATE_DERIVATIVE_BIOSYNTHETIC_PROCESS	14.535	2.091	GOBP_REGULATION_OF_PROTEIN_MODIFICATION_PROCESS	11.463	8.76	GOBP_REGULATION_OF_ION_TRANSPORT	16.242	1.791	GOBP_REGULATION_OF_PROTEIN_LOCALIZATION	9.796	5.078	GOBP_NEGATIVE_REGULATION_OF_SIGNALING	17.815	4.439	GOBP_POSITIVE_REGULATION_OF_MOLECULAR_FUNCTION	10.682	7.627	GOBP_POSITIVE_REGULATION_OF_GENE_EXPRESSION	7.037	7.06	GOBP_HOMEOSTATIC_PROCESS	23.876	6.188
GOBP_ORGANIC_HYDROXY_COMPOUND_METABOLIC_PROCESS	15.175	1.737	GOBP_PROTEIN_CATABOLIC_PROCESS	7.466	15.657	GOBP_PHOSPHOLIPID_BIOSYNTHETIC_PROCESS	10.015	1.395	GOBP_POSITIVE_REGULATION_OF_PROTEIN_MODIFICATION_PROCESS	10.015	3.675	GOBP_CATION_TRANSMEMBRANE_TRANSPORT	15.34	0	GOBP_REGULATION_OF_CELLULAR_LOCALIZATION	9.59	5.942	GOBP_ENZYME_LINKED_RECEPTOR_PROTEIN_SIGNALING_PATHWAY	15.741	0	GOBP_VESICLE_ORGANIZATION	10.392	3.011	GOBP_CELL_CYCLE	6.895	66.833	GOBP_POSITIVE_REGULATION_OF_MULTICELLULAR_ORGANISMAL_PROCESS	14.881	1.686
GOBP_REGULATION_OF_PHOSPHORUS_METABOLIC_PROCESS	15.003	5.656	GOBP_MODIFICATION_DEPENDENT_MACROMOLECULE_CATABOLIC_PROCESS	6.804	19.783	GOBP_SMALL_MOLECULE_BIOSYNTHETIC_PROCESS	9.088	4.875	GOBP_PROTEIN_TARGETING	9.72	4.845	GOBP_ANION_TRANSMEMBRANE_TRANSPORT	12.572	0	GOBP_PROTEIN_LOCALIZATION_TO_PLASMA_MEMBRANE	9.168	0	GOBP_CELL_SURFACE_RECEPTOR_SIGNALING_PATHWAY_INVOLVED_IN_CELL_CELL_SIGNALING	14.278	2.442	GOBP_REGULATION_OF_CELLULAR_COMPONENT_BIOGENESIS	9.851	3.807	GOBP_CHROMOSOME_ORGANIZATION	6.547	61.714	GOBP_CELL_MIGRATION	14.855	0
GOBP_GLYCEROLIPID_METABOLIC_PROCESS	14.478	0	GOBP_POSITIVE_REGULATION_OF_CATABOLIC_PROCESS	5.621	4.614	GOBP_ORGANOPHOSPHATE_BIOSYNTHETIC_PROCESS	8.236	5.039	GOBP_REGULATION_OF_PROTEIN_PHOSPHORYLATION	8.816	3.24	GOBP_INORGANIC_ION_TRANSMEMBRANE_TRANSPORT	12.048	0	GOBP_ESTABLISHMENT_OF_PROTEIN_LOCALIZATION_TO_MEMBRANE	8.86	2.495	GOBP_RESPONSE_TO_NITROGEN_COMPOUND	12.601	4.94	GOBP_SUPRAMOLECULAR_FIBER_ORGANIZATION	8.206	2.293	GOBP_COVALENT_CHROMATIN_MODIFICATION	6.442	14.336	GOBP_CELLULAR_COMPONENT_MORPHOGENESIS	14.178	0
GOBP_PHOSPHOLIPID_METABOLIC_PROCESS	13.522	0	GOBP_ORGANIC_CYCLIC_COMPOUND_CATABOLIC_PROCESS	5.284	16.202	GOBP_GLYCEROLIPID_BIOSYNTHETIC_PROCESS	8.003	0	GOBP_REGULATION_OF_TRANSFERASE_ACTIVITY	8.637	5.591	GOBP_REGULATION_OF_ANION_TRANSPORT	10.444	2.307	GOBP_PROTEIN_LOCALIZATION_TO_CELL_PERIPHERY	7.829	0	GOBP_RESPONSE_TO_OXYGEN_CONTAINING_COMPOUND	12.442	3.575	GOBP_IMPORT_ACROSS_PLASMA_MEMBRANE	7.872	0	GOBP_TRANSCRIPTION_INITIATION_FROM_RNA_POLYMERASE_II_PROMOTER	4.967	4.48	GOBP_REGULATION_OF_CELL_DEATH	12.638	15.486
GOBP_POSITIVE_REGULATION_OF_PROTEIN_METABOLIC_PROCESS	11.91	9.067	GOBP_LIPID_CATABOLIC_PROCESS	4.203	1.722	GOBP_REGULATION_OF_LIPID_BIOSYNTHETIC_PROCESS	7.892	0	GOBP_POSITIVE_REGULATION_OF_PROTEIN_PHOSPHORYLATION	7.24	1.508	GOBP_REGULATION_OF_PEPTIDE_TRANSPORT	8.446	3.077	GOBP_PROTEIN_LOCALIZATION_TO_ORGANELLE	6.754	19.513	GOBP_RESPONSE_TO_ABIOTIC_STIMULUS	11.603	16.231	GOBP_REGULATION_OF_CELL_ADHESION	7.69	0	GOBP_DNA_TEMPLATED_TRANSCRIPTION_INITIATION	4.93	6.481	GOBP_PROCESS_UTILIZING_AUTOPHAGIC_MECHANISM	12.529	2.695
GOBP_CARBOHYDRATE_METABOLIC_PROCESS	11.799	6.458	GOBP_CARBOHYDRATE_CATABOLIC_PROCESS	4.138	6.478	GOBP_MEMBRANE_LIPID_BIOSYNTHETIC_PROCESS	6.269	0	GOBP_PROTEIN_O_LINKED_GLYCOSYLATION	7.211	0	GOBP_POSITIVE_REGULATION_OF_TRANSPORT	8.214	0	GOBP_ESTABLISHMENT_OF_PROTEIN_LOCALIZATION_TO_ORGANELLE	6.325	10.691	GOBP_RESPONSE_TO_HORMONE	11.603	2.774	GOBP_POSITIVE_REGULATION_OF_CELLULAR_COMPONENT_ORGANIZATION	7.67	7.84	GOBP_HISTONE_METHYLATION	4.458	2.42	GOBP_REGULATION_OF_ORGANELLE_ORGANIZATION	12.474	19.851
GOBP_GLYCEROPHOSPHOLIPID_METABOLIC_PROCESS	11.658	1.43	GOBP_PROTEASOMAL_PROTEIN_CATABOLIC_PROCESS	3.928	11.197	GOBP_ORGANIC_HYDROXY_COMPOUND_BIOSYNTHETIC_PROCESS	5.727	0	GOBP_PROTEIN_PHOSPHOPANTETHEINYLATION	5.998	3.53	GOBP_POSITIVE_REGULATION_OF_ION_TRANSPORT	8.11	0	GOBP_SECRETION	7.632	2.482	GOBP_RESPONSE_TO_GROWTH_FACTOR	11.512	0	GOBP_CELL_JUNCTION_ASSEMBLY	6.706	0	GOBP_RESPONSE_TO_PURINE_CONTAINING_COMPOUND	4.342	2.561	GOBP_APOPTOTIC_PROCESS	11.861	16.495
GOBP_POSITIVE_REGULATION_OF_PHOSPHORUS_METABOLIC_PROCESS	9.63	1.326	GOBP_CARBOHYDRATE_DERIVATIVE_CATABOLIC_PROCESS	3.716	0	GOBP_REGULATION_OF_HYDROLASE_ACTIVITY	5.498	2.223	GOBP_PROTEIN_MODIFICATION_BY_SMALL_PROTEIN_REMOVAL	5.338	12.893	GOBP_ORGANIC_ACID_TRANSPORT	8.019	0	GOBP_REGULATION_OF_CELLULAR_PROTEIN_LOCALIZATION	6.001	4.535	GOBP_CELL_CELL_SIGNALING_BY_WNT	11.028	2.948	GOBP_MICROTUBULE_BASED_PROCESS	6.499	17.267	GOBP_NUCLEAR_TRANSCRIBED_MRNA_CATABOLIC_PROCESS	4.189	6.684	GOBP_PROTEIN_CONTAINING_COMPLEX_SUBUNIT_ORGANIZATION	11.625	37.908
GOBP_REGULATION_OF_LIPID_METABOLIC_PROCESS	9.269	0	GOBP_NEGATIVE_REGULATION_OF_CATABOLIC_PROCESS	3.521	1.49	GOBP_POSITIVE_REGULATION_OF_TRANSFERASE_ACTIVITY	5.047	3.115	GOBP_POST_TRANSLATIONAL_PROTEIN_MODIFICATION	4.729	5.084	GOBP_AMINO_ACID_TRANSPORT	7.819	0	GOBP_EXOCYTOSIS	5.912	1.467	GOBP_TRANSMEMBRANE_RECEPTOR_PROTEIN_SERINE_THREONINE_KINASE_SIGNALING_PATHWAY	10.045	0	GOBP_GOLGI_ORGANIZATION	6.157	0	GOBP_NUCLEAR_TRANSCRIBED_MRNA_CATABOLIC_PROCESS_NONSENSE_MEDIATED_DECAY	3.401	0	GOBP_POSITIVE_REGULATION_OF_CELL_DIFFERENTIATION	10.58	1.56
GOBP_MEMBRANE_LIPID_METABOLIC_PROCESS	7.785	0	GOBP_REGULATION_OF_CARBOHYDRATE_CATABOLIC_PROCESS	3.235	4.322	GOBP_PROTEOGLYCAN_BIOSYNTHETIC_PROCESS	4.947	0	GOBP_PROTEIN_METHYLATION	4.702	3.367	GOBP_ENDOSOMAL_TRANSPORT	7.565	3.136	GOBP_PROTEIN_TARGETING_TO_MEMBRANE	5.532	0	GOBP_REGULATION_OF_RESPONSE_TO_STRESS	9.918	17.103	GOBP_MEMBRANE_FUSION	6.134	0	GOBP_REGULATION_OF_NUCLEOTIDE_METABOLIC_PROCESS	3.365	2.64	GOBP_NEGATIVE_REGULATION_OF_CELL_DIFFERENTIATION	9.919	0
GOBP_MONOCARBOXYLIC_ACID_METABOLIC_PROCESS	7.756	4.501	GOBP_RIBONUCLEOTIDE_CATABOLIC_PROCESS	3.227	0	GOBP_PHOSPHATIDYLINOSITOL_BIOSYNTHETIC_PROCESS	4.612	0	GOBP_PEPTIDYL_LYSINE_MODIFICATION	4.669	11.849	GOBP_REGULATION_OF_INTRACELLULAR_TRANSPORT	7.09	5.831	GOBP_MAINTENANCE_OF_LOCATION	5.158	1.677	GOBP_POSITIVE_REGULATION_OF_INTRACELLULAR_SIGNAL_TRANSDUCTION	9.405	2.214	GOBP_AUTOPHAGOSOME_ORGANIZATION	5.58	0	GOBP_RIBONUCLEOTIDE_CATABOLIC_PROCESS	3.227	0	GOBP_ION_HOMEOSTASIS	9.875	0
GOBP_PHOSPHATIDYLINOSITOL_METABOLIC_PROCESS	7.578	0	GOBP_POSITIVE_REGULATION_OF_PROTEIN_CATABOLIC_PROCESS	2.932	1.588	GOBP_STEROL_BIOSYNTHETIC_PROCESS	4.454	0	GOBP_PATHWAY_RESTRICTED_SMAD_PROTEIN_PHOSPHORYLATION	4.05	0	GOBP_ORGANIC_ACID_TRANSMEMBRANE_TRANSPORT	7.033	0	GOBP_PEPTIDE_SECRETION	5.118	0	GOBP_REGULATION_OF_SYSTEM_PROCESS	8.88	0	GOBP_ORGANELLE_MEMBRANE_FUSION	5.513	0	GOBP_MRNA_METABOLIC_PROCESS	2.775	49.4	GOBP_NEGATIVE_REGULATION_OF_CELL_DIFFERENTIATION	9.919	0
GOBP_REGULATION_OF_SMALL_MOLECULE_METABOLIC_PROCESS	7.175	3.689	GOBP_NEGATIVE_REGULATION_OF_CELLULAR_CATABOLIC_PROCESS	2.579	0	GOBP_SPHINGOLIPID_BIOSYNTHETIC_PROCESS	4.427	0	GOBP_PROTEIN_AUTOPHOSPHORYLATION	4.021	0	GOBP_GOLGI_VESICLE_TRANSPORT	6.735	7.25	GOBP_ORGANELLE_LOCALIZATION	5.025	13.517	GOBP_CELLULAR_RESPONSE_TO_HORMONE_STIMULUS	8.847	0	GOBP_ACTIN_FILAMENT_ORGANIZATION	5.331	0	GOBP_RNA_CATABOLIC_PROCESS	2.694	14.858	GOBP_ION_HOMEOSTASIS	9.875	0
GOBP_FATTY_ACID_METABOLIC_PROCESS	6.921	0	GOBP_NUCLEOSIDE_PHOSPHATE_CATABOLIC_PROCESS	2.563	2.135	GOBP_ALCOHOL_BIOSYNTHETIC_PROCESS	4.323	0	GOBP_PEPTIDYL_LYSINE_METHYLATION	3.755	2.116	GOBP_REGULATION_OF_TRANSMEMBRANE_TRANSPORT	6.592	0	GOBP_AMINO_ACID_IMPORT	4.701	0	GOBP_CELLULAR_RESPONSE_TO_OXYGEN_CONTAINING_COMPOUND	8.791	2.205	GOBP_POSITIVE_REGULATION_OF_CELL_ADHESION	5.207	0	GOBP_REGULATION_OF_HISTONE_METHYLATION	2.548	1.71	GOBP_REGULATION_OF_CELL_DEVELOPMENT	8.114	0
GOBP_STEROID_METABOLIC_PROCESS	6.915	0	GOBP_FUCOSE_CATABOLIC_PROCESS	2.563	0	GOBP_LIPID_MODIFICATION	4.271	1.653	GOBP_O_GLYCAN_PROCESSING	3.746	0	GOBP_ORGANOPHOSPHATE_ESTER_TRANSPORT	5.952	0	GOBP_REGULATION_OF_SECRETION	4.581	0	GOBP_REGULATION_OF_RESPONSE_TO_EXTERNAL_STIMULUS	8.714	2.834	GOBP_CELL_SUBSTRATE_ADHESION	5.155	0	GOBP_NUCLEOTIDE_PHOSPHORYLATION	2.534	5.145	GOBP_NEGATIVE_REGULATION_OF_CELL_POPULATION_PROLIFERATION	7.89	1.408
GOBP_CELLULAR_CARBOHYDRATE_METABOLIC_PROCESS	6.167	0	GOBP_PURINE_CONTAINING_COMPOUND_CATABOLIC_PROCESS	2.52	1.485	GOBP_AMINOGLYCAN_BIOSYNTHETIC_PROCESS	4.171	0	GOBP_PROTEIN_DEMANNOSYLATION	3.692	0	GOBP_AMINO_ACID_TRANSMEMBRANE_TRANSPORT	5.788	0	GOBP_REGULATION_OF_PEPTIDE_SECRETION	3.965	0	GOBP_RESPONSE_TO_ORGANIC_CYCLIC_COMPOUND	8.646	4.662	GOBP_REGULATION_OF_CELLULAR_COMPONENT_SIZE	4.852	1.451	GOBP_NUCLEAR_TRANSCRIBED_MRNA_CATABOLIC_PROCESS_DEADENYLATION_DEPENDENT_DECAY	2.337	7.454	GOBP_REGULATION_OF_DEVELOPMENTAL_GROWTH	7.753	0
GOBP_ORGANIC_ACID_METABOLIC_PROCESS	5.562	10.687	GOBP_CELLULAR_LIPID_CATABOLIC_PROCESS	2.5	0	GOBP_NEGATIVE_REGULATION_OF_PHOSPHORYLATION	3.961	1.381	GOBP_NEGATIVE_REGULATION_OF_PROTEIN_MODIFICATION_PROCESS	3.42	4.412	GOBP_METAL_ION_TRANSPORT	5.771	0	GOBP_LIPID_TRANSLOCATION	3.809	0	GOBP_CELLULAR_RESPONSE_TO_NITROGEN_COMPOUND	8.548	0	GOBP_ORGANELLE_FUSION	4.795	1.694	GOBP_REGULATION_OF_HISTONE_MODIFICATION	2.303	3.656	GOBP_POSITIVE_REGULATION_OF_CELL_POPULATION_PROLIFERATION	7.275	1.369
GOBP_STEROL_METABOLIC_PROCESS	5.416	0	GOBP_SMALL_MOLECULE_CATABOLIC_PROCESS	2.441	6.326	GOBP_PHOSPHATIDYLINOSITOL_PHOSPHORYLATION	3.961	0	GOBP_FUCOSYLATION	3.211	0	GOBP_REGULATION_OF_VESICLE_MEDIATED_TRANSPORT	5.459	0	GOBP_LIPID_IMPORT_INTO_CELL	3.741	0	GOBP_RESPONSE_TO_DRUG	8.543	5.59	GOBP_CELL_CELL_ADHESION	4.771	0	GOBP_PRODUCTION_OF_SMALL_RNA_INVOLVED_IN_GENE_SILENCING_BY_RNA	2.269	3.127	GOBP_REGULATION_OF_GROWTH	6.729	1.925
GOBP_SPHINGOLIPID_METABOLIC_PROCESS	5.323	0	GOBP_ORGANOPHOSPHATE_CATABOLIC_PROCESS	2.316	2.344	GOBP_STEROID_BIOSYNTHETIC_PROCESS	3.954	0	GOBP_PROTEIN_ACYLATION	2.862	6.7	GOBP_ORGANIC_ANION_TRANSPORT	5.428	0	GOBP_REGULATION_OF_PROTEIN_EXIT_FROM_ENDOPLASMIC_RETICULUM	3.68	0	GOBP_REGULATION_OF_TRANSMEMBRANE_RECEPTOR_PROTEIN_SERINE_THREONINE_KINASE_SIGNALING_PATHWAY	8.175	0	GOBP_CELLULAR_PROTEIN_CONTAINING_COMPLEX_ASSEMBLY	4.702	27.728	GOBP_REGULATION_OF_DNA_BINDING_TRANSCRIPTION_FACTOR_ACTIVITY	2.24	4.325	GOBP_CELLULAR_ION_HOMEOSTASIS	6.507	0
GOBP_NEGATIVE_REGULATION_OF_PHOSPHORUS_METABOLIC_PROCESS	5.161	1.992	GOBP_DEOXYRIBOSE_PHOSPHATE_CATABOLIC_PROCESS	2.21	0	GOBP_POSITIVE_REGULATION_OF_HYDROLASE_ACTIVITY	3.948	1.807	GOBP_PROTEIN_DEGLYCOSYLATION	2.813	0	GOBP_POSITIVE_REGULATION_OF_ANION_TRANSPORT	5.304	1.944	GOBP_PROTEIN_LOCALIZATION_TO_ENDOPLASMIC_RETICULUM	3.659	0	GOBP_CANONICAL_WNT_SIGNALING_PATHWAY	7.679	3.493	GOBP_REGULATION_OF_CELL_PROJECTION_ORGANIZATION	4.582	2.06	GOBP_POSITIVE_REGULATION_OF_HISTONE_METHYLATION	2.233	1.396	GOBP_CELLULAR_HOMEOSTASIS	6.479	2.287
GOBP_FAT_SOLUBLE_VITAMIN_METABOLIC_PROCESS	4.992	0	GOBP_REGULATION_OF_PROTEIN_CATABOLIC_PROCESS	2.2	3.058	GOBP_HEPARAN_SULFATE_PROTEOGLYCAN_BIOSYNTHETIC_PROCESS	3.928	0	GOBP_PROTEIN_DESUMOYLATION	2.759	0	GOBP_ENDOPLASMIC_RETICULUM_TO_GOLGI_VESICLE_MEDIATED_TRANSPORT	4.698	3.952	GOBP_REGULATION_OF_LIPID_LOCALIZATION	3.564	0	GOBP_REGULATION_OF_PROTEIN_KINASE_ACTIVITY	7.593	2.772	GOBP_REGULATION_OF_CYTOSKELETON_ORGANIZATION	4.563	1.666	GOBP_NEGATIVE_REGULATION_OF_TRANSCRIPTION_REGULATORY_REGION_DNA_BINDING	2.086	0	GOBP_REGULATION_OF_EPITHELIAL_TO_MESENCHYMAL_TRANSITION	6.159	0
GOBP_CERAMIDE_METABOLIC_PROCESS	4.803	0	GOBP_CHOLINE_CATABOLIC_PROCESS	2.105	0	GOBP_NEGATIVE_REGULATION_OF_TRANSFERASE_ACTIVITY	3.567	0	GOBP_PROTEIN_MATURATION	2.698	1.677	GOBP_PHOSPHOLIPID_TRANSPORT	4.683	0	GOBP_PROTEIN_EXIT_FROM_ENDOPLASMIC_RETICULUM	3.365	0	GOBP_TRANSMEMBRANE_RECEPTOR_PROTEIN_TYROSINE_KINASE_SIGNALING_PATHWAY	7.236	0	GOBP_EXTERNAL_ENCAPSULATING_STRUCTURE_ORGANIZATION	4.548	0	GOBP_MIRNA_METABOLIC_PROCESS	2.078	0	GOBP_NEGATIVE_REGULATION_OF_CELL_DEATH	6.055	10.423
GOBP_PROTEOGLYCAN_METABOLIC_PROCESS	4.505	0	GOBP_POSITIVE_REGULATION_OF_CELLULAR_PROTEIN_CATABOLIC_PROCESS	2.083	1.623	GOBP_METHYLATION	3.426	10.516	GOBP_PROTEIN_K48_LINKED_UBIQUITINATION	2.548	1.71	GOBP_INORGANIC_ANION_TRANSPORT	4.664	0	GOBP_COTRANSLATIONAL_PROTEIN_TARGETING_TO_MEMBRANE	2.994	0	GOBP_SMALL_GTPASE_MEDIATED_SIGNAL_TRANSDUCTION	7.211	0	GOBP_ORGANELLE_DISASSEMBLY	4.531	3.04	GOBP_CELLULAR_RESPONSE_TO_DNA_DAMAGE_STIMULUS	2.029	45.209	GOBP_METAL_ION_HOMEOSTASIS	6.005	0
GOBP_OLEFINIC_COMPOUND_METABOLIC_PROCESS	4.459	0	GOBP_PYRIMIDINE_RIBONUCLEOTIDE_CATABOLIC_PROCESS	1.923	0	GOBP_CARBOHYDRATE_BIOSYNTHETIC_PROCESS	3.357	0	GOBP_PROTEIN_MANNOSYLATION	2.536	0	GOBP_REGULATION_OF_INTRACELLULAR_PROTEIN_TRANSPORT	4.58	4.922	GOBP_ESTABLISHMENT_OF_ORGANELLE_LOCALIZATION	2.915	12.29	GOBP_NEGATIVE_REGULATION_OF_TRANSMEMBRANE_RECEPTOR_PROTEIN_SERINE_THREONINE_KINASE_SIGNALING_PATHWAY	7.09	0	GOBP_NEGATIVE_REGULATION_OF_MACROAUTOPHAGY	4.443	0	GOBP_PYRIMIDINE_CONTAINING_COMPOUND_CATABOLIC_PROCESS	2.011	0	GOBP_EPITHELIAL_TO_MESENCHYMAL_TRANSITION	6.002	0
GOBP_ISOPRENOID_METABOLIC_PROCESS	4.381	0	GOBP_POSITIVE_REGULATION_OF_PROTEIN_CATABOLIC_PROCESS	2.932	1.588	GOBP_ORGANIC_ACID_BIOSYNTHETIC_PROCESS	3.328	2.72	GOBP_PROTEIN_K11_LINKED_DEUBIQUITINATION	2.389	0	GOBP_POSITIVE_REGULATION_OF_SODIUM_ION_TRANSPORT	4.443	0	GOBP_POSITIVE_REGULATION_OF_ESTABLISHMENT_OF_PROTEIN_LOCALIZATION	2.888	2.837	GOBP_NEGATIVE_REGULATION_OF_TRANSFORMING_GROWTH_FACTOR_BETA_RECEPTOR_SIGNALING_PATHWAY	6.525	0	GOBP_REGULATION_OF_ACTIN_FILAMENT_BASED_PROCESS	4.376	0	GOBP_REGULATION_OF_NUCLEOTIDE_BINDING_OLIGOMERIZATION_DOMAIN_CONTAINING_SIGNALING_PATHWAY	2.004	0	GOBP_POSITIVE_REGULATION_OF_CELL_DEATH	5.574	6.253
GOBP_NEGATIVE_REGULATION_OF_LIPID_METABOLIC_PROCESS	4.347	0	GOBP_PYRIMIDINE_NUCLEOTIDE_CATABOLIC_PROCESS	2.086	0	GOBP_GLYCOLIPID_BIOSYNTHETIC_PROCESS	3.322	0	GOBP_PROTEIN_C_LINKED_GLYCOSYLATION	2.332	0	GOBP_SODIUM_ION_TRANSPORT	4.427	0	GOBP_ENDOCYTOSIS	2.645	0	GOBP_MAPK_CASCADE	6.954	0	GOBP_REGULATION_OF_PROTEIN_STABILITY	4.321	5.692	GOBP_POSITIVE_REGULATION_OF_CHROMATIN_ORGANIZATION	1.981	2.187	GOBP_NEGATIVE_REGULATION_OF_EXECUTION_PHASE_OF_APOPTOSIS	5.521	0
GOBP_NEGATIVE_REGULATION_OF_AUTOPHAGY	4.143	0	GOBP_AMINE_CATABOLIC_PROCESS	1.896	0	GOBP_MONOCARBOXYLIC_ACID_BIOSYNTHETIC_PROCESS	3.315	1.601	GOBP_REGULATION_OF_DEPHOSPHORYLATION	2.312	0	GOBP_CARBOXYLIC_ACID_TRANSPORT	4.249	0	GOBP_ESTABLISHMENT_OF_PROTEIN_LOCALIZATION_TO_ENDOPLASMIC_RETICULUM	2.509	0	GOBP_REGULATION_OF_SMALL_GTPASE_MEDIATED_SIGNAL_TRANSDUCTION	6.828	0	GOBP_ACTIN_CYTOSKELETON_REORGANIZATION	4.18	0	GOBP_REGULATION_OF_CHROMATIN_ORGANIZATION	1.933	4.537	GOBP_DIVALENT_INORGANIC_CATION_HOMEOSTASIS	5.456	0
GOBP_UNSATURATED_FATTY_ACID_METABOLIC_PROCESS	4.126	0	GOBP_REGULATION_OF_CELLULAR_PROTEIN_CATABOLIC_PROCESS	1.83	3.836	GOBP_NEGATIVE_REGULATION_OF_KINASE_ACTIVITY	3.268	0	GOBP_PEPTIDYL_LYSINE_ACETYLATION	2.307	5.085	GOBP_POTASSIUM_ION_TRANSPORT	4.237	0	GOBP_COPII_COATED_VESICLE_BUDDING	2.503	3.717	GOBP_RESPONSE_TO_TRANSFORMING_GROWTH_FACTOR_BETA	6.428	0	GOBP_REGULATION_OF_MEMBRANE_LIPID_DISTRIBUTION	4.034	0	GOBP_NEGATIVE_REGULATION_OF_RNA_POLYMERASE_II_REGULATORY_REGION_SEQUENCE_SPECIFIC_DNA_BINDING	1.923	0	GOBP_CELL_GROWTH	4.803	0
GOBP_NEGATIVE_REGULATION_OF_PROTEIN_METABOLIC_PROCESS	4.028	4.725	GOBP_PURINE_DEOXYRIBONUCLEOTIDE_CATABOLIC_PROCESS	1.777	0	GOBP_SULFUR_COMPOUND_BIOSYNTHETIC_PROCESS	3.061	0	GOBP_MANNOSYLATION	2.233	0	GOBP_VESICLE_MEDIATED_TRANSPORT_TO_THE_PLASMA_MEMBRANE	4.155	0	GOBP_POSITIVE_REGULATION_OF_LIPID_LOCALIZATION	2.423	0	GOBP_RESPONSE_TO_ENDOPLASMIC_RETICULUM_STRESS	6.366	3.796	GOBP_ENDOPLASMIC_RETICULUM_ORGANIZATION	3.971	2.585	GOBP_TRANSCRIPTION_INITIATION_FROM_RNA_POLYMERASE_III_PROMOTER	1.777	0	GOBP_REGULATION_OF_CELL_MORPHOGENESIS	4.792	0
GOBP_POLYOL_METABOLIC_PROCESS	3.954	0	GOBP_REGULATION_OF_LYSOSOMAL_PROTEIN_CATABOLIC_PROCESS	1.777	0	GOBP_ACTIVATION_OF_PROTEIN_KINASE_ACTIVITY	2.869	1.35	GOBP_PEPTIDYL_TYROSINE_MODIFICATION	2.128	0	GOBP_DICARBOXYLIC_ACID_TRANSPORT	4.155	0	GOBP_POSITIVE_REGULATION_OF_SECRETION	2.372	0	GOBP_DEPHOSPHORYLATION	6.366	3.24	GOBP_POSITIVE_REGULATION_OF_CELLULAR_COMPONENT_BIOGENESIS	3.907	1.972	GOBP_HISTONE_H3_K9_MODIFICATION	1.777	0	GOBP_CELL_CYCLE_PROCESS	4.607	55.417
GOBP_LONG_CHAIN_FATTY_ACID_METABOLIC_PROCESS	3.896	0	GOBP_DRUG_CATABOLIC_PROCESS	1.729	0	GOBP_CERAMIDE_BIOSYNTHETIC_PROCESS	2.728	0	GOBP_PROTEIN_DEPHOSPHORYLATION	2.127	2.521	GOBP_CARBOHYDRATE_TRANSPORT	4.127	0	GOBP_PROTEIN_LOCALIZATION_TO_CELL_SURFACE	2.275	0	GOBP_REGULATION_OF_WNT_SIGNALING_PATHWAY	6.143	3.34	GOBP_CELL_CELL_JUNCTION_ORGANIZATION	3.743	0	GOBP_POSITIVE_REGULATION_OF_MRNA_METABOLIC_PROCESS	1.694	0	GOBP_LIPID_HOMEOSTASIS	4.555	0
GOBP_LIPOSACCHARIDE_METABOLIC_PROCESS	3.743	0	GOBP_POSITIVE_REGULATION_OF_PROTEOLYSIS	1.765	0	GOBP_NUCLEOBASE_CONTAINING_SMALL_MOLECULE_BIOSYNTHETIC_PROCESS	2.708	2.799	GOBP_PROTEIN_N_LINKED_GLYCOSYLATION	2.01	0	GOBP_FATTY_ACID_TRANSPORT	4.087	0	GOBP_POTASSIUM_ION_IMPORT_ACROSS_PLASMA_MEMBRANE	2.185	0	GOBP_RESPONSE_TO_INSULIN	6.089	0	GOBP_POSITIVE_REGULATION_OF_CELL_CELL_ADHESION	3.726	0	GOBP_MRNA_3_END_PROCESSING	1.652	0	GOBP_POSITIVE_REGULATION_OF_EPITHELIAL_CELL_PROLIFERATION	4.368	0
GOBP_AMINOGLYCAN_METABOLIC_PROCESS	3.71	0	GOBP_REGULATION_OF_PROTEOLYSIS	1.7	1.944	GOBP_REGULATION_OF_STEROID_BIOSYNTHETIC_PROCESS	2.708	0	GOBP_PEPTIDYL_SERINE_MODIFICATION	2.008	5.246	GOBP_REGULATION_OF_CATION_TRANSMEMBRANE_TRANSPORT	3.863	0	GOBP_SEQUESTERING_OF_CALCIUM_ION	2.18	0	GOBP_RESPONSE_TO_PEPTIDE_HORMONE	6.036	1.382	GOBP_REGULATION_OF_AUTOPHAGOSOME_MATURATION	3.685	0	GOBP_POSITIVE_REGULATION_OF_HISTONE_H3_K9_METHYLATION	1.652	0	GOBP_REGULATION_OF_EXECUTION_PHASE_OF_APOPTOSIS	4.299	0
GOBP_MONOSACCHARIDE_METABOLIC_PROCESS	3.474	2.986	GOBP_POSITIVE_REGULATION_OF_PROTEOLYSIS_INVOLVED_IN_CELLULAR_PROTEIN_CATABOLIC_PROCESS	1.652	9.349	GOBP_REGULATION_OF_CHOLESTEROL_BIOSYNTHETIC_PROCESS	2.691	0	GOBP_PEPTIDYL_ASPARAGINE_MODIFICATION	1.95	0	GOBP_CARBOHYDRATE_DERIVATIVE_TRANSPORT	3.62	0	GOBP_ESTABLISHMENT_OF_PROTEIN_LOCALIZATION_TO_PLASMA_MEMBRANE	2.134	0	GOBP_NOTCH_SIGNALING_PATHWAY	5.998	0	GOBP_REGULATION_OF_CELL_CELL_ADHESION	3.633	0	GOBP_REGULATION_OF_NUCLEAR_TRANSCRIBED_MRNA_CATABOLIC_PROCESS_DEADENYLATION_DEPENDENT_DECAY	1.652	0	GOBP_MONOVALENT_INORGANIC_CATION_HOMEOSTASIS	4.122	0
GOBP_REGULATION_OF_ATP_METABOLIC_PROCESS	3.439	5.076	GOBP_REGULATION_OF_NUCLEAR_TRANSCRIBED_MRNA_CATABOLIC_PROCESS_DEADENYLATION_DEPENDENT_DECAY	1.652	0	GOBP_FATTY_ACID_BIOSYNTHETIC_PROCESS	2.658	0	GOBP_PROTEIN_ACETYLATION	1.926	5.771	GOBP_L_ALPHA_AMINO_ACID_TRANSMEMBRANE_TRANSPORT	3.551	0	GOBP_VESICLE_TARGETING	2.13	4.791	GOBP_REGULATION_OF_MAPK_CASCADE	5.98	0	GOBP_PLASMA_MEMBRANE_ORGANIZATION	3.61	0	GOBP_HISTONE_H3_K4_TRIMETHYLATION	1.652	0	GOBP_NEGATIVE_REGULATION_OF_CELL_DEVELOPMENT	4.122	0
GOBP_TRIGLYCERIDE_METABOLIC_PROCESS	3.42	0	GOBP_MONOSACCHARIDE_CATABOLIC_PROCESS	1.591	0	GOBP_NEGATIVE_REGULATION_OF_LIPID_BIOSYNTHETIC_PROCESS	2.645	0	GOBP_PEPTIDYL_TYROSINE_DEPHOSPHORYLATION	1.872	0	GOBP_REGULATION_OF_TRANSPORTER_ACTIVITY	3.546	0	GOBP_POSITIVE_REGULATION_OF_CELLULAR_PROTEIN_LOCALIZATION	2.115	3.371	GOBP_TRANSFORMING_GROWTH_FACTOR_BETA_RECEPTOR_SIGNALING_PATHWAY	5.788	0	GOBP_PROTEIN_COMPLEX_OLIGOMERIZATION	3.54	3.872	GOBP_DEOXYRIBONUCLEOSIDE_MONOPHOSPHATE_METABOLIC_PROCESS	1.652	0	GOBP_DEVELOPMENTAL_GROWTH_INVOLVED_IN_MORPHOGENESIS	4.051	0
GOBP_REGULATION_OF_FATTY_ACID_METABOLIC_PROCESS	3.367	0	GOBP_NUCLEOBASE_CONTAINING_SMALL_MOLECULE_CATABOLIC_PROCESS	1.582	0	GOBP_CELLULAR_CARBOHYDRATE_BIOSYNTHETIC_PROCESS	2.445	0	GOBP_PROTEIN_PALMITOYLATION	1.837	0	GOBP_MONOCARBOXYLIC_ACID_TRANSPORT	3.509	0	GOBP_INORGANIC_ION_IMPORT_ACROSS_PLASMA_MEMBRANE	2.075	0	GOBP_RESPONSE_TO_EXTRACELLULAR_STIMULUS	5.668	2.219	GOBP_REGULATION_OF_SUPRAMOLECULAR_FIBER_ORGANIZATION	3.504	0	GOBP_REGULATION_OF_RESPONSE_TO_DNA_DAMAGE_STIMULUS	1.572	4.946	GOBP_POSITIVE_REGULATION_OF_GROWTH	3.994	0
GOBP_LIPOPROTEIN_METABOLIC_PROCESS	3.36	1.538	GOBP_REGULATION_OF_FATTY_ACID_OXIDATION	1.331	0	GOBP_REGULATION_OF_FATTY_ACID_BIOSYNTHETIC_PROCESS	2.36	0	GOBP_PEPTIDYL_L_CYSTEINE_S_PALMITOYLATION	1.789	0	GOBP_CYTOSOLIC_TRANSPORT	3.49	2.531	GOBP_PROTEIN_CONTAINING_COMPLEX_LOCALIZATION	2.065	13.697	GOBP_G_PROTEIN_COUPLED_RECEPTOR_SIGNALING_PATHWAY	5.586	0	GOBP_REGULATION_OF_PROTEIN_CONTAINING_COMPLEX_DISASSEMBLY	3.401	1.377	GOBP_SIGNAL_TRANSDUCTION_IN_RESPONSE_TO_DNA_DAMAGE	1.562	2.877	GOBP_POSITIVE_REGULATION_OF_DEVELOPMENTAL_GROWTH	3.781	0
GOBP_SULFUR_COMPOUND_METABOLIC_PROCESS	3.342	2.157	GOBP_UMP_CATABOLIC_PROCESS	1.309	0	GOBP_HEPARAN_SULFATE_PROTEOGLYCAN_BIOSYNTHETIC_PROCESS_ENZYMATIC_MODIFICATION	2.105	0	GOBP_PROTEIN_SULFATION	1.777	0	GOBP_POSITIVE_REGULATION_OF_INTRACELLULAR_TRANSPORT	3.473	3.195	GOBP_REGULATION_OF_PROTEIN_LOCALIZATION_TO_MEMBRANE	2.05	1.672	GOBP_REGULATION_OF_CELLULAR_RESPONSE_TO_TRANSFORMING_GROWTH_FACTOR_BETA_STIMULUS	5.532	0	GOBP_ACTIN_MEDIATED_CELL_CONTRACTION	3.401	0	GOBP_NEGATIVE_REGULATION_OF_DNA_BINDING_TRANSCRIPTION_FACTOR_ACTIVITY	1.539	0	GOBP_REGULATION_OF_EPITHELIAL_CELL_DIFFERENTIATION	3.405	0
GOBP_REGULATION_OF_STEROID_METABOLIC_PROCESS	3.328	0	GOBP_NUCLEOSIDE_CATABOLIC_PROCESS	1.304	0	GOBP_POSITIVE_REGULATION_OF_LIPID_BIOSYNTHETIC_PROCESS	2.089	0	GOBP_REGULATION_OF_PEPTIDYL_THREONINE_PHOSPHORYLATION	1.652	0	GOBP_L_AMINO_ACID_TRANSPORT	3.373	0	GOBP_NEGATIVE_REGULATION_OF_CELLULAR_PROTEIN_LOCALIZATION	2.011	0	GOBP_REGULATION_OF_CELLULAR_RESPONSE_TO_STRESS	5.525	15.998	GOBP_REGULATION_OF_CELL_JUNCTION_ASSEMBLY	3.378	0	GOBP_CHROMATIN_REMODELING	1.517	3.355	GOBP_NEGATIVE_REGULATION_OF_EPITHELIAL_TO_MESENCHYMAL_TRANSITION	3.227	0
GOBP_HEPARAN_SULFATE_PROTEOGLYCAN_METABOLIC_PROCESS	3.277	0	GOBP_NUCLEOSIDE_MONOPHOSPHATE_CATABOLIC_PROCESS	1.303	0	GOBP_PHOSPHATIDYLCHOLINE_BIOSYNTHETIC_PROCESS	2.069	0	GOBP_N_GLYCAN_PROCESSING	1.514	0	GOBP_NEGATIVE_REGULATION_OF_TRANSPORT	3.332	0	GOBP_REGULATION_OF_EXOCYTOSIS	1.987	0	GOBP_REGULATION_OF_CELLULAR_RESPONSE_TO_GROWTH_FACTOR_STIMULUS	5.466	0	GOBP_MICROTUBULE_CYTOSKELETON_ORGANIZATION	3.377	13.074	GOBP_DEOXYRIBONUCLEOTIDE_METABOLIC_PROCESS	1.516	0	GOBP_POSITIVE_REGULATION_OF_EPITHELIAL_TO_MESENCHYMAL_TRANSITION	3.096	0
GOBP_NEUTRAL_LIPID_METABOLIC_PROCESS	3.257	0	GOBP_PURINE_DEOXYRIBONUCLEOSIDE_TRIPHOSPHATE_CATABOLIC_PROCESS	1.31	50.48	GOBP_COLLAGEN_BIOSYNTHETIC_PROCESS	2.003	0	GOBP_NEGATIVE_REGULATION_OF_PEPTIDYL_THREONINE_PHOSPHORYLATION	1.385	0	GOBP_SODIUM_ION_TRANSMEMBRANE_TRANSPORT	3.331	0	GOBP_REGULATION_OF_PROTEIN_LOCALIZATION_TO_PLASMA_MEMBRANE	1.981	0	GOBP_NON_CANONICAL_WNT_SIGNALING_PATHWAY	5.459	0	GOBP_NEGATIVE_REGULATION_OF_CELL_ADHESION	3.269	0	GOBP_POSITIVE_REGULATION_OF_MRNA_CATABOLIC_PROCESS	1.514	0	GOBP_NEGATIVE_REGULATION_OF_CELL_CYCLE	2.653	19.032
GOBP_TERPENOID_METABOLIC_PROCESS	3.256	0				GOBP_REGULATION_OF_ALCOHOL_BIOSYNTHETIC_PROCESS	1.975	0	GOBP_PROTEIN_DEMETHYLATION	1.331	0	GOBP_ACIDIC_AMINO_ACID_TRANSPORT	3.322	0	GOBP_CALCIUM_ION_REGULATED_EXOCYTOSIS	1.976	0	GOBP_POSITIVE_REGULATION_OF_PROTEIN_KINASE_ACTIVITY	5.441	0	GOBP_ACTIN_FILAMENT_BASED_MOVEMENT	3.2	0	GOBP_NEGATIVE_REGULATION_OF_DNA_BINDING	1.514	2.629	GOBP_REGULATION_OF_CELL_SIZE	2.527	0
GOBP_POLYSACCHARIDE_METABOLIC_PROCESS	3.225	0	Polyubiquitination			GOBP_TRIGLYCERIDE_BIOSYNTHETIC_PROCESS	1.914	0	GOBP_PEPTIDYL_LYSINE_TRIMETHYLATION	1.329	0	GOBP_FATTY_ACID_TRANSMEMBRANE_TRANSPORT	3.162	0	GOBP_AMINOPHOSPHOLIPID_TRANSLOCATION	1.923	0	GOBP_INTRACELLULAR_RECEPTOR_SIGNALING_PATHWAY	5.356	1.898	GOBP_REGULATION_OF_CELL_SUBSTRATE_ADHESION	3.115	0	GOBP_RNA_PHOSPHODIESTER_BOND_HYDROLYSIS_ENDONUCLEOLYTIC	1.504	0	GOBP_CELLULAR_MONOVALENT_INORGANIC_CATION_HOMEOSTASIS	2.298	0
GOBP_INOSITOL_METABOLIC_PROCESS	3.219	0				GOBP_POLYSACCHARIDE_BIOSYNTHETIC_PROCESS	1.877	0	GOBP_REGULATION_OF_SERINE_C_PALMITOYLTRANSFERASE_ACTIVITY	1.309	0	GOBP_REGULATION_OF_LIPID_TRANSPORT	2.999	0	GOBP_VESICLE_DOCKING_INVOLVED_IN_EXOCYTOSIS	1.821	0	GOBP_CELLULAR_RESPONSE_TO_INSULIN_STIMULUS	5.304	0	GOBP_MICROTUBULE_BASED_MOVEMENT	2.921	5.814	GOBP_HISTONE_H3_K4_METHYLATION	1.477	0	GOBP_ESTABLISHMENT_OR_MAINTENANCE_OF_CELL_POLARITY	1.981	1.739
GOBP_NUCLEOBASE_CONTAINING_SMALL_MOLECULE_METABOLIC_PROCESS	3.199	11.716	GOBP_PROTEIN_POLYUBIQUITINATION	6.636	7.679	GOBP_PHOSPHATIDYLETHANOLAMINE_BIOSYNTHETIC_PROCESS	1.808	0	GOBP_ACTIVATION_OF_TRANSMEMBRANE_RECEPTOR_PROTEIN_TYROSINE_KINASE_ACTIVITY	1.303	0	GOBP_AROMATIC_AMINO_ACID_TRANSPORT	2.867	0	GOBP_REGULATION_OF_ENDOCYTOSIS	1.818	0	GOBP_RESPONSE_TO_LIPID	5.28	4.242	GOBP_REGULATION_OF_ORGANELLE_ASSEMBLY	2.886	1.775	GOBP_POSITIVE_REGULATION_OF_POSTTRANSCRIPTIONAL_GENE_SILENCING	1.463	0	GOBP_CARBOHYDRATE_HOMEOSTASIS	1.924	0
GOBP_POSITIVE_REGULATION_OF_SMALL_MOLECULE_METABOLIC_PROCESS	3.115	0	GOBP_PROTEIN_K48_LINKED_DEUBIQUITINATION	2.293	1.432	GOBP_GANGLIOSIDE_BIOSYNTHETIC_PROCESS	1.808	0				GOBP_REGULATION_OF_SODIUM_ION_TRANSPORT	2.867	0	GOBP_REGULATION_OF_PROTEIN_TARGETING	1.782	0	GOBP_SMAD_PROTEIN_SIGNAL_TRANSDUCTION	5.237	0	GOBP_APICAL_JUNCTION_ASSEMBLY	2.867	0	GOBP_REGULATION_OF_HISTONE_H3_K9_METHYLATION	1.447	0	GOBP_CELLULAR_ANION_HOMEOSTASIS	1.9	0
GOBP_REGULATION_OF_CHOLESTEROL_METABOLIC_PROCESS	3.087	0	GOBP_ERAD_PATHWAY	2.773	1.7	GOBP_AMIDE_BIOSYNTHETIC_PROCESS	1.667	5.386				GOBP_LYSOSOMAL_TRANSPORT	2.847	1.927	GOBP_REGULATION_OF_EXOSOMAL_SECRETION	1.726	0	GOBP_NEGATIVE_REGULATION_OF_INTRACELLULAR_SIGNAL_TRANSDUCTION	5.204	2.266	GOBP_REGULATION_OF_MITOCHONDRION_ORGANIZATION	2.767	3.365	GOBP_DNA_REPLICATION_INDEPENDENT_NUCLEOSOME_ORGANIZATION	1.446	0	GOBP_SODIUM_ION_HOMEOSTASIS	1.876	0
GOBP_NUCLEOSIDE_DIPHOSPHATE_METABOLIC_PROCESS	2.999	6.165	GOBP_UBIQUITIN_DEPENDENT_ERAD_PATHWAY	2.262	1.733	GOBP_NEUTRAL_LIPID_BIOSYNTHETIC_PROCESS	1.582	2.072				GOBP_POSITIVE_REGULATION_OF_POTASSIUM_ION_TRANSPORT	2.811	0	GOBP_LONG_CHAIN_FATTY_ACID_IMPORT_INTO_CELL	1.652	0	GOBP_HORMONE_MEDIATED_SIGNALING_PATHWAY	5.196	0	GOBP_MEMBRANE_DOCKING	2.671	2.653	GOBP_RNA_PHOSPHODIESTER_BOND_HYDROLYSIS	1.386	0	GOBP_PHOSPHOLIPID_HOMEOSTASIS	1.808	0
GOBP_CELLULAR_AMIDE_METABOLIC_PROCESS	2.986	15.976	GOBP_POSITIVE_REGULATION_OF_UBIQUITIN_DEPENDENT_PROTEIN_CATABOLIC_PROCESS	1.535	0	GOBP_GLYCOSPHINGOLIPID_BIOSYNTHETIC_PROCESS	1.562	0				GOBP_CALCIUM_ION_TRANSPORT	2.773	0	GOBP_NUCLEAR_EXPORT	1.65	1.96	GOBP_CELLULAR_RESPONSE_TO_ORGANIC_CYCLIC_COMPOUND	5.095	2.462	GOBP_NEGATIVE_REGULATION_OF_CYTOSKELETON_ORGANIZATION	2.566	0	GOBP_POSITIVE_REGULATION_OF_DNA_BINDING_TRANSCRIPTION_FACTOR_ACTIVITY	1.385	0	GOBP_POTASSIUM_ION_HOMEOSTASIS	1.514	0
GOBP_PURINE_CONTAINING_COMPOUND_METABOLIC_PROCESS	2.965	8.031	GOBP_PROTEIN_K63_LINKED_UBIQUITINATION	1.349	0	GOBP_ISOPRENOID_BIOSYNTHETIC_PROCESS	1.562	0				GOBP_CALCIUM_ION_TRANSMEMBRANE_TRANSPORT	2.768	0	GOBP_LOCALIZATION_WITHIN_MEMBRANE	1.583	2.798	GOBP_CELLULAR_RESPONSE_TO_PEPTIDE	5.022	0	GOBP_AUTOPHAGOSOME_MATURATION	2.521	0	GOBP_REGULATION_OF_ALTERNATIVE_MRNA_SPLICING_VIA_SPLICEOSOME	1.349	2.421	GOBP_POSITIVE_REGULATION_OF_CELL_MORPHOGENESIS_INVOLVED_IN_DIFFERENTIATION	1.504	0
GOBP_REGULATION_OF_CELLULAR_KETONE_METABOLIC_PROCESS	2.914	1.791	GOBP_PROTEIN_K29_LINKED_DEUBIQUITINATION	1.309	0	GOBP_REGULATION_OF_PHOSPHATASE_ACTIVITY	1.554	1.932				GOBP_POSITIVE_REGULATION_OF_INTRACELLULAR_PROTEIN_TRANSPORT	2.749	4.198	GOBP_LONG_CHAIN_FATTY_ACID_IMPORT_ACROSS_PLASMA_MEMBRANE	1.546	0	GOBP_RESPONSE_TO_ORGANOPHOSPHORUS	4.989	1.578	GOBP_REGULATION_OF_ACTIN_FILAMENT_ORGANIZATION	2.511	1.351	GOBP_POSITIVE_REGULATION_OF_TRANSCRIPTION_FROM_RNA_POLYMERASE_II_PROMOTER_INVOLVED_IN_CELLULAR_RESPONSE_TO_CHEMICAL_STIMULUS	1.331	0	GOBP_NUCLEOTIDE_BINDING_DOMAIN_LEUCINE_RICH_REPEAT_CONTAINING_RECEPTOR_SIGNALING_PATHWAY	1.477	0
GOBP_ALPHA_LINOLENIC_ACID_METABOLIC_PROCESS	2.867	0	GOBP_UBIQUITIN_DEPENDENT_GLYCOPROTEIN_ERAD_PATHWAY	1.309	0	GOBP_UNSATURATED_FATTY_ACID_BIOSYNTHETIC_PROCESS	1.546	0				GOBP_CARBOHYDRATE_TRANSMEMBRANE_TRANSPORT	2.673	0	GOBP_REGULATION_OF_PROTEIN_LOCALIZATION_TO_CELL_SURFACE	1.516	1.831	GOBP_CELLULAR_RESPONSE_TO_PEPTIDE_HORMONE_STIMULUS	4.981	0	GOBP_PROTEIN_LOCALIZATION_TO_CELL_JUNCTION	2.491	0	GOBP_DNA_METABOLIC_PROCESS	1.309	3.468	GOBP_NEGATIVE_REGULATION_OF_CELL_GROWTH	1.4	0
GOBP_MUCOPOLYSACCHARIDE_METABOLIC_PROCESS	2.708	0				GOBP_REGULATION_OF_PROTEIN_TYROSINE_KINASE_ACTIVITY	1.442	0				GOBP_ORGANELLE_TRANSPORT_ALONG_MICROTUBULE	2.645	0	GOBP_PROTEIN_IMPORT	1.514	1.442	GOBP_REGULATION_OF_G_PROTEIN_COUPLED_RECEPTOR_SIGNALING_PATHWAY	4.887	0	GOBP_VESICLE_BUDDING_FROM_MEMBRANE	2.491	3.551	GOBP_PURINE_DEOXYRIBONUCLEOSIDE_TRIPHOSPHATE_CATABOLIC_PROCESS	1.309	50.482	GOBP_CELLULAR_POTASSIUM_ION_HOMEOSTASIS	1.303	0
GOBP_ARACHIDONIC_ACID_METABOLIC_PROCESS	2.645	0				GOBP_REGULATION_OF_TRIGLYCERIDE_BIOSYNTHETIC_PROCESS	1.385	0				GOBP_POST_GOLGI_VESICLE_MEDIATED_TRANSPORT	2.63	1.629	GOBP_REGULATION_OF_PROTEIN_LOCALIZATION_TO_CELL_PERIPHERY	1.472	1.792	GOBP_POSITIVE_REGULATION_OF_MAPK_CASCADE	4.886	0	GOBP_FOCAL_ADHESION_ASSEMBLY	2.484	0	GOBP_REGULATION_OF_CHROMOSOME_ORGANIZATION	1.309	0
GOBP_VITAMIN_METABOLIC_PROCESS	2.626	0				GOBP_REGULATION_OF_REACTIVE_OXYGEN_SPECIES_BIOSYNTHETIC_PROCESS	1.328	0				GOBP_AMINOPHOSPHOLIPID_TRANSPORT	2.563	0	GOBP_RECEPTOR_MEDIATED_ENDOCYTOSIS	1.447	0	GOBP_REGULATION_OF_CELL_CYCLE	4.879	40.084	GOBP_VESICLE_TARGETING_TO_FROM_OR_WITHIN_GOLGI	2.459	3.673	GOBP_HISTONE_H3_K23_ACETYLATION	1.309	0	Cell cycle
GOBP_CELLULAR_KETONE_METABOLIC_PROCESS	2.598	1.833				GOBP_NEGATIVE_REGULATION_OF_RIBOSOME_BIOGENESIS	1.309	0				GOBP_INORGANIC_ANION_TRANSMEMBRANE_TRANSPORT	2.542	0	GOBP_LIPID_EXPORT_FROM_CELL	1.42	0	GOBP_RESPONSE_TO_STEROID_HORMONE	4.837	3.546	GOBP_COLLAGEN_FIBRIL_ORGANIZATION	2.36	0	GOBP_HISTONE_H3_K27_DEMETHYLATION	1.309	0	GOBP_REGULATION_OF_CELL_CYCLE_PROCESS	2.475	33.356
GOBP_PHENOL_CONTAINING_COMPOUND_METABOLIC_PROCESS	2.592	0				GOBP_POSITIVE_REGULATION_OF_ALKALINE_PHOSPHATASE_ACTIVITY	1.309	0				GOBP_NEGATIVE_REGULATION_OF_ION_TRANSPORT	2.487	0	GOBP_LEUCINE_IMPORT_ACROSS_PLASMA_MEMBRANE	1.309	0	GOBP_REGULATION_OF_GTPASE_ACTIVITY	4.791	0	GOBP_PROTEIN_CONTAINING_COMPLEX_DISASSEMBLY	2.331	7.413	GOBP_POSITIVE_REGULATION_OF_TRANSCRIPTION_FROM_RNA_POLYMERASE_II_PROMOTER_IN_RESPONSE_TO_OXIDATIVE_STRESS	1.309	0	GOBP_EXTRINSIC_APOPTOTIC_SIGNALING_PATHWAY	2.472	0
GOBP_ICOSANOID_METABOLIC_PROCESS	2.445	0	Autophagy			GOBP_NEGATIVE_REGULATION_OF_TRANSLATIONAL_ELONGATION	1.309	0				GOBP_C4_DICARBOXYLATE_TRANSPORT	2.445	0	GOBP_INTERMEMBRANE_LIPID_TRANSFER	1.308	4.58	GOBP_REGULATION_OF_PROTEIN_SERINE_THREONINE_KINASE_ACTIVITY	4.636	1.807	GOBP_ENDOSOME_ORGANIZATION	2.225	0	GOBP_HISTONE_H3_K4_DEMETHYLATION_TRIMETHYL_H3_K4_SPECIFIC	1.309	0	GOBP_POSITIVE_REGULATION_OF_CELL_DIVISION	2.445	0
GOBP_REGULATION_OF_CARBOHYDRATE_METABOLIC_PROCESS	2.397	2.584				GOBP_CDP_DIACYLGLYCEROL_BIOSYNTHETIC_PROCESS	1.303	0				GOBP_ORGANIC_CATION_TRANSPORT	2.425	0				GOBP_POSITIVE_REGULATION_OF_GTPASE_ACTIVITY	4.573	0	GOBP_CELL_MATRIX_ADHESION	2.2	0	GOBP_PURINE_DEOXYRIBONUCLEOSIDE_MONOPHOSPHATE_METABOLIC_PROCESS	1.309	0	GOBP_REGULATION_OF_APOPTOTIC_SIGNALING_PATHWAY	2.256	6.348
GOBP_AMMONIUM_ION_METABOLIC_PROCESS	2.36	0	GOBP_MACROAUTOPHAGY	10.661	1.753	GOBP_FAT_SOLUBLE_VITAMIN_BIOSYNTHETIC_PROCESS	1.303	0				GOBP_ENDOSOME_TO_LYSOSOME_TRANSPORT	2.413	0				GOBP_RESPONSE_TO_OXYGEN_LEVELS	4.498	4.607	GOBP_NEGATIVE_REGULATION_OF_CELL_CELL_ADHESION	2.147	0				GOBP_CELL_CYCLE_ARREST	2.105	3.276
GOBP_GANGLIOSIDE_METABOLIC_PROCESS	2.36	0	GOBP_PROTEOLYSIS	10.314	18.869							GOBP_REGULATION_OF_SODIUM_ION_TRANSMEMBRANE_TRANSPORT	2.404	0				GOBP_REGULATION_OF_SIGNALING_RECEPTOR_ACTIVITY	4.462	0	GOBP_CELL_CELL_JUNCTION_ASSEMBLY	2.147	0				GOBP_NEGATIVE_REGULATION_OF_EPITHELIAL_CELL_APOPTOTIC_PROCESS	2.048	0
GOBP_NEGATIVE_REGULATION_OF_SMALL_MOLECULE_METABOLIC_PROCESS	2.34	0	GOBP_REGULATION_OF_AUTOPHAGY	6.514	1.853							GOBP_DRUG_TRANSMEMBRANE_TRANSPORT	2.389	0				GOBP_RESPONSE_TO_TOXIC_SUBSTANCE	4.427	2.4	GOBP_NEGATIVE_REGULATION_OF_AUTOPHAGOSOME_MATURATION	2.105	0				GOBP_REGULATION_OF_CELL_DIVISION	1.924	3.861
GOBP_DRUG_METABOLIC_PROCESS	2.288	0	GOBP_CELLULAR_COMPONENT_DISASSEMBLY	5.05	8.052							GOBP_PROLINE_TRANSMEMBRANE_TRANSPORT	2.389	0				GOBP_RESPONSE_TO_OXIDATIVE_STRESS	4.423	5.139	GOBP_REGULATION_OF_AUTOPHAGOSOME_ASSEMBLY	2.069	0				GOBP_NEGATIVE_REGULATION_OF_EXTRINSIC_APOPTOTIC_SIGNALING_PATHWAY	1.898	0
GOBP_OLIGOSACCHARIDE_METABOLIC_PROCESS	2.269	0	GOBP_REGULATION_OF_MACROAUTOPHAGY	4.636	0							GOBP_REGULATION_OF_POTASSIUM_ION_TRANSPORT	2.372	0				GOBP_CELLULAR_RESPONSE_TO_STEROL_DEPLETION	4.368	0	GOBP_NEGATIVE_REGULATION_OF_CELL_PROJECTION_ORGANIZATION	2.065	0				GOBP_NEGATIVE_REGULATION_OF_APOPTOTIC_SIGNALING_PATHWAY	1.773	0
GOBP_INOSITOL_PHOSPHATE_METABOLIC_PROCESS	2.117	0	GOBP_AUTOPHAGY_OF_MITOCHONDRION	4.028	0							GOBP_MAGNESIUM_ION_TRANSPORT	2.36	0				GOBP_POSITIVE_REGULATION_OF_CYTOKINE_PRODUCTION	4.254	0	GOBP_PROTEIN_LOCALIZATION_TO_CELL_CELL_JUNCTION	2.004	0				GOBP_POSITIVE_REGULATION_OF_CELL_CYCLE	1.631	0
GOBP_CYSTEINE_METABOLIC_PROCESS	2.117	0	GOBP_SELECTIVE_AUTOPHAGY	2.5	1.683							GOBP_NUCLEAR_TRANSPORT	2.335	15.895				GOBP_CELLULAR_RESPONSE_TO_EXTERNAL_STIMULUS	4.126	2.17	GOBP_NEGATIVE_REGULATION_OF_ACTIN_FILAMENT_POLYMERIZATION	1.937	0				GOBP_CELL_DEATH_IN_RESPONSE_TO_OXIDATIVE_STRESS	1.562	0
GOBP_REGULATION_OF_SULFUR_METABOLIC_PROCESS	2.004	0										GOBP_TRYPTOPHAN_TRANSPORT	2.332	0				GOBP_CELLULAR_RESPONSE_TO_INORGANIC_SUBSTANCE	3.962	0	GOBP_POSITIVE_REGULATION_OF_CYTOSKELETON_ORGANIZATION	1.836	1.357				GOBP_CELL_CYCLE_PHASE_TRANSITION	1.42	1.453
GOBP_POSITIVE_REGULATION_OF_ATP_METABOLIC_PROCESS	1.958	0										GOBP_POSITIVE_REGULATION_OF_CATION_TRANSMEMBRANE_TRANSPORT	2.303	0				GOBP_REGULATION_OF_NOTCH_SIGNALING_PATHWAY	3.937	0	GOBP_NEGATIVE_REGULATION_OF_SUPRAMOLECULAR_FIBER_ORGANIZATION	1.834	0				GOBP_CELL_CYCLE_G1_S_PHASE_TRANSITION	1.395	0
GOBP_PHOSPHATIDYLCHOLINE_METABOLIC_PROCESS	1.898	0										GOBP_RETROGRADE_TRANSPORT_ENDOSOME_TO_GOLGI	2.264	0				GOBP_RESPONSE_TO_CYTOKINE	3.894	5.313	GOBP_CELL_SUBSTRATE_JUNCTION_ORGANIZATION	1.816	0				GOBP_POSITIVE_REGULATION_OF_APOPTOTIC_SIGNALING_PATHWAY	1.369	1.876
GOBP_CELLULAR_BIOGENIC_AMINE_METABOLIC_PROCESS	1.898	0										GOBP_INTRACELLULAR_LIPID_TRANSPORT	2.185	0				GOBP_NEGATIVE_REGULATION_OF_RESPONSE_TO_EXTERNAL_STIMULUS	3.611	0	GOBP_POSITIVE_REGULATION_OF_CELL_JUNCTION_ASSEMBLY	1.729	0				GOBP_MITOTIC_CELL_CYCLE	1.36	0
GOBP_HORMONE_METABOLIC_PROCESS	1.874	0										GOBP_ENDOPLASMIC_RETICULUM_TO_CYTOSOL_TRANSPORT	2.136	0				GOBP_LIPID_PHOSPHORYLATION	3.608	0	GOBP_PROTEIN_TETRAMERIZATION	1.726	0				GOBP_EXTRINSIC_APOPTOTIC_SIGNALING_PATHWAY_VIA_DEATH_DOMAIN_RECEPTORS	1.346	0
GOBP_NEGATIVE_REGULATION_OF_NUCLEOTIDE_METABOLIC_PROCESS	1.857	0										GOBP_REGULATION_OF_FATTY_ACID_TRANSPORT	2.135	0				GOBP_POSITIVE_REGULATION_OF_PROTEIN_SERINE_THREONINE_KINASE_ACTIVITY	3.545	0	GOBP_PEROXISOME_ORGANIZATION	1.694	0				GOBP_POSITIVE_REGULATION_OF_CYCLIN_DEPENDENT_PROTEIN_KINASE_ACTIVITY	1.304	0
GOBP_GLYCOSPHINGOLIPID_METABOLIC_PROCESS	1.832	0										GOBP_POLYOL_TRANSPORT	2.117	0				GOBP_RESPONSE_TO_NUTRIENT	3.525	0	GOBP_REGULATION_OF_GOLGI_ORGANIZATION	1.652	0
GOBP_REGULATION_OF_REACTIVE_OXYGEN_SPECIES_METABOLIC_PROCESS	1.801	0										GOBP_NUCLEOTIDE_SUGAR_TRANSMEMBRANE_TRANSPORT	2.117	0				GOBP_REGULATION_OF_DEFENSE_RESPONSE	3.494	2.715	GOBP_PROTEIN_TRIMERIZATION	1.652	0
GOBP_POSITIVE_REGULATION_OF_LIPID_METABOLIC_PROCESS	1.784	0										GOBP_DRUG_TRANSPORT	2.117	0				GOBP_CELLULAR_RESPONSE_TO_CHEMICAL_STRESS	3.377	4.939	GOBP_ACTIN_FILAMENT_BUNDLE_ORGANIZATION	1.631	0
GOBP_VITAMIN_K_METABOLIC_PROCESS	1.777	0										GOBP_ACETATE_ESTER_TRANSPORT	2.105	0				GOBP_WNT_SIGNALING_PATHWAY_CALCIUM_MODULATING_PATHWAY	3.377	0	GOBP_MICROTUBULE_POLYMERIZATION_OR_DEPOLYMERIZATION	1.628	7.65				Energy
GOBP_VITAMIN_A_METABOLIC_PROCESS	1.777	0										GOBP_STEROL_TRANSPORT	2.103	0				GOBP_INOSITOL_LIPID_MEDIATED_SIGNALING	3.354	0	GOBP_POSITIVE_REGULATION_OF_ACTIN_FILAMENT_BUNDLE_ASSEMBLY	1.591	0				GOBP_REGULATION_OF_AUTOPHAGY_OF_MITOCHONDRION	4.922	1.554
GOBP_FUCOSE_METABOLIC_PROCESS	1.726	0										GOBP_CHLORIDE_TRANSPORT	2.1	0				GOBP_SECOND_MESSENGER_MEDIATED_SIGNALING	3.336	0	GOBP_CELL_CELL_ADHESION_MEDIATED_BY_CADHERIN	1.562	0				GOBP_NEGATIVE_REGULATION_OF_GLYCOLYTIC_PROCESS	2.727	0
GOBP_PHOSPHATIDYLGLYCEROL_METABOLIC_PROCESS	1.65	0										GOBP_REGULATION_OF_ORGANIC_ACID_TRANSPORT	2.1	0				GOBP_NEGATIVE_REGULATION_OF_WNT_SIGNALING_PATHWAY	3.278	2.476	GOBP_POSITIVE_REGULATION_OF_PROTEIN_CONTAINING_COMPLEX_ASSEMBLY	1.551	0				GOBP_MITOCHONDRIAL_RESPIRASOME_ASSEMBLY	2.389	0
GOBP_REGULATION_OF_CELLULAR_CARBOHYDRATE_METABOLIC_PROCESS	1.595	0										GOBP_POSITIVE_REGULATION_OF_TRANSMEMBRANE_TRANSPORT	2.082	0				GOBP_RESPONSE_TO_ESTRADIOL	3.219	1.664	GOBP_ACTIN_FILAMENT_REORGANIZATION	1.546	0				GOBP_MITOCHONDRION_ORGANIZATION	2.161	17.41
GOBP_POSITIVE_REGULATION_OF_CHOLESTEROL_METABOLIC_PROCESS	1.546	0										GOBP_NUCLEOBASE_CONTAINING_COMPOUND_TRANSPORT	2.073	10.843				GOBP_ADENYLATE_CYCLASE_MODULATING_G_PROTEIN_COUPLED_RECEPTOR_SIGNALING_PATHWAY	3.156	0	GOBP_PEROXISOME_FISSION	1.546	0				GOBP_PYRUVATE_METABOLIC_PROCESS	2.083	3.939
GOBP_THIOESTER_METABOLIC_PROCESS	1.514	0										GOBP_POSITIVE_REGULATION_OF_POTASSIUM_ION_TRANSMEMBRANE_TRANSPORT	2.069	0				GOBP_SIGNAL_TRANSDUCTION_BY_P53_CLASS_MEDIATOR	3.025	12.482	GOBP_STRESS_FIBER_ASSEMBLY	1.535	0				GOBP_RESPONSE_TO_ATP	1.95	0
GOBP_NEGATIVE_REGULATION_OF_STEROID_METABOLIC_PROCESS	1.514	7.861										GOBP_REGULATION_OF_RETROGRADE_PROTEIN_TRANSPORT_ER_TO_CYTOSOL	2.004	0				GOBP_REGULATION_OF_MAP_KINASE_ACTIVITY	2.999	0	GOBP_POSITIVE_REGULATION_OF_STRESS_FIBER_ASSEMBLY	1.514	0				GOBP_POSITIVE_REGULATION_OF_PROTEIN_TARGETING_TO_MITOCHONDRION	1.896	0
GOBP_NEGATIVE_REGULATION_OF_ATP_METABOLIC_PROCESS	1.514	0										GOBP_POSITIVE_REGULATION_OF_SODIUM_ION_TRANSMEMBRANE_TRANSPORT	2.004	0				GOBP_REGULATION_OF_SREBP_SIGNALING_PATHWAY	2.994	0	GOBP_NEGATIVE_REGULATION_OF_ORGANELLE_ASSEMBLY	1.477	0				GOBP_REGULATION_OF_PROTEIN_TARGETING_TO_MITOCHONDRION	1.821	0
GOBP_POSITIVE_REGULATION_OF_CARBOHYDRATE_METABOLIC_PROCESS	1.504	2.281										GOBP_RETROGRADE_TRANSPORT_ENDOSOME_TO_PLASMA_MEMBRANE	1.95	0				GOBP_REGULATION_OF_CYTOSOLIC_CALCIUM_ION_CONCENTRATION	2.854	0	GOBP_POSITIVE_REGULATION_OF_CELL_SUBSTRATE_ADHESION	1.472	0				GOBP_GLUCOSE_METABOLIC_PROCESS	1.75	1.524
GOBP_CELLULAR_MODIFIED_AMINO_ACID_METABOLIC_PROCESS	1.447	0										GOBP_REGULATION_OF_AMINO_ACID_TRANSPORT	1.95	0				GOBP_REGULATION_OF_RAS_PROTEIN_SIGNAL_TRANSDUCTION	2.786	0	GOBP_REGULATION_OF_MICROTUBULE_CYTOSKELETON_ORGANIZATION	1.447	1.615				GOBP_GLUCOSE_IMPORT	1.616	0
GOBP_COLLAGEN_METABOLIC_PROCESS	1.42	0										GOBP_TRANSPORT_ALONG_MICROTUBULE	1.939	3.753				GOBP_REGULATION_OF_cAMP_MEDIATED_SIGNALING	2.785	0	GOBP_CYTOPLASM_ORGANIZATION	1.447	0				GOBP_RESPONSE_TO_MONOSACCHARIDE	1.477	0
GOBP_FATTY_ACID_DERIVATIVE_METABOLIC_PROCESS	1.391	0										GOBP_NEGATIVE_REGULATION_OF_ANION_TRANSPORT	1.892	0				GOBP_RESPONSE_TO_TOPOLOGICALLY_INCORRECT_PROTEIN	2.752	2.208	GOBP_POSITIVE_REGULATION_OF_CELL_CELL_ADHESION_MEDIATED_BY_CADHERIN	1.447	0				GOBP_RESPONSE_TO_CARBOHYDRATE	1.338	0
GOBP_LINOLEIC_ACID_METABOLIC_PROCESS	1.385	0										GOBP_CYTOSOLIC_CALCIUM_ION_TRANSPORT	1.886	0				GOBP_STRESS_ACTIVATED_PROTEIN_KINASE_SIGNALING_CASCADE	2.745	1.586	GOBP_NEGATIVE_REGULATION_OF_PROTEIN_CONTAINING_COMPLEX_ASSEMBLY	1.425	0				GOBP_CELLULAR_GLUCOSE_HOMEOSTASIS	1.309	3.869
GOBP_GPI_ANCHOR_METABOLIC_PROCESS	1.331	0										GOBP_MICROTUBULE_BASED_TRANSPORT	1.877	3.412				GOBP_POSITIVE_REGULATION_OF_PATHWAY_RESTRICTED_SMAD_PROTEIN_PHOSPHORYLATION	2.691	0	GOBP_REGULATION_OF_CELL_MATRIX_ADHESION	1.386	9.056				GOBP_FRUCTOSE_2_6_BISPHOSPHATE_METABOLIC_PROCESS	1.309	0
GOBP_KERATAN_SULFATE_METABOLIC_PROCESS	1.331	0										GOBP_REGULATION_OF_SODIUM_ION_TRANSMEMBRANE_TRANSPORTER_ACTIVITY	1.876	0				GOBP_RESPONSE_TO_cAMP	2.63	0	GOBP_REGULATION_OF_ACTIN_FILAMENT_LENGTH	1.385	0				GOBP_GLUCOSE_IMPORT_IN_RESPONSE_TO_INSULIN_STIMULUS	1.309	0
GOBP_VITAMIN_D_METABOLIC_PROCESS	1.331	0										GOBP_POSITIVE_REGULATION_OF_AMINE_TRANSPORT	1.837	0				GOBP_APOPTOTIC_SIGNALING_PATHWAY	2.588	7.62	GOBP_REGULATION_OF_CELL_CELL_ADHESION_MEDIATED_BY_CADHERIN	1.385	0
GOBP_POSITIVE_REGULATION_OF_NUCLEOTIDE_METABOLIC_PROCESS	1.329	0										GOBP_NEUTRAL_AMINO_ACID_TRANSPORT	1.821	0				GOBP_POSITIVE_REGULATION_OF_TRANSMEMBRANE_RECEPTOR_PROTEIN_SERINE_THREONINE_KINASE_SIGNALING_PATHWAY	2.561	0	GOBP_PROTEIN_HOMOTETRAMERIZATION	1.377	0
GOBP_DOLICHOL_METABOLIC_PROCESS	1.309	0										GOBP_REGULATION_OF_ER_TO_GOLGI_VESICLE_MEDIATED_TRANSPORT	1.808	1.672				GOBP_SUBSTRATE_ADHESION_DEPENDENT_CELL_SPREADING	2.525	0	GOBP_ADHERENS_JUNCTION_ASSEMBLY	1.363	0
GOBP_REGULATION_OF_NADP_METABOLIC_PROCESS	1.309	0										GOBP_CYTOSKELETON_DEPENDENT_INTRACELLULAR_TRANSPORT	1.748	0				GOBP_PROTEIN_KINASE_B_SIGNALING	2.511	0	GOBP_AUTOPHAGOSOME_LYSOSOME_FUSION	1.309	2.098
GOBP_HOMOCYSTEINE_METABOLIC_PROCESS	1.303	0										GOBP_VESICLE_TRANSPORT_ALONG_MICROTUBULE	1.734	0				GOBP_CYTOKINE_MEDIATED_SIGNALING_PATHWAY	2.508	1.628	GOBP_PROTEIN_LOCALIZATION_TO_BICELLULAR_TIGHT_JUNCTION	1.309	0
												GOBP_POSITIVE_REGULATION_OF_POTASSIUM_ION_TRANSMEMBRANE_TRANSPORTER_ACTIVITY	1.729	0				GOBP_STEROID_HORMONE_MEDIATED_SIGNALING_PATHWAY	2.503	0
												GOBP_CALCIUM_ION_TRANSPORT_INTO_CYTOSOL	1.726	3.285				GOBP_ADENYLATE_CYCLASE_INHIBITING_G_PROTEIN_COUPLED_RECEPTOR_SIGNALING_PATHWAY	2.484	0
												GOBP_POSITIVE_REGULATION_OF_AMINO_ACID_TRANSPORT	1.726	0				GOBP_RAS_PROTEIN_SIGNAL_TRANSDUCTION	2.419	0
												GOBP_GOLGI_TO_PLASMA_MEMBRANE_TRANSPORT	1.687	0				GOBP_POSITIVE_REGULATION_OF_G_PROTEIN_COUPLED_RECEPTOR_SIGNALING_PATHWAY	2.36	0
												GOBP_LONG_CHAIN_FATTY_ACID_TRANSPORT	1.667	16.413				GOBP_REGULATION_OF_SMOOTHENED_SIGNALING_PATHWAY	2.337	1.351
												GOBP_POSITIVE_REGULATION_OF_TRANSPORTER_ACTIVITY	1.666	1.448				GOBP_REGULATION_OF_SMAD_PROTEIN_SIGNAL_TRANSDUCTION	2.283	0
												GOBP_REGULATION_OF_METAL_ION_TRANSPORT	1.652	0				GOBP_IRE1_MEDIATED_UNFOLDED_PROTEIN_RESPONSE	2.275	0
												GOBP_RETROGRADE_VESICLE_MEDIATED_TRANSPORT_GOLGI_TO_ENDOPLASMIC_RETICULUM	1.62	0				GOBP_REGULATION_OF_RAC_PROTEIN_SIGNAL_TRANSDUCTION	2.262	0
												GOBP_ZINC_ION_TRANSPORT	1.62	2.558				GOBP_POSITIVE_REGULATION_OF_TRANSCRIPTION_OF_NOTCH_RECEPTOR_TARGET	2.262	0
												GOBP_L_ALANINE_TRANSPORT	1.546	0				GOBP_RESPONSE_TO_CALCIUM_ION	2.226	1.37
												GOBP_PROLINE_TRANSPORT	1.546	0				GOBP_ERK1_AND_ERK2_CASCADE	2.225	0
												GOBP_PROTEIN_IMPORT	1.514	1.442				GOBP_RESPONSE_TO_ZINC_ION	2.225	0
												GOBP_NUCLEOTIDE_TRANSPORT	1.37	0				GOBP_CELLULAR_RESPONSE_TO_STEROID_HORMONE_STIMULUS	2.198	0
												GOBP_REGULATION_OF_STEROL_TRANSPORT	1.36	51.57				GOBP_ARF_PROTEIN_SIGNAL_TRANSDUCTION	2.166	0
												GOBP_INTERMEMBRANE_LIPID_TRANSFER	1.31	4.58				GOBP_RESPONSE_TO_OSMOTIC_STRESS	2.15	0
																		GOBP_POSITIVE_REGULATION_OF_CANONICAL_WNT_SIGNALING_PATHWAY	2.147	4.039
																		GOBP_G_PROTEIN_COUPLED_PURINERGIC_RECEPTOR_SIGNALING_PATHWAY	2.117	0
																		GOBP_REGULATION_OF_SIGNAL_TRANSDUCTION_BY_P53_CLASS_MEDIATOR	2.105	10.175
																		GOBP_EPOXYGENASE_P450_PATHWAY	2.086	0
																		GOBP_CYTOPLASMIC_PATTERN_RECOGNITION_RECEPTOR_SIGNALING_PATHWAY	2.086	3.085
																		GOBP_I_KAPPAB_KINASE_NF_KAPPAB_SIGNALING	2.081	5.029
																		GOBP_NEGATIVE_REGULATION_OF_NOTCH_SIGNALING_PATHWAY	2.069	0
																		GOBP_RAC_PROTEIN_SIGNAL_TRANSDUCTION	2.069	0
																		GOBP_NEGATIVE_REGULATION_OF_CANONICAL_WNT_SIGNALING_PATHWAY	2.065	2.695
																		GOBP_POSITIVE_REGULATION_OF_WNT_SIGNALING_PATHWAY	2.065	3.146
																		GOBP_NEGATIVE_REGULATION_OF_G_PROTEIN_COUPLED_RECEPTOR_SIGNALING_PATHWAY	2.048	0
																		GOBP_RESPONSE_TO_CORTICOSTEROID	2.033	2.841
																		GOBP_EPHRIN_RECEPTOR_SIGNALING_PATHWAY	2.02	0
																		GOBP_cAMP_MEDIATED_SIGNALING	2.014	0
																		GOBP_NEGATIVE_REGULATION_OF_HIPPO_SIGNALING	2.004	0
																		GOBP_POSITIVE_REGULATION_OF_EPIDERMAL_GROWTH_FACTOR_ACTIVATED_RECEPTOR_ACTIVITY	2.004	0
																		GOBP_PHOSPHATIDYLINOSITOL_3_KINASE_SIGNALING	1.986	0
																		GOBP_REGULATION_OF_PHOSPHATIDYLINOSITOL_3_KINASE_SIGNALING	1.968	0
																		GOBP_POSITIVE_REGULATION_OF_ERBB_SIGNALING_PATHWAY	1.958	0
																		GOBP_REGULATION_OF_STRESS_ACTIVATED_PROTEIN_KINASE_SIGNALING_CASCADE	1.952	0
																		GOBP_BETA_CATENIN_TCF_COMPLEX_ASSEMBLY	1.95	0
																		GOBP_POSITIVE_REGULATION_OF_MAP_KINASE_ACTIVITY	1.924	0
																		GOBP_REGULATION_OF_JNK_CASCADE	1.923	0
																		GOBP_RESPONSE_TO_CGMP	1.923	0
																		GOBP_PHOSPHOLIPASE_C_ACTIVATING_G_PROTEIN_COUPLED_RECEPTOR_SIGNALING_PATHWAY	1.898	0
																		GOBP_SMOOTHENED_SIGNALING_PATHWAY	1.875	2.396
																		GOBP_EPIDERMAL_GROWTH_FACTOR_RECEPTOR_SIGNALING_PATHWAY	1.734	0
																		GOBP_REGULATION_OF_NON_CANONICAL_WNT_SIGNALING_PATHWAY	1.729	0
																		GOBP_RIG_I_SIGNALING_PATHWAY	1.729	0
																		GOBP_POSITIVE_REGULATION_OF_JNK_CASCADE	1.694	2.106
																		GOBP_REGULATION_OF_TOR_SIGNALING	1.652	0
																		GOBP_NEGATIVE_REGULATION_OF_PROTEIN_KINASE_B_SIGNALING	1.591	2.231
																		GOBP_JNK_CASCADE	1.591	1.731
																		GOBP_CELLULAR_RESPONSE_TO_REACTIVE_OXYGEN_SPECIES	1.591	0
																		GOBP_TUMOR_NECROSIS_FACTOR_MEDIATED_SIGNALING_PATHWAY	1.59	0
																		GOBP_RESPONSE_TO_XENOBIOTIC_STIMULUS	1.562	12.391
																		GOBP_ACTIVATION_OF_MAPKK_ACTIVITY	1.546	0
																		GOBP_POSITIVE_REGULATION_OF_STRESS_ACTIVATED_PROTEIN_KINASE_SIGNALING_CASCADE	1.538	1.783
																		GOBP_POSITIVE_REGULATION_OF_ERK1_AND_ERK2_CASCADE	1.517	6.651
																		GOBP_REGULATION_OF_RIG_I_SIGNALING_PATHWAY	1.514	0
																		GOBP_REGULATION_OF_EPIDERMAL_GROWTH_FACTOR_ACTIVATED_RECEPTOR_ACTIVITY	1.463	0
																		GOBP_CALCIUM_MEDIATED_SIGNALING	1.447	0
																		GOBP_REGULATION_OF_HIPPO_SIGNALING	1.447	0
																		GOBP_REGULATION_OF_ERBB_SIGNALING_PATHWAY	1.389	0
																		GOBP_POSITIVE_REGULATION_OF_RESPONSE_TO_CYTOKINE_STIMULUS	1.377	3.127
																		GOBP_PURINERGIC_NUCLEOTIDE_RECEPTOR_SIGNALING_PATHWAY	1.37	0
																		GOBP_REGULATION_OF_RECEPTOR_CLUSTERING	1.363
																		GOBP_NEGATIVE_REGULATION_OF_PATHWAY_RESTRICTED_SMAD_PROTEIN_PHOSPHORYLATION	1.363	0
																		GOBP_POSITIVE_REGULATION_OF_NOTCH_SIGNALING_PATHWAY	1.349	2.421
																		GOBP_REGULATION_OF_RHO_PROTEIN_SIGNAL_TRANSDUCTION	1.346	0
																		GOBP_ADENYLATE_CYCLASE_ACTIVATING_G_PROTEIN_COUPLED_RECEPTOR_SIGNALING_PATHWAY	1.332	2.713
																		GOBP_POSITIVE_REGULATION_OF_CYTOSOLIC_CALCIUM_ION_CONCENTRATION_INVOLVED_IN_PHOSPHOLIPASE_C_	1.331	0
																		ACTIVATING_G_PROTEIN_COUPLED_SIGNALING_PATHWAY
																		GOBP_PHOSPHOLIPID_DEPHOSPHORYLATION	1.329	0
																		GOBP_ERBB_SIGNALING_PATHWAY	1.309	2.477
																		GOBP_COMMON_PARTNER_SMAD_PROTEIN_PHOSPHORYLATION	1.309	0
																		GOBP_ACTIVATION_OF_GTPASE_ACTIVITY	1.308	0
																		GOBP_HIPPO_SIGNALING	1.306	0
