# Supplementary material for: Transcriptome, proteome, and protein synthesis within the intracellular cytomatrix
Source: iScience. 2023 Jan 13;26(2):105965. doi: 10.1016/j.isci.2023.105965 (PMC9941065; doi:10.1016/j.isci.2023.105965)
Supplement: Table S16. GOBP up and down-regulated pathways of CMX and cytosol, related to Figure 5 [file mmc10.xlsx]

## Sheet: GOBP
Table S16. GOBP up and down-regulated pathways of CMX and cytosol, related to Figure 5. Color highlights show the same patwhays for cytosol and CMX of pp242 treated cells but different from untreated CMX of the HCT-15 cells
GeneSet	-log10(pValue) CMX_over_Cyt_Ribo_UNIQUE.UP_genes	-log10(pValue) CMX_over_Cyt_Ribo_UNIQUE.DOWN_genes		GeneSet	-log10(pValue) CMX_over_Cyt_Ribo_UNIQUE.DOWN_genes		-log10(pValue) Cyt_over_Cyt.inhib_Ribo_UNIQUE.UP_genes	GeneSet	-log10(pValue) CMX_over_CMX.inhib_Ribo_UNIQUE.UP_genes	GeneSet
GOBP_LIPID_METABOLIC_PROCESS	30.777	3.341		GOBP_CELL_CYCLE	66.833		85.382	GOBP_MITOCHONDRIAL_TRANSMEMBRANE_TRANSPORT	33.789	GOBP_SMALL_MOLECULE_METABOLIC_PROCESS
GOBP_TRANSMEMBRANE_TRANSPORT	30.579			GOBP_CHROMOSOME_ORGANIZATION	61.714		81.262	GOBP_LONG_CHAIN_FATTY_ACID_TRANSPORT	30.99	GOBP_CELLULAR_MACROMOLECULE_LOCALIZATION
GOBP_INTRACELLULAR_TRANSPORT	30.031	31.904		GOBP_RIBONUCLEOPROTEIN_COMPLEX_SUBUNIT_ORGANIZATION	56.331		80.739	GOBP_ORGANONITROGEN_COMPOUND_BIOSYNTHETIC_PROCESS	27.455	GOBP_CELL_PROJECTION_ORGANIZATION
GOBP_ESTABLISHMENT_OF_PROTEIN_LOCALIZATION	29.036	23.348		GOBP_CELL_CYCLE_PROCESS	55.417		77.643	GOBP_MITOCHONDRIAL_TRANSLATIONAL_TERMINATION	27.161	GOBP_ESTABLISHMENT_OF_PROTEIN_LOCALIZATION
GOBP_CELL_CELL_SIGNALING	29.036	1.711		GOBP_REGULATION_OF_STEROL_TRANSPORT	51.567		76.807	GOBP_MRNA_METABOLIC_PROCESS	25.804	GOBP_ORGANOPHOSPHATE_METABOLIC_PROCESS
GOBP_CELLULAR_LIPID_METABOLIC_PROCESS	28.931	1.865		GOBP_PURINE_DEOXYRIBONUCLEOSIDE_TRIPHOSPHATE_CATABOLIC_PROCESS	50.482		73.776	GOBP_CELLULAR_AMIDE_METABOLIC_PROCESS	23.431	GOBP_ORGANONITROGEN_COMPOUND_BIOSYNTHETIC_PROCESS
GOBP_CELLULAR_MACROMOLECULE_LOCALIZATION	24.585	26.264		GOBP_MRNA_METABOLIC_PROCESS	49.4		68.775	GOBP_NUCLEAR_TRANSCRIBED_MRNA_CATABOLIC_PROCESS_EXONUCLEOLYTIC	22.562	GOBP_TRANSMEMBRANE_TRANSPORT
GOBP_RESPONSE_TO_ENDOGENOUS_STIMULUS	24.107	4.505		GOBP_CELLULAR_RESPONSE_TO_DNA_DAMAGE_STIMULUS	45.209		67.291	GOBP_PROTEIN_CONTAINING_COMPLEX_SUBUNIT_ORGANIZATION	22.186	GOBP_PROTEIN_CONTAINING_COMPLEX_SUBUNIT_ORGANIZATION
GOBP_POSITIVE_REGULATION_OF_SIGNALING	23.998	4.603		GOBP_NUCLEOSIDE_PHOSPHATE_BIOSYNTHETIC_PROCESS	40.356		67.221	GOBP_RNA_CATABOLIC_PROCESS	20.873	GOBP_CARBOHYDRATE_DERIVATIVE_METABOLIC_PROCESS
GOBP_HOMEOSTATIC_PROCESS	23.876	6.188		GOBP_RIBOSOME_BIOGENESIS	40.34		62.771	GOBP_NCRNA_METABOLIC_PROCESS	19.535	GOBP_ORGANOPHOSPHATE_BIOSYNTHETIC_PROCESS
GOBP_TUBE_DEVELOPMENT	22.911			GOBP_REGULATION_OF_CELL_CYCLE	40.084		61.567	GOBP_ESTABLISHMENT_OF_PROTEIN_LOCALIZATION_TO_ORGANELLE	18.697	GOBP_CELLULAR_LIPID_METABOLIC_PROCESS
GOBP_REGULATION_OF_CELL_DIFFERENTIATION	22.75	3.008		GOBP_NUCLEOSIDE_TRIPHOSPHATE_BIOSYNTHETIC_PROCESS	39.502		61.007	GOBP_ORGANIC_CYCLIC_COMPOUND_CATABOLIC_PROCESS	17.792	GOBP_INTRACELLULAR_TRANSPORT
GOBP_NEURON_DIFFERENTIATION	22.488			GOBP_PROTEIN_CONTAINING_COMPLEX_SUBUNIT_ORGANIZATION	37.908		59.977	GOBP_COTRANSLATIONAL_PROTEIN_TARGETING_TO_MEMBRANE	17.792	GOBP_REGULATION_OF_CELL_DIFFERENTIATION
GOBP_POSITIVE_REGULATION_OF_NUCLEOBASE_CONTAINING_COMPOUND_METABOLIC_PROCESS	22.357	24.111		GOBP_RNA_PROCESSING	37.208		58.684	GOBP_CELLULAR_MACROMOLECULE_LOCALIZATION	17.792	GOBP_REGULATION_OF_TRANSPORT
GOBP_NEUROGENESIS	22.154	1.694		GOBP_REGULATION_OF_MICROTUBULE_POLYMERIZATION_OR_DEPOLYMERIZATION	34.596		56.5	GOBP_PROTEIN_LOCALIZATION_TO_ORGANELLE	17.155	GOBP_LIPID_METABOLIC_PROCESS
GOBP_REGULATION_OF_INTRACELLULAR_SIGNAL_TRANSDUCTION	22.106	8.747		GOBP_NADH_DEHYDROGENASE_COMPLEX_ASSEMBLY	33.428		55.635	GOBP_ESTABLISHMENT_OF_PROTEIN_LOCALIZATION_TO_ENDOPLASMIC_RETICULUM	16.606	GOBP_HOMEOSTATIC_PROCESS
GOBP_LIPID_BIOSYNTHETIC_PROCESS	21.278	1.93		GOBP_REGULATION_OF_CELL_CYCLE_PROCESS	33.356		54.432	GOBP_NUCLEAR_TRANSCRIBED_MRNA_CATABOLIC_PROCESS_NONSENSE_MEDIATED_DECAY	16.484	GOBP_REGULATION_OF_ION_TRANSPORT
GOBP_REGULATION_OF_TRANSPORT	21.25	2.022		GOBP_NCRNA_METABOLIC_PROCESS	33.068		53.932	GOBP_CELLULAR_MACROMOLECULE_CATABOLIC_PROCESS	15.24	GOBP_POSITIVE_REGULATION_OF_MOLECULAR_FUNCTION
GOBP_POSITIVE_REGULATION_OF_BIOSYNTHETIC_PROCESS	20.929	17.253		GOBP_INTRACELLULAR_TRANSPORT	31.904		51.784	GOBP_ESTABLISHMENT_OF_PROTEIN_LOCALIZATION	14.902	GOBP_PROTEIN_LOCALIZATION_TO_MEMBRANE
GOBP_CARBOHYDRATE_DERIVATIVE_METABOLIC_PROCESS	20.846	6.273		GOBP_CELLULAR_AMINO_ACID_METABOLIC_PROCESS	31.087		51.263	GOBP_CELLULAR_PROTEIN_CONTAINING_COMPLEX_ASSEMBLY	14.87	GOBP_INTRACELLULAR_PROTEIN_TRANSPORT
GOBP_NEGATIVE_REGULATION_OF_RESPONSE_TO_STIMULUS	20.528	5.844		GOBP_DNA_GEOMETRIC_CHANGE	29.823		51.168	GOBP_INTRACELLULAR_TRANSPORT	14.619	GOBP_MITOCHONDRION_ORGANIZATION
GOBP_CIRCULATORY_SYSTEM_PROCESS	20.461			GOBP_PROTEIN_MODIFICATION_BY_SMALL_PROTEIN_CONJUGATION_OR_REMOVAL	29.082		50.558	GOBP_NUCLEAR_TRANSCRIBED_MRNA_CATABOLIC_PROCESS	14.475	GOBP_NUCLEOBASE_CONTAINING_SMALL_MOLECULE_METABOLIC_PROCESS
GOBP_GLYCOPROTEIN_METABOLIC_PROCESS	20.428			GOBP_CELLULAR_MACROMOLECULE_CATABOLIC_PROCESS	27.793		50.36	GOBP_MACROMOLECULE_CATABOLIC_PROCESS	14.259	GOBP_CELL_MORPHOGENESIS
GOBP_CELL_POPULATION_PROLIFERATION	19.943	6.043		GOBP_NCRNA_PROCESSING	27.793		48.857	GOBP_PROTEIN_LOCALIZATION_TO_ENDOPLASMIC_RETICULUM	13.845	GOBP_CATION_TRANSPORT
GOBP_REGULATION_OF_MULTICELLULAR_ORGANISMAL_DEVELOPMENT	19.725			GOBP_CELLULAR_PROTEIN_CONTAINING_COMPLEX_ASSEMBLY	27.728		47.345	GOBP_INTRACELLULAR_PROTEIN_TRANSPORT	13.836	GOBP_NEGATIVE_REGULATION_OF_NUCLEOBASE_CONTAINING_COMPOUND_METABOLIC_PROCESS
GOBP_NEGATIVE_REGULATION_OF_BIOSYNTHETIC_PROCESS	19.461	15.43		GOBP_MACROMOLECULE_CATABOLIC_PROCESS	26.297		46.993	GOBP_PROTEIN_TARGETING_TO_MEMBRANE	13.524	GOBP_POSITIVE_REGULATION_OF_RESPONSE_TO_EXTERNAL_STIMULUS
GOBP_NEGATIVE_REGULATION_OF_TRANSCRIPTION_BY_RNA_POLYMERASE_II	19.374	6.125		GOBP_CELLULAR_MACROMOLECULE_LOCALIZATION	26.264		46.745	GOBP_PROTEIN_TARGETING	13.356	GOBP_REGULATION_OF_PROTEIN_LOCALIZATION
GOBP_CIRCULATORY_SYSTEM_DEVELOPMENT	18.951			GOBP_MITOTIC_SISTER_CHROMATID_SEGREGATION	25.676		43.379	GOBP_ESTABLISHMENT_OF_PROTEIN_LOCALIZATION_TO_MEMBRANE	13.326	GOBP_MEMBRANE_ORGANIZATION
GOBP_NEURON_DEVELOPMENT	18.674			GOBP_NUCLEOSOME_ASSEMBLY	24.387		42.956	GOBP_NCRNA_PROCESSING	13.295	GOBP_SECRETION
GOBP_POSITIVE_REGULATION_OF_DEVELOPMENTAL_PROCESS	18.652	1.644		GOBP_POSITIVE_REGULATION_OF_NUCLEOBASE_CONTAINING_COMPOUND_METABOLIC_PROCESS	24.111		42.1	GOBP_PURINE_DEOXYRIBONUCLEOSIDE_TRIPHOSPHATE_CATABOLIC_PROCESS	13.1	GOBP_CELLULAR_RESPONSE_TO_DNA_DAMAGE_STIMULUS
GOBP_NEGATIVE_REGULATION_OF_NUCLEOBASE_CONTAINING_COMPOUND_METABOLIC_PROCESS	17.869	18.578		GOBP_REGULATION_OF_PROTEIN_MODIFICATION_BY_SMALL_PROTEIN_CONJUGATION_OR_REMOVAL	23.989		40.798	GOBP_CELL_CYCLE	12.554	GOBP_LIPID_BIOSYNTHETIC_PROCESS
GOBP_NEGATIVE_REGULATION_OF_SIGNALING	17.815	4.439		GOBP_ESTABLISHMENT_OF_PROTEIN_LOCALIZATION	23.348		38.653	GOBP_SMALL_MOLECULE_METABOLIC_PROCESS	12.528	GOBP_POSITIVE_REGULATION_OF_ION_TRANSPORT
GOBP_LOCOMOTION	17.752			GOBP_ORGANONITROGEN_COMPOUND_BIOSYNTHETIC_PROCESS	22.78		37.67	GOBP_PROTEIN_LOCALIZATION_TO_MEMBRANE	12.509	GOBP_ORGANELLE_ASSEMBLY
GOBP_CATION_TRANSPORT	17.654			GOBP_DEFENSE_RESPONSE_TO_OTHER_ORGANISM	22.78		37.111	GOBP_MITOCHONDRIAL_TRANSLATION	12.431	GOBP_PROTEIN_LOCALIZATION_TO_ORGANELLE
GOBP_GLYCOPROTEIN_BIOSYNTHETIC_PROCESS	17.474			GOBP_CHROMATIN_ORGANIZATION	21.922		36.528	GOBP_POSITIVE_REGULATION_OF_RESPONSE_TO_EXTERNAL_STIMULUS	12.325	GOBP_CYTOSKELETON_ORGANIZATION
GOBP_INTRACELLULAR_PROTEIN_TRANSPORT	17.055	20.495		GOBP_DEFENSE_RESPONSE_TO_VIRUS	21.55		36.237	GOBP_RIBOSOME_BIOGENESIS	12.188	GOBP_SMALL_MOLECULE_CATABOLIC_PROCESS
GOBP_REPRODUCTION	16.547	9.228		GOBP_PROTEIN_MODIFICATION_BY_SMALL_PROTEIN_CONJUGATION	20.675		36.182	GOBP_ACTIVATION_OF_CYSTEINE_TYPE_ENDOPEPTIDASE_ACTIVITY_INVOLVED_IN_APOPTOTIC_PROCESS	12.037	GOBP_CELLULAR_AMIDE_METABOLIC_PROCESS
GOBP_EPITHELIUM_DEVELOPMENT	16.534	2.001		GOBP_REGULATION_OF_PROTEIN_DEPHOSPHORYLATION	20.504		36.089	GOBP_CELLULAR_RESPONSE_TO_DNA_DAMAGE_STIMULUS	11.997	GOBP_ORGANONITROGEN_COMPOUND_CATABOLIC_PROCESS
GOBP_TUBE_MORPHOGENESIS	16.534			GOBP_INTRACELLULAR_PROTEIN_TRANSPORT	20.495		36.07	GOBP_NUCLEOSIDE_PHOSPHATE_BIOSYNTHETIC_PROCESS	11.933	GOBP_POSITIVE_REGULATION_OF_TRANSPORT
GOBP_ANATOMICAL_STRUCTURE_FORMATION_INVOLVED_IN_MORPHOGENESIS	16.421			GOBP_REGULATION_OF_ORGANELLE_ORGANIZATION	19.851		35.329	GOBP_CHROMOSOME_ORGANIZATION	11.9	GOBP_CARBOHYDRATE_DERIVATIVE_BIOSYNTHETIC_PROCESS
GOBP_SMALL_MOLECULE_METABOLIC_PROCESS	16.418	17.648		GOBP_MODIFICATION_DEPENDENT_MACROMOLECULE_CATABOLIC_PROCESS	19.783		34.84	GOBP_RIBONUCLEOPROTEIN_COMPLEX_SUBUNIT_ORGANIZATION	11.9	GOBP_CELLULAR_COMPONENT_MORPHOGENESIS
GOBP_REGULATION_OF_ION_TRANSPORT	16.242	1.791		GOBP_POSITIVE_REGULATION_OF_AUTOPHAGY	19.686		32.135	GOBP_REGULATION_OF_PROTEIN_MODIFICATION_BY_SMALL_PROTEIN_CONJUGATION_OR_REMOVAL	11.873	GOBP_NEGATIVE_REGULATION_OF_BIOSYNTHETIC_PROCESS
GOBP_REGULATION_OF_ANATOMICAL_STRUCTURE_MORPHOGENESIS	16.079			GOBP_PROTEIN_LOCALIZATION_TO_ORGANELLE	19.513		31.85	GOBP_RNA_PROCESSING	11.685	GOBP_POSITIVE_REGULATION_OF_PROTEIN_METABOLIC_PROCESS
GOBP_ORGANONITROGEN_COMPOUND_BIOSYNTHETIC_PROCESS	15.996	22.78		GOBP_RESPONSE_TO_HYDROXYUREA	19.49		30.924	GOBP_CELL_CYCLE_G2_M_PHASE_TRANSITION	11.655	GOBP_REGULATION_OF_INTRACELLULAR_SIGNAL_TRANSDUCTION
GOBP_CELL_PROJECTION_ORGANIZATION	15.978	3.801		GOBP_CELL_FATE_COMMITMENT	19.281		29.97	GOBP_RRNA_METABOLIC_PROCESS	11.614	GOBP_CELL_CYCLE
GOBP_ORGANOPHOSPHATE_METABOLIC_PROCESS	15.953	11.078		GOBP_NEGATIVE_REGULATION_OF_CELL_CYCLE	19.032		28.982	GOBP_TRANSLATIONAL_TERMINATION	11.466	GOBP_CATION_TRANSMEMBRANE_TRANSPORT
GOBP_CELL_MORPHOGENESIS	15.763			GOBP_PROTEOLYSIS	18.869		27.168	GOBP_DNA_REPAIR	11.315	GOBP_CELL_CYCLE_PROCESS
GOBP_POSITIVE_REGULATION_OF_TRANSCRIPTION_BY_RNA_POLYMERASE_II	15.763	6.651		GOBP_NEGATIVE_REGULATION_OF_MEGAKARYOCYTE_DIFFERENTIATION	18.715		27.097	GOBP_REGULATION_OF_CATABOLIC_PROCESS	11.302	GOBP_CELLULAR_PROTEIN_CONTAINING_COMPLEX_ASSEMBLY
GOBP_ENZYME_LINKED_RECEPTOR_PROTEIN_SIGNALING_PATHWAY	15.741			GOBP_NEGATIVE_REGULATION_OF_NUCLEOBASE_CONTAINING_COMPOUND_METABOLIC_PROCESS	18.578		26.865	GOBP_POSITIVE_REGULATION_OF_BIOSYNTHETIC_PROCESS	11.18	GOBP_ORGANIC_ACID_METABOLIC_PROCESS
GOBP_CHEMICAL_HOMEOSTASIS	15.573			GOBP_MITOCHONDRIAL_TRANSMEMBRANE_TRANSPORT	18.121		26.583	GOBP_MITOCHONDRION_ORGANIZATION	11.115	GOBP_NEGATIVE_REGULATION_OF_SIGNALING
GOBP_PROTEIN_PHOSPHORYLATION	15.547	7.008		GOBP_NEGATIVE_REGULATION_OF_I_KAPPAB_KINASE_NF_KAPPAB_SIGNALING	18.033		26.437	GOBP_PROTEIN_MODIFICATION_BY_SMALL_PROTEIN_CONJUGATION_OR_REMOVAL	11.081	GOBP_POSITIVE_REGULATION_OF_BIOSYNTHETIC_PROCESS
GOBP_ACTIN_FILAMENT_BASED_PROCESS	15.547			GOBP_SISTER_CHROMATID_SEGREGATION	17.917		25.761	GOBP_REGULATION_OF_CELLULAR_CATABOLIC_PROCESS	11.081	GOBP_ANIMAL_ORGAN_MORPHOGENESIS
GOBP_CATION_TRANSMEMBRANE_TRANSPORT	15.34			GOBP_CELL_CELL_ADHESION_VIA_PLASMA_MEMBRANE_ADHESION_MOLECULES	17.672		25.56	GOBP_PURINE_CONTAINING_COMPOUND_BIOSYNTHETIC_PROCESS	11.081	GOBP_ORGANIC_CYCLIC_COMPOUND_CATABOLIC_PROCESS
GOBP_PROTEIN_MODIFICATION_BY_SMALL_PROTEIN_CONJUGATION_OR_REMOVAL	15.179	29.082		GOBP_SMALL_MOLECULE_METABOLIC_PROCESS	17.648		25.164	GOBP_CELL_CYCLE_PROCESS	11.077	GOBP_NEGATIVE_REGULATION_OF_TRANSCRIPTION_BY_RNA_POLYMERASE_II
GOBP_ORGANIC_HYDROXY_COMPOUND_METABOLIC_PROCESS	15.175	1.737		GOBP_NEGATIVE_REGULATION_OF_CELL_CYCLE_PROCESS	17.544		24.265	GOBP_REGULATION_OF_CELL_CYCLE	11.022	GOBP_POSITIVE_REGULATION_OF_DEVELOPMENTAL_PROCESS
GOBP_REGULATION_OF_PHOSPHORUS_METABOLIC_PROCESS	15.003	5.656		GOBP_IRON_ION_HOMEOSTASIS	17.544		24.083	GOBP_POSITIVE_REGULATION_OF_NUCLEOBASE_CONTAINING_COMPOUND_METABOLIC_PROCESS	11.022	GOBP_CHEMICAL_HOMEOSTASIS
GOBP_POSITIVE_REGULATION_OF_MULTICELLULAR_ORGANISMAL_PROCESS	14.881	1.686		GOBP_MITOCHONDRION_ORGANIZATION	17.41		23.574	GOBP_ORGANOPHOSPHATE_METABOLIC_PROCESS	11.012	GOBP_INORGANIC_ION_TRANSMEMBRANE_TRANSPORT
GOBP_CELL_MIGRATION	14.855			GOBP_MICROTUBULE_BASED_PROCESS	17.267		23.313	GOBP_REGULATION_OF_STEROL_TRANSPORT	10.972	GOBP_POSITIVE_REGULATION_OF_CATALYTIC_ACTIVITY
GOBP_ANIMAL_ORGAN_MORPHOGENESIS	14.748			GOBP_DNA_BIOSYNTHETIC_PROCESS	17.267		22.4	GOBP_PROTEIN_MODIFICATION_BY_SMALL_PROTEIN_CONJUGATION	10.931	GOBP_POSITIVE_REGULATION_OF_SIGNALING
GOBP_GLYCOSYLATION	14.694			GOBP_POSITIVE_REGULATION_OF_BIOSYNTHETIC_PROCESS	17.253		22.332	GOBP_CELL_FATE_COMMITMENT	10.758	GOBP_PROTEIN_LOCALIZATION_TO_CELL_PERIPHERY
GOBP_CARBOHYDRATE_DERIVATIVE_BIOSYNTHETIC_PROCESS	14.535	2.091		GOBP_REGULATION_OF_RESPONSE_TO_STRESS	17.103		21.905	GOBP_NUCLEOBASE_CONTAINING_SMALL_MOLECULE_METABOLIC_PROCESS	10.754	GOBP_SMALL_MOLECULE_BIOSYNTHETIC_PROCESS
GOBP_GLYCEROLIPID_METABOLIC_PROCESS	14.478			GOBP_CELLULAR_PROTEIN_CATABOLIC_PROCESS	17.025		21.482	GOBP_RESPONSE_TO_ABIOTIC_STIMULUS	10.714	GOBP_CELL_PART_MORPHOGENESIS
GOBP_PROTEIN_LOCALIZATION_TO_MEMBRANE	14.438	1.814		GOBP_ORGANONITROGEN_COMPOUND_CATABOLIC_PROCESS	17.011		21.19	GOBP_NUCLEOSIDE_TRIPHOSPHATE_BIOSYNTHETIC_PROCESS	10.519	GOBP_REGULATION_OF_ANION_TRANSPORT
GOBP_CELL_SURFACE_RECEPTOR_SIGNALING_PATHWAY_INVOLVED_IN_CELL_CELL_SIGNALING	14.278	2.442		GOBP_PROTEIN_LOCALIZATION_TO_NUCLEUS	17.008		21.117	GOBP_ORGANIC_ACID_METABOLIC_PROCESS	10.453	GOBP_POSITIVE_REGULATION_OF_NUCLEOBASE_CONTAINING_COMPOUND_METABOLIC_PROCESS
GOBP_CELLULAR_COMPONENT_MORPHOGENESIS	14.178			GOBP_MITOCHONDRIAL_TRANSLATION	16.944		20.721	GOBP_NUCLEOSIDE_TRIPHOSPHATE_METABOLIC_PROCESS	10.4	GOBP_ATP_METABOLIC_PROCESS
GOBP_CYTOSKELETON_ORGANIZATION	13.89	11.725		GOBP_DENDRITE_SELF_AVOIDANCE	16.843		20.629	GOBP_PROTON_TRANSMEMBRANE_TRANSPORT	10.391	GOBP_DNA_REPAIR
GOBP_EMBRYO_DEVELOPMENT	13.724	3.722		GOBP_NUCLEIC_ACID_PHOSPHODIESTER_BOND_HYDROLYSIS	16.672		20.176	GOBP_NADH_DEHYDROGENASE_COMPLEX_ASSEMBLY	10.366	GOBP_PURINE_DEOXYRIBONUCLEOSIDE_TRIPHOSPHATE_CATABOLIC_PROCESS
GOBP_CENTRAL_NERVOUS_SYSTEM_DEVELOPMENT	13.681	3.067		GOBP_APOPTOTIC_PROCESS	16.495		20.007	GOBP_NEGATIVE_REGULATION_OF_NUCLEOBASE_CONTAINING_COMPOUND_METABOLIC_PROCESS	10.224	GOBP_PHOSPHOLIPID_BIOSYNTHETIC_PROCESS
GOBP_PHOSPHOLIPID_METABOLIC_PROCESS	13.522			GOBP_REGULATION_OF_ESTABLISHMENT_OF_PROTEIN_LOCALIZATION_TO_MITOCHONDRION	16.495		19.464	GOBP_NUCLEOSOME_ASSEMBLY	10.177	GOBP_PHOSPHOLIPID_METABOLIC_PROCESS
GOBP_REGULATION_OF_CELLULAR_COMPONENT_MOVEMENT	13.407			GOBP_LONG_CHAIN_FATTY_ACID_TRANSPORT	16.413		18.593	GOBP_SPLICEOSOMAL_COMPLEX_ASSEMBLY	10.067	GOBP_CELL_CELL_SIGNALING
GOBP_MULTI_ORGANISM_PROCESS	13.356	8.465		GOBP_MITOCHONDRIAL_TRANSLATIONAL_TERMINATION	16.249		18.385	GOBP_PURINE_CONTAINING_COMPOUND_METABOLIC_PROCESS	9.966	GOBP_CARBOHYDRATE_METABOLIC_PROCESS
GOBP_NEGATIVE_REGULATION_OF_DEVELOPMENTAL_PROCESS	13.216			GOBP_RESPONSE_TO_ABIOTIC_STIMULUS	16.231		17.981	GOBP_RNA_SPLICING	9.832	GOBP_MACROMOLECULE_CATABOLIC_PROCESS
GOBP_LIPID_LOCALIZATION	13.077			GOBP_ORGANIC_CYCLIC_COMPOUND_CATABOLIC_PROCESS	16.202		17.87	GOBP_GLUTATHIONE_METABOLIC_PROCESS	9.803	GOBP_REGULATION_OF_MULTICELLULAR_ORGANISMAL_DEVELOPMENT
GOBP_HEAD_DEVELOPMENT	12.969	2.201		GOBP_INNER_MITOCHONDRIAL_MEMBRANE_ORGANIZATION	16.185		17.841	GOBP_NEGATIVE_REGULATION_OF_CELL_CYCLE_PROCESS	9.765	GOBP_RESPONSE_TO_ABIOTIC_STIMULUS
GOBP_CELL_PART_MORPHOGENESIS	12.75			GOBP_REGULATION_OF_CELLULAR_RESPONSE_TO_STRESS	15.998		17.687	GOBP_ATP_METABOLIC_PROCESS	9.752	GOBP_CELL_POPULATION_PROLIFERATION
GOBP_PEPTIDYL_AMINO_ACID_MODIFICATION	12.722	15.116		GOBP_CELLULAR_AMIDE_METABOLIC_PROCESS	15.976		17.488	GOBP_REGULATION_OF_CELL_CYCLE_PHASE_TRANSITION	9.698	GOBP_PURINE_CONTAINING_COMPOUND_METABOLIC_PROCESS
GOBP_REGULATION_OF_CELL_DEATH	12.638	15.486		GOBP_NUCLEAR_TRANSPORT	15.895		17.166	GOBP_CELLULAR_AMINO_ACID_METABOLIC_PROCESS	9.469	GOBP_NEGATIVE_REGULATION_OF_RESPONSE_TO_STIMULUS
GOBP_RESPONSE_TO_NITROGEN_COMPOUND	12.601	4.94		GOBP_SKELETAL_MUSCLE_CELL_DIFFERENTIATION	15.821		16.669	GOBP_NEGATIVE_REGULATION_OF_CELL_CYCLE	9.419	GOBP_RESPONSE_TO_ENDOGENOUS_STIMULUS
GOBP_ANION_TRANSMEMBRANE_TRANSPORT	12.572			GOBP_PROTEIN_CATABOLIC_PROCESS	15.657		16.335	GOBP_FATTY_ACYL_COA_BIOSYNTHETIC_PROCESS	9.419	GOBP_REGULATION_OF_PEPTIDE_TRANSPORT
GOBP_PROCESS_UTILIZING_AUTOPHAGIC_MECHANISM	12.529	2.695		GOBP_REGULATION_OF_CELL_DEATH	15.486		16.278	GOBP_ORGANELLE_ASSEMBLY	9.29	GOBP_NUCLEOSIDE_PHOSPHATE_BIOSYNTHETIC_PROCESS
GOBP_REGULATION_OF_ORGANELLE_ORGANIZATION	12.474	19.851		GOBP_BIOLOGICAL_PROCESS_INVOLVED_IN_SYMBIOTIC_INTERACTION	15.441		16.26	GOBP_RESPONSE_TO_CISPLATIN	9.232	GOBP_PEPTIDE_METABOLIC_PROCESS
GOBP_RESPONSE_TO_OXYGEN_CONTAINING_COMPOUND	12.442	3.575		GOBP_NEGATIVE_REGULATION_OF_BIOSYNTHETIC_PROCESS	15.43		15.277	GOBP_ORGANONITROGEN_COMPOUND_CATABOLIC_PROCESS	9.199	GOBP_POSITIVE_REGULATION_OF_MULTICELLULAR_ORGANISMAL_PROCESS
GOBP_EMBRYO_DEVELOPMENT_ENDING_IN_BIRTH_OR_EGG_HATCHING	12.275	3.871		GOBP_REGULATION_OF_CATABOLIC_PROCESS	15.227		15.247	GOBP_TRNA_PSEUDOURIDINE_SYNTHESIS	9.197	GOBP_GLYCEROLIPID_METABOLIC_PROCESS
GOBP_CELL_JUNCTION_ORGANIZATION	12.095			GOBP_PEPTIDYL_AMINO_ACID_MODIFICATION	15.116		15.155	GOBP_NEGATIVE_REGULATION_OF_BIOSYNTHETIC_PROCESS	9.185	GOBP_REGULATION_OF_CELLULAR_LOCALIZATION
GOBP_INORGANIC_ION_TRANSMEMBRANE_TRANSPORT	12.048			GOBP_RNA_CATABOLIC_PROCESS	14.858		15.155	GOBP_REGULATION_OF_CELL_CYCLE_PROCESS	9.123	GOBP_CELLULAR_MACROMOLECULE_CATABOLIC_PROCESS
GOBP_ORGANONITROGEN_COMPOUND_CATABOLIC_PROCESS	11.976	17.011		GOBP_RESPONSE_TO_VIRUS	14.693		14.997	GOBP_POSITIVE_REGULATION_OF_PROTEIN_METABOLIC_PROCESS	9.102	GOBP_REGULATION_OF_CELLULAR_COMPONENT_BIOGENESIS
GOBP_POSITIVE_REGULATION_OF_PROTEIN_METABOLIC_PROCESS	11.91	9.067		GOBP_POSITIVE_REGULATION_OF_RESPONSE_TO_EXTERNAL_STIMULUS	14.576		14.997	GOBP_MRNA_PROCESSING	8.965	GOBP_CELL_PROJECTION_ASSEMBLY
GOBP_APOPTOTIC_PROCESS	11.861	16.495		GOBP_MULTIVESICULAR_BODY_SORTING_PATHWAY	14.366		14.405	GOBP_CARBOHYDRATE_DERIVATIVE_METABOLIC_PROCESS	8.935	GOBP_BIOLOGICAL_ADHESION
GOBP_CARBOHYDRATE_METABOLIC_PROCESS	11.799	6.458		GOBP_COVALENT_CHROMATIN_MODIFICATION	14.336		14.399	GOBP_NUCLEAR_TRANSPORT	8.887	GOBP_MITOCHONDRIAL_TRANSLATIONAL_TERMINATION
GOBP_GLYCEROPHOSPHOLIPID_METABOLIC_PROCESS	11.658	1.43		GOBP_CELLULAR_RESPONSE_TO_LEUCINE_STARVATION	14.128		14.038	GOBP_PEPTIDYL_AMINO_ACID_MODIFICATION	8.673	GOBP_GLYCEROLIPID_BIOSYNTHETIC_PROCESS
GOBP_PROTEIN_MODIFICATION_BY_SMALL_PROTEIN_CONJUGATION	11.649	20.675		GOBP_NUCLEOSIDE_METABOLIC_PROCESS	14.078		13.971	GOBP_INNER_MITOCHONDRIAL_MEMBRANE_ORGANIZATION	8.505	GOBP_APOPTOTIC_PROCESS
GOBP_PROTEIN_CONTAINING_COMPLEX_SUBUNIT_ORGANIZATION	11.625	37.908		GOBP_FATTY_ACYL_COA_METABOLIC_PROCESS	13.838		13.937	GOBP_NEGATIVE_REGULATION_OF_STEROID_METABOLIC_PROCESS	8.483	GOBP_GLYCEROPHOSPHOLIPID_METABOLIC_PROCESS
GOBP_RESPONSE_TO_ABIOTIC_STIMULUS	11.603	16.231		GOBP_DNA_REPAIR	13.708		13.893	GOBP_NUCLEOSIDE_METABOLIC_PROCESS	8.447	GOBP_PEPTIDYL_AMINO_ACID_MODIFICATION
GOBP_RESPONSE_TO_HORMONE	11.603	2.774		GOBP_PROTEIN_CONTAINING_COMPLEX_LOCALIZATION	13.697		13.856	GOBP_APOPTOTIC_PROCESS	8.429	GOBP_NUCLEOSIDE_TRIPHOSPHATE_METABOLIC_PROCESS
GOBP_BLOOD_VESSEL_MORPHOGENESIS	11.557			GOBP_NUCLEOSIDE_MONOPHOSPHATE_METABOLIC_PROCESS	13.614		13.848	GOBP_REGULATION_OF_MICROTUBULE_POLYMERIZATION_OR_DEPOLYMERIZATION	8.426	GOBP_TAXIS
GOBP_RESPONSE_TO_GROWTH_FACTOR	11.512			GOBP_RNA_EXPORT_FROM_NUCLEUS	13.609		13.818	GOBP_HOMEOSTATIC_PROCESS	8.272	GOBP_MITOCHONDRIAL_RESPIRATORY_CHAIN_COMPLEX_ASSEMBLY
GOBP_REGULATION_OF_PROTEIN_MODIFICATION_PROCESS	11.463	8.76		GOBP_ORGANELLE_LOCALIZATION	13.517		13.818	GOBP_DNA_BIOSYNTHETIC_PROCESS	8.16	GOBP_MITOCHONDRIAL_GENE_EXPRESSION
GOBP_BIOLOGICAL_ADHESION	11.332			GOBP_REGULATION_OF_CHROMOSOME_SEGREGATION	13.282		13.78	GOBP_PROTEIN_MODIFICATION_BY_SMALL_PROTEIN_REMOVAL	7.967	GOBP_MRNA_METABOLIC_PROCESS
GOBP_MEMBRANE_ORGANIZATION	11.124	7.127		GOBP_RESPONSE_TO_CISPLATIN	13.169		13.707	GOBP_MITOCHONDRIAL_GENE_EXPRESSION	7.954	GOBP_CELL_MORPHOGENESIS_INVOLVED_IN_DIFFERENTIATION
GOBP_CELL_CELL_SIGNALING_BY_WNT	11.028	2.948		GOBP_NEGATIVE_REGULATION_OF_DNA_METABOLIC_PROCESS	13.098		13.68	GOBP_NEGATIVE_REGULATION_OF_MEGAKARYOCYTE_DIFFERENTIATION	7.92	GOBP_MITOCHONDRIAL_TRANSLATION
GOBP_CELL_MORPHOGENESIS_INVOLVED_IN_DIFFERENTIATION	10.933			GOBP_MICROTUBULE_CYTOSKELETON_ORGANIZATION	13.074		13.517	GOBP_PROTEIN_ADP_RIBOSYLATION	7.878	GOBP_TRANSLATIONAL_TERMINATION
GOBP_HEART_DEVELOPMENT	10.905			GOBP_PROTEIN_MODIFICATION_BY_SMALL_PROTEIN_REMOVAL	12.893		13.298	GOBP_NUCLEIC_ACID_PHOSPHODIESTER_BOND_HYDROLYSIS	7.873	GOBP_CELLULAR_COMPONENT_DISASSEMBLY
GOBP_ENDOMEMBRANE_SYSTEM_ORGANIZATION	10.846	3.709		GOBP_TRNA_METABOLIC_PROCESS	12.611		13.195	GOBP_CELLULAR_COMPONENT_DISASSEMBLY	7.861	GOBP_MONOSACCHARIDE_METABOLIC_PROCESS
GOBP_POSITIVE_REGULATION_OF_MOLECULAR_FUNCTION	10.682	7.627		GOBP_PIGMENTATION	12.607		13.194	GOBP_PROTEOLYSIS	7.848	GOBP_PROTEOLYSIS
GOBP_MACROAUTOPHAGY	10.661	1.753		GOBP_SPLICEOSOMAL_COMPLEX_ASSEMBLY	12.536		13.023	GOBP_ENERGY_DERIVATION_BY_OXIDATION_OF_ORGANIC_COMPOUNDS	7.848	GOBP_PROTON_TRANSMEMBRANE_TRANSPORT
GOBP_POSITIVE_REGULATION_OF_CELL_DIFFERENTIATION	10.58	1.56		GOBP_SIGNAL_TRANSDUCTION_BY_P53_CLASS_MEDIATOR	12.482		12.899	GOBP_MODIFICATION_DEPENDENT_MACROMOLECULE_CATABOLIC_PROCESS	7.841	GOBP_CHROMATIN_ORGANIZATION
GOBP_DEVELOPMENTAL_GROWTH	10.505	1.591		GOBP_RESPONSE_TO_XENOBIOTIC_STIMULUS	12.391		12.798	GOBP_REGULATION_OF_RESPONSE_TO_STRESS	7.811	GOBP_CELLULAR_HOMEOSTASIS
GOBP_REGULATION_OF_ANION_TRANSPORT	10.444	2.307		GOBP_ESTABLISHMENT_OF_ORGANELLE_LOCALIZATION	12.29		12.592	GOBP_MRNA_EXPORT_FROM_NUCLEUS	7.775	GOBP_REGULATION_OF_CELL_DEATH
GOBP_VESICLE_ORGANIZATION	10.392	3.011		GOBP_ESTABLISHMENT_OF_PIGMENT_GRANULE_LOCALIZATION	12.16		12.485	GOBP_CELLULAR_PROTEIN_CATABOLIC_PROCESS	7.775	GOBP_POSITIVE_REGULATION_OF_ANION_TRANSPORT
GOBP_PROTEOLYSIS	10.314	18.869		GOBP_REGULATION_OF_CELLULAR_CATABOLIC_PROCESS	12.046		12.459	GOBP_PROTEIN_CONTAINING_COMPLEX_DISASSEMBLY	7.775	GOBP_CILIUM_ORGANIZATION
GOBP_NEGATIVE_REGULATION_OF_MULTICELLULAR_ORGANISMAL_PROCESS	10.13			GOBP_PEPTIDYL_LYSINE_MODIFICATION	11.849		12.459	GOBP_REGULATION_OF_ORGANELLE_ORGANIZATION	7.733	GOBP_ELECTRON_TRANSPORT_CHAIN
GOBP_MULTICELLULAR_ORGANISMAL_HOMEOSTASIS	10.045			GOBP_REGULATION_OF_CHROMOSOME_SEPARATION	11.839		12.358	GOBP_NEGATIVE_REGULATION_OF_SECRETION	7.722	GOBP_LONG_CHAIN_FATTY_ACID_TRANSPORT
GOBP_TRANSMEMBRANE_RECEPTOR_PROTEIN_SERINE_THREONINE_KINASE_SIGNALING_PATHWAY	10.045			GOBP_CYTOSKELETON_ORGANIZATION	11.725		12.219	GOBP_RESPONSE_TO_HYDROXYUREA	7.7	GOBP_PROTEIN_CONTAINING_COMPLEX_DISASSEMBLY
GOBP_POSITIVE_REGULATION_OF_PROTEIN_MODIFICATION_PROCESS	10.015	3.675		GOBP_NUCLEOBASE_CONTAINING_SMALL_MOLECULE_METABOLIC_PROCESS	11.716		12.21	GOBP_CHROMATIN_ORGANIZATION	7.638	GOBP_MONOCARBOXYLIC_ACID_METABOLIC_PROCESS
GOBP_PHOSPHOLIPID_BIOSYNTHETIC_PROCESS	10.015	1.395		GOBP_RESPONSE_TO_COCAINE	11.591		12.148	GOBP_ACTIN_POLYMERIZATION_DEPENDENT_CELL_MOTILITY	7.455	GOBP_REGULATION_OF_PROTEIN_MODIFICATION_PROCESS
GOBP_NEGATIVE_REGULATION_OF_CELL_DIFFERENTIATION	9.919			GOBP_POSITIVE_REGULATION_OF_PROTEIN_DEPHOSPHORYLATION	11.417		12.053	GOBP_EXTRACELLULAR_MATRIX_ASSEMBLY	7.427	GOBP_REGULATION_OF_ANATOMICAL_STRUCTURE_MORPHOGENESIS
GOBP_REGULATION_OF_RESPONSE_TO_STRESS	9.918	17.103		GOBP_SCHWANN_CELL_DIFFERENTIATION	11.308		12.047	GOBP_PROTEIN_CATABOLIC_PROCESS	7.382	GOBP_PROTEIN_MODIFICATION_BY_SMALL_PROTEIN_CONJUGATION_OR_REMOVAL
GOBP_ION_HOMEOSTASIS	9.875			GOBP_PROTEASOMAL_PROTEIN_CATABOLIC_PROCESS	11.197		12.036	GOBP_PEPTIDE_METABOLIC_PROCESS	7.234	GOBP_ION_HOMEOSTASIS
GOBP_REGULATION_OF_CELLULAR_COMPONENT_BIOGENESIS	9.851	3.807		GOBP_PIGMENT_GRANULE_LOCALIZATION	11.129		12.012	GOBP_RESPONSE_TO_OXYGEN_LEVELS	7.22	GOBP_RIBOSE_PHOSPHATE_BIOSYNTHETIC_PROCESS
GOBP_IMPORT_INTO_CELL	9.834			GOBP_ORGANOPHOSPHATE_METABOLIC_PROCESS	11.078		11.851	GOBP_ORGANOPHOSPHATE_BIOSYNTHETIC_PROCESS	7.13	GOBP_ENZYME_LINKED_RECEPTOR_PROTEIN_SIGNALING_PATHWAY
GOBP_REGULATION_OF_PROTEIN_LOCALIZATION	9.796	5.078		GOBP_ORGANELLE_ASSEMBLY	10.971		11.735	GOBP_PEPTIDYL_LYSINE_MODIFICATION	7.116	GOBP_REGULATION_OF_CATABOLIC_PROCESS
GOBP_PROTEIN_TARGETING	9.72	4.845		GOBP_HEART_VALVE_DEVELOPMENT	10.906		11.597	GOBP_REGULATION_OF_CYCLIN_DEPENDENT_PROTEIN_KINASE_ACTIVITY	7.116	GOBP_CHROMOSOME_ORGANIZATION
GOBP_REGULATION_OF_CATABOLIC_PROCESS	9.719	15.227		GOBP_NUCLEOBASE_CONTAINING_COMPOUND_TRANSPORT	10.843		11.567	GOBP_ORGANIC_ACID_CATABOLIC_PROCESS	7.116	GOBP_NEGATIVE_REGULATION_OF_CELLULAR_COMPONENT_ORGANIZATION
GOBP_GROWTH	9.655	2.978		GOBP_ESTABLISHMENT_OF_PROTEIN_LOCALIZATION_TO_ORGANELLE	10.691		11.387	GOBP_PROTEIN_TARGETING_TO_MITOCHONDRION	7.101	GOBP_PROTEIN_PHOSPHORYLATION
GOBP_MACROMOLECULE_CATABOLIC_PROCESS	9.636	26.297		GOBP_ORGANIC_ACID_METABOLIC_PROCESS	10.687		11.321	GOBP_NUCLEOSIDE_MONOPHOSPHATE_METABOLIC_PROCESS	7.088	GOBP_CELL_JUNCTION_ORGANIZATION
GOBP_POSITIVE_REGULATION_OF_PHOSPHORUS_METABOLIC_PROCESS	9.63	1.326		GOBP_NEGATIVE_REGULATION_OF_CHROMOSOME_ORGANIZATION	10.614		11.287	GOBP_PEPTIDE_BIOSYNTHETIC_PROCESS	7.066	GOBP_PEPTIDE_SECRETION
GOBP_REGULATION_OF_CELLULAR_LOCALIZATION	9.59	5.942		GOBP_PROTEIN_TARGETING_TO_MITOCHONDRION	10.563		11.158	GOBP_NEGATIVE_REGULATION_OF_FATTY_ACID_OXIDATION	7.052	GOBP_ANION_TRANSMEMBRANE_TRANSPORT
GOBP_POSITIVE_REGULATION_OF_CATALYTIC_ACTIVITY	9.569	5.032		GOBP_ANATOMICAL_STRUCTURE_HOMEOSTASIS	10.553		11.069	GOBP_MITOCHONDRIAL_RESPIRATORY_CHAIN_COMPLEX_ASSEMBLY	6.974	GOBP_REGULATION_OF_TRANSMEMBRANE_TRANSPORT
GOBP_POSITIVE_REGULATION_OF_INTRACELLULAR_SIGNAL_TRANSDUCTION	9.405	2.214		GOBP_POSITIVE_REGULATION_OF_ORGANELLE_ORGANIZATION	10.516		10.952	GOBP_TRANSLATIONAL_ELONGATION	6.961	GOBP_ORGANIC_ACID_CATABOLIC_PROCESS
GOBP_SYNAPTIC_SIGNALING	9.291			GOBP_METHYLATION	10.516		10.922	GOBP_CARBOHYDRATE_METABOLIC_PROCESS	6.952	GOBP_RESPONSE_TO_NITROGEN_COMPOUND
GOBP_MULTICELLULAR_ORGANISM_REPRODUCTION	9.275	5.561		GOBP_PHOSPHATIDYLSERINE_METABOLIC_PROCESS	10.476		10.784	GOBP_GLYCOSYL_COMPOUND_BIOSYNTHETIC_PROCESS	6.941	GOBP_ATP_SYNTHESIS_COUPLED_ELECTRON_TRANSPORT
GOBP_REGULATION_OF_LIPID_METABOLIC_PROCESS	9.269			GOBP_NEGATIVE_REGULATION_OF_CELL_DEATH	10.423		10.563	GOBP_POSITIVE_REGULATION_OF_AMYLOID_PRECURSOR_PROTEIN_CATABOLIC_PROCESS	6.844	GOBP_POSITIVE_REGULATION_OF_HYDROLASE_ACTIVITY
GOBP_PROTEIN_LOCALIZATION_TO_PLASMA_MEMBRANE	9.168			GOBP_NEGATIVE_REGULATION_OF_MRNA_CATABOLIC_PROCESS	10.401		10.559	GOBP_METHYLATION	6.837	GOBP_REGULATION_OF_HYDROLASE_ACTIVITY
GOBP_REGULATION_OF_ANATOMICAL_STRUCTURE_SIZE	9.093			GOBP_TRANSLATIONAL_TERMINATION	10.354		10.455	GOBP_MAINTENANCE_OF_CELL_NUMBER	6.798	GOBP_CELL_MIGRATION
GOBP_SMALL_MOLECULE_BIOSYNTHETIC_PROCESS	9.088	4.875		GOBP_ANAPHASE_PROMOTING_COMPLEX_DEPENDENT_CATABOLIC_PROCESS	10.246		10.373	GOBP_AMIDE_BIOSYNTHETIC_PROCESS	6.795	GOBP_TRANSLATIONAL_ELONGATION
GOBP_REGULATION_OF_TRANS_SYNAPTIC_SIGNALING	9.077			GOBP_REGULATION_OF_SIGNAL_TRANSDUCTION_BY_P53_CLASS_MEDIATOR	10.175		10.309	GOBP_RIBOSE_PHOSPHATE_BIOSYNTHETIC_PROCESS	6.723	GOBP_REGULATION_OF_ORGANELLE_ORGANIZATION
GOBP_REGULATION_OF_SYSTEM_PROCESS	8.88			GOBP_CELL_CYCLE_G2_M_PHASE_TRANSITION	10.066		10.284	GOBP_PROTEASOMAL_PROTEIN_CATABOLIC_PROCESS	6.687	GOBP_REGULATION_OF_PHOSPHORUS_METABOLIC_PROCESS
GOBP_ESTABLISHMENT_OF_PROTEIN_LOCALIZATION_TO_MEMBRANE	8.86	2.495		GOBP_EXTRACELLULAR_MATRIX_ASSEMBLY	9.956		10.263	GOBP_MACROMOLECULE_METHYLATION	6.59	GOBP_PURINE_CONTAINING_COMPOUND_BIOSYNTHETIC_PROCESS
GOBP_CELLULAR_RESPONSE_TO_HORMONE_STIMULUS	8.847			GOBP_MITOCHONDRIAL_ELECTRON_TRANSPORT_CYTOCHROME_C_TO_OXYGEN	9.901		10.233	GOBP_CELL_CELL_ADHESION_VIA_PLASMA_MEMBRANE_ADHESION_MOLECULES	6.556	GOBP_REGULATION_OF_SECRETION
GOBP_REGULATION_OF_PROTEIN_PHOSPHORYLATION	8.816	3.24		GOBP_REGULATION_OF_CELL_CYCLE_PHASE_TRANSITION	9.739		10.161	GOBP_CELLULAR_PROTEIN_COMPLEX_DISASSEMBLY	6.539	GOBP_REGULATION_OF_CELL_CYCLE
GOBP_CELLULAR_RESPONSE_TO_OXYGEN_CONTAINING_COMPOUND	8.791	2.205		GOBP_REGULATION_OF_TRANSLATIONAL_FIDELITY	9.708		10.138	GOBP_REGULATION_OF_CELL_DEATH	6.503	GOBP_REGULATION_OF_PEPTIDE_SECRETION
GOBP_CELLULAR_MACROMOLECULE_CATABOLIC_PROCESS	8.733	27.793		GOBP_NEGATIVE_REGULATION_OF_HISTONE_H3_K27_METHYLATION	9.708		10.109	GOBP_TOLL_LIKE_RECEPTOR_SIGNALING_PATHWAY	6.496	GOBP_METAL_ION_HOMEOSTASIS
GOBP_REGULATION_OF_RESPONSE_TO_EXTERNAL_STIMULUS	8.714	2.834		GOBP_P38MAPK_CASCADE	9.512		10.074	GOBP_CHROMOSOME_SEGREGATION	6.478	GOBP_EXOCYTOSIS
GOBP_RESPONSE_TO_ORGANIC_CYCLIC_COMPOUND	8.646	4.662		GOBP_POSITIVE_REGULATION_OF_PROTEOLYSIS_INVOLVED_IN_CELLULAR_PROTEIN_CATABOLIC_PROCESS	9.349		10.032	GOBP_ANAPHASE_PROMOTING_COMPLEX_DEPENDENT_CATABOLIC_PROCESS	6.478	GOBP_SULFUR_COMPOUND_METABOLIC_PROCESS
GOBP_REGULATION_OF_TRANSFERASE_ACTIVITY	8.637	5.591		GOBP_MACROMOLECULE_METHYLATION	9.347		10.026	GOBP_CHROMATIN_ASSEMBLY_OR_DISASSEMBLY	6.446	GOBP_ESTABLISHMENT_OF_PROTEIN_LOCALIZATION_TO_MEMBRANE
GOBP_CELLULAR_RESPONSE_TO_NITROGEN_COMPOUND	8.548			GOBP_REGULATION_OF_DOUBLE_STRAND_BREAK_REPAIR_VIA_HOMOLOGOUS_RECOMBINATION	9.28		10.015	GOBP_REGULATION_OF_DNA_RECOMBINATION	6.419	GOBP_CELLULAR_PROTEIN_COMPLEX_DISASSEMBLY
GOBP_RESPONSE_TO_DRUG	8.543	5.59		GOBP_REPRODUCTION	9.228		9.973	GOBP_REACTIVE_OXYGEN_SPECIES_BIOSYNTHETIC_PROCESS	6.367	GOBP_EPITHELIUM_DEVELOPMENT
GOBP_ALCOHOL_METABOLIC_PROCESS	8.468			GOBP_POSITIVE_REGULATION_OF_PROTEIN_METABOLIC_PROCESS	9.067		9.792	GOBP_REGULATION_OF_CELLULAR_RESPONSE_TO_STRESS	6.367	GOBP_POSITIVE_REGULATION_OF_CELLULAR_COMPONENT_ORGANIZATION
GOBP_REGULATION_OF_PEPTIDE_TRANSPORT	8.446	3.077		GOBP_REGULATION_OF_CELL_MATRIX_ADHESION	9.056		9.792	GOBP_NEGATIVE_REGULATION_OF_HISTONE_H3_K27_METHYLATION	6.36	GOBP_RESPONSE_TO_CYTOKINE
GOBP_EMBRYONIC_ORGAN_DEVELOPMENT	8.395			GOBP_CHROMATIN_ASSEMBLY_OR_DISASSEMBLY	8.971		9.782	GOBP_REGULATION_OF_PROTEIN_LOCALIZATION	6.358	GOBP_REGULATION_OF_CELLULAR_CATABOLIC_PROCESS
GOBP_EPITHELIAL_CELL_DIFFERENTIATION	8.373			GOBP_HYPEROSMOTIC_SALINITY_RESPONSE	8.965		9.762	GOBP_DNA_INTEGRITY_CHECKPOINT	6.358	GOBP_ENERGY_DERIVATION_BY_OXIDATION_OF_ORGANIC_COMPOUNDS
GOBP_ORGANOPHOSPHATE_BIOSYNTHETIC_PROCESS	8.236	5.039		GOBP_TRANSCRIPTION_BY_RNA_POLYMERASE_I	8.958		9.742	GOBP_ANATOMICAL_STRUCTURE_HOMEOSTASIS	6.194	GOBP_PROTEIN_MODIFICATION_BY_SMALL_PROTEIN_CONJUGATION
GOBP_POSITIVE_REGULATION_OF_TRANSPORT	8.214			GOBP_REGULATION_OF_CHROMATIN_BINDING	8.87		9.728	GOBP_CHEMOSENSORY_BEHAVIOR	6.146	GOBP_RNA_SPLICING
GOBP_SUPRAMOLECULAR_FIBER_ORGANIZATION	8.206	2.293		GOBP_REGULATION_OF_PROTEIN_MODIFICATION_PROCESS	8.76		9.723	GOBP_POSITIVE_REGULATION_OF_NATURAL_KILLER_CELL_MEDIATED_CYTOTOXICITY	6.1	GOBP_NADH_DEHYDROGENASE_COMPLEX_ASSEMBLY
GOBP_REGULATION_OF_TRANSMEMBRANE_RECEPTOR_PROTEIN_SERINE_THREONINE_KINASE_SIGNALING_PATHWAY	8.175			GOBP_REGULATION_OF_INTRACELLULAR_SIGNAL_TRANSDUCTION	8.747		9.722	GOBP_REGULATION_OF_CHROMOSOME_SEPARATION	6.096	GOBP_MICROTUBULE_BASED_PROCESS
GOBP_REGULATION_OF_CELL_DEVELOPMENT	8.114			GOBP_POSITIVE_REGULATION_OF_LIPOPROTEIN_METABOLIC_PROCESS	8.573		9.683	GOBP_RESPONSE_TO_INTERLEUKIN_3	5.942	GOBP_CELL_GROWTH
GOBP_POSITIVE_REGULATION_OF_ION_TRANSPORT	8.11			GOBP_POSITIVE_REGULATION_OF_CARDIAC_MUSCLE_CELL_PROLIFERATION	8.572		9.587	GOBP_FATTY_ACID_CATABOLIC_PROCESS	5.927	GOBP_REGULATION_OF_CELLULAR_PROTEIN_LOCALIZATION
GOBP_CELL_MORPHOGENESIS_INVOLVED_IN_NEURON_DIFFERENTIATION	8.051			GOBP_REGULATION_OF_CYCLIN_DEPENDENT_PROTEIN_KINASE_ACTIVITY	8.567		9.413	GOBP_TELOMERE_CAPPING	5.876	GOBP_REGULATION_OF_CELL_PROJECTION_ORGANIZATION
GOBP_ORGANIC_ACID_TRANSPORT	8.019			GOBP_MULTI_ORGANISM_PROCESS	8.465		9.4	GOBP_RESPONSE_TO_TUMOR_NECROSIS_FACTOR	5.858	GOBP_RESPIRATORY_ELECTRON_TRANSPORT_CHAIN
GOBP_GLYCEROLIPID_BIOSYNTHETIC_PROCESS	8.003			GOBP_RRNA_METABOLIC_PROCESS	8.371		9.39	GOBP_NUCLEOSIDE_DIPHOSPHATE_METABOLIC_PROCESS	5.807	GOBP_POSITIVE_REGULATION_OF_CELL_DIFFERENTIATION
GOBP_REGULATION_OF_CELLULAR_CATABOLIC_PROCESS	8	12.046		GOBP_MITOCHONDRIAL_GENE_EXPRESSION	8.317		9.363	GOBP_MORPHOGENESIS_OF_A_POLARIZED_EPITHELIUM	5.798	GOBP_REGULATION_OF_STEROL_TRANSPORT
GOBP_REGULATION_OF_BLOOD_CIRCULATION	7.964			GOBP_CELLULAR_RESPONSE_TO_DRUG	8.231		9.274	GOBP_PEROXISOMAL_TRANSPORT	5.785	GOBP_PROTEIN_LOCALIZATION_TO_PLASMA_MEMBRANE
GOBP_REGULATION_OF_LIPID_BIOSYNTHETIC_PROCESS	7.892			GOBP_CELLULAR_COMPONENT_DISASSEMBLY	8.052		9.146	GOBP_DNA_SYNTHESIS_INVOLVED_IN_DNA_REPAIR	5.746	GOBP_REGULATION_OF_MICROTUBULE_CYTOSKELETON_ORGANIZATION
GOBP_NEGATIVE_REGULATION_OF_CELL_POPULATION_PROLIFERATION	7.89	1.408		GOBP_PURINE_CONTAINING_COMPOUND_METABOLIC_PROCESS	8.031		9.123	GOBP_POSITIVE_REGULATION_OF_PROTEIN_LOCALIZATION_TO_MEMBRANE	5.716	GOBP_ANATOMICAL_STRUCTURE_FORMATION_INVOLVED_IN_MORPHOGENESIS
GOBP_IMPORT_ACROSS_PLASMA_MEMBRANE	7.872			GOBP_MITOTIC_NUCLEAR_DIVISION	7.97		9.121	GOBP_REGULATION_OF_TRANSLATIONAL_INITIATION	5.713	GOBP_CELLULAR_ION_HOMEOSTASIS
GOBP_DEVELOPMENTAL_PROCESS_INVOLVED_IN_REPRODUCTION	7.867	4.091		GOBP_POLYADENYLATION_DEPENDENT_RNA_CATABOLIC_PROCESS	7.921		9.121	GOBP_POSITIVE_REGULATION_OF_CALCIUM_ION_TRANSPORT_INTO_CYTOSOL	5.697	GOBP_PEPTIDE_BIOSYNTHETIC_PROCESS
GOBP_MORPHOGENESIS_OF_AN_EPITHELIUM	7.832	2.179		GOBP_ALPHA_AMINO_ACID_METABOLIC_PROCESS	7.906		9.107	GOBP_ENZYME_DIRECTED_RRNA_PSEUDOURIDINE_SYNTHESIS	5.658	GOBP_FATTY_ACID_METABOLIC_PROCESS
GOBP_PROTEIN_LOCALIZATION_TO_CELL_PERIPHERY	7.829			GOBP_NEGATIVE_REGULATION_OF_STEROID_METABOLIC_PROCESS	7.861		9.101	GOBP_PTERIDINE_CONTAINING_COMPOUND_METABOLIC_PROCESS	5.631	GOBP_ESTABLISHMENT_OF_PROTEIN_LOCALIZATION_TO_ORGANELLE
GOBP_AMINO_ACID_TRANSPORT	7.819			GOBP_REGULATION_OF_SYNAPSE_ASSEMBLY	7.859		9.069	GOBP_PROTEIN_POLYUBIQUITINATION	5.581	GOBP_MITOCHONDRIAL_TRANSMEMBRANE_TRANSPORT
GOBP_MEMBRANE_LIPID_METABOLIC_PROCESS	7.785			GOBP_RESPONSE_TO_RADIATION	7.858		8.953	GOBP_RESPONSE_TO_LIPOTEICHOIC_ACID	5.579	GOBP_ACTIN_FILAMENT_BASED_PROCESS
GOBP_MONOCARBOXYLIC_ACID_METABOLIC_PROCESS	7.756	4.501		GOBP_POSITIVE_REGULATION_OF_CELLULAR_COMPONENT_ORGANIZATION	7.84		8.911	GOBP_RESPONSE_TO_GROWTH_HORMONE	5.577	GOBP_MULTICELLULAR_ORGANISMAL_HOMEOSTASIS
GOBP_REGULATION_OF_DEVELOPMENTAL_GROWTH	7.753			GOBP_RNA_SPLICING	7.84		8.851	GOBP_ESTABLISHMENT_OF_PROTEIN_LOCALIZATION_TO_MITOCHONDRIAL_MEMBRANE	5.537	GOBP_MITOCHONDRIAL_MEMBRANE_ORGANIZATION
GOBP_REGULATION_OF_CELL_ADHESION	7.69			GOBP_VIRAL_GENE_EXPRESSION	7.692		8.796	GOBP_REGULATION_OF_CELL_DIFFERENTIATION	5.527	GOBP_CELL_SURFACE_RECEPTOR_SIGNALING_PATHWAY_INVOLVED_IN_CELL_CELL_SIGNALING
GOBP_TISSUE_MORPHOGENESIS	7.681	1.783		GOBP_PROTEIN_POLYUBIQUITINATION	7.679		8.766	GOBP_RIBONUCLEOSIDE_TRIPHOSPHATE_METABOLIC_PROCESS	5.515	GOBP_SUPRAMOLECULAR_FIBER_ORGANIZATION
GOBP_CANONICAL_WNT_SIGNALING_PATHWAY	7.679	3.493		GOBP_MICROTUBULE_POLYMERIZATION_OR_DEPOLYMERIZATION	7.65		8.758	GOBP_SMALL_MOLECULE_CATABOLIC_PROCESS	5.51	GOBP_PROTEIN_CATABOLIC_PROCESS
GOBP_POSITIVE_REGULATION_OF_CELLULAR_COMPONENT_ORGANIZATION	7.67	7.84		GOBP_PATTERN_RECOGNITION_RECEPTOR_SIGNALING_PATHWAY	7.65		8.717	GOBP_IRON_ION_HOMEOSTASIS	5.493	GOBP_REGIONALIZATION
GOBP_BIOLOGICAL_PROCESS_INVOLVED_IN_SYMBIOTIC_INTERACTION	7.667	15.441		GOBP_POSITIVE_REGULATION_OF_RESPONSE_TO_DNA_DAMAGE_STIMULUS	7.65		8.713	GOBP_REGULATION_OF_CELL_MATRIX_ADHESION	5.475	GOBP_RNA_CATABOLIC_PROCESS
GOBP_CAMERA_TYPE_EYE_DEVELOPMENT	7.639			GOBP_POSITIVE_REGULATION_OF_MOLECULAR_FUNCTION	7.627		8.698	GOBP_RESPIRATORY_ELECTRON_TRANSPORT_CHAIN	5.468	GOBP_RNA_SPLICING_VIA_TRANSESTERIFICATION_REACTIONS
GOBP_SECRETION	7.632	2.482		GOBP_APOPTOTIC_SIGNALING_PATHWAY	7.62		8.697	GOBP_ORGANIC_HYDROXY_COMPOUND_CATABOLIC_PROCESS	5.461	GOBP_CELLULAR_AMINO_ACID_METABOLIC_PROCESS
GOBP_CHROMATIN_ORGANIZATION	7.628	21.922		GOBP_NEGATIVE_REGULATION_OF_CELL_CYCLE_G2_M_PHASE_TRANSITION	7.606		8.681	GOBP_REGULATION_OF_PROTEIN_MODIFICATION_PROCESS	5.448	GOBP_SULFUR_COMPOUND_BIOSYNTHETIC_PROCESS
GOBP_REGULATION_OF_PROTEIN_KINASE_ACTIVITY	7.593	2.772		GOBP_MRNA_EXPORT_FROM_NUCLEUS	7.605		8.677	GOBP_ALPHA_AMINO_ACID_METABOLIC_PROCESS	5.432	GOBP_RESPONSE_TO_OXYGEN_CONTAINING_COMPOUND
GOBP_PHOSPHATIDYLINOSITOL_METABOLIC_PROCESS	7.578			GOBP_ESTABLISHMENT_OF_RNA_LOCALIZATION	7.604		8.632	GOBP_CARBOHYDRATE_CATABOLIC_PROCESS	5.369	GOBP_CELL_SUBSTRATE_ADHESION
GOBP_ENDOSOMAL_TRANSPORT	7.565	3.136		GOBP_REGULATION_OF_MESENCHYMAL_STEM_CELL_DIFFERENTIATION	7.604		8.618	GOBP_RNA_SPLICING_VIA_TRANSESTERIFICATION_REACTIONS	5.345	GOBP_MRNA_PROCESSING
GOBP_CELLULAR_PROTEIN_CATABOLIC_PROCESS	7.551	17.025		GOBP_PHOSPHATIDYLINOSITOL_ACYL_CHAIN_REMODELING	7.582		8.608	GOBP_MITOCHONDRION_LOCALIZATION	5.308	GOBP_GROWTH
GOBP_PROTEIN_CATABOLIC_PROCESS	7.466	15.657		GOBP_CELLULAR_RESPONSE_TO_LEPTIN_STIMULUS	7.573		8.571	GOBP_MONOSACCHARIDE_METABOLIC_PROCESS	5.308	GOBP_ANATOMICAL_STRUCTURE_HOMEOSTASIS
GOBP_ORGANELLE_ASSEMBLY	7.419	10.971		GOBP_RESPONSE_TO_VITAMIN_E	7.553		8.537	GOBP_MITOCHONDRIAL_MEMBRANE_ORGANIZATION	5.308	GOBP_NEGATIVE_REGULATION_OF_CELL_CYCLE
GOBP_POSITIVE_REGULATION_OF_CELL_POPULATION_PROLIFERATION	7.275	1.369		GOBP_GLUTATHIONE_METABOLIC_PROCESS	7.506		8.534	GOBP_REGULATION_OF_ESTABLISHMENT_OF_PROTEIN_LOCALIZATION_TO_MITOCHONDRION	5.308	GOBP_NUCLEOSIDE_TRIPHOSPHATE_BIOSYNTHETIC_PROCESS
GOBP_SENSORY_SYSTEM_DEVELOPMENT	7.266			GOBP_NUCLEAR_TRANSCRIBED_MRNA_CATABOLIC_PROCESS_DEADENYLATION_DEPENDENT_DECAY	7.454		8.494	GOBP_CELLULAR_AMINO_ACID_BIOSYNTHETIC_PROCESS	5.291	GOBP_CANONICAL_WNT_SIGNALING_PATHWAY
GOBP_POSITIVE_REGULATION_OF_PROTEIN_PHOSPHORYLATION	7.24	1.508		GOBP_NUCLEAR_NCRNA_SURVEILLANCE	7.452		8.446	GOBP_POSITIVE_REGULATION_OF_CANONICAL_WNT_SIGNALING_PATHWAY	5.29	GOBP_CARBOHYDRATE_DERIVATIVE_CATABOLIC_PROCESS
GOBP_TRANSMEMBRANE_RECEPTOR_PROTEIN_TYROSINE_KINASE_SIGNALING_PATHWAY	7.236			GOBP_ENERGY_DERIVATION_BY_OXIDATION_OF_ORGANIC_COMPOUNDS	7.445		8.391	GOBP_REGULATION_OF_DNA_LIGATION	5.282	GOBP_CELL_CELL_SIGNALING_BY_WNT
GOBP_SMALL_GTPASE_MEDIATED_SIGNAL_TRANSDUCTION	7.211			GOBP_PROTEIN_CONTAINING_COMPLEX_DISASSEMBLY	7.413		8.383	GOBP_COVALENT_CHROMATIN_MODIFICATION	5.276	GOBP_RESPONSE_TO_HORMONE
GOBP_PROTEIN_O_LINKED_GLYCOSYLATION	7.211			GOBP_APOPTOTIC_PROCESS_INVOLVED_IN_DEVELOPMENT	7.383		8.378	GOBP_REGULATION_OF_EXTRACELLULAR_MATRIX_DISASSEMBLY	5.257	GOBP_PROTEIN_TARGETING
GOBP_REGULATION_OF_SMALL_MOLECULE_METABOLIC_PROCESS	7.175	3.689		GOBP_ACTIVATION_OF_MAPKKK_ACTIVITY	7.383		8.297	GOBP_POSITIVE_REGULATION_OF_SIGNALING	5.254	GOBP_POSITIVE_REGULATION_OF_PROTEIN_MODIFICATION_PROCESS
GOBP_POSITIVE_REGULATION_OF_LOCOMOTION	7.152			GOBP_REGULATION_OF_HYDROGEN_PEROXIDE_METABOLIC_PROCESS	7.383		8.273	GOBP_POST_TRANSLATIONAL_PROTEIN_MODIFICATION	5.21	GOBP_METAL_ION_TRANSPORT
GOBP_REGULATION_OF_INTRACELLULAR_TRANSPORT	7.09	5.831		GOBP_NEURAL_PLATE_MORPHOGENESIS	7.369		8.254	GOBP_MRNA_SPLICE_SITE_SELECTION	5.21	GOBP_NUCLEOBASE_CONTAINING_SMALL_MOLECULE_BIOSYNTHETIC_PROCESS
GOBP_NEGATIVE_REGULATION_OF_TRANSMEMBRANE_RECEPTOR_PROTEIN_SERINE_THREONINE_KINASE_SIGNALING_PATHWAY	7.09			GOBP_POSITIVE_REGULATION_OF_HISTONE_UBIQUITINATION	7.322		8.234	GOBP_THIOESTER_BIOSYNTHETIC_PROCESS	5.188	GOBP_NEGATIVE_REGULATION_OF_CELL_DIFFERENTIATION
GOBP_POSITIVE_REGULATION_OF_GENE_EXPRESSION	7.037	7.06		GOBP_MICROTUBULE_DEPOLYMERIZATION	7.322		8.209	GOBP_PROGRAMMED_CELL_DEATH_INVOLVED_IN_CELL_DEVELOPMENT	5.158	GOBP_RIBONUCLEOSIDE_TRIPHOSPHATE_METABOLIC_PROCESS
GOBP_ORGANIC_ACID_TRANSMEMBRANE_TRANSPORT	7.033			GOBP_ACTIN_POLYMERIZATION_DEPENDENT_CELL_MOTILITY	7.293		8.209	GOBP_TELOMERASE_HOLOENZYME_COMPLEX_ASSEMBLY	5.102	GOBP_LIPID_CATABOLIC_PROCESS
GOBP_MESENCHYMAL_CELL_DIFFERENTIATION	7.028			GOBP_HEMATOPOIETIC_STEM_CELL_MIGRATION	7.293		8.202	GOBP_RESPONSE_TO_XENOBIOTIC_STIMULUS	5.102	GOBP_REGULATION_OF_CATION_TRANSMEMBRANE_TRANSPORT
GOBP_MAPK_CASCADE	6.954			GOBP_GOLGI_VESICLE_TRANSPORT	7.25		8.201	GOBP_REGULATION_OF_CELLULAR_PROTEIN_CATABOLIC_PROCESS	5.09	GOBP_RESPONSE_TO_EXTRACELLULAR_STIMULUS
GOBP_FATTY_ACID_METABOLIC_PROCESS	6.921			GOBP_PURINE_CONTAINING_COMPOUND_BIOSYNTHETIC_PROCESS	7.166		8.025	GOBP_CYTOSKELETON_ORGANIZATION	5.086	GOBP_ORGANIC_HYDROXY_COMPOUND_METABOLIC_PROCESS
GOBP_STEROID_METABOLIC_PROCESS	6.915			GOBP_MEMBRANE_ORGANIZATION	7.127		7.935	GOBP_CELL_CELL_SIGNALING_BY_WNT	5.073	GOBP_LIPID_MODIFICATION
GOBP_CELL_CYCLE	6.895	66.833		GOBP_PROTEIN_QUALITY_CONTROL_FOR_MISFOLDED_OR_INCOMPLETELY_SYNTHESIZED_PROTEINS	7.127		7.852	GOBP_REGULATION_OF_INTRACELLULAR_SIGNAL_TRANSDUCTION	5.073	GOBP_RESPONSE_TO_RADIATION
GOBP_REGULATION_OF_TUBE_SIZE	6.844			GOBP_RESPONSE_TO_BIOTIC_STIMULUS	7.127		7.844	GOBP_NEGATIVE_REGULATION_OF_TRANSCRIPTION_BY_RNA_POLYMERASE_II	5.033	GOBP_LIPID_LOCALIZATION
GOBP_REGULATION_OF_SMALL_GTPASE_MEDIATED_SIGNAL_TRANSDUCTION	6.828			GOBP_POSITIVE_REGULATION_OF_GENE_EXPRESSION	7.06		7.801	GOBP_SMALL_MOLECULE_BIOSYNTHETIC_PROCESS	5.03	GOBP_REGULATION_OF_CELL_CYCLE_PROCESS
GOBP_MODIFICATION_DEPENDENT_MACROMOLECULE_CATABOLIC_PROCESS	6.804	19.783		GOBP_NEGATIVE_REGULATION_OF_RNA_CATABOLIC_PROCESS	7.06		7.801	GOBP_PHOSPHATIDYLSERINE_METABOLIC_PROCESS	5.017	GOBP_ORGANOPHOSPHATE_CATABOLIC_PROCESS
GOBP_MUSCLE_TISSUE_DEVELOPMENT	6.767			GOBP_DNA_INTEGRITY_CHECKPOINT	7.023		7.778	GOBP_NUCLEOTIDE_PHOSPHORYLATION	4.972	GOBP_RESPONSE_TO_TUMOR_NECROSIS_FACTOR
GOBP_PROTEIN_LOCALIZATION_TO_ORGANELLE	6.754	19.513		GOBP_PROTEIN_PHOSPHORYLATION	7.008		7.745	GOBP_POSITIVE_REGULATION_OF_MOLECULAR_FUNCTION	4.919	GOBP_POSITIVE_REGULATION_OF_TRANSMEMBRANE_TRANSPORT
GOBP_GOLGI_VESICLE_TRANSPORT	6.735	7.25		GOBP_FC_RECEPTOR_SIGNALING_PATHWAY	6.987		7.698	GOBP_DNA_REPLICATION	4.911	GOBP_POSITIVE_REGULATION_OF_GENE_EXPRESSION
GOBP_REGULATION_OF_GROWTH	6.729	1.925		GOBP_INTRA_S_DNA_DAMAGE_CHECKPOINT	6.983		7.627	GOBP_REGULATION_OF_PHOSPHATASE_ACTIVITY	4.885	GOBP_MORPHOGENESIS_OF_AN_EPITHELIUM
GOBP_TAXIS	6.729			GOBP_B_CELL_ACTIVATION	6.957		7.593	GOBP_REGULATION_OF_PROTEIN_CATABOLIC_PROCESS	4.885	GOBP_MAINTENANCE_OF_LOCATION
GOBP_CELL_JUNCTION_ASSEMBLY	6.706			GOBP_MACROPINOCYTOSIS	6.913		7.557	GOBP_PYRUVATE_METABOLIC_PROCESS	4.885	GOBP_PROTEIN_LOCALIZATION_TO_MITOCHONDRION
GOBP_OSSIFICATION	6.702			GOBP_IMMUNE_SYSTEM_DEVELOPMENT	6.891		7.556	GOBP_CANONICAL_WNT_SIGNALING_PATHWAY	4.835	GOBP_CELLULAR_RESPIRATION
GOBP_PATTERN_SPECIFICATION_PROCESS	6.677			GOBP_NEURAL_NUCLEUS_DEVELOPMENT	6.822		7.488	GOBP_POSITIVE_REGULATION_OF_WNT_SIGNALING_PATHWAY	4.822	GOBP_PROCESS_UTILIZING_AUTOPHAGIC_MECHANISM
GOBP_MESENCHYME_DEVELOPMENT	6.656			GOBP_POSITIVE_REGULATION_OF_DEFENSE_RESPONSE	6.816		7.488	GOBP_CELLULAR_RESPONSE_TO_LEUCINE_STARVATION	4.814	GOBP_TISSUE_MORPHOGENESIS
GOBP_PROTEIN_POLYUBIQUITINATION	6.636	7.679		GOBP_RESPONSE_TO_GROWTH_HORMONE	6.795		7.488	GOBP_MATURATION_OF_SSU_RRNA_FROM_TRICISTRONIC_RRNA_TRANSCRIPT_SSU_RRNA_5_8S_RRNA_LSU_RRNA	4.797	GOBP_NEGATIVE_REGULATION_OF_CELL_POPULATION_PROLIFERATION
GOBP_COGNITION	6.615			GOBP_GLIAL_CELL_MIGRATION	6.769		7.482	GOBP_CELLULAR_KETONE_METABOLIC_PROCESS	4.777	GOBP_REGULATION_OF_PROTEIN_PHOSPHORYLATION
GOBP_REGULATION_OF_TRANSMEMBRANE_TRANSPORT	6.592			GOBP_FATTY_ACID_BETA_OXIDATION	6.731		7.407	GOBP_NON_CANONICAL_WNT_SIGNALING_PATHWAY	4.776	GOBP_TUBE_DEVELOPMENT
GOBP_REGIONALIZATION	6.583	1.362		GOBP_PROTEIN_ACYLATION	6.7		7.407	GOBP_ALDEHYDE_BIOSYNTHETIC_PROCESS	4.694	GOBP_GLUTATHIONE_METABOLIC_PROCESS
GOBP_CHROMOSOME_ORGANIZATION	6.547	61.714		GOBP_PROTEIN_MONOUBIQUITINATION	6.69		7.369	GOBP_POSITIVE_REGULATION_OF_HISTONE_UBIQUITINATION	4.659	GOBP_POSITIVE_REGULATION_OF_ESTABLISHMENT_OF_PROTEIN_LOCALIZATION
GOBP_NEGATIVE_REGULATION_OF_TRANSFORMING_GROWTH_FACTOR_BETA_RECEPTOR_SIGNALING_PATHWAY	6.525			GOBP_NUCLEAR_TRANSCRIBED_MRNA_CATABOLIC_PROCESS	6.684		7.299	GOBP_POSITIVE_REGULATION_OF_CELLULAR_COMPONENT_ORGANIZATION	4.629	GOBP_CELLULAR_PROTEIN_CATABOLIC_PROCESS
GOBP_NEGATIVE_REGULATION_OF_MOLECULAR_FUNCTION	6.515	5.253		GOBP_REGULATION_OF_PEPTIDASE_ACTIVITY	6.652		7.297	GOBP_NEGATIVE_REGULATION_OF_DNA_METABOLIC_PROCESS	4.625	GOBP_REGULATION_OF_GROWTH
GOBP_REGULATION_OF_AUTOPHAGY	6.514	1.853		GOBP_POSITIVE_REGULATION_OF_TRANSCRIPTION_BY_RNA_POLYMERASE_II	6.651		7.29	GOBP_POSITIVE_REGULATION_OF_GENE_EXPRESSION	4.589	GOBP_APOPTOTIC_SIGNALING_PATHWAY
GOBP_CELLULAR_ION_HOMEOSTASIS	6.507			GOBP_POSITIVE_REGULATION_OF_ERK1_AND_ERK2_CASCADE	6.651		7.246	GOBP_RESPONSE_TO_CYTOKINE	4.589	GOBP_CELLULAR_LIPID_CATABOLIC_PROCESS
GOBP_MICROTUBULE_BASED_PROCESS	6.499	17.267		GOBP_REGULATION_OF_RNA_POLYMERASE_II_REGULATORY_REGION_SEQUENCE_SPECIFIC_DNA_BINDING	6.645		7.229	GOBP_REGULATION_OF_CELL_CYCLE_ARREST	4.568	GOBP_NUCLEOSIDE_PHOSPHATE_CATABOLIC_PROCESS
GOBP_EMBRYONIC_MORPHOGENESIS	6.496			GOBP_REGULATION_OF_DNA_LIGATION	6.617		7.22	GOBP_POSITIVE_REGULATION_OF_BINDING	4.551	GOBP_SMALL_GTPASE_MEDIATED_SIGNAL_TRANSDUCTION
GOBP_AMEBOIDAL_TYPE_CELL_MIGRATION	6.483			GOBP_CHROMOSOME_LOCALIZATION	6.617		7.215	GOBP_PROTON_TRANSPORTING_ATP_SYNTHASE_COMPLEX_ASSEMBLY	4.483	GOBP_MITOCHONDRIAL_ELECTRON_TRANSPORT_NADH_TO_UBIQUINONE
GOBP_CELLULAR_HOMEOSTASIS	6.479	2.287		GOBP_POSITIVE_REGULATION_OF_VIRAL_GENOME_REPLICATION	6.597		7.148	GOBP_REGULATION_OF_CELLULAR_PROTEIN_LOCALIZATION	4.474	GOBP_NEGATIVE_REGULATION_OF_DEVELOPMENTAL_PROCESS
GOBP_REGULATION_OF_SYNAPTIC_PLASTICITY	6.479			GOBP_REGULATION_OF_MRNA_CATABOLIC_PROCESS	6.534		7.13	GOBP_CELL_ADHESION_MEDIATED_BY_INTEGRIN	4.474	GOBP_TRANSMEMBRANE_RECEPTOR_PROTEIN_TYROSINE_KINASE_SIGNALING_PATHWAY
GOBP_COVALENT_CHROMATIN_MODIFICATION	6.442	14.336		GOBP_POSITIVE_REGULATION_OF_MITOTIC_CELL_CYCLE	6.49		7.124	GOBP_REGULATION_OF_SMALL_MOLECULE_METABOLIC_PROCESS	4.47	GOBP_RESPONSE_TO_PEPTIDE
GOBP_RESPONSE_TO_TRANSFORMING_GROWTH_FACTOR_BETA	6.428			GOBP_DNA_TEMPLATED_TRANSCRIPTION_INITIATION	6.481		7.124	GOBP_PATTERN_RECOGNITION_RECEPTOR_SIGNALING_PATHWAY	4.454	GOBP_MAPK_CASCADE
GOBP_RESPIRATORY_SYSTEM_DEVELOPMENT	6.427			GOBP_CARBOHYDRATE_CATABOLIC_PROCESS	6.478		7.12	GOBP_NEGATIVE_REGULATION_OF_PROTEIN_KINASE_B_SIGNALING	4.454	GOBP_ORGANIC_ACID_BIOSYNTHETIC_PROCESS
GOBP_IMMUNE_SYSTEM_DEVELOPMENT	6.366	6.891		GOBP_PROTON_TRANSMEMBRANE_TRANSPORT	6.474		7.095	GOBP_PROTEIN_QUALITY_CONTROL_FOR_MISFOLDED_OR_INCOMPLETELY_SYNTHESIZED_PROTEINS	4.453	GOBP_DNA_CONFORMATION_CHANGE
GOBP_DEPHOSPHORYLATION	6.366	3.24		GOBP_NEGATIVE_REGULATION_OF_INTRINSIC_APOPTOTIC_SIGNALING_PATHWAY	6.465		7.06	GOBP_REGULATION_OF_CELLULAR_LOCALIZATION	4.425	GOBP_MICROTUBULE_CYTOSKELETON_ORGANIZATION
GOBP_RESPONSE_TO_ENDOPLASMIC_RETICULUM_STRESS	6.366	3.796		GOBP_CARBOHYDRATE_METABOLIC_PROCESS	6.458		7.045	GOBP_POSITIVE_REGULATION_OF_TRANSCRIPTION_BY_RNA_POLYMERASE_II	4.417	GOBP_NEGATIVE_REGULATION_OF_INTRACELLULAR_SIGNAL_TRANSDUCTION
GOBP_ESTABLISHMENT_OF_PROTEIN_LOCALIZATION_TO_ORGANELLE	6.325	10.691		GOBP_REGULATION_OF_GLUTAMINE_FAMILY_AMINO_ACID_METABOLIC_PROCESS	6.444		7.044	GOBP_ORGANELLE_LOCALIZATION	4.409	GOBP_INNER_MITOCHONDRIAL_MEMBRANE_ORGANIZATION
GOBP_SYNAPSE_ORGANIZATION	6.312			GOBP_MANGANESE_ION_TRANSMEMBRANE_TRANSPORT	6.428		7.044	GOBP_MICROTUBULE_NUCLEATION_BY_MICROTUBULE_ORGANIZING_CENTER	4.402	GOBP_POSITIVE_REGULATION_OF_INTRACELLULAR_SIGNAL_TRANSDUCTION
GOBP_RESPONSE_TO_PEPTIDE	6.301	1.58		GOBP_REGULATION_OF_GLUCOSE_METABOLIC_PROCESS	6.423		7.043	GOBP_MORPHOGENESIS_OF_AN_EPITHELIUM	4.376	GOBP_DNA_REPLICATION
GOBP_MEMBRANE_LIPID_BIOSYNTHETIC_PROCESS	6.269			GOBP_REGULATION_OF_APOPTOTIC_SIGNALING_PATHWAY	6.348		6.995	GOBP_CHROMATIN_SILENCING	4.371	GOBP_RESPONSE_TO_OXYGEN_LEVELS
GOBP_NEGATIVE_REGULATION_OF_LOCOMOTION	6.168			GOBP_VENTRICULAR_CARDIAC_MUSCLE_CELL_DEVELOPMENT	6.327		6.946	GOBP_REGULATION_OF_MESENCHYMAL_STEM_CELL_DIFFERENTIATION	4.362	GOBP_NUCLEOSOME_ASSEMBLY
GOBP_CELLULAR_CARBOHYDRATE_METABOLIC_PROCESS	6.167			GOBP_MODULATION_BY_SYMBIONT_OF_HOST_PROCESS	6.327		6.911	GOBP_P38MAPK_CASCADE	4.356	GOBP_PROTEIN_INSERTION_INTO_MEMBRANE
GOBP_REGULATION_OF_EPITHELIAL_TO_MESENCHYMAL_TRANSITION	6.159			GOBP_SMALL_MOLECULE_CATABOLIC_PROCESS	6.326		6.895	GOBP_NEUROTRANSMITTER_METABOLIC_PROCESS	4.334	GOBP_REGULATION_OF_RESPONSE_TO_STRESS
GOBP_GOLGI_ORGANIZATION	6.157			GOBP_CARBOHYDRATE_DERIVATIVE_METABOLIC_PROCESS	6.273		6.855	GOBP_NEGATIVE_REGULATION_OF_CANONICAL_WNT_SIGNALING_PATHWAY	4.3	GOBP_DOUBLE_STRAND_BREAK_REPAIR
GOBP_RESPONSE_TO_INORGANIC_SUBSTANCE	6.143	1.858		GOBP_ALDEHYDE_BIOSYNTHETIC_PROCESS	6.266		6.792	GOBP_POSITIVE_REGULATION_OF_ORGANELLE_ORGANIZATION	4.296	GOBP_POSITIVE_REGULATION_OF_CATABOLIC_PROCESS
GOBP_REGULATION_OF_WNT_SIGNALING_PATHWAY	6.143	3.34		GOBP_POSITIVE_REGULATION_OF_CELL_DEATH	6.253		6.777	GOBP_CELL_PROJECTION_ORGANIZATION	4.296	GOBP_NEGATIVE_REGULATION_OF_CELL_CYCLE_PROCESS
GOBP_INFLAMMATORY_RESPONSE	6.143			GOBP_POSITIVE_REGULATION_OF_UBIQUITIN_PROTEIN_LIGASE_ACTIVITY	6.213		6.763	GOBP_NEGATIVE_REGULATION_OF_GENE_EXPRESSION	4.288	GOBP_CELLULAR_RESPONSE_TO_NITROGEN_COMPOUND
GOBP_MEMBRANE_FUSION	6.134			GOBP_HOMEOSTATIC_PROCESS	6.188		6.744	GOBP_MONOCARBOXYLIC_ACID_METABOLIC_PROCESS	4.278	GOBP_DIVALENT_INORGANIC_CATION_HOMEOSTASIS
GOBP_EMBRYONIC_ORGAN_MORPHOGENESIS	6.126			GOBP_NUCLEOSIDE_DIPHOSPHATE_METABOLIC_PROCESS	6.165		6.667	GOBP_MICROTUBULE_CYTOSKELETON_ORGANIZATION	4.245	GOBP_POSITIVE_REGULATION_OF_PHOSPHORUS_METABOLIC_PROCESS
GOBP_SENSORY_PERCEPTION_OF_LIGHT_STIMULUS	6.095			GOBP_REGULATION_OF_HUMORAL_IMMUNE_RESPONSE_MEDIATED_BY_CIRCULATING_IMMUNOGLOBULIN	6.161		6.655	GOBP_RESPONSE_TO_ESTROGEN	4.245	GOBP_RESPONSE_TO_DRUG
GOBP_RESPONSE_TO_INSULIN	6.089			GOBP_REGULATION_OF_TRANSLATIONAL_INITIATION	6.126		6.648	GOBP_REGULATION_OF_PROTEIN_STABILITY	4.245	GOBP_NEGATIVE_REGULATION_OF_MEGAKARYOCYTE_DIFFERENTIATION
GOBP_NEGATIVE_REGULATION_OF_CELL_DEATH	6.055	10.423		GOBP_NEGATIVE_REGULATION_OF_TRANSCRIPTION_BY_RNA_POLYMERASE_II	6.125		6.627	GOBP_REGULATION_OF_WNT_SIGNALING_PATHWAY	4.232	GOBP_PHOSPHATIDYLINOSITOL_METABOLIC_PROCESS
GOBP_RESPONSE_TO_PEPTIDE_HORMONE	6.036	1.382		GOBP_FATTY_ACYL_COA_BIOSYNTHETIC_PROCESS	6.101		6.615	GOBP_PROTEIN_METHYLATION	4.218	GOBP_LIPOSACCHARIDE_METABOLIC_PROCESS
GOBP_METAL_ION_HOMEOSTASIS	6.005			GOBP_REGULATION_OF_RRNA_PROCESSING	6.096		6.615	GOBP_REGULATION_OF_INTRINSIC_APOPTOTIC_SIGNALING_PATHWAY_IN_RESPONSE_TO_DNA_DAMAGE_BY_P53_CLASS_MEDIATOR	4.208	GOBP_POSITIVE_REGULATION_OF_CELL_DEATH
GOBP_EPITHELIAL_TO_MESENCHYMAL_TRANSITION	6.002			GOBP_CELL_POPULATION_PROLIFERATION	6.043		6.604	GOBP_REGULATION_OF_CELLULAR_KETONE_METABOLIC_PROCESS	4.203	GOBP_MEMBRANE_LIPID_METABOLIC_PROCESS
GOBP_REGULATION_OF_CELLULAR_PROTEIN_LOCALIZATION	6.001	4.535		GOBP_REGULATION_OF_VESICLE_SIZE	6.023		6.604	GOBP_RNA_EXPORT_FROM_NUCLEUS	4.202	GOBP_POST_TRANSLATIONAL_PROTEIN_MODIFICATION
GOBP_PROTEIN_PHOSPHOPANTETHEINYLATION	5.998	3.53		GOBP_NEGATIVE_REGULATION_OF_REACTIVE_OXYGEN_SPECIES_METABOLIC_PROCESS	6.023		6.589	GOBP_CELL_SURFACE_RECEPTOR_SIGNALING_PATHWAY_INVOLVED_IN_CELL_CELL_SIGNALING	4.196	GOBP_NUCLEOSOME_ORGANIZATION
GOBP_NOTCH_SIGNALING_PATHWAY	5.998			GOBP_RDNA_HETEROCHROMATIN_ASSEMBLY	6.02		6.54	GOBP_ANTIGEN_PROCESSING_AND_PRESENTATION_OF_EXOGENOUS_PEPTIDE_ANTIGEN_VIA_MHC_CLASS_I	4.167	GOBP_CELL_CELL_ADHESION
GOBP_REGULATION_OF_MAPK_CASCADE	5.98			GOBP_RESPONSE_TO_TEMPERATURE_STIMULUS	6.012		6.532	GOBP_REGULATION_OF_MICROTUBULE_POLYMERIZATION	4.167	GOBP_CALCIUM_ION_TRANSPORT
GOBP_ORGANOPHOSPHATE_ESTER_TRANSPORT	5.952			GOBP_PROTEIN_LIPOYLATION	6.001		6.528	GOBP_REGULATION_OF_RNA_POLYMERASE_II_REGULATORY_REGION_SEQUENCE_SPECIFIC_DNA_BINDING	4.151	GOBP_CELLULAR_CARBOHYDRATE_METABOLIC_PROCESS
GOBP_EXOCYTOSIS	5.912	1.467		GOBP_CELL_FATE_SPECIFICATION	5.967		6.501	GOBP_MICROTUBULE_BASED_PROCESS	4.144	GOBP_PEPTIDYL_SERINE_MODIFICATION
GOBP_EPITHELIAL_TUBE_MORPHOGENESIS	5.877			GOBP_POSITIVE_REGULATION_OF_ASPARTIC_TYPE_PEPTIDASE_ACTIVITY	5.961		6.501	GOBP_PHOSPHATIDYLINOSITOL_ACYL_CHAIN_REMODELING	4.114	GOBP_REGULATION_OF_CELLULAR_COMPONENT_MOVEMENT
GOBP_SKELETAL_SYSTEM_MORPHOGENESIS	5.856			GOBP_REGULATION_OF_CELLULAR_LOCALIZATION	5.942		6.483	GOBP_PROTEIN_PHOSPHORYLATION	4.108	GOBP_REGULATION_OF_WNT_SIGNALING_PATHWAY
GOBP_TISSUE_HOMEOSTASIS	5.848			GOBP_POSITIVE_REGULATION_OF_CELLULAR_AMIDE_METABOLIC_PROCESS	5.901		6.466	GOBP_CARBOHYDRATE_DERIVATIVE_BIOSYNTHETIC_PROCESS	4.105	GOBP_REGULATION_OF_TRANSFERASE_ACTIVITY
GOBP_HOMEOSTASIS_OF_NUMBER_OF_CELLS	5.802			GOBP_POSITIVE_REGULATION_OF_NATURAL_KILLER_CELL_MEDIATED_CYTOTOXICITY	5.887		6.465	GOBP_RRNA_MODIFICATION	4.105	GOBP_RESPONSE_TO_INORGANIC_SUBSTANCE
GOBP_TRANSFORMING_GROWTH_FACTOR_BETA_RECEPTOR_SIGNALING_PATHWAY	5.788			GOBP_NEGATIVE_REGULATION_OF_RESPONSE_TO_STIMULUS	5.844		6.431	GOBP_POSITIVE_REGULATION_OF_TRANSLATION	4.098	GOBP_RESPONSE_TO_OXIDATIVE_STRESS
GOBP_AMINO_ACID_TRANSMEMBRANE_TRANSPORT	5.788			GOBP_ATP_METABOLIC_PROCESS	5.842		6.425	GOBP_REGULATION_OF_GENERATION_OF_PRECURSOR_METABOLITES_AND_ENERGY	4.086	GOBP_CELLULAR_RESPONSE_TO_NICOTINE
GOBP_METAL_ION_TRANSPORT	5.771			GOBP_NUCLEOSIDE_TRIPHOSPHATE_METABOLIC_PROCESS	5.842		6.417	GOBP_CELLULAR_RESPIRATION	4.071	GOBP_REGULATION_OF_CYTOSKELETON_ORGANIZATION
GOBP_REGULATION_OF_MEMBRANE_POTENTIAL	5.771			GOBP_REGULATION_OF_INTRACELLULAR_TRANSPORT	5.831		6.381	GOBP_CHROMOSOME_LOCALIZATION	4.038	GOBP_POSITIVE_REGULATION_OF_TRANSCRIPTION_BY_RNA_POLYMERASE_II
GOBP_ORGANIC_HYDROXY_COMPOUND_BIOSYNTHETIC_PROCESS	5.727			GOBP_MICROTUBULE_BASED_MOVEMENT	5.814		6.365	GOBP_PROTEIN_STABILIZATION	4.016	GOBP_CARBOHYDRATE_DERIVATIVE_TRANSPORT
GOBP_MULTI_MULTICELLULAR_ORGANISM_PROCESS	5.7			GOBP_MRNA_PROCESSING	5.78		6.362	GOBP_RESPONSE_TO_BIOTIC_STIMULUS	3.98	GOBP_ENDOMEMBRANE_SYSTEM_ORGANIZATION
GOBP_RESPONSE_TO_EXTRACELLULAR_STIMULUS	5.668	2.219		GOBP_PROTEIN_ACETYLATION	5.771		6.318	GOBP_ASPARTATE_METABOLIC_PROCESS	3.957	GOBP_STEM_CELL_DIFFERENTIATION
GOBP_POSITIVE_REGULATION_OF_CATABOLIC_PROCESS	5.621	4.614		GOBP_POSITIVE_REGULATION_OF_TRANSLATION	5.764		6.28	GOBP_REGULATION_OF_PHOSPHORUS_METABOLIC_PROCESS	3.94	GOBP_MACROAUTOPHAGY
GOBP_WOUND_HEALING	5.597			GOBP_REGULATION_OF_BEHAVIOR	5.743		6.196	GOBP_DNA_TEMPLATED_TRANSCRIPTION_TERMINATION	3.925	GOBP_ALCOHOL_METABOLIC_PROCESS
GOBP_G_PROTEIN_COUPLED_RECEPTOR_SIGNALING_PATHWAY	5.586			GOBP_REGULATION_OF_PROTEIN_STABILITY	5.692		6.166	GOBP_VESICLE_TETHERING_TO_GOLGI	3.919	GOBP_I_KAPPAB_KINASE_NF_KAPPAB_SIGNALING
GOBP_AUTOPHAGOSOME_ORGANIZATION	5.58			GOBP_REGULATION_OF_PHOSPHORUS_METABOLIC_PROCESS	5.656		6.162	GOBP_NEGATIVE_REGULATION_OF_TRANSMEMBRANE_TRANSPORT	3.917	GOBP_HORMONE_TRANSPORT
GOBP_POSITIVE_REGULATION_OF_CELL_DEATH	5.574	6.253		GOBP_PROTEIN_KINASE_C_SIGNALING	5.647		6.151	GOBP_NEGATIVE_REGULATION_OF_WNT_SIGNALING_PATHWAY	3.915	GOBP_MONOCARBOXYLIC_ACID_CATABOLIC_PROCESS
GOBP_ORGANIC_ACID_METABOLIC_PROCESS	5.562	10.687		GOBP_POSITIVE_REGULATION_OF_PLASMA_MEMBRANE_BOUNDED_CELL_PROJECTION_ASSEMBLY	5.612		6.146	GOBP_NEGATIVE_REGULATION_OF_CATABOLIC_PROCESS	3.915	GOBP_RIBONUCLEOSIDE_TRIPHOSPHATE_BIOSYNTHETIC_PROCESS
GOBP_TUBE_FORMATION	5.561	1.431		GOBP_REGULATION_OF_TRANSFERASE_ACTIVITY	5.591		6.101	GOBP_REGULATION_OF_CELLULAR_COMPONENT_BIOGENESIS	3.915	GOBP_ESTABLISHMENT_OF_PROTEIN_LOCALIZATION_TO_MITOCHONDRIAL_MEMBRANE
GOBP_PROTEIN_TARGETING_TO_MEMBRANE	5.532			GOBP_RESPONSE_TO_DRUG	5.59		6.088	GOBP_MEIOTIC_CELL_CYCLE_PROCESS	3.903	GOBP_DEOXYRIBOSE_PHOSPHATE_CATABOLIC_PROCESS
GOBP_REGULATION_OF_CELLULAR_RESPONSE_TO_TRANSFORMING_GROWTH_FACTOR_BETA_STIMULUS	5.532			GOBP_REGULATION_OF_FC_GAMMA_RECEPTOR_SIGNALING_PATHWAY_INVOLVED_IN_PHAGOCYTOSIS	5.582		6.075	GOBP_REGULATION_OF_PEPTIDE_TRANSPORT	3.9	GOBP_DNA_DEPENDENT_DNA_REPLICATION
GOBP_RHYTHMIC_PROCESS	5.526	4.261		GOBP_MULTICELLULAR_ORGANISM_REPRODUCTION	5.561		6.062	GOBP_RIBOSOME_ASSEMBLY	3.899	GOBP_PROTEIN_CONTAINING_COMPLEX_LOCALIZATION
GOBP_NEGATIVE_REGULATION_OF_CELLULAR_COMPONENT_ORGANIZATION	5.525	5.039		GOBP_SOMATIC_STEM_CELL_POPULATION_MAINTENANCE	5.53		6.061	GOBP_APOPTOTIC_SIGNALING_PATHWAY	3.899	GOBP_NUCLEIC_ACID_PHOSPHODIESTER_BOND_HYDROLYSIS
GOBP_REGULATION_OF_CELLULAR_RESPONSE_TO_STRESS	5.525	15.998		GOBP_PTERIDINE_CONTAINING_COMPOUND_METABOLIC_PROCESS	5.53		6.061	GOBP_DNA_GEOMETRIC_CHANGE	3.886	GOBP_NEGATIVE_REGULATION_OF_CELL_DEATH
GOBP_NEGATIVE_REGULATION_OF_EXECUTION_PHASE_OF_APOPTOSIS	5.521			GOBP_REGULATION_OF_DNA_METABOLIC_PROCESS	5.53		6.061	GOBP_HISTONE_THREONINE_PHOSPHORYLATION	3.882	GOBP_CELLULAR_RESPONSE_TO_PEPTIDE
GOBP_ORGANELLE_MEMBRANE_FUSION	5.513			GOBP_CELLULAR_RESPONSE_TO_CADMIUM_ION	5.51		6.061	GOBP_NEGATIVE_REGULATION_OF_GASTRIC_ACID_SECRETION	3.863	GOBP_ORGANELLE_FUSION
GOBP_REGULATION_OF_HYDROLASE_ACTIVITY	5.498	2.223		GOBP_REGULATION_OF_INFLAMMATORY_RESPONSE_TO_ANTIGENIC_STIMULUS	5.467		6.04	GOBP_REGULATION_OF_ACTOMYOSIN_STRUCTURE_ORGANIZATION	3.85	GOBP_CELL_CYCLE_G1_S_PHASE_TRANSITION
GOBP_REGULATION_OF_NEURON_PROJECTION_DEVELOPMENT	5.485			GOBP_NEGATIVE_REGULATION_OF_ORGANELLE_ORGANIZATION	5.438		6.025	GOBP_PROTEIN_ACETYLATION	3.84	GOBP_CELL_ACTIVATION
GOBP_EPITHELIAL_CELL_PROLIFERATION	5.485	1.437		GOBP_CELLULAR_RESPONSE_TO_STEROL	5.432		6.015	GOBP_POSITIVE_REGULATION_OF_MULTICELLULAR_ORGANISMAL_PROCESS	3.837	GOBP_ORGANOPHOSPHATE_ESTER_TRANSPORT
GOBP_REGULATION_OF_HEMOPOIESIS	5.466			GOBP_MATURE_B_CELL_DIFFERENTIATION_INVOLVED_IN_IMMUNE_RESPONSE	5.4		6.006	GOBP_ELECTRON_TRANSPORT_CHAIN	3.836	GOBP_REGULATION_OF_MICROTUBULE_POLYMERIZATION_OR_DEPOLYMERIZATION
GOBP_REGULATION_OF_CELLULAR_RESPONSE_TO_GROWTH_FACTOR_STIMULUS	5.466			GOBP_MICROTUBULE_POLYMERIZATION	5.388		6	GOBP_RESPONSE_TO_RADIATION	3.832	GOBP_REGULATION_OF_GENE_EXPRESSION_EPIGENETIC
GOBP_IN_UTERO_EMBRYONIC_DEVELOPMENT	5.46	3.459		GOBP_AMIDE_BIOSYNTHETIC_PROCESS	5.386		5.99	GOBP_MULTIVESICULAR_BODY_SORTING_PATHWAY	3.821	GOBP_POSITIVE_REGULATION_OF_CELL_SUBSTRATE_ADHESION
GOBP_REGULATION_OF_VESICLE_MEDIATED_TRANSPORT	5.459			GOBP_NEGATIVE_REGULATION_OF_TELOMERE_MAINTENANCE_VIA_TELOMERE_LENGTHENING	5.381		5.956	GOBP_LIPID_DROPLET_ORGANIZATION	3.816	GOBP_PROTEIN_LOCALIZATION_TO_CELL_JUNCTION
GOBP_NON_CANONICAL_WNT_SIGNALING_PATHWAY	5.459			GOBP_ADRENERGIC_RECEPTOR_SIGNALING_PATHWAY	5.381		5.956	GOBP_REGULATION_OF_CHROMOSOME_SEGREGATION	3.785	GOBP_RESPONSE_TO_GROWTH_FACTOR
GOBP_DIVALENT_INORGANIC_CATION_HOMEOSTASIS	5.456			GOBP_ONE_CARBON_COMPOUND_TRANSPORT	5.381		5.953	GOBP_LIPID_METABOLIC_PROCESS	3.785	GOBP_RESPONSE_TO_ESTROGEN
GOBP_POSITIVE_REGULATION_OF_PROTEIN_KINASE_ACTIVITY	5.441			GOBP_REGULATION_OF_GENERATION_OF_PRECURSOR_METABOLITES_AND_ENERGY	5.371		5.909	GOBP_POSITIVE_REGULATION_OF_CATABOLIC_PROCESS	3.77	GOBP_REGULATION_OF_BINDING
GOBP_ORGANIC_ANION_TRANSPORT	5.428			GOBP_DNA_METHYLATION_DEPENDENT_HETEROCHROMATIN_ASSEMBLY	5.355		5.906	GOBP_MEMBRANE_ORGANIZATION	3.745	GOBP_POSITIVE_REGULATION_OF_CELLULAR_COMPONENT_BIOGENESIS
GOBP_STEROL_METABOLIC_PROCESS	5.416			GOBP_RESPONSE_TO_CYTOKINE	5.313		5.877	GOBP_GLYCOLIPID_TRANSPORT	3.739	GOBP_REGULATION_OF_CELLULAR_RESPONSE_TO_STRESS
GOBP_CHONDROCYTE_DIFFERENTIATION	5.401			GOBP_PEROXISOMAL_TRANSPORT	5.304		5.87	GOBP_CELL_CELL_SIGNALING	3.737	GOBP_REACTIVE_OXYGEN_SPECIES_BIOSYNTHETIC_PROCESS
GOBP_MYELOID_CELL_DIFFERENTIATION	5.363			GOBP_CELLULAR_RESPIRATION	5.273		5.861	GOBP_ONE_CARBON_METABOLIC_PROCESS	3.718	GOBP_ANTERIOR_POSTERIOR_PATTERN_SPECIFICATION
GOBP_INTRACELLULAR_RECEPTOR_SIGNALING_PATHWAY	5.356	1.898		GOBP_NEGATIVE_REGULATION_OF_MOLECULAR_FUNCTION	5.253		5.86	GOBP_POSITIVE_REGULATION_OF_CELL_DEATH	3.716	GOBP_POSITIVE_REGULATION_OF_PROTEIN_PHOSPHORYLATION
GOBP_PROTEIN_MODIFICATION_BY_SMALL_PROTEIN_REMOVAL	5.338	12.893		GOBP_POSITIVE_REGULATION_OF_AMYLOID_PRECURSOR_PROTEIN_CATABOLIC_PROCESS	5.248		5.852	GOBP_POSITIVE_REGULATION_OF_G1_S_TRANSITION_OF_MITOTIC_CELL_CYCLE	3.692	GOBP_ORGANELLE_LOCALIZATION
GOBP_ACTIN_FILAMENT_ORGANIZATION	5.331			GOBP_PEPTIDYL_SERINE_MODIFICATION	5.246		5.826	GOBP_PROTEIN_KINASE_C_SIGNALING	3.685	GOBP_PEPTIDE_HORMONE_SECRETION
GOBP_SPHINGOLIPID_METABOLIC_PROCESS	5.323			GOBP_CEREBELLAR_CORTEX_MORPHOGENESIS	5.246		5.816	GOBP_NEGATIVE_REGULATION_OF_CELLULAR_CATABOLIC_PROCESS	3.68	GOBP_GLYCOSYLATION
GOBP_POSITIVE_REGULATION_OF_ANION_TRANSPORT	5.304	1.944		GOBP_POSITIVE_REGULATION_OF_NATURAL_KILLER_CELL_ACTIVATION	5.22		5.68	GOBP_POSITIVE_REGULATION_OF_CATALYTIC_ACTIVITY	3.659	GOBP_RESPONSE_TO_TOPOLOGICALLY_INCORRECT_PROTEIN
GOBP_CELLULAR_RESPONSE_TO_INSULIN_STIMULUS	5.304			GOBP_GAMETE_GENERATION	5.19		5.68	GOBP_TRANSLATIONAL_INITIATION	3.659	GOBP_POSITIVE_REGULATION_OF_PEPTIDE_SECRETION
GOBP_MUSCLE_STRUCTURE_DEVELOPMENT	5.294			GOBP_ENDOCRINE_PANCREAS_DEVELOPMENT	5.19		5.608	GOBP_RESPONSE_TO_TEMPERATURE_STIMULUS	3.652	GOBP_RESPONSE_TO_INSULIN
GOBP_ORGANIC_CYCLIC_COMPOUND_CATABOLIC_PROCESS	5.284	16.202		GOBP_NUCLEOTIDE_PHOSPHORYLATION	5.145		5.601	GOBP_IMPORT_INTO_NUCLEUS	3.652	GOBP_PROTEIN_MATURATION
GOBP_HEART_PROCESS	5.283			GOBP_RESPONSE_TO_OXIDATIVE_STRESS	5.139		5.596	GOBP_REGULATION_OF_PROTON_TRANSPORT	3.646	GOBP_MITOCHONDRIAL_ATP_SYNTHESIS_COUPLED_PROTON_TRANSPORT
GOBP_RESPONSE_TO_LIPID	5.28	4.242		GOBP_SPINDLE_ASSEMBLY	5.136		5.596	GOBP_NUCLEOSIDE_TRIPHOSPHATE_CATABOLIC_PROCESS	3.644	GOBP_RESPONSE_TO_PEPTIDE_HORMONE
GOBP_RESPONSE_TO_WOUNDING	5.239			GOBP_EMBRYONIC_HEART_TUBE_DEVELOPMENT	5.114		5.574	GOBP_MEMBRANE_DOCKING	3.644	GOBP_INTRACELLULAR_LIPID_TRANSPORT
GOBP_SMAD_PROTEIN_SIGNAL_TRANSDUCTION	5.237			GOBP_PURINE_CONTAINING_COMPOUND_TRANSMEMBRANE_TRANSPORT	5.114		5.569	GOBP_SIGNAL_TRANSDUCTION_BY_P53_CLASS_MEDIATOR	3.641	GOBP_GLYCOPROTEIN_METABOLIC_PROCESS
GOBP_POSITIVE_REGULATION_OF_CELL_ADHESION	5.207			GOBP_POSITIVE_REGULATION_OF_BINDING	5.1		5.556	GOBP_TRANSMEMBRANE_TRANSPORT	3.64	GOBP_HOMEOSTASIS_OF_NUMBER_OF_CELLS
GOBP_FOREBRAIN_DEVELOPMENT	5.205	1.566		GOBP_REGULATION_OF_CENTROSOME_CYCLE	5.099		5.556	GOBP_DEFENSE_RESPONSE_TO_OTHER_ORGANISM	3.63	GOBP_REGULATION_OF_GTPASE_ACTIVITY
GOBP_NEGATIVE_REGULATION_OF_INTRACELLULAR_SIGNAL_TRANSDUCTION	5.204	2.266		GOBP_PEPTIDYL_LYSINE_ACETYLATION	5.085		5.556	GOBP_POSITIVE_REGULATION_OF_MACROAUTOPHAGY	3.611	GOBP_RESPONSE_TO_ENDOPLASMIC_RETICULUM_STRESS
GOBP_HORMONE_MEDIATED_SIGNALING_PATHWAY	5.196			GOBP_POST_TRANSLATIONAL_PROTEIN_MODIFICATION	5.084		5.539	GOBP_INTRACILIARY_TRANSPORT_INVOLVED_IN_CILIUM_ASSEMBLY	3.611	GOBP_NEGATIVE_REGULATION_OF_CANONICAL_WNT_SIGNALING_PATHWAY
GOBP_RESPONSE_TO_LIGHT_STIMULUS	5.185	3.768		GOBP_REGULATION_OF_PROTEIN_LOCALIZATION	5.078		5.53	GOBP_NEGATIVE_REGULATION_OF_MITOTIC_CELL_CYCLE	3.609	GOBP_EPITHELIAL_CELL_DEVELOPMENT
GOBP_CONNECTIVE_TISSUE_DEVELOPMENT	5.168			GOBP_REGULATION_OF_ATP_METABOLIC_PROCESS	5.076		5.522	GOBP_SECRETION	3.601	GOBP_CELLULAR_RESPONSE_TO_OXYGEN_CONTAINING_COMPOUND
GOBP_GLAND_DEVELOPMENT	5.164	2.345		GOBP_REGULATION_OF_MICROTUBULE_POLYMERIZATION	5.068		5.511	GOBP_REGULATION_OF_VESICLE_SIZE	3.58	GOBP_NON_CANONICAL_WNT_SIGNALING_PATHWAY
GOBP_NEURAL_TUBE_FORMATION	5.164	1.808		GOBP_NEGATIVE_REGULATION_OF_ESTABLISHMENT_OF_PROTEIN_LOCALIZATION_TO_MITOCHONDRION	5.068		5.498	GOBP_CELL_POPULATION_PROLIFERATION	3.579	GOBP_RESPONSE_TO_ORGANIC_CYCLIC_COMPOUND
GOBP_NEGATIVE_REGULATION_OF_PHOSPHORUS_METABOLIC_PROCESS	5.161	1.992		GOBP_REGULATION_OF_VITAMIN_D_RECEPTOR_SIGNALING_PATHWAY	5.046		5.498	GOBP_PROTEIN_CONTAINING_COMPLEX_LOCALIZATION	3.558	GOBP_DEVELOPMENTAL_MATURATION
GOBP_MAINTENANCE_OF_LOCATION	5.158	1.677		GOBP_ORGANOPHOSPHATE_BIOSYNTHETIC_PROCESS	5.039		5.492	GOBP_BASEMENT_MEMBRANE_ORGANIZATION	3.551	GOBP_MAINTENANCE_OF_LOCATION_IN_CELL
GOBP_CELL_SUBSTRATE_ADHESION	5.155			GOBP_NEGATIVE_REGULATION_OF_CELLULAR_COMPONENT_ORGANIZATION	5.039		5.45	GOBP_BASIC_AMINO_ACID_TRANSMEMBRANE_TRANSPORT	3.551	GOBP_MEMBRANE_DOCKING
GOBP_PEPTIDE_SECRETION	5.118			GOBP_POSITIVE_REGULATION_OF_CATALYTIC_ACTIVITY	5.032		5.448	GOBP_CELLULAR_GLUCOSE_HOMEOSTASIS	3.551	GOBP_MAINTENANCE_OF_PROTEIN_LOCATION
GOBP_EMBRYONIC_SKELETAL_SYSTEM_DEVELOPMENT	5.117			GOBP_VESICLE_LOCALIZATION	5.031		5.422	GOBP_POSITIVE_REGULATION_OF_APOPTOTIC_SIGNALING_PATHWAY	3.537	GOBP_GLIOGENESIS
GOBP_EPITHELIAL_CELL_DEVELOPMENT	5.115			GOBP_I_KAPPAB_KINASE_NF_KAPPAB_SIGNALING	5.029		5.41	GOBP_FC_RECEPTOR_SIGNALING_PATHWAY	3.528	GOBP_FATTY_ACID_BIOSYNTHETIC_PROCESS
GOBP_CELLULAR_RESPONSE_TO_ORGANIC_CYCLIC_COMPOUND	5.095	2.462		GOBP_MITOTIC_DNA_INTEGRITY_CHECKPOINT	4.976		5.403	GOBP_CELL_PROJECTION_ASSEMBLY	3.522	GOBP_PHOSPHATIDYLINOSITOL_BIOSYNTHETIC_PROCESS
GOBP_CARTILAGE_DEVELOPMENT	5.088			GOBP_POSTSYNAPTIC_NEUROTRANSMITTER_RECEPTOR_INTERNALIZATION	4.964		5.393	GOBP_NUCLEOBASE_CONTAINING_COMPOUND_TRANSPORT	3.514	GOBP_DNA_DEPENDENT_DNA_REPLICATION_MAINTENANCE_OF_FIDELITY
GOBP_REGULATION_OF_HEART_CONTRACTION	5.065			GOBP_REGULATION_OF_RESPONSE_TO_DNA_DAMAGE_STIMULUS	4.946		5.373	GOBP_REGULATION_OF_TRANSFERASE_ACTIVITY	3.508	GOBP_GLYCOPROTEIN_BIOSYNTHETIC_PROCESS
GOBP_CELLULAR_COMPONENT_DISASSEMBLY	5.05	8.052		GOBP_RESPONSE_TO_NITROGEN_COMPOUND	4.94		5.34	GOBP_REGULATION_OF_ION_TRANSPORT	3.504	GOBP_REGULATION_OF_PROTON_TRANSPORT
GOBP_POSITIVE_REGULATION_OF_TRANSFERASE_ACTIVITY	5.047	3.115		GOBP_CELLULAR_RESPONSE_TO_CHEMICAL_STRESS	4.939		5.277	GOBP_REGULATION_OF_TRANSPORT	3.503	GOBP_DNA_PACKAGING
GOBP_GAMETE_GENERATION	5.047	5.19		GOBP_REGULATION_OF_INTRACELLULAR_PROTEIN_TRANSPORT	4.922		5.239	GOBP_EPITHELIUM_DEVELOPMENT	3.495	GOBP_PROTEIN_PHOSPHOPANTETHEINYLATION
GOBP_ORGANELLE_LOCALIZATION	5.025	13.517		GOBP_RESPIRATORY_ELECTRON_TRANSPORT_CHAIN	4.922		5.233	GOBP_PLATELET_ACTIVATING_FACTOR_METABOLIC_PROCESS	3.491	GOBP_REGULATION_OF_HORMONE_LEVELS
GOBP_CELLULAR_RESPONSE_TO_PEPTIDE	5.022			GOBP_REGULATION_OF_L_GLUTAMATE_IMPORT_ACROSS_PLASMA_MEMBRANE	4.922		5.173	GOBP_PROTEIN_ACYLATION	3.491	GOBP_POSITIVE_REGULATION_OF_I_KAPPAB_KINASE_NF_KAPPAB_SIGNALING
GOBP_DENDRITE_DEVELOPMENT	5.017			GOBP_CELLULAR_RESPONSE_TO_ABIOTIC_STIMULUS	4.876		5.155	GOBP_CARBOHYDRATE_BIOSYNTHETIC_PROCESS	3.48	GOBP_CELLULAR_RESPONSE_TO_INSULIN_STIMULUS
GOBP_FAT_SOLUBLE_VITAMIN_METABOLIC_PROCESS	4.992			GOBP_SMALL_MOLECULE_BIOSYNTHETIC_PROCESS	4.875		5.155	GOBP_NEGATIVE_REGULATION_OF_I_KAPPAB_KINASE_NF_KAPPAB_SIGNALING	3.473	GOBP_REGULATION_OF_PROTEIN_LOCALIZATION_TO_CELL_SURFACE
GOBP_RESPONSE_TO_ORGANOPHOSPHORUS	4.989	1.578		GOBP_PROTEIN_LOCALIZATION_TO_GOLGI_APPARATUS	4.873		5.145	GOBP_REGULATION_OF_SIGNAL_TRANSDUCTION_BY_P53_CLASS_MEDIATOR	3.435	GOBP_MORPHOGENESIS_OF_A_POLARIZED_EPITHELIUM
GOBP_CELLULAR_RESPONSE_TO_PEPTIDE_HORMONE_STIMULUS	4.981			GOBP_PROTEIN_TARGETING	4.845		5.12	GOBP_REGULATION_OF_ANATOMICAL_STRUCTURE_MORPHOGENESIS	3.435	GOBP_NEUTRAL_LIPID_BIOSYNTHETIC_PROCESS
GOBP_TRANSCRIPTION_INITIATION_FROM_RNA_POLYMERASE_II_PROMOTER	4.967	4.48		GOBP_VESICLE_TARGETING	4.791		5.112	GOBP_REGULATION_OF_ANION_TRANSPORT	3.435	GOBP_HEXOSE_PHOSPHATE_TRANSPORT
GOBP_PROTEOGLYCAN_BIOSYNTHETIC_PROCESS	4.947			GOBP_CELL_ADHESION_MEDIATED_BY_INTEGRIN	4.769		5.099	GOBP_DNA_CONFORMATION_CHANGE	3.415	GOBP_REGULATION_OF_SMALL_GTPASE_MEDIATED_SIGNAL_TRANSDUCTION
GOBP_DNA_TEMPLATED_TRANSCRIPTION_INITIATION	4.93	6.481		GOBP_NEGATIVE_REGULATION_OF_MACROPHAGE_CYTOKINE_PRODUCTION	4.769		5.083	GOBP_TISSUE_MORPHOGENESIS	3.385	GOBP_POSITIVE_REGULATION_OF_CELL_POPULATION_PROLIFERATION
GOBP_REGULATION_OF_AUTOPHAGY_OF_MITOCHONDRION	4.922			GOBP_DNA_CONFORMATION_CHANGE	4.749		5.06	GOBP_NEGATIVE_REGULATION_OF_INTRINSIC_APOPTOTIC_SIGNALING_PATHWAY	3.375	GOBP_PURINE_NUCLEOSIDE_TRIPHOSPHATE_CATABOLIC_PROCESS
GOBP_REGULATION_OF_G_PROTEIN_COUPLED_RECEPTOR_SIGNALING_PATHWAY	4.887			GOBP_IMMUNE_EFFECTOR_PROCESS	4.736		5.06	GOBP_REGULATION_OF_PROTEIN_POLYUBIQUITINATION	3.375	GOBP_SHORT_CHAIN_FATTY_ACID_METABOLIC_PROCESS
GOBP_POSITIVE_REGULATION_OF_MAPK_CASCADE	4.886			GOBP_NEGATIVE_REGULATION_OF_PROTEIN_METABOLIC_PROCESS	4.725		5.042	GOBP_ONE_CARBON_COMPOUND_TRANSPORT	3.364	GOBP_TISSUE_HOMEOSTASIS
GOBP_REGULATION_OF_CELL_CYCLE	4.879	40.084		GOBP_RESPONSE_TO_ORGANIC_CYCLIC_COMPOUND	4.662		5.03	GOBP_CELLULAR_LIPID_METABOLIC_PROCESS	3.364	GOBP_REGULATION_OF_HORMONE_SECRETION
GOBP_REGULATION_OF_CELLULAR_COMPONENT_SIZE	4.852	1.451		GOBP_NETRIN_ACTIVATED_SIGNALING_PATHWAY	4.662		5.017	GOBP_REGULATION_OF_GLUCOSE_METABOLIC_PROCESS	3.36	GOBP_REGULATION_OF_MITOTIC_CELL_CYCLE
GOBP_REGULATION_OF_NEURON_DIFFERENTIATION	4.845			GOBP_POSITIVE_REGULATION_OF_CATABOLIC_PROCESS	4.614		5.017	GOBP_MANGANESE_ION_TRANSMEMBRANE_TRANSPORT	3.359	GOBP_NEGATIVE_REGULATION_OF_MOLECULAR_FUNCTION
GOBP_RESPONSE_TO_STEROID_HORMONE	4.837	3.546		GOBP_RESPONSE_TO_OXYGEN_LEVELS	4.607		4.998	GOBP_REGULATION_OF_ERAD_PATHWAY	3.337	GOBP_LOCALIZATION_WITHIN_MEMBRANE
GOBP_MULTICELLULAR_ORGANISMAL_SIGNALING	4.805			GOBP_POSITIVE_REGULATION_OF_SIGNALING	4.603		4.998	GOBP_NEGATIVE_REGULATION_OF_TELOMERE_MAINTENANCE_VIA_TELOMERE_LENGTHENING	3.313	GOBP_MONOVALENT_INORGANIC_CATION_HOMEOSTASIS
GOBP_CELL_GROWTH	4.803			GOBP_MALE_GAMETE_GENERATION	4.603		4.991	GOBP_REGULATION_OF_HYDROLASE_ACTIVITY	3.306	GOBP_ORGANIC_ACID_TRANSPORT
GOBP_CERAMIDE_METABOLIC_PROCESS	4.803			GOBP_DETECTION_OF_LIGHT_STIMULUS_INVOLVED_IN_SENSORY_PERCEPTION	4.584		4.952	GOBP_NEGATIVE_REGULATION_OF_PROGRAMMED_NECROTIC_CELL_DEATH	3.295	GOBP_MEMBRANE_LIPID_BIOSYNTHETIC_PROCESS
GOBP_NEURAL_TUBE_DEVELOPMENT	4.795	1.694		GOBP_INTERMEMBRANE_LIPID_TRANSFER	4.58		4.898	GOBP_POSITIVE_REGULATION_OF_CELL_CYCLE_G2_M_PHASE_TRANSITION	3.29	GOBP_CYTOKINE_MEDIATED_SIGNALING_PATHWAY
GOBP_ORGANELLE_FUSION	4.795	1.694		GOBP_POSITIVE_REGULATION_OF_MUSCLE_TISSUE_DEVELOPMENT	4.58		4.877	GOBP_ANIMAL_ORGAN_MORPHOGENESIS	3.287	GOBP_PROTEIN_DNA_COMPLEX_SUBUNIT_ORGANIZATION
GOBP_REGULATION_OF_CELL_MORPHOGENESIS	4.792			GOBP_PROTEIN_LOCALIZATION_TO_CILIARY_MEMBRANE	4.579		4.877	GOBP_PROTEIN_LOCALIZATION_TO_NUCLEUS	3.281	GOBP_REGULATION_OF_CELL_ADHESION
GOBP_REGULATION_OF_GTPASE_ACTIVITY	4.791			GOBP_FOLIC_ACID_CONTAINING_COMPOUND_BIOSYNTHETIC_PROCESS	4.557		4.877	GOBP_MODULATION_BY_SYMBIONT_OF_HOST_PROCESS	3.278	GOBP_REGULATION_OF_PHOSPHATASE_ACTIVITY
GOBP_NERVOUS_SYSTEM_PROCESS	4.777			GOBP_REGULATION_OF_RECEPTOR_SIGNALING_PATHWAY_VIA_STAT	4.557		4.873	GOBP_RESPIRATORY_CHAIN_COMPLEX_IV_ASSEMBLY	3.266	GOBP_DNA_TEMPLATED_TRANSCRIPTION_INITIATION
GOBP_CELL_CELL_ADHESION	4.771			GOBP_REGULATION_OF_CHROMATIN_ORGANIZATION	4.537		4.862	GOBP_MAPK_CASCADE	3.261	GOBP_POSITIVE_REGULATION_OF_SECRETION
GOBP_BONE_DEVELOPMENT	4.771			GOBP_REGULATION_OF_CELLULAR_PROTEIN_LOCALIZATION	4.535		4.83	GOBP_CELLULAR_HOMEOSTASIS	3.24	GOBP_DEPHOSPHORYLATION
GOBP_POST_TRANSLATIONAL_PROTEIN_MODIFICATION	4.729	5.084		GOBP_CELL_PROJECTION_ASSEMBLY	4.526		4.819	GOBP_POSITIVE_REGULATION_OF_ESTABLISHMENT_OF_PROTEIN_LOCALIZATION	3.226	GOBP_CELL_JUNCTION_ASSEMBLY
GOBP_CELLULAR_PROTEIN_CONTAINING_COMPLEX_ASSEMBLY	4.702	27.728		GOBP_RESPONSE_TO_ENDOGENOUS_STIMULUS	4.505		4.768	GOBP_POSITIVE_REGULATION_OF_JNK_CASCADE	3.226	GOBP_POSITIVE_REGULATION_OF_CELL_ADHESION
GOBP_REGULATION_OF_IMMUNE_SYSTEM_PROCESS	4.702	4.057		GOBP_PROTEIN_AUTOUBIQUITINATION	4.504		4.762	GOBP_POSITIVE_REGULATION_OF_PROTEIN_DEPHOSPHORYLATION	3.226	GOBP_CHROMATIN_ASSEMBLY_OR_DISASSEMBLY
GOBP_PROTEIN_METHYLATION	4.702	3.367		GOBP_PEPTIDE_BIOSYNTHETIC_PROCESS	4.504		4.732	GOBP_NEGATIVE_REGULATION_OF_GLUCOCORTICOID_RECEPTOR_SIGNALING_PATHWAY	3.225	GOBP_ORGANIC_ANION_TRANSPORT
GOBP_AMINO_ACID_IMPORT	4.701			GOBP_MONOCARBOXYLIC_ACID_METABOLIC_PROCESS	4.501		4.73	GOBP_RIBONUCLEOSIDE_METABOLIC_PROCESS	3.223	GOBP_PROTEIN_LOCALIZATION_TO_CILIARY_MEMBRANE
GOBP_ENDOPLASMIC_RETICULUM_TO_GOLGI_VESICLE_MEDIATED_TRANSPORT	4.698	3.952		GOBP_TRANSCRIPTION_INITIATION_FROM_RNA_POLYMERASE_II_PROMOTER	4.48		4.727	GOBP_MITOTIC_SPINDLE_ASSEMBLY	3.18	GOBP_REGULATION_OF_TRANSPORTER_ACTIVITY
GOBP_TELENCEPHALON_DEVELOPMENT	4.689	1.522		GOBP_VIRAL_LIFE_CYCLE	4.469		4.718	GOBP_ASPARTATE_FAMILY_AMINO_ACID_METABOLIC_PROCESS	3.18	GOBP_PROTEIN_DEPOLYMERIZATION
GOBP_PHOSPHOLIPID_TRANSPORT	4.683			GOBP_NEGATIVE_REGULATION_OF_INTRINSIC_APOPTOTIC_SIGNALING_PATHWAY_IN_RESPONSE_TO_DNA_DAMAGE	4.463		4.709	GOBP_REGULATION_OF_RRNA_PROCESSING	3.174	GOBP_REGULATION_OF_PROTEIN_KINASE_ACTIVITY
GOBP_PEPTIDYL_LYSINE_MODIFICATION	4.669	11.849		GOBP_REGULATION_OF_EXTRINSIC_APOPTOTIC_SIGNALING_PATHWAY_VIA_DEATH_DOMAIN_RECEPTORS	4.451		4.688	GOBP_LOCALIZATION_WITHIN_MEMBRANE	3.173	GOBP_RESPONSE_TO_CATECHOLAMINE
GOBP_INORGANIC_ANION_TRANSPORT	4.664			GOBP_NEGATIVE_REGULATION_OF_SIGNALING	4.439		4.688	GOBP_ORNITHINE_TRANSPORT	3.165	GOBP_REGULATION_OF_PROTEIN_CONTAINING_COMPLEX_ASSEMBLY
GOBP_TEMPERATURE_HOMEOSTASIS	4.664			GOBP_DIGESTION	4.439		4.679	GOBP_PEPTIDYL_SERINE_MODIFICATION	3.16	GOBP_REGULATION_OF_PROTEIN_LOCALIZATION_TO_PLASMA_MEMBRANE
GOBP_ENDOTHELIUM_DEVELOPMENT	4.652			GOBP_NEGATIVE_REGULATION_OF_PROTEIN_MODIFICATION_PROCESS	4.412		4.672	GOBP_MICROTUBULE_POLYMERIZATION	3.157	GOBP_VESICLE_TRANSPORT_ALONG_MICROTUBULE
GOBP_REGULATION_OF_PROTEIN_SERINE_THREONINE_KINASE_ACTIVITY	4.636	1.807		GOBP_NEGATIVE_REGULATION_OF_VIRAL_PROCESS	4.369		4.655	GOBP_RESPONSE_TO_IRON_ION	3.152	GOBP_CARBOHYDRATE_BIOSYNTHETIC_PROCESS
GOBP_REGULATION_OF_MACROAUTOPHAGY	4.636			GOBP_POSITIVE_REGULATION_OF_DENDRITIC_CELL_CHEMOTAXIS	4.369		4.638	GOBP_DNA_REPLICATION_DEPENDENT_NUCLEOSOME_ORGANIZATION	3.145	GOBP_MONOCARBOXYLIC_ACID_BIOSYNTHETIC_PROCESS
GOBP_PHOSPHATIDYLINOSITOL_BIOSYNTHETIC_PROCESS	4.612			GOBP_NEGATIVE_REGULATION_OF_DNA_REPLICATION	4.339		4.609	GOBP_NEGATIVE_REGULATION_OF_CELLULAR_COMPONENT_ORGANIZATION	3.145	GOBP_CRISTAE_FORMATION
GOBP_CELL_CYCLE_PROCESS	4.607	55.417		GOBP_REGULATION_OF_DNA_BINDING_TRANSCRIPTION_FACTOR_ACTIVITY	4.325		4.607	GOBP_PROCESS_UTILIZING_AUTOPHAGIC_MECHANISM	3.138	GOBP_TELOMERE_CAPPING
GOBP_REGULATION_OF_INFLAMMATORY_RESPONSE	4.601			GOBP_REGULATION_OF_CARBOHYDRATE_CATABOLIC_PROCESS	4.322		4.6	GOBP_POSITIVE_REGULATION_OF_HYDROLASE_ACTIVITY	3.118	GOBP_POSITIVE_REGULATION_OF_PROTEIN_CATABOLIC_PROCESS
GOBP_REPRODUCTIVE_SYSTEM_DEVELOPMENT	4.596	2.404		GOBP_REGULATION_OF_RESPONSE_TO_BIOTIC_STIMULUS	4.262		4.59	GOBP_NEGATIVE_REGULATION_OF_CHROMOSOME_ORGANIZATION	3.112	GOBP_ATP_SYNTHESIS_COUPLED_PROTON_TRANSPORT
GOBP_REGULATION_OF_CELL_PROJECTION_ORGANIZATION	4.582	2.06		GOBP_RHYTHMIC_PROCESS	4.261		4.59	GOBP_REGULATION_OF_CARDIOCYTE_DIFFERENTIATION	3.095	GOBP_CELLULAR_RESPONSE_TO_TOPOLOGICALLY_INCORRECT_PROTEIN
GOBP_REGULATION_OF_SECRETION	4.581			GOBP_RESPONSE_TO_LIPID	4.242		4.57	GOBP_PROTEIN_LOCALIZATION_TO_MITOCHONDRION	3.091	GOBP_REGULATION_OF_PROTEIN_CATABOLIC_PROCESS
GOBP_REGULATION_OF_INTRACELLULAR_PROTEIN_TRANSPORT	4.58	4.922		GOBP_NEGATIVE_REGULATION_OF_PROTEIN_TYROSINE_KINASE_ACTIVITY	4.242		4.57	GOBP_PHOSPHATIDIC_ACID_METABOLIC_PROCESS	3.078	GOBP_POSITIVE_REGULATION_OF_CATION_TRANSMEMBRANE_TRANSPORT
GOBP_POSITIVE_REGULATION_OF_GTPASE_ACTIVITY	4.573			GOBP_REGULATION_OF_ENDODEOXYRIBONUCLEASE_ACTIVITY	4.241		4.558	GOBP_APOPTOTIC_PROCESS_INVOLVED_IN_DEVELOPMENT	3.072	GOBP_PROTON_TRANSPORTING_ATP_SYNTHASE_COMPLEX_ASSEMBLY
GOBP_REGULATION_OF_CYTOSKELETON_ORGANIZATION	4.563	1.666		GOBP_NEGATIVE_REGULATION_OF_SECRETION	4.237		4.527	GOBP_RESPONSE_TO_DRUG	3.07	GOBP_CYTOCHROME_COMPLEX_ASSEMBLY
GOBP_LIPID_HOMEOSTASIS	4.555			GOBP_POSITIVE_REGULATION_OF_IMMUNE_SYSTEM_PROCESS	4.228		4.508	GOBP_REGULATION_OF_DEFENSE_RESPONSE	3.066	GOBP_PHOSPHATIDYLCHOLINE_METABOLIC_PROCESS
GOBP_EXTERNAL_ENCAPSULATING_STRUCTURE_ORGANIZATION	4.548			GOBP_T_CELL_ACTIVATION_VIA_T_CELL_RECEPTOR_CONTACT_WITH_ANTIGEN_BOUND_TO_MHC_MOLECULE_ON_ANTIGEN_PRESENTING_CELL	4.221		4.482	GOBP_DNA_TEMPLATED_TRANSCRIPTION_INITIATION	3.058	GOBP_ATP_BIOSYNTHETIC_PROCESS
GOBP_ORGANELLE_DISASSEMBLY	4.531	3.04		GOBP_CELL_ACTIVATION	4.216		4.454	GOBP_PYRIDINE_CONTAINING_COMPOUND_BIOSYNTHETIC_PROCESS	3.054	GOBP_NEGATIVE_REGULATION_OF_GENE_EXPRESSION
GOBP_MORPHOGENESIS_OF_EMBRYONIC_EPITHELIUM	4.514	1.78		GOBP_REGULATION_OF_DEFENSE_RESPONSE_TO_VIRUS_BY_HOST	4.21		4.454	GOBP_REGULATION_OF_AMYLOID_FIBRIL_FORMATION	3.033	GOBP_REGULATION_OF_SMALL_MOLECULE_METABOLIC_PROCESS
GOBP_PROTEOGLYCAN_METABOLIC_PROCESS	4.505			GOBP_POSITIVE_REGULATION_OF_INTRACELLULAR_PROTEIN_TRANSPORT	4.198		4.444	GOBP_EXOCYST_LOCALIZATION	3.004	GOBP_CELL_CYCLE_G2_M_PHASE_TRANSITION
GOBP_RESPONSE_TO_OXYGEN_LEVELS	4.498	4.607		GOBP_RIBOSE_PHOSPHATE_BIOSYNTHETIC_PROCESS	4.198		4.427	GOBP_REGULATION_OF_ATP_METABOLIC_PROCESS	3.002	GOBP_TUBE_MORPHOGENESIS
GOBP_REGULATION_OF_SIGNALING_RECEPTOR_ACTIVITY	4.462			GOBP_PROTEIN_K11_LINKED_UBIQUITINATION	4.187		4.422	GOBP_PROTEIN_LOCALIZATION_TO_CHROMATIN	2.997	GOBP_POLYOL_METABOLIC_PROCESS
GOBP_OLEFINIC_COMPOUND_METABOLIC_PROCESS	4.459			GOBP_ELECTRON_TRANSPORT_CHAIN	4.162		4.418	GOBP_CELLULAR_CARBOHYDRATE_METABOLIC_PROCESS	2.995	GOBP_CELLULAR_RESPONSE_TO_INORGANIC_SUBSTANCE
GOBP_HISTONE_METHYLATION	4.458	2.42		GOBP_RNA_SPLICING_VIA_TRANSESTERIFICATION_REACTIONS	4.129		4.411	GOBP_GLUCOSAMINE_CONTAINING_COMPOUND_CATABOLIC_PROCESS	2.995	GOBP_CELL_MATRIX_ADHESION
GOBP_STEROL_BIOSYNTHETIC_PROCESS	4.454			GOBP_REGULATION_OF_PHOSPHOPROTEIN_PHOSPHATASE_ACTIVITY	4.129		4.408	GOBP_NEGATIVE_REGULATION_OF_RESPONSE_TO_STIMULUS	2.994	GOBP_RESPONSE_TO_HYDROXYUREA
GOBP_PRIMARY_NEURAL_TUBE_FORMATION	4.444	1.554		GOBP_NEGATIVE_REGULATION_OF_CHEMOTAXIS	4.124		4.399	GOBP_RESPONSE_TO_ENDOGENOUS_STIMULUS	2.98	GOBP_MEMBRANE_FUSION
GOBP_ADAPTIVE_THERMOGENESIS	4.444			GOBP_NEGATIVE_REGULATION_OF_CELLULAR_RESPONSE_TO_VASCULAR_ENDOTHELIAL_GROWTH_FACTOR_STIMULUS	4.123		4.394	GOBP_REGULATION_OF_PROTEIN_CONTAINING_COMPLEX_ASSEMBLY	2.976	GOBP_CHROMATIN_REMODELING_AT_CENTROMERE
GOBP_NEGATIVE_REGULATION_OF_MACROAUTOPHAGY	4.443			GOBP_DEOXYRIBONUCLEOSIDE_METABOLIC_PROCESS	4.108		4.39	GOBP_CHROMATIN_REMODELING	2.968	GOBP_HISTONE_EXCHANGE
GOBP_POSITIVE_REGULATION_OF_SODIUM_ION_TRANSPORT	4.443			GOBP_CELLULAR_RESPONSE_TO_VITAMIN	4.099		4.379	GOBP_TRNA_METABOLIC_PROCESS	2.961	GOBP_CELLULAR_RESPONSE_TO_PEPTIDE_HORMONE_STIMULUS
GOBP_RESPONSE_TO_TOXIC_SUBSTANCE	4.427	2.4		GOBP_DEVELOPMENTAL_PROCESS_INVOLVED_IN_REPRODUCTION	4.091		4.354	GOBP_RESPONSE_TO_OXYGEN_CONTAINING_COMPOUND	2.946	GOBP_PEPTIDYL_LYSINE_MODIFICATION
GOBP_SODIUM_ION_TRANSPORT	4.427			GOBP_THIOESTER_BIOSYNTHETIC_PROCESS	4.091		4.348	GOBP_REGULATION_OF_NUCLEOTIDE_METABOLIC_PROCESS	2.94	GOBP_POSITIVE_REGULATION_OF_ESTABLISHMENT_OF_PROTEIN_LOCALIZATION_TO_MITOCHONDRION
GOBP_SPHINGOLIPID_BIOSYNTHETIC_PROCESS	4.427			GOBP_POSITIVE_REGULATION_OF_RESPONSE_TO_OXIDATIVE_STRESS	4.08		4.347	GOBP_PROTEIN_MONOUBIQUITINATION	2.94	GOBP_PROTEIN_FOLDING
GOBP_RESPONSE_TO_OXIDATIVE_STRESS	4.423	5.139		GOBP_NEGATIVE_REGULATION_OF_RHO_PROTEIN_SIGNAL_TRANSDUCTION	4.077		4.326	GOBP_NEGATIVE_REGULATION_OF_SIGNALING	2.924	GOBP_SENSORY_PERCEPTION_OF_LIGHT_STIMULUS
GOBP_LEUKOCYTE_HOMEOSTASIS	4.392			GOBP_REGULATION_OF_SYNAPSE_STRUCTURAL_PLASTICITY	4.067		4.309	GOBP_INTRACELLULAR_RECEPTOR_SIGNALING_PATHWAY	2.924	GOBP_POSITIVE_REGULATION_OF_GTPASE_ACTIVITY
GOBP_ISOPRENOID_METABOLIC_PROCESS	4.381			GOBP_POSITIVE_REGULATION_OF_PROTEIN_LOCALIZATION_TO_MEMBRANE	4.061		4.29	GOBP_POSITIVE_REGULATION_OF_PROTEIN_MODIFICATION_PROCESS	2.924	GOBP_FATTY_ACID_CATABOLIC_PROCESS
GOBP_REGULATION_OF_ACTIN_FILAMENT_BASED_PROCESS	4.376			GOBP_REGULATION_OF_IMMUNE_SYSTEM_PROCESS	4.057		4.272	GOBP_ORGANOPHOSPHATE_CATABOLIC_PROCESS	2.924	GOBP_NON_RECOMBINATIONAL_REPAIR
GOBP_ANTERIOR_POSTERIOR_PATTERN_SPECIFICATION	4.368			GOBP_PROTEIN_LOCALIZATION_TO_CHROMATIN	4.057		4.266	GOBP_PEPTIDYL_LYSINE_METHYLATION	2.924	GOBP_REGULATION_OF_GLUCOSE_METABOLIC_PROCESS
GOBP_POSITIVE_REGULATION_OF_EPITHELIAL_CELL_PROLIFERATION	4.368			GOBP_PRE_MIRNA_PROCESSING	4.057		4.252	GOBP_POSITIVE_REGULATION_OF_CELLULAR_PROTEIN_LOCALIZATION	2.924	GOBP_REGULATION_OF_CELLULAR_AMIDE_METABOLIC_PROCESS
GOBP_CELLULAR_RESPONSE_TO_STEROL_DEPLETION	4.368			GOBP_CILIARY_BASAL_BODY_PLASMA_MEMBRANE_DOCKING	4.049		4.25	GOBP_MULTI_ORGANISM_PROCESS	2.922	GOBP_REGULATION_OF_CELL_CYCLE_PHASE_TRANSITION
GOBP_APPENDAGE_DEVELOPMENT	4.355			GOBP_POSITIVE_REGULATION_OF_CANONICAL_WNT_SIGNALING_PATHWAY	4.039		4.24	GOBP_CHAPERONE_COFACTOR_DEPENDENT_PROTEIN_REFOLDING	2.902	GOBP_REGULATION_OF_DNA_BINDING_TRANSCRIPTION_FACTOR_ACTIVITY
GOBP_RESPONSE_TO_BMP	4.355			GOBP_POSITIVE_REGULATION_OF_DENDRITIC_SPINE_MORPHOGENESIS	3.993		4.24	GOBP_REGULATION_OF_DNA_DAMAGE_RESPONSE_SIGNAL_TRANSDUCTION_BY_P53_CLASS_MEDIATOR	2.893	GOBP_REGULATION_OF_DNA_REPLICATION
GOBP_ENDOCHONDRAL_BONE_MORPHOGENESIS	4.355			GOBP_METAPHASE_ANAPHASE_TRANSITION_OF_CELL_CYCLE	3.985		4.212	GOBP_COPPER_ION_HOMEOSTASIS	2.886	GOBP_ALPHA_AMINO_ACID_METABOLIC_PROCESS
GOBP_NEGATIVE_REGULATION_OF_LIPID_METABOLIC_PROCESS	4.347			GOBP_NEGATIVE_REGULATION_OF_PROTEIN_LOCALIZATION_TO_NUCLEUS	3.97		4.212	GOBP_POSITIVE_REGULATION_OF_LIPID_STORAGE	2.884	GOBP_CELLULAR_RESPONSE_TO_HORMONE_STIMULUS
GOBP_RESPONSE_TO_PURINE_CONTAINING_COMPOUND	4.342	2.561		GOBP_ENDOPLASMIC_RETICULUM_TO_GOLGI_VESICLE_MEDIATED_TRANSPORT	3.952		4.211	GOBP_REGULATION_OF_RELEASE_OF_SEQUESTERED_CALCIUM_ION_INTO_CYTOSOL	2.852	GOBP_REGULATION_OF_MITOCHONDRIAL_MEMBRANE_POTENTIAL
GOBP_ALCOHOL_BIOSYNTHETIC_PROCESS	4.323			GOBP_ANTERIOR_COMMISSURE_MORPHOGENESIS	3.943		4.211	GOBP_NEGATIVE_REGULATION_OF_HELICASE_ACTIVITY	2.85	GOBP_AMYLOID_PRECURSOR_PROTEIN_METABOLIC_PROCESS
GOBP_REGULATION_OF_PROTEIN_STABILITY	4.321	5.692		GOBP_PYRUVATE_METABOLIC_PROCESS	3.939		4.211	GOBP_ACTIVATION_OF_ADENYLATE_CYCLASE_ACTIVITY	2.849	GOBP_INTRINSIC_APOPTOTIC_SIGNALING_PATHWAY
GOBP_REGULATION_OF_EXECUTION_PHASE_OF_APOPTOSIS	4.299			GOBP_RIBONUCLEOSIDE_TRIPHOSPHATE_METABOLIC_PROCESS	3.905		4.197	GOBP_REGULATION_OF_RESPONSE_TO_EXTERNAL_STIMULUS	2.843	GOBP_RDNA_HETEROCHROMATIN_ASSEMBLY
GOBP_LIPID_MODIFICATION	4.271	1.653		GOBP_TRANSLATIONAL_ELONGATION	3.892		4.173	GOBP_CILIUM_ORGANIZATION	2.838	GOBP_PROTEASOMAL_PROTEIN_CATABOLIC_PROCESS
GOBP_POSITIVE_REGULATION_OF_CYTOKINE_PRODUCTION	4.254			GOBP_PROTEIN_COMPLEX_OLIGOMERIZATION	3.872		4.172	GOBP_MITOTIC_SISTER_CHROMATID_SEGREGATION	2.838	GOBP_REGULATION_OF_CATION_CHANNEL_ACTIVITY
GOBP_CARBOXYLIC_ACID_TRANSPORT	4.249			GOBP_EMBRYO_DEVELOPMENT_ENDING_IN_BIRTH_OR_EGG_HATCHING	3.871		4.15	GOBP_REGULATION_OF_LIPOPROTEIN_PARTICLE_CLEARANCE	2.836	GOBP_REGULATION_OF_MEMBRANE_POTENTIAL
GOBP_POTASSIUM_ION_TRANSPORT	4.237			GOBP_CELLULAR_GLUCOSE_HOMEOSTASIS	3.869		4.149	GOBP_LIPID_OXIDATION	2.828	GOBP_CARBOHYDRATE_TRANSPORT
GOBP_LIPID_CATABOLIC_PROCESS	4.203	1.722		GOBP_REGULATION_OF_CELL_DIVISION	3.861		4.136	GOBP_SMALL_GTPASE_MEDIATED_SIGNAL_TRANSDUCTION	2.826	GOBP_PURINE_DEOXYRIBONUCLEOSIDE_TRIPHOSPHATE_METABOLIC_PROCESS
GOBP_NUCLEAR_TRANSCRIBED_MRNA_CATABOLIC_PROCESS	4.189	6.684		GOBP_REGULATION_OF_CELLULAR_PROTEIN_CATABOLIC_PROCESS	3.836		4.133	GOBP_REGULATION_OF_GENE_SILENCING_BY_RNA	2.826	GOBP_PHOSPHATIDYLCHOLINE_ACYL_CHAIN_REMODELING
GOBP_CARDIAC_MUSCLE_TISSUE_DEVELOPMENT	4.189			GOBP_CHROMOSOME_SEPARATION	3.813		4.113	GOBP_REGULATION_OF_MRNA_CATABOLIC_PROCESS	2.824	GOBP_REGULATION_OF_HEMOPOIESIS
GOBP_ACTIN_CYTOSKELETON_REORGANIZATION	4.18			GOBP_REGULATION_OF_CELLULAR_COMPONENT_BIOGENESIS	3.807		4.108	GOBP_LIPID_CATABOLIC_PROCESS	2.821	GOBP_NEGATIVE_REGULATION_OF_REPRODUCTIVE_PROCESS
GOBP_CELLULAR_RESPONSE_TO_EXTRACELLULAR_STIMULUS	4.172	1.775		GOBP_CELL_PROJECTION_ORGANIZATION	3.801		4.101	GOBP_DIGESTION	2.81	GOBP_REGULATION_OF_CELL_DEVELOPMENT
GOBP_EPITHELIAL_TUBE_FORMATION	4.172	1.664		GOBP_RESPONSE_TO_ENDOPLASMIC_RETICULUM_STRESS	3.796		4.09	GOBP_RESPONSE_TO_NITROGEN_COMPOUND	2.809	GOBP_PYRIMIDINE_NUCLEOTIDE_METABOLIC_PROCESS
GOBP_AMINOGLYCAN_BIOSYNTHETIC_PROCESS	4.171			GOBP_RESPONSE_TO_LIGHT_STIMULUS	3.768		4.085	GOBP_RIBOSOMAL_LARGE_SUBUNIT_ASSEMBLY	2.801	GOBP_NUCLEAR_TRANSCRIBED_MRNA_CATABOLIC_PROCESS
GOBP_VESICLE_MEDIATED_TRANSPORT_TO_THE_PLASMA_MEMBRANE	4.155			GOBP_GLUCAN_BIOSYNTHETIC_PROCESS	3.754		4.067	GOBP_REGULATION_OF_TRANSLATIONAL_FIDELITY	2.789	GOBP_ACTIN_FILAMENT_ORGANIZATION
GOBP_DICARBOXYLIC_ACID_TRANSPORT	4.155			GOBP_TRANSPORT_ALONG_MICROTUBULE	3.753		4.065	GOBP_REGULATION_OF_PHOSPHOLIPID_METABOLIC_PROCESS	2.785	GOBP_PROTEIN_LOCALIZATION_TO_CILIUM
GOBP_NEGATIVE_REGULATION_OF_AUTOPHAGY	4.143			GOBP_T_CELL_PROLIFERATION	3.728		4.065	GOBP_RUFFLE_ASSEMBLY	2.781	GOBP_REGULATION_OF_OXIDOREDUCTASE_ACTIVITY
GOBP_CARBOHYDRATE_CATABOLIC_PROCESS	4.138	6.478		GOBP_NEGATIVE_REGULATION_OF_FATTY_ACID_OXIDATION	3.728		4.065	GOBP_POSITIVE_REGULATION_OF_MYELOID_CELL_APOPTOTIC_PROCESS	2.779	GOBP_REGULATION_OF_LIPID_METABOLIC_PROCESS
GOBP_RHYTHMIC_BEHAVIOR	4.138			GOBP_POSITIVE_REGULATION_OF_FIBROBLAST_MIGRATION	3.728		4.052	GOBP_GROWTH	2.779	GOBP_ORGANELLE_MEMBRANE_FUSION
GOBP_ENSHEATHMENT_OF_NEURONS	4.128			GOBP_EMBRYO_DEVELOPMENT	3.722		4.047	GOBP_CELLULAR_LIPID_CATABOLIC_PROCESS	2.779	GOBP_REGULATION_OF_PROTEIN_LOCALIZATION_TO_MEMBRANE
GOBP_CARBOHYDRATE_TRANSPORT	4.127			GOBP_COPII_COATED_VESICLE_BUDDING	3.717		4.045	GOBP_RNA_PHOSPHODIESTER_BOND_HYDROLYSIS_EXONUCLEOLYTIC	2.779	GOBP_REPLICATION_FORK_PROCESSING
GOBP_CARDIAC_CONDUCTION	4.127			GOBP_ENDOMEMBRANE_SYSTEM_ORGANIZATION	3.709		4.044	GOBP_REGULATION_OF_GENE_SILENCING	2.77	GOBP_NEGATIVE_REGULATION_OF_MITOTIC_CELL_CYCLE
GOBP_CELLULAR_RESPONSE_TO_EXTERNAL_STIMULUS	4.126	2.17		GOBP_RESPONSE_TO_ESTROGEN	3.699		4.031	GOBP_PROTEIN_LIPOYLATION	2.763	GOBP_NEGATIVE_REGULATION_OF_BINDING
GOBP_UNSATURATED_FATTY_ACID_METABOLIC_PROCESS	4.126			GOBP_REGULATION_OF_SMALL_MOLECULE_METABOLIC_PROCESS	3.689		4.017	GOBP_CYTOPLASMIC_PATTERN_RECOGNITION_RECEPTOR_SIGNALING_PATHWAY	2.734	GOBP_REGULATION_OF_SUPRAMOLECULAR_FIBER_ORGANIZATION
GOBP_MONOVALENT_INORGANIC_CATION_HOMEOSTASIS	4.122			GOBP_POSITIVE_REGULATION_OF_GRANULOCYTE_MACROPHAGE_COLONY_STIMULATING_FACTOR_PRODUCTION	3.684		4.01	GOBP_NEGATIVE_REGULATION_OF_ORGANELLE_ORGANIZATION	2.729	GOBP_NEGATIVE_REGULATION_OF_PROTEIN_KINASE_B_SIGNALING
GOBP_NEGATIVE_REGULATION_OF_CELL_DEVELOPMENT	4.122			GOBP_CHAPERONE_COFACTOR_DEPENDENT_PROTEIN_REFOLDING	3.684		4.008	GOBP_HISTONE_METHYLATION	2.728	GOBP_PURINE_CONTAINING_COMPOUND_CATABOLIC_PROCESS
GOBP_NEURAL_PRECURSOR_CELL_PROLIFERATION	4.103			GOBP_POSITIVE_REGULATION_OF_PROTEIN_MODIFICATION_PROCESS	3.675		3.978	GOBP_EXOCYTOSIS	2.728	GOBP_CELL_CELL_ADHESION_VIA_PLASMA_MEMBRANE_ADHESION_MOLECULES
GOBP_FATTY_ACID_TRANSPORT	4.087			GOBP_VESICLE_TARGETING_TO_FROM_OR_WITHIN_GOLGI	3.673		3.921	GOBP_SEQUESTERING_OF_TRIGLYCERIDE	2.727	GOBP_NEGATIVE_REGULATION_OF_GENE_EXPRESSION_EPIGENETIC
GOBP_CIRCADIAN_RHYTHM	4.057	2.476		GOBP_POSITIVE_REGULATION_OF_MUSCLE_CELL_DIFFERENTIATION	3.673		3.911	GOBP_MITOCHONDRIAL_ELECTRON_TRANSPORT_CYTOCHROME_C_TO_OXYGEN	2.722	GOBP_SPHINGOLIPID_METABOLIC_PROCESS
GOBP_DEVELOPMENTAL_GROWTH_INVOLVED_IN_MORPHOGENESIS	4.051			GOBP_REGULATION_OF_HISTONE_MODIFICATION	3.656		3.91	GOBP_NEGATIVE_REGULATION_OF_PROTEIN_METABOLIC_PROCESS	2.722	GOBP_POSITIVE_REGULATION_OF_GLUCOSE_METABOLIC_PROCESS
GOBP_PATHWAY_RESTRICTED_SMAD_PROTEIN_PHOSPHORYLATION	4.05			GOBP_POSITIVE_REGULATION_OF_TRANSCRIPTION_FROM_RNA_POLYMERASE_II_PROMOTER_IN_RESPONSE_TO_STRESS	3.648		3.907	GOBP_CELL_FATE_SPECIFICATION	2.712	GOBP_REGULATION_OF_MICROTUBULE_BASED_PROCESS
GOBP_ENDOTHELIAL_CELL_MIGRATION	4.04			GOBP_POSITIVE_REGULATION_OF_RNA_BINDING	3.633		3.906	GOBP_NEGATIVE_REGULATION_OF_CELL_DEATH	2.707	GOBP_NEGATIVE_REGULATION_OF_WNT_SIGNALING_PATHWAY
GOBP_REGULATION_OF_MEMBRANE_LIPID_DISTRIBUTION	4.034			GOBP_NEGATIVE_REGULATION_OF_PROTEIN_AUTOPHOSPHORYLATION	3.633		3.883	GOBP_GLUCOSYLCERAMIDE_METABOLIC_PROCESS	2.705	GOBP_NUCLEOSIDE_BISPHOSPHATE_METABOLIC_PROCESS
GOBP_NEGATIVE_REGULATION_OF_PROTEIN_METABOLIC_PROCESS	4.028	4.725		GOBP_NADPH_REGENERATION	3.632		3.871	GOBP_REGULATION_OF_PROTEIN_PHOSPHORYLATION	2.702	GOBP_VESICLE_ORGANIZATION
GOBP_AUTOPHAGY_OF_MITOCHONDRION	4.028			GOBP_NON_MOTILE_CILIUM_ASSEMBLY	3.632		3.871	GOBP_CENTRIOLE_CENTRIOLE_COHESION	2.683	GOBP_POSITIVE_REGULATION_OF_DNA_METABOLIC_PROCESS
GOBP_PROTEIN_AUTOPHOSPHORYLATION	4.021			GOBP_NEGATIVE_REGULATION_OF_CELL_SUBSTRATE_JUNCTION_ORGANIZATION	3.632		3.828	GOBP_ATP_SYNTHESIS_COUPLED_ELECTRON_TRANSPORT	2.682	GOBP_PROTEIN_TARGETING_TO_MITOCHONDRION
GOBP_VIRAL_LIFE_CYCLE	4.007	4.469		GOBP_HISTONE_EXCHANGE	3.628		3.813	GOBP_RESPONSE_TO_PEPTIDE	2.674	GOBP_CELLULAR_GLUCOSE_HOMEOSTASIS
GOBP_RESPONSE_TO_STEROL_DEPLETION	4.003			GOBP_PHOSPHATIDYLGLYCEROL_ACYL_CHAIN_REMODELING	3.628		3.805	GOBP_BRANCHED_CHAIN_AMINO_ACID_METABOLIC_PROCESS	2.671	GOBP_DNA_REPLICATION_DEPENDENT_NUCLEOSOME_ORGANIZATION
GOBP_POSITIVE_REGULATION_OF_GROWTH	3.994			GOBP_RESPONSE_TO_OXYGEN_CONTAINING_COMPOUND	3.575		3.794	GOBP_NEGATIVE_REGULATION_OF_HORMONE_SECRETION	2.664	GOBP_RESPONSE_TO_WOUNDING
GOBP_MEMORY	3.981			GOBP_RESPONSE_TO_ETHANOL	3.564		3.794	GOBP_G_PROTEIN_COUPLED_ACETYLCHOLINE_RECEPTOR_SIGNALING_PATHWAY	2.657	GOBP_REGULATION_OF_CELL_MATRIX_ADHESION
GOBP_ENDOPLASMIC_RETICULUM_ORGANIZATION	3.971	2.585		GOBP_VESICLE_BUDDING_FROM_MEMBRANE	3.551		3.794	GOBP_PRODUCTION_OF_SIRNA_INVOLVED_IN_RNA_INTERFERENCE	2.651	GOBP_MAINTENANCE_OF_PROTEIN_LOCATION_IN_CELL
GOBP_VACUOLAR_TRANSPORT	3.965	1.578		GOBP_RESPONSE_TO_STEROID_HORMONE	3.546		3.769	GOBP_TRANSCRIPTION_INITIATION_FROM_RNA_POLYMERASE_II_PROMOTER	2.643	GOBP_CARBOHYDRATE_HOMEOSTASIS
GOBP_REGULATION_OF_PEPTIDE_SECRETION	3.965			GOBP_DOUBLE_STRAND_BREAK_REPAIR	3.536		3.748	GOBP_POSITIVE_REGULATION_OF_PLASMA_MEMBRANE_BOUNDED_CELL_PROJECTION_ASSEMBLY	2.636	GOBP_COVALENT_CHROMATIN_MODIFICATION
GOBP_CELLULAR_RESPONSE_TO_INORGANIC_SUBSTANCE	3.962			GOBP_DEFENSE_RESPONSE_TO_GRAM_POSITIVE_BACTERIUM	3.536		3.74	GOBP_DEOXYRIBONUCLEOSIDE_METABOLIC_PROCESS	2.632	GOBP_POSITIVE_REGULATION_OF_PEPTIDASE_ACTIVITY
GOBP_NEGATIVE_REGULATION_OF_PHOSPHORYLATION	3.961	1.381		GOBP_INTRACELLULAR_STEROID_HORMONE_RECEPTOR_SIGNALING_PATHWAY	3.531		3.74	GOBP_HISTONE_H3_K36_DEMETHYLATION	2.631	GOBP_HYDROCARBON_METABOLIC_PROCESS
GOBP_PHOSPHATIDYLINOSITOL_PHOSPHORYLATION	3.961			GOBP_PROTEIN_PHOSPHOPANTETHEINYLATION	3.53		3.703	GOBP_POSITIVE_REGULATION_OF_CELL_DIFFERENTIATION	2.627	GOBP_RESPONSE_TO_CISPLATIN
GOBP_STEROID_BIOSYNTHETIC_PROCESS	3.954			GOBP_REGULATION_OF_CELL_CYCLE_ARREST	3.53		3.701	GOBP_NUCLEOSIDE_MONOPHOSPHATE_PHOSPHORYLATION	2.627	GOBP_DEOXYRIBONUCLEOSIDE_TRIPHOSPHATE_CATABOLIC_PROCESS
GOBP_POLYOL_METABOLIC_PROCESS	3.954			GOBP_ASPARTATE_FAMILY_AMINO_ACID_METABOLIC_PROCESS	3.502		3.684	GOBP_REGULATION_OF_RESPONSE_TO_DNA_DAMAGE_STIMULUS	2.627	GOBP_CELLULAR_RESPONSE_TO_IRON_ION
GOBP_REGULATION_OF_NERVOUS_SYSTEM_DEVELOPMENT	3.951			GOBP_CANONICAL_WNT_SIGNALING_PATHWAY	3.493		3.683	GOBP_RESPONSE_TO_OXIDATIVE_STRESS	2.627	GOBP_GLYCOSYL_COMPOUND_METABOLIC_PROCESS
GOBP_POSITIVE_REGULATION_OF_HYDROLASE_ACTIVITY	3.948	1.807		GOBP_POSITIVE_REGULATION_OF_HYDROGEN_PEROXIDE_BIOSYNTHETIC_PROCESS	3.493		3.656	GOBP_REGULATION_OF_MITOCHONDRIAL_MEMBRANE_POTENTIAL	2.627	GOBP_DNA_RECOMBINATION
GOBP_POSITIVE_REGULATION_OF_COLD_INDUCED_THERMOGENESIS	3.948			GOBP_DNA_METABOLIC_PROCESS	3.468		3.653	GOBP_POSITIVE_REGULATION_OF_ERK1_AND_ERK2_CASCADE	2.627	GOBP_TUBULIN_COMPLEX_ASSEMBLY
GOBP_REGULATION_OF_NOTCH_SIGNALING_PATHWAY	3.937			GOBP_POSITIVE_REGULATION_OF_G1_S_TRANSITION_OF_MITOTIC_CELL_CYCLE	3.461		3.653	GOBP_REGULATION_OF_RESPONSE_TO_BIOTIC_STIMULUS	2.627	GOBP_MITOCHONDRIAL_RESPIRATORY_CHAIN_COMPLEX_III_ASSEMBLY
GOBP_PROTEASOMAL_PROTEIN_CATABOLIC_PROCESS	3.928	11.197		GOBP_NK_T_CELL_ACTIVATION	3.461		3.652	GOBP_SOMATIC_STEM_CELL_POPULATION_MAINTENANCE	2.617	GOBP_INORGANIC_ANION_TRANSPORT
GOBP_HEPARAN_SULFATE_PROTEOGLYCAN_BIOSYNTHETIC_PROCESS	3.928			GOBP_ICOSANOID_SECRETION	3.461		3.652	GOBP_PROTEIN_LOCALIZATION_TO_GOLGI_APPARATUS	2.613	GOBP_NOTCH_SIGNALING_PATHWAY
GOBP_MEMBRANE_DEPOLARIZATION	3.921			GOBP_IN_UTERO_EMBRYONIC_DEVELOPMENT	3.459		3.643	GOBP_POSITIVE_REGULATION_OF_DEVELOPMENTAL_PROCESS	2.613	GOBP_SIGNAL_TRANSDUCTION_BY_P53_CLASS_MEDIATOR
GOBP_POSITIVE_REGULATION_OF_CELLULAR_COMPONENT_BIOGENESIS	3.907	1.972		GOBP_EPINEPHRINE_TRANSPORT	3.45		3.639	GOBP_CYTOKINE_MEDIATED_SIGNALING_PATHWAY	2.613	GOBP_POSITIVE_REGULATION_OF_CELLULAR_PROTEIN_LOCALIZATION
GOBP_LONG_CHAIN_FATTY_ACID_METABOLIC_PROCESS	3.896			GOBP_RESPONSE_TO_IONIZING_RADIATION	3.439		3.625	GOBP_PEPTIDE_HORMONE_SECRETION	2.613	GOBP_REGULATION_OF_TOR_SIGNALING
GOBP_DENDRITIC_SPINE_DEVELOPMENT	3.896			GOBP_CELLULAR_PROTEIN_COMPLEX_DISASSEMBLY	3.438		3.583	GOBP_POSITIVE_REGULATION_OF_CELLULAR_CARBOHYDRATE_METABOLIC_PROCESS	2.613	GOBP_NUCLEAR_EXPORT
GOBP_RESPONSE_TO_CYTOKINE	3.894	5.313		GOBP_NEGATIVE_REGULATION_OF_PROGRAMMED_NECROTIC_CELL_DEATH	3.437		3.578	GOBP_RESPONSE_TO_ETHANOL	2.599	GOBP_MICROTUBULE_POLYMERIZATION
GOBP_SENSORY_ORGAN_MORPHOGENESIS	3.874			GOBP_ANTRAL_OVARIAN_FOLLICLE_GROWTH	3.415		3.576	GOBP_HOMEOSTASIS_OF_NUMBER_OF_CELLS	2.599	GOBP_REGULATION_OF_GENE_SILENCING
GOBP_REGULATION_OF_CATION_TRANSMEMBRANE_TRANSPORT	3.863			GOBP_REGULATION_OF_WNT_SIGNALING_PATHWAY_PLANAR_CELL_POLARITY_PATHWAY	3.415		3.556	GOBP_PROTEIN_HOMOOLIGOMERIZATION	2.588	GOBP_BICARBONATE_TRANSPORT
GOBP_POSITIVE_REGULATION_OF_SYNAPTIC_TRANSMISSION	3.856			GOBP_MICROTUBULE_BASED_TRANSPORT	3.412		3.555	GOBP_MITOCHONDRIAL_CYTOCHROME_C_OXIDASE_ASSEMBLY	2.585	GOBP_POSITIVE_REGULATION_OF_TRANSFERASE_ACTIVITY
GOBP_REGULATION_OF_MYELOID_CELL_DIFFERENTIATION	3.854			GOBP_POSITIVE_REGULATION_OF_CELLULAR_PROTEIN_LOCALIZATION	3.371		3.533	GOBP_LIPID_MODIFICATION	2.583	GOBP_RESPONSE_TO_NICOTINE
GOBP_RETINA_DEVELOPMENT_IN_CAMERA_TYPE_EYE	3.813			GOBP_PROTEIN_METHYLATION	3.367		3.521	GOBP_REGULATION_OF_PROTEIN_DEACETYLATION	2.583	GOBP_HISTONE_MRNA_METABOLIC_PROCESS
GOBP_LIPID_TRANSLOCATION	3.809			GOBP_REGULATION_OF_RELEASE_OF_SEQUESTERED_CALCIUM_ION_INTO_CYTOSOL	3.367		3.521	GOBP_REGULATION_OF_CALCINEURIN_MEDIATED_SIGNALING	2.574	GOBP_NON_MOTILE_CILIUM_ASSEMBLY
GOBP_VASOCONSTRICTION	3.787			GOBP_NEGATIVE_REGULATION_OF_LIPID_KINASE_ACTIVITY	3.367		3.498	GOBP_POSITIVE_REGULATION_OF_INTRACELLULAR_SIGNAL_TRANSDUCTION	2.572	GOBP_DETECTION_OF_ABIOTIC_STIMULUS
GOBP_POSITIVE_REGULATION_OF_DEVELOPMENTAL_GROWTH	3.781			GOBP_ACTIVATION_OF_ADENYLATE_CYCLASE_ACTIVITY	3.367		3.479	GOBP_RESPONSE_TO_PEPTIDE_HORMONE	2.572	GOBP_DEOXYRIBONUCLEOSIDE_TRIPHOSPHATE_METABOLIC_PROCESS
GOBP_PEPTIDYL_LYSINE_METHYLATION	3.755	2.116		GOBP_REGULATION_OF_MITOCHONDRION_ORGANIZATION	3.365		3.477	GOBP_DNA_METABOLIC_PROCESS	2.572	GOBP_REGULATION_OF_CELL_CYCLE_G2_M_PHASE_TRANSITION
GOBP_EMBRYONIC_SKELETAL_SYSTEM_MORPHOGENESIS	3.751			GOBP_CHROMATIN_REMODELING	3.355		3.477	GOBP_FATTY_ACYL_COA_METABOLIC_PROCESS	2.555	GOBP_REGULATION_OF_SYSTEM_PROCESS
GOBP_RESPONSE_TO_RADIATION	3.749	7.858		GOBP_REGULATION_OF_ERAD_PATHWAY	3.352		3.464	GOBP_INSULIN_SECRETION	2.552	GOBP_NUCLEOSIDE_METABOLIC_PROCESS
GOBP_O_GLYCAN_PROCESSING	3.746			GOBP_REGULATION_OF_MITOCHONDRIAL_MRNA_STABILITY	3.351		3.453	GOBP_POSITIVE_REGULATION_OF_P38MAPK_CASCADE	2.536	GOBP_REGULATION_OF_TRANSMEMBRANE_RECEPTOR_PROTEIN_SERINE_THREONINE_KINASE_SIGNALING_PATHWAY
GOBP_DEVELOPMENTAL_CELL_GROWTH	3.743			GOBP_CHROMOSOME_SEGREGATION	3.349		3.448	GOBP_CILIARY_NEUROTROPHIC_FACTOR_MEDIATED_SIGNALING_PATHWAY	2.536	GOBP_POSITIVE_REGULATION_OF_CALCIUM_ION_TRANSPORT
GOBP_CELL_CELL_JUNCTION_ORGANIZATION	3.743			GOBP_LIPID_METABOLIC_PROCESS	3.341		3.448	GOBP_CELL_FATE_DETERMINATION	2.533	GOBP_REGULATION_OF_INTRACELLULAR_TRANSPORT
GOBP_LIPOSACCHARIDE_METABOLIC_PROCESS	3.743			GOBP_PROTEIN_STABILIZATION	3.341		3.443	GOBP_PYRIMIDINE_NUCLEOSIDE_METABOLIC_PROCESS	2.517	GOBP_NUCLEOSIDE_BISPHOSPHATE_BIOSYNTHETIC_PROCESS
GOBP_LIPID_IMPORT_INTO_CELL	3.741			GOBP_REGULATION_OF_WNT_SIGNALING_PATHWAY	3.34		3.443	GOBP_BASE_EXCISION_REPAIR_AP_SITE_FORMATION	2.503	GOBP_GLYCOLIPID_BIOSYNTHETIC_PROCESS
GOBP_POSITIVE_REGULATION_OF_CELL_CELL_ADHESION	3.726			GOBP_REGULATION_OF_INTRINSIC_APOPTOTIC_SIGNALING_PATHWAY_IN_RESPONSE_TO_DNA_DAMAGE_BY_P53_CLASS_MEDIATOR	3.327		3.443	GOBP_POSITIVE_REGULATION_OF_RNA_BINDING	2.503	GOBP_GLYCOSPHINGOLIPID_METABOLIC_PROCESS
GOBP_CARBOHYDRATE_DERIVATIVE_CATABOLIC_PROCESS	3.716			GOBP_ORNITHINE_TRANSPORT	3.327		3.443	GOBP_NEGATIVE_REGULATION_OF_PROTEIN_AUTOPHOSPHORYLATION	2.503	GOBP_AMYLOID_PRECURSOR_PROTEIN_CATABOLIC_PROCESS
GOBP_AMINOGLYCAN_METABOLIC_PROCESS	3.71			GOBP_CALCIUM_ION_TRANSPORT_INTO_CYTOSOL	3.285		3.437	GOBP_SISTER_CHROMATID_SEGREGATION	2.503	GOBP_NEGATIVE_REGULATION_OF_MYELOID_CELL_DIFFERENTIATION
GOBP_REGULATION_OF_FAT_CELL_DIFFERENTIATION	3.699			GOBP_CELL_CYCLE_ARREST	3.276		3.415	GOBP_REGULATION_OF_ALTERNATIVE_MRNA_SPLICING_VIA_SPLICEOSOME	2.498	GOBP_BENZENE_CONTAINING_COMPOUND_METABOLIC_PROCESS
GOBP_CELL_ACTIVATION	3.694	4.216		GOBP_DNA_REPLICATION_DEPENDENT_NUCLEOSOME_ORGANIZATION	3.269		3.415	GOBP_POSITIVE_REGULATION_OF_EXTRINSIC_APOPTOTIC_SIGNALING_PATHWAY	2.49	GOBP_CENTROMERE_COMPLEX_ASSEMBLY
GOBP_PROTEIN_DEMANNOSYLATION	3.692			GOBP_NEGATIVE_REGULATION_OF_CYTOKINE_PRODUCTION_INVOLVED_IN_IMMUNE_RESPONSE	3.268		3.411	GOBP_NUCLEOBASE_CONTAINING_SMALL_MOLECULE_BIOSYNTHETIC_PROCESS	2.474	GOBP_CELLULAR_KETONE_METABOLIC_PROCESS
GOBP_MACROMOLECULE_METHYLATION	3.689	9.347		GOBP_RESPIRATORY_CHAIN_COMPLEX_IV_ASSEMBLY	3.268		3.397	GOBP_MONOCARBOXYLIC_ACID_CATABOLIC_PROCESS	2.47	GOBP_REGULATION_OF_MEMBRANE_LIPID_DISTRIBUTION
GOBP_CELL_CHEMOTAXIS	3.689			GOBP_RRNA_MODIFICATION	3.253		3.392	GOBP_NEGATIVE_REGULATION_OF_BINDING	2.47	GOBP_REGULATION_OF_DNA_METABOLIC_PROCESS
GOBP_REGULATION_OF_AUTOPHAGOSOME_MATURATION	3.685			GOBP_ALTERNATIVE_MRNA_SPLICING_VIA_SPLICEOSOME	3.253		3.392	GOBP_NEGATIVE_REGULATION_OF_APOPTOTIC_SIGNALING_PATHWAY	2.466	GOBP_REGULATION_OF_GERMINAL_CENTER_FORMATION
GOBP_REGULATION_OF_PROTEIN_EXIT_FROM_ENDOPLASMIC_RETICULUM	3.68			GOBP_REGULATION_OF_NITRIC_OXIDE_SYNTHASE_ACTIVITY	3.252		3.392	GOBP_TRANSCYTOSIS	2.458	GOBP_AMINE_METABOLIC_PROCESS
GOBP_REGULATION_OF_HORMONE_LEVELS	3.674			GOBP_REGULATION_OF_PROTEIN_PHOSPHORYLATION	3.24		3.387	GOBP_SULFUR_COMPOUND_METABOLIC_PROCESS	2.453	GOBP_LONG_CHAIN_FATTY_ACID_METABOLIC_PROCESS
GOBP_PROTEIN_LOCALIZATION_TO_ENDOPLASMIC_RETICULUM	3.659			GOBP_DEPHOSPHORYLATION	3.24		3.364	GOBP_POSITIVE_REGULATION_OF_GRANULOCYTE_MACROPHAGE_COLONY_STIMULATING_FACTOR_PRODUCTION	2.453	GOBP_DIGESTIVE_SYSTEM_DEVELOPMENT
GOBP_ANATOMICAL_STRUCTURE_HOMEOSTASIS	3.65	10.553		GOBP_REGULATION_OF_MAMMARY_GLAND_EPITHELIAL_CELL_PROLIFERATION	3.229		3.352	GOBP_POSITIVE_REGULATION_OF_MIRNA_METABOLIC_PROCESS	2.451	GOBP_PROTEIN_POLYUBIQUITINATION
GOBP_REGULATION_OF_CELL_CELL_ADHESION	3.633			GOBP_NEGATIVE_REGULATION_OF_CELLULAR_RESPONSE_TO_HYPOXIA	3.229		3.33	GOBP_REGULATION_OF_GROWTH	2.45	GOBP_CALCIUM_ION_TRANSMEMBRANE_TRANSPORT
GOBP_HEART_MORPHOGENESIS	3.631			GOBP_POSITIVE_REGULATION_OF_INTERLEUKIN_6_PRODUCTION	3.229		3.282	GOBP_POSITIVE_REGULATION_OF_RESPONSE_TO_DNA_DAMAGE_STIMULUS	2.45	GOBP_TRANSLATIONAL_INITIATION
GOBP_PEPTIDYL_THREONINE_MODIFICATION	3.631	2.053		GOBP_POSITIVE_REGULATION_OF_SUBSTRATE_ADHESION_DEPENDENT_CELL_SPREADING	3.225		3.264	GOBP_REGULATION_OF_PROTEIN_SERINE_THREONINE_KINASE_ACTIVITY	2.448	GOBP_NUCLEAR_TRANSCRIBED_MRNA_CATABOLIC_PROCESS_EXONUCLEOLYTIC
GOBP_CARBOHYDRATE_DERIVATIVE_TRANSPORT	3.62			GOBP_ACTIVATION_OF_CYSTEINE_TYPE_ENDOPEPTIDASE_ACTIVITY_INVOLVED_IN_APOPTOTIC_PROCESS	3.202		3.261	GOBP_PHOSPHATIDYLGLYCEROL_ACYL_CHAIN_REMODELING	2.448	GOBP_POSITIVE_REGULATION_OF_RESPONSE_TO_DNA_DAMAGE_STIMULUS
GOBP_TISSUE_MIGRATION	3.611			GOBP_PROTEIN_HOMOOLIGOMERIZATION	3.196		3.261	GOBP_CELL_CELL_ADHESION_INVOLVED_IN_GASTRULATION	2.44	GOBP_MODIFICATION_DEPENDENT_MACROMOLECULE_CATABOLIC_PROCESS
GOBP_NEGATIVE_REGULATION_OF_RESPONSE_TO_EXTERNAL_STIMULUS	3.611			GOBP_REGULATION_OF_CIRCADIAN_RHYTHM	3.196		3.261	GOBP_HEMATOPOIETIC_STEM_CELL_MIGRATION	2.435	GOBP_NEGATIVE_REGULATION_OF_PROTEIN_METABOLIC_PROCESS
GOBP_PLASMA_MEMBRANE_ORGANIZATION	3.61			GOBP_POSITIVE_REGULATION_OF_INTRACELLULAR_TRANSPORT	3.195		3.253	GOBP_CHROMOSOME_SEPARATION	2.435	GOBP_RESPONSE_TO_BIOTIC_STIMULUS
GOBP_LIPID_PHOSPHORYLATION	3.608			GOBP_NEUROTRANSMITTER_METABOLIC_PROCESS	3.19		3.253	GOBP_AMINOGLYCAN_CATABOLIC_PROCESS	2.427	GOBP_REGULATION_OF_MRNA_CATABOLIC_PROCESS
GOBP_ER_NUCLEUS_SIGNALING_PATHWAY	3.585	2.585		GOBP_CELLULAR_RESPONSE_TO_PROSTAGLANDIN_STIMULUS	3.172		3.253	GOBP_FORMATION_OF_EXTRACHROMOSOMAL_CIRCULAR_DNA	2.426	GOBP_REGULATION_OF_PROTEIN_TARGETING
GOBP_DENDRITE_MORPHOGENESIS	3.581			GOBP_CENTRIOLE_CENTRIOLE_COHESION	3.169		3.236	GOBP_POSITIVE_REGULATION_OF_CALCIUM_ION_TRANSPORT	2.423	GOBP_NEGATIVE_REGULATION_OF_CELL_PROJECTION_ORGANIZATION
GOBP_VACUOLE_ORGANIZATION	3.573			GOBP_POSITIVE_REGULATION_OF_WNT_SIGNALING_PATHWAY	3.146		3.222	GOBP_NUCLEAR_NCRNA_SURVEILLANCE	2.412	GOBP_HIPPO_SIGNALING
GOBP_NEGATIVE_REGULATION_OF_TRANSFERASE_ACTIVITY	3.567			GOBP_BETA_CATENIN_DESTRUCTION_COMPLEX_DISASSEMBLY	3.143		3.221	GOBP_CELLULAR_RESPONSE_TO_IRON_ION	2.408	GOBP_REGULATION_OF_VESICLE_MEDIATED_TRANSPORT
GOBP_CHONDROCYTE_DEVELOPMENT	3.567			GOBP_SEQUESTERING_OF_TRIGLYCERIDE	3.143		3.221	GOBP_NEGATIVE_REGULATION_OF_PHOSPHOLIPID_METABOLIC_PROCESS	2.403	GOBP_REGULATION_OF_RESPONSE_TO_EXTERNAL_STIMULUS
GOBP_REPRODUCTIVE_BEHAVIOR	3.567			GOBP_ENDOSOMAL_TRANSPORT	3.136		3.221	GOBP_NEGATIVE_REGULATION_OF_ENDOCYTOSIS	2.399	GOBP_RESPONSE_TO_NUTRIENT
GOBP_REGULATION_OF_LIPID_LOCALIZATION	3.564			GOBP_PRODUCTION_OF_SMALL_RNA_INVOLVED_IN_GENE_SILENCING_BY_RNA	3.127		3.221	GOBP_LIPID_DROPLET_FORMATION	2.39	GOBP_REGULATION_OF_DNA_DEPENDENT_DNA_REPLICATION
GOBP_L_ALPHA_AMINO_ACID_TRANSMEMBRANE_TRANSPORT	3.551			GOBP_POSITIVE_REGULATION_OF_RESPONSE_TO_CYTOKINE_STIMULUS	3.127		3.212	GOBP_PHENOL_CONTAINING_COMPOUND_BIOSYNTHETIC_PROCESS	2.366	GOBP_CALCIUM_MEDIATED_SIGNALING
GOBP_MEMBRANE_DEPOLARIZATION_DURING_ACTION_POTENTIAL	3.551			GOBP_POSITIVE_REGULATION_OF_TRANSFERASE_ACTIVITY	3.115		3.212	GOBP_POSITIVE_REGULATION_OF_STEROID_METABOLIC_PROCESS	2.353	GOBP_CARBOHYDRATE_CATABOLIC_PROCESS
GOBP_REGULATION_OF_TRANSPORTER_ACTIVITY	3.546			GOBP_RNA_PHOSPHODIESTER_BOND_HYDROLYSIS_EXONUCLEOLYTIC	3.1		3.204	GOBP_POSITIVE_REGULATION_OF_TOLL_LIKE_RECEPTOR_4_SIGNALING_PATHWAY	2.353	GOBP_PHOSPHATIDYLGLYCEROL_ACYL_CHAIN_REMODELING
GOBP_POSITIVE_REGULATION_OF_PROTEIN_SERINE_THREONINE_KINASE_ACTIVITY	3.545			GOBP_PEPTIDE_METABOLIC_PROCESS	3.092		3.203	GOBP_CELLULAR_RESPONSE_TO_CHEMICAL_STRESS	2.351	GOBP_REGULATION_OF_GENE_SILENCING_BY_RNA
GOBP_HEPATICOBILIARY_SYSTEM_DEVELOPMENT	3.545	2.653		GOBP_CYTOPLASMIC_PATTERN_RECOGNITION_RECEPTOR_SIGNALING_PATHWAY	3.085		3.203	GOBP_NEGATIVE_REGULATION_OF_DNA_REPLICATION	2.334	GOBP_NEGATIVE_REGULATION_OF_GROWTH
GOBP_REGULATION_OF_BLOOD_PRESSURE	3.544			GOBP_REGULATION_OF_PEPTIDE_TRANSPORT	3.077		3.2	GOBP_FATTY_ACID_BETA_OXIDATION	2.331	GOBP_SOMATIC_STEM_CELL_POPULATION_MAINTENANCE
GOBP_PROTEIN_COMPLEX_OLIGOMERIZATION	3.54	3.872		GOBP_POSITIVE_REGULATION_OF_EXTRINSIC_APOPTOTIC_SIGNALING_PATHWAY	3.077		3.2	GOBP_REGULATION_OF_CENTROSOME_CYCLE	2.329	GOBP_ESTABLISHMENT_OR_MAINTENANCE_OF_BIPOLAR_CELL_POLARITY
GOBP_RESPONSE_TO_NUTRIENT	3.525			GOBP_CELLULAR_RESPONSE_TO_X_RAY	3.077		3.2	GOBP_POSITIVE_REGULATION_OF_RECEPTOR_CATABOLIC_PROCESS	2.329	GOBP_NUCLEOBASE_CONTAINING_SMALL_MOLECULE_INTERCONVERSION
GOBP_NEGATIVE_REGULATION_OF_CATABOLIC_PROCESS	3.521	1.49		GOBP_INTRACILIARY_TRANSPORT_INVOLVED_IN_CILIUM_ASSEMBLY	3.076		3.189	GOBP_REGULATION_OF_CARBOHYDRATE_CATABOLIC_PROCESS	2.328	GOBP_NEGATIVE_REGULATION_OF_PROTEIN_MODIFICATION_PROCESS
GOBP_MONOCARBOXYLIC_ACID_TRANSPORT	3.509			GOBP_CENTRAL_NERVOUS_SYSTEM_DEVELOPMENT	3.067		3.178	GOBP_REGULATION_OF_AUTOPHAGY	2.328	GOBP_ESTABLISHMENT_OF_PROTEIN_LOCALIZATION_TO_PLASMA_MEMBRANE
GOBP_REGULATION_OF_HEPATOCYTE_PROLIFERATION	3.507			GOBP_RESPONSE_TO_REACTIVE_OXYGEN_SPECIES	3.067		3.178	GOBP_PROTEIN_COMPLEX_OLIGOMERIZATION	2.328	GOBP_INTRACELLULAR_STEROL_TRANSPORT
GOBP_REGULATION_OF_SUPRAMOLECULAR_FIBER_ORGANIZATION	3.504			GOBP_RIBOSOMAL_LARGE_SUBUNIT_ASSEMBLY	3.064		3.171	GOBP_REGULATION_OF_INTRACELLULAR_TRANSPORT	2.324	GOBP_EXTERNAL_ENCAPSULATING_STRUCTURE_ORGANIZATION
GOBP_REGULATION_OF_DEFENSE_RESPONSE	3.494	2.715		GOBP_CELLULAR_SODIUM_ION_HOMEOSTASIS	3.064		3.153	GOBP_SELECTIVE_AUTOPHAGY	2.304	GOBP_PROTEIN_INSERTION_INTO_MITOCHONDRIAL_INNER_MEMBRANE
GOBP_CYTOSOLIC_TRANSPORT	3.49	2.531		GOBP_REGULATION_OF_PROTEIN_CATABOLIC_PROCESS	3.058		3.145	GOBP_CELLULAR_RESPONSE_TO_ARSENIC_CONTAINING_SUBSTANCE	2.304	GOBP_ORGANELLE_FISSION
GOBP_MONOSACCHARIDE_METABOLIC_PROCESS	3.474	2.986		GOBP_MONOCARBOXYLIC_ACID_CATABOLIC_PROCESS	3.055		3.132	GOBP_REGULATION_OF_AUTOPHAGY_OF_MITOCHONDRION_IN_RESPONSE_TO_MITOCHONDRIAL_DEPOLARIZATION	2.297	GOBP_REGULATION_OF_CELLULAR_RESPONSE_TO_GROWTH_FACTOR_STIMULUS
GOBP_POSITIVE_REGULATION_OF_ORGANELLE_ORGANIZATION	3.473	10.516		GOBP_ESTABLISHMENT_OF_PROTEIN_LOCALIZATION_TO_MITOCHONDRIAL_MEMBRANE	3.047		3.114	GOBP_MACROAUTOPHAGY	2.291	GOBP_DEFENSE_RESPONSE_TO_OTHER_ORGANISM
GOBP_POSITIVE_REGULATION_OF_INTRACELLULAR_TRANSPORT	3.473	3.195		GOBP_GLIAL_CELL_FATE_COMMITMENT	3.041		3.112	GOBP_BICARBONATE_TRANSPORT	2.273	GOBP_DEFENSE_RESPONSE
GOBP_CYTOKINE_PRODUCTION	3.467			GOBP_PARATHYROID_GLAND_DEVELOPMENT	3.041		3.112	GOBP_DEFENSE_RESPONSE_TO_GRAM_POSITIVE_BACTERIUM	2.268	GOBP_REGULATION_OF_APOPTOTIC_SIGNALING_PATHWAY
GOBP_CARDIAC_SEPTUM_DEVELOPMENT	3.456			GOBP_ORGANELLE_DISASSEMBLY	3.04		3.106	GOBP_REGULATION_OF_HISTONE_MODIFICATION	2.265	GOBP_RESPONSE_TO_IRON_ION
GOBP_REGULATION_OF_ATP_METABOLIC_PROCESS	3.439	5.076		GOBP_PROTEIN_FOLDING	3.033		3.104	GOBP_MICROTUBULE_POLYMERIZATION_OR_DEPOLYMERIZATION	2.254	GOBP_RESPONSE_TO_ALKALOID
GOBP_FEMALE_GAMETE_GENERATION	3.43			GOBP_VESICLE_ORGANIZATION	3.011		3.091	GOBP_PROTEIN_LOCALIZATION_TO_CILIUM	2.254	GOBP_ANTIGEN_PROCESSING_AND_PRESENTATION_OF_ENDOGENOUS_PEPTIDE_ANTIGEN
GOBP_EYE_MORPHOGENESIS	3.43			GOBP_REGULATION_OF_CELL_DIFFERENTIATION	3.008		3.091	GOBP_INTRA_S_DNA_DAMAGE_CHECKPOINT	2.254	GOBP_REGULATION_OF_HISTONE_DEACETYLATION
GOBP_METHYLATION	3.426	10.516		GOBP_REGULATION_OF_SPHINGOLIPID_BIOSYNTHETIC_PROCESS	3.008		3.074	GOBP_DEOXYRIBOSE_PHOSPHATE_CATABOLIC_PROCESS	2.252	GOBP_NUCLEOSIDE_DIPHOSPHATE_METABOLIC_PROCESS
GOBP_EPIDERMIS_DEVELOPMENT	3.421			GOBP_POSITIVE_REGULATION_OF_VIRAL_PROCESS	2.991		3.073	GOBP_PROTEIN_MATURATION	2.251	GOBP_REGULATION_OF_MRNA_METABOLIC_PROCESS
GOBP_NEGATIVE_REGULATION_OF_PROTEIN_MODIFICATION_PROCESS	3.42	4.412		GOBP_MONOSACCHARIDE_METABOLIC_PROCESS	2.986		3.073	GOBP_DEFENSE_RESPONSE	2.244	GOBP_EPHRIN_RECEPTOR_SIGNALING_PATHWAY
GOBP_TRIGLYCERIDE_METABOLIC_PROCESS	3.42			GOBP_TRANSITION_METAL_ION_TRANSPORT	2.986		3.07	GOBP_POSITIVE_REGULATION_OF_CARBOHYDRATE_METABOLIC_PROCESS	2.24	GOBP_CYTOKINE_PRODUCTION
GOBP_VESICLE_MEDIATED_TRANSPORT_IN_SYNAPSE	3.407			GOBP_REGULATION_OF_MICROTUBULE_DEPOLYMERIZATION	2.984		3.045	GOBP_POSITIVE_REGULATION_OF_I_KAPPAB_KINASE_NF_KAPPAB_SIGNALING	2.24	GOBP_REGULATION_OF_CELL_SUBSTRATE_ADHESION
GOBP_REGULATION_OF_EPITHELIAL_CELL_DIFFERENTIATION	3.405			GOBP_BIOLOGICAL_PHASE	2.984		3.034	GOBP_CELL_MORPHOGENESIS	2.228	GOBP_PROTEIN_MODIFICATION_BY_SMALL_PROTEIN_REMOVAL
GOBP_NUCLEAR_TRANSCRIBED_MRNA_CATABOLIC_PROCESS_NONSENSE_MEDIATED_DECAY	3.401			GOBP_PEPTIDYL_ARGININE_METHYLATION_TO_ASYMMETRICAL_DIMETHYL_ARGININE	2.984		3.034	GOBP_FOLIC_ACID_CONTAINING_COMPOUND_BIOSYNTHETIC_PROCESS	2.222	GOBP_RESPONSE_TO_METAL_ION
GOBP_REGULATION_OF_PROTEIN_CONTAINING_COMPLEX_DISASSEMBLY	3.401	1.377		GOBP_GAMMA_AMINOBUTYRIC_ACID_SECRETION	2.984		3.031	GOBP_POSITIVE_REGULATION_OF_ANTIGEN_RECEPTOR_MEDIATED_SIGNALING_PATHWAY	2.222	GOBP_POSITIVE_REGULATION_OF_APOPTOTIC_SIGNALING_PATHWAY
GOBP_ACTIN_MEDIATED_CELL_CONTRACTION	3.401			GOBP_REGULATION_OF_CHAPERONE_MEDIATED_AUTOPHAGY	2.984		3.027	GOBP_RESPONSE_TO_ORGANIC_CYCLIC_COMPOUND	2.222	GOBP_CELL_FATE_COMMITMENT
GOBP_FAT_CELL_DIFFERENTIATION	3.388			GOBP_MESENCHYMAL_CELL_APOPTOTIC_PROCESS	2.984		3.017	GOBP_NEGATIVE_REGULATION_OF_PROTEIN_MODIFICATION_PROCESS	2.219	GOBP_CELL_CYCLE_ARREST
GOBP_POST_EMBRYONIC_DEVELOPMENT	3.383			GOBP_MITOCHONDRIAL_RESPIRATORY_CHAIN_COMPLEX_ASSEMBLY	2.98		3.017	GOBP_STRESS_GRANULE_DISASSEMBLY	2.216	GOBP_CELL_DIVISION
GOBP_REGULATION_OF_CELL_JUNCTION_ASSEMBLY	3.378			GOBP_GROWTH	2.978		3.01	GOBP_PEPTIDE_SECRETION	2.202	GOBP_NEGATIVE_REGULATION_OF_CYTOSKELETON_ORGANIZATION
GOBP_MICROTUBULE_CYTOSKELETON_ORGANIZATION	3.377	13.074		GOBP_DNA_DEPENDENT_DNA_REPLICATION_MAINTENANCE_OF_FIDELITY	2.961		3.001	GOBP_POSITIVE_REGULATION_OF_AUTOPHAGY	2.202	GOBP_NEGATIVE_REGULATION_OF_EPITHELIAL_CELL_APOPTOTIC_PROCESS
GOBP_CELLULAR_RESPONSE_TO_CHEMICAL_STRESS	3.377	4.939		GOBP_CELL_CELL_SIGNALING_BY_WNT	2.948		3	GOBP_CELLULAR_RESPONSE_TO_OXYGEN_CONTAINING_COMPOUND	2.194	GOBP_SELECTIVE_AUTOPHAGY
GOBP_WNT_SIGNALING_PATHWAY_CALCIUM_MODULATING_PATHWAY	3.377			GOBP_POSITIVE_REGULATION_OF_MACROAUTOPHAGY	2.945		2.962	GOBP_REGULATION_OF_CELL_PROJECTION_ORGANIZATION	2.194	GOBP_POSITIVE_REGULATION_OF_ACTIN_FILAMENT_BUNDLE_ASSEMBLY
GOBP_LUNG_ALVEOLUS_DEVELOPMENT	3.377			GOBP_PYRIMIDINE_DEOXYRIBONUCLEOSIDE_MONOPHOSPHATE_METABOLIC_PROCESS	2.945		2.949	GOBP_CELL_JUNCTION_ORGANIZATION	2.185	GOBP_CELLULAR_MONOVALENT_INORGANIC_CATION_HOMEOSTASIS
GOBP_MATING	3.377			GOBP_RESPONSE_TO_MACROPHAGE_COLONY_STIMULATING_FACTOR	2.945		2.948	GOBP_REGULATION_OF_PROTEIN_KINASE_ACTIVITY	2.182	GOBP_TELOMERE_ORGANIZATION
GOBP_L_AMINO_ACID_TRANSPORT	3.373			GOBP_POSITIVE_REGULATION_OF_CELL_CYCLE_G2_M_PHASE_TRANSITION	2.937		2.945	GOBP_CILIARY_BASAL_BODY_PLASMA_MEMBRANE_DOCKING	2.181	GOBP_NUCLEOSIDE_MONOPHOSPHATE_METABOLIC_PROCESS
GOBP_REGULATION_OF_FATTY_ACID_METABOLIC_PROCESS	3.367			GOBP_VIRAL_GENOME_REPLICATION	2.935		2.934	GOBP_REGULATION_OF_HORMONE_SECRETION	2.175	GOBP_AUTOPHAGY_OF_MITOCHONDRION
GOBP_OSTEOBLAST_DIFFERENTIATION	3.365			GOBP_AMINE_BIOSYNTHETIC_PROCESS	2.922		2.932	GOBP_POSITIVE_REGULATION_OF_CELL_POPULATION_PROLIFERATION	2.175	GOBP_NUCLEOBASE_CONTAINING_SMALL_MOLECULE_CATABOLIC_PROCESS
GOBP_MYELOID_CELL_HOMEOSTASIS	3.365			GOBP_ONE_CARBON_METABOLIC_PROCESS	2.905		2.932	GOBP_PROTEIN_LOCALIZATION_TO_CILIARY_MEMBRANE	2.175	GOBP_MEIOTIC_CELL_CYCLE_PROCESS
GOBP_REGULATION_OF_NUCLEOTIDE_METABOLIC_PROCESS	3.365	2.64		GOBP_POSITIVE_REGULATION_OF_SIGNALING_RECEPTOR_ACTIVITY	2.905		2.916	GOBP_DETERMINATION_OF_PANCREATIC_LEFT_RIGHT_ASYMMETRY	2.173	GOBP_REGULATION_OF_ACTIN_FILAMENT_BASED_PROCESS
GOBP_PROTEIN_EXIT_FROM_ENDOPLASMIC_RETICULUM	3.365			GOBP_FATTY_ACID_CATABOLIC_PROCESS	2.893		2.906	GOBP_DETECTION_OF_LIGHT_STIMULUS_INVOLVED_IN_SENSORY_PERCEPTION	2.172	GOBP_MULTI_ORGANISM_PROCESS
GOBP_LIPOPROTEIN_METABOLIC_PROCESS	3.36	1.538		GOBP_SIGNAL_TRANSDUCTION_IN_RESPONSE_TO_DNA_DAMAGE	2.877		2.906	GOBP_REGULATION_OF_INFLAMMATORY_RESPONSE_TO_ANTIGENIC_STIMULUS	2.172	GOBP_ACTOMYOSIN_STRUCTURE_ORGANIZATION
GOBP_CARBOHYDRATE_BIOSYNTHETIC_PROCESS	3.357			GOBP_REGULATION_OF_PROTEIN_CONTAINING_COMPLEX_ASSEMBLY	2.87		2.887	GOBP_REGULATION_OF_CHROMATIN_ORGANIZATION	2.172	GOBP_ACTIVATION_OF_MAPKKK_ACTIVITY
GOBP_INOSITOL_LIPID_MEDIATED_SIGNALING	3.354			GOBP_DOLICHYL_DIPHOSPHATE_BIOSYNTHETIC_PROCESS	2.862		2.887	GOBP_NEGATIVE_REGULATION_OF_CELL_CYCLE_G2_M_PHASE_TRANSITION	2.172	GOBP_NAD_METABOLIC_PROCESS
GOBP_ENDOPLASMIC_RETICULUM_MANNOSE_TRIMMING	3.351			GOBP_ADP_TRANSPORT	2.862		2.88	GOBP_RDNA_HETEROCHROMATIN_ASSEMBLY	2.169	GOBP_PYRIMIDINE_NUCLEOTIDE_CATABOLIC_PROCESS
GOBP_NEGATIVE_REGULATION_OF_CATALYTIC_ACTIVITY	3.346	2.817		GOBP_EMBRYONIC_HEMOPOIESIS	2.862		2.869	GOBP_FORMATION_OF_TRANSLATION_PREINITIATION_COMPLEX	2.169	GOBP_NEGATIVE_REGULATION_OF_TRANSCRIPTION_REGULATORY_REGION_DNA_BINDING
GOBP_SULFUR_COMPOUND_METABOLIC_PROCESS	3.342	2.157		GOBP_TELENCEPHALON_GLIAL_CELL_MIGRATION	2.862		2.866	GOBP_RIBOSOMAL_SMALL_SUBUNIT_ASSEMBLY	2.161	GOBP_NEGATIVE_REGULATION_OF_PROTEIN_SERINE_THREONINE_KINASE_ACTIVITY
GOBP_SECOND_MESSENGER_MEDIATED_SIGNALING	3.336			GOBP_NUCLEOSIDE_TRIPHOSPHATE_CATABOLIC_PROCESS	2.859		2.853	GOBP_POSITIVE_REGULATION_OF_CELLULAR_PROTEIN_CATABOLIC_PROCESS	2.161	GOBP_AUTOPHAGOSOME_LYSOSOME_FUSION
GOBP_NEGATIVE_REGULATION_OF_TRANSPORT	3.332			GOBP_ATP_SYNTHESIS_COUPLED_ELECTRON_TRANSPORT	2.858		2.853	GOBP_PEPTIDYL_LYSINE_ACETYLATION	2.161	GOBP_PHOSPHATIDIC_ACID_METABOLIC_PROCESS
GOBP_SODIUM_ION_TRANSMEMBRANE_TRANSPORT	3.331			GOBP_REGULATION_OF_DNA_RECOMBINATION	2.856		2.846	GOBP_POSITIVE_REGULATION_OF_PROTEIN_CATABOLIC_PROCESS	2.161	GOBP_CHAPERONE_MEDIATED_PROTEIN_FOLDING
GOBP_ORGANIC_ACID_BIOSYNTHETIC_PROCESS	3.328	2.72		GOBP_RESPONSE_TO_CORTICOSTEROID	2.841		2.836	GOBP_REGULATION_OF_APOPTOTIC_SIGNALING_PATHWAY	2.16	GOBP_ATP_DEPENDENT_CHROMATIN_REMODELING
GOBP_REGULATION_OF_STEROID_METABOLIC_PROCESS	3.328			GOBP_NEURAL_TUBE_PATTERNING	2.841		2.836	GOBP_SELENIUM_COMPOUND_METABOLIC_PROCESS	2.16	GOBP_FILOPODIUM_ASSEMBLY
GOBP_APPENDAGE_MORPHOGENESIS	3.327			GOBP_PROTEIN_ADP_RIBOSYLATION	2.841		2.836	GOBP_POSITIVE_REGULATION_OF_GRANULOCYTE_DIFFERENTIATION	2.153	GOBP_CELL_CHEMOTAXIS
GOBP_DIGESTIVE_SYSTEM_DEVELOPMENT	3.327			GOBP_POSITIVE_REGULATION_OF_ESTABLISHMENT_OF_PROTEIN_LOCALIZATION	2.837		2.836	GOBP_SIGNAL_TRANSDUCTION_INVOLVED_IN_REGULATION_OF_GENE_EXPRESSION	2.151	GOBP_RESPONSE_TO_TOXIC_SUBSTANCE
GOBP_RESPONSE_TO_ALKALOID	3.327	1.737		GOBP_REGULATION_OF_RESPONSE_TO_EXTERNAL_STIMULUS	2.834		2.836	GOBP_VESICLE_CARGO_LOADING	2.151	GOBP_RIBONUCLEOTIDE_CATABOLIC_PROCESS
GOBP_GLYCOLIPID_BIOSYNTHETIC_PROCESS	3.322			GOBP_NEGATIVE_REGULATION_OF_CATALYTIC_ACTIVITY	2.817		2.836	GOBP_POSITIVE_REGULATION_OF_TORC1_SIGNALING	2.151	GOBP_PYRIMIDINE_CONTAINING_COMPOUND_CATABOLIC_PROCESS
GOBP_ACIDIC_AMINO_ACID_TRANSPORT	3.322			GOBP_CRANIOFACIAL_SUTURE_MORPHOGENESIS	2.813		2.836	GOBP_REGULATION_OF_ENDOCYTIC_RECYCLING	2.15	GOBP_PROTEIN_TRANSPORT_WITHIN_LIPID_BILAYER
GOBP_MONOCARBOXYLIC_ACID_BIOSYNTHETIC_PROCESS	3.315	1.601		GOBP_NUCLEOBASE_CONTAINING_SMALL_MOLECULE_BIOSYNTHETIC_PROCESS	2.799		2.836	GOBP_PEPTIDYL_ARGININE_METHYLATION_TO_ASYMMETRICAL_DIMETHYL_ARGININE	2.146	GOBP_VACUOLE_ORGANIZATION
GOBP_REGULATION_OF_CHEMOTAXIS	3.315			GOBP_EMBRYONIC_CAMERA_TYPE_EYE_MORPHOGENESIS	2.799		2.836	GOBP_TUBULIN_DEACETYLATION	2.137	GOBP_SECOND_MESSENGER_MEDIATED_SIGNALING
GOBP_GLAND_MORPHOGENESIS	3.303			GOBP_LOCALIZATION_WITHIN_MEMBRANE	2.798		2.836	GOBP_NEGATIVE_REGULATION_OF_RECEPTOR_SIGNALING_PATHWAY_VIA_STAT	2.131	GOBP_NEGATIVE_REGULATION_OF_CATALYTIC_ACTIVITY
GOBP_REGULATION_OF_OSSIFICATION	3.303			GOBP_LYSOSOMAL_MICROAUTOPHAGY	2.791		2.829	GOBP_RESPONSE_TO_VITAMIN_E	2.129	GOBP_POSITIVE_REGULATION_OF_I_KAPPAB_PHOSPHORYLATION
GOBP_VIRAL_GENE_EXPRESSION	3.3	7.692		GOBP_IRON_ION_IMPORT_ACROSS_PLASMA_MEMBRANE	2.791		2.829	GOBP_POSITIVE_REGULATION_OF_CHROMATIN_ORGANIZATION	2.129	GOBP_CELLULAR_RESPONSE_TO_CISPLATIN
GOBP_RESPONSE_TO_METAL_ION	3.3	2.179		GOBP_DISACCHARIDE_METABOLIC_PROCESS	2.791		2.818	GOBP_CELL_ACTIVATION	2.129	GOBP_HISTONE_DEACETYLATION
GOBP_POSITIVE_REGULATION_OF_BIOMINERALIZATION	3.3			GOBP_POSITIVE_REGULATION_OF_CALCIUM_ION_TRANSPORT_INTO_CYTOSOL	2.785		2.808	GOBP_REGULATION_OF_PEPTIDE_SECRETION	2.124	GOBP_REGULATION_OF_BLOOD_CIRCULATION
GOBP_DIRECT_OSSIFICATION	3.295			GOBP_SPHINGOMYELIN_CATABOLIC_PROCESS	2.785		2.808	GOBP_REGULATION_OF_INTRACELLULAR_PROTEIN_TRANSPORT	2.113	GOBP_POSITIVE_REGULATION_OF_CANONICAL_WNT_SIGNALING_PATHWAY
GOBP_PLACENTA_DEVELOPMENT	3.293			GOBP_CELL_FATE_DETERMINATION	2.781		2.807	GOBP_CELLULAR_RESPONSE_TO_ABIOTIC_STIMULUS	2.107	GOBP_NUCLEAR_TRANSCRIBED_MRNA_CATABOLIC_PROCESS_DEADENYLATION_DEPENDENT_DECAY
GOBP_MUSCLE_CONTRACTION	3.279			GOBP_PYRIDINE_CONTAINING_COMPOUND_BIOSYNTHETIC_PROCESS	2.781		2.758	GOBP_POSITIVE_REGULATION_OF_CELL_DEVELOPMENT	2.107	GOBP_POSITIVE_REGULATION_OF_DOUBLE_STRAND_BREAK_REPAIR
GOBP_NEGATIVE_REGULATION_OF_WNT_SIGNALING_PATHWAY	3.278	2.476		GOBP_N_TERMINAL_PROTEIN_AMINO_ACID_ACETYLATION	2.781		2.755	GOBP_REGULATION_OF_GTPASE_ACTIVITY	2.094	GOBP_AUTOPHAGOSOME_MATURATION
GOBP_HEPARAN_SULFATE_PROTEOGLYCAN_METABOLIC_PROCESS	3.277			GOBP_TRNA_TRANSCRIPTION	2.781		2.745	GOBP_CELLULAR_RESPONSE_TO_DRUG	2.094	GOBP_POSITIVE_REGULATION_OF_CELLULAR_AMIDE_METABOLIC_PROCESS
GOBP_LENS_FIBER_CELL_DIFFERENTIATION	3.277			GOBP_RESPONSE_TO_INTERFERON_GAMMA	2.779		2.736	GOBP_HORMONE_TRANSPORT	2.093	GOBP_PROTEIN_ACYLATION
GOBP_SLEEP	3.277			GOBP_RESPONSE_TO_HORMONE	2.774		2.725	GOBP_NEGATIVE_REGULATION_OF_HISTONE_H3_K9_METHYLATION	2.091	GOBP_NUCLEAR_TRANSPORT
GOBP_NEGATIVE_REGULATION_OF_CELL_ADHESION	3.269			GOBP_REGULATION_OF_PROTEIN_KINASE_ACTIVITY	2.772		2.725	GOBP_C_TERMINAL_PROTEIN_LIPIDATION	2.091	GOBP_MAINTENANCE_OF_CELL_NUMBER
GOBP_PHOTOTRANSDUCTION	3.269			GOBP_RESPONSE_TO_MERCURY_ION	2.768		2.684	GOBP_PROTEIN_POLYMERIZATION	2.09	GOBP_PROTEIN_AUTOPHOSPHORYLATION
GOBP_NEGATIVE_REGULATION_OF_KINASE_ACTIVITY	3.268			GOBP_REGULATION_OF_PROTON_TRANSPORT	2.768		2.684	GOBP_RHYTHMIC_PROCESS	2.09	GOBP_DETECTION_OF_LIGHT_STIMULUS_INVOLVED_IN_SENSORY_PERCEPTION
GOBP_NEUTRAL_LIPID_METABOLIC_PROCESS	3.257			GOBP_POSITIVE_REGULATION_OF_I_KAPPAB_KINASE_NF_KAPPAB_SIGNALING	2.759		2.672	GOBP_DEPHOSPHORYLATION	2.087	GOBP_TRNA_5_LEADER_REMOVAL
GOBP_TERPENOID_METABOLIC_PROCESS	3.256			GOBP_POSITIVE_REGULATION_OF_PRODUCTION_OF_MOLECULAR_MEDIATOR_OF_IMMUNE_RESPONSE	2.734		2.652	GOBP_RAS_PROTEIN_SIGNAL_TRANSDUCTION	2.078	GOBP_POSITIVE_REGULATION_OF_WNT_SIGNALING_PATHWAY
GOBP_BIOMINERALIZATION	3.251			GOBP_RESPONSE_TO_HEAT	2.732		2.652	GOBP_REGULATION_OF_DNA_TOPOISOMERASE_ATP_HYDROLYZING_ACTIVITY	2.069	GOBP_REGULATION_OF_NEUROTRANSMITTER_LEVELS
GOBP_T_CELL_ACTIVATION	3.236			GOBP_KYNURENINE_METABOLIC_PROCESS	2.732		2.639	GOBP_RESPONSE_TO_INTERFERON_GAMMA	2.069	GOBP_RESPONSE_TO_MONOSACCHARIDE
GOBP_BONE_MORPHOGENESIS	3.235			GOBP_REGULATION_OF_PROTEIN_GLYCOSYLATION	2.732		2.636	GOBP_STRESS_ACTIVATED_PROTEIN_KINASE_SIGNALING_CASCADE	2.068	GOBP_NEGATIVE_REGULATION_OF_TRANSMEMBRANE_RECEPTOR_PROTEIN_SERINE_THREONINE_KINASE_SIGNALING_PATHWAY
GOBP_REGULATION_OF_CARBOHYDRATE_CATABOLIC_PROCESS	3.235	4.322		GOBP_NUCLEOSIDE_DIPHOSPHATE_CATABOLIC_PROCESS	2.732		2.636	GOBP_NEGATIVE_REGULATION_OF_FATTY_ACID_METABOLIC_PROCESS	2.061	GOBP_NEGATIVE_REGULATION_OF_ORGANELLE_ORGANIZATION
GOBP_REGULATION_OF_SYSTEMIC_ARTERIAL_BLOOD_PRESSURE	3.235			GOBP_REGULATION_OF_GROWTH_HORMONE_RECEPTOR_SIGNALING_PATHWAY	2.732		2.636	GOBP_POSITIVE_REGULATION_OF_PROTEASOMAL_UBIQUITIN_DEPENDENT_PROTEIN_CATABOLIC_PROCESS	2.059	GOBP_REGULATION_OF_AUTOPHAGY
GOBP_RIBONUCLEOTIDE_CATABOLIC_PROCESS	3.227			GOBP_RUFFLE_ASSEMBLY	2.722		2.622	GOBP_GLUTATHIONE_DERIVATIVE_METABOLIC_PROCESS	2.059	GOBP_SENSORY_ORGAN_MORPHOGENESIS
GOBP_NEGATIVE_REGULATION_OF_EPITHELIAL_TO_MESENCHYMAL_TRANSITION	3.227			GOBP_NOREPINEPHRINE_TRANSPORT	2.721		2.622	GOBP_POSITIVE_REGULATION_OF_PROTEIN_DEACETYLATION	2.059	GOBP_POLY_N_ACETYLLACTOSAMINE_METABOLIC_PROCESS
GOBP_POLYSACCHARIDE_METABOLIC_PROCESS	3.225			GOBP_ORGANIC_ACID_BIOSYNTHETIC_PROCESS	2.72		2.622	GOBP_POSITIVE_REGULATION_OF_PROTEIN_EXPORT_FROM_NUCLEUS	2.059	GOBP_NEGATIVE_REGULATION_OF_MEMBRANE_POTENTIAL
GOBP_RESPONSE_TO_ESTRADIOL	3.219	1.664		GOBP_ASSOCIATIVE_LEARNING	2.72		2.621	GOBP_RESPONSE_TO_HORMONE	2.059	GOBP_KETONE_CATABOLIC_PROCESS
GOBP_INOSITOL_METABOLIC_PROCESS	3.219			GOBP_REGULATION_OF_DEFENSE_RESPONSE	2.715		2.602	GOBP_RESPONSE_TO_INSULIN	2.059	GOBP_REGULATION_OF_PROTEIN_BINDING
GOBP_MOVEMENT_IN_HOST_ENVIRONMENT	3.212			GOBP_ADENYLATE_CYCLASE_ACTIVATING_G_PROTEIN_COUPLED_RECEPTOR_SIGNALING_PATHWAY	2.713		2.601	GOBP_BASEMENT_MEMBRANE_ASSEMBLY	2.055	GOBP_INORGANIC_ANION_TRANSMEMBRANE_TRANSPORT
GOBP_FUCOSYLATION	3.211			GOBP_REGULATION_OF_B_CELL_DIFFERENTIATION	2.708		2.593	GOBP_NEGATIVE_REGULATION_OF_INTERLEUKIN_10_PRODUCTION	2.053	GOBP_RESPONSE_TO_INTERFERON_GAMMA
GOBP_REGULATION_OF_CARDIAC_CONDUCTION	3.209			GOBP_RESPONSE_TO_MISFOLDED_PROTEIN	2.704		2.592	GOBP_RESPIRATORY_BURST_INVOLVED_IN_INFLAMMATORY_RESPONSE	2.053	GOBP_MAINTENANCE_OF_PROTEIN_LOCALIZATION_IN_ORGANELLE
GOBP_ACTIN_FILAMENT_BASED_MOVEMENT	3.2			GOBP_PROCESS_UTILIZING_AUTOPHAGIC_MECHANISM	2.695		2.589	GOBP_REGULATION_OF_MITOCHONDRIAL_MEMBRANE_PERMEABILITY	2.043	GOBP_FATTY_ACID_TRANSPORT
GOBP_NUCLEOBASE_CONTAINING_SMALL_MOLECULE_METABOLIC_PROCESS	3.199	11.716		GOBP_NEGATIVE_REGULATION_OF_CANONICAL_WNT_SIGNALING_PATHWAY	2.695		2.58	GOBP_POSITIVE_REGULATION_OF_JUN_KINASE_ACTIVITY	2.043	GOBP_NEGATIVE_REGULATION_OF_CATABOLIC_PROCESS
GOBP_FATTY_ACID_TRANSMEMBRANE_TRANSPORT	3.162			GOBP_REGULATION_OF_HYALURONAN_BIOSYNTHETIC_PROCESS	2.677		2.577	GOBP_NEGATIVE_REGULATION_OF_RESPONSE_TO_BIOTIC_STIMULUS	2.028	GOBP_RESPONSE_TO_STEROID_HORMONE
GOBP_EMBRYO_IMPLANTATION	3.162			GOBP_ENDOPLASMIC_RETICULUM_CALCIUM_ION_HOMEOSTASIS	2.677		2.577	GOBP_RESPONSE_TO_HEAT	2.028	GOBP_REGULATION_OF_EPIDERMAL_GROWTH_FACTOR_ACTIVATED_RECEPTOR_ACTIVITY
GOBP_CELLULAR_RESPONSE_TO_LIPID	3.161	1.54		GOBP_CHONDROITIN_SULFATE_CATABOLIC_PROCESS	2.677		2.577	GOBP_HISTONE_H2B_UBIQUITINATION	2.028	GOBP_POSITIVE_REGULATION_OF_CELLULAR_CARBOHYDRATE_METABOLIC_PROCESS
GOBP_ADENYLATE_CYCLASE_MODULATING_G_PROTEIN_COUPLED_RECEPTOR_SIGNALING_PATHWAY	3.156			GOBP_ASPARTATE_METABOLIC_PROCESS	2.675		2.577	GOBP_REGULATION_OF_PROTEIN_GLYCOSYLATION	2.028	GOBP_POSITIVE_REGULATION_OF_SIGNAL_TRANSDUCTION_BY_P53_CLASS_MEDIATOR
GOBP_NEURON_PROJECTION_EXTENSION	3.152			GOBP_LIPID_DROPLET_ORGANIZATION	2.667		2.577	GOBP_HISTONE_H4_K16_ACETYLATION	2.011	GOBP_REGULATION_OF_HIPPO_SIGNALING
GOBP_ACTOMYOSIN_STRUCTURE_ORGANIZATION	3.15			GOBP_NEGATIVE_REGULATION_OF_RECEPTOR_MEDIATED_ENDOCYTOSIS	2.666		2.574	GOBP_POSITIVE_REGULATION_OF_PHOSPHORUS_METABOLIC_PROCESS	2.009	GOBP_GLUTATHIONE_DERIVATIVE_METABOLIC_PROCESS
GOBP_REGULATION_OF_CATION_CHANNEL_ACTIVITY	3.15			GOBP_HEPATICOBILIARY_SYSTEM_DEVELOPMENT	2.653		2.573	GOBP_POSITIVE_REGULATION_OF_CELL_CYCLE_ARREST	2.009	GOBP_POSITIVE_REGULATION_OF_PROTEIN_DEACETYLATION
GOBP_PROTEIN_HOMOOLIGOMERIZATION	3.15	3.196		GOBP_MEMBRANE_DOCKING	2.653		2.571	GOBP_REGULATION_OF_SPHINGOLIPID_BIOSYNTHETIC_PROCESS	2.009	GOBP_HETEROCHROMATIN_ORGANIZATION
GOBP_HINDBRAIN_DEVELOPMENT	3.15	1.442		GOBP_RESPONSE_TO_FORSKOLIN	2.652		2.56	GOBP_HYDROCARBON_METABOLIC_PROCESS	2.009	GOBP_MRNA_CLEAVAGE
GOBP_PHOTORECEPTOR_CELL_DIFFERENTIATION	3.149			GOBP_REGULATION_OF_NUCLEOTIDE_METABOLIC_PROCESS	2.64		2.554	GOBP_REGULATION_OF_VITAMIN_D_RECEPTOR_SIGNALING_PATHWAY	2.007	GOBP_REGULATION_OF_INTRACELLULAR_PROTEIN_TRANSPORT
GOBP_ENDOPLASMIC_RETICULUM_UNFOLDED_PROTEIN_RESPONSE	3.143	2.491		GOBP_B_CELL_APOPTOTIC_PROCESS	2.629		2.554	GOBP_DOLICHYL_DIPHOSPHATE_BIOSYNTHETIC_PROCESS	2.006	GOBP_IRE1_MEDIATED_UNFOLDED_PROTEIN_RESPONSE
GOBP_REGULATION_OF_ENDOTHELIAL_CELL_MIGRATION	3.131			GOBP_NEGATIVE_REGULATION_OF_DNA_BINDING	2.629		2.554	GOBP_REGULATION_OF_HELICASE_ACTIVITY	2.006	GOBP_POSITIVE_REGULATION_OF_PROTEIN_LOCALIZATION_TO_CELL_PERIPHERY
GOBP_NEGATIVE_REGULATION_OF_GROWTH	3.125			GOBP_REGULATION_OF_MRNA_PROCESSING	2.619		2.542	GOBP_RNA_DECAPPING	2.006	GOBP_NADH_METABOLIC_PROCESS
GOBP_REGULATION_OF_CELL_SUBSTRATE_ADHESION	3.115			GOBP_RESPONSE_TO_IRON_ION	2.617		2.534	GOBP_GLYCEROPHOSPHOLIPID_METABOLIC_PROCESS	1.997	GOBP_REGULATION_OF_PROTEIN_DEACETYLATION
GOBP_POSITIVE_REGULATION_OF_SMALL_MOLECULE_METABOLIC_PROCESS	3.115			GOBP_PENTOSE_METABOLIC_PROCESS	2.609		2.52	GOBP_PROTEIN_INSERTION_INTO_MEMBRANE	1.997	GOBP_CELLULAR_RESPONSE_TO_CARBOHYDRATE_STIMULUS
GOBP_T_CELL_DIFFERENTIATION	3.098			GOBP_ENDOCRINE_SYSTEM_DEVELOPMENT	2.608		2.5	GOBP_MATURATION_OF_5_8S_RRNA	1.992	GOBP_LIPOPROTEIN_BIOSYNTHETIC_PROCESS
GOBP_POSITIVE_REGULATION_OF_EPITHELIAL_TO_MESENCHYMAL_TRANSITION	3.096			GOBP_PROTEIN_LOCALIZATION_TO_MITOCHONDRION	2.606		2.473	GOBP_REGULATION_OF_CELL_DEVELOPMENT	1.978	GOBP_EPITHELIAL_CELL_DIFFERENTIATION
GOBP_REGULATION_OF_CHOLESTEROL_METABOLIC_PROCESS	3.087			GOBP_POSITIVE_REGULATION_OF_PEPTIDE_SECRETION	2.602		2.471	GOBP_POSITIVE_REGULATION_OF_SISTER_CHROMATID_COHESION	1.97	GOBP_REGULATION_OF_NEUROTRANSMITTER_RECEPTOR_ACTIVITY
GOBP_REGULATION_OF_VASOCONSTRICTION	3.087			GOBP_MAINTENANCE_OF_CELL_NUMBER	2.591		2.456	GOBP_GTP_METABOLIC_PROCESS	1.97	GOBP_REGULATION_OF_ATPASE_ACTIVITY
GOBP_MUSCLE_CELL_DIFFERENTIATION	3.074			GOBP_ENDOPLASMIC_RETICULUM_ORGANIZATION	2.585		2.453	GOBP_CELLULAR_RESPONSE_TO_NITROGEN_COMPOUND	1.97	GOBP_CILIARY_BASAL_BODY_PLASMA_MEMBRANE_DOCKING
GOBP_SULFUR_COMPOUND_BIOSYNTHETIC_PROCESS	3.061			GOBP_ER_NUCLEUS_SIGNALING_PATHWAY	2.585		2.453	GOBP_ALCOHOL_METABOLIC_PROCESS	1.958	GOBP_NUCLEOSIDE_TRIPHOSPHATE_CATABOLIC_PROCESS
GOBP_REGULATION_OF_NEUROGENESIS	3.057	1.654		GOBP_DNA_DEPENDENT_DNA_REPLICATION	2.585		2.453	GOBP_RESPONSE_TO_TOPOLOGICALLY_INCORRECT_PROTEIN	1.951	GOBP_MULTIVESICULAR_BODY_SORTING_PATHWAY
GOBP_POSITIVE_REGULATION_OF_CELL_DEVELOPMENT	3.055			GOBP_REGULATION_OF_RNA_SPLICING	2.585		2.45	GOBP_NCRNA_TRANSCRIPTION	1.951	GOBP_REGULATION_OF_NUCLEAR_CELL_CYCLE_DNA_REPLICATION
GOBP_LIPOPROTEIN_BIOSYNTHETIC_PROCESS	3.051	1.437		GOBP_REGULATION_OF_CARBOHYDRATE_METABOLIC_PROCESS	2.584		2.439	GOBP_REGULATION_OF_GLUTAMINE_FAMILY_AMINO_ACID_METABOLIC_PROCESS	1.951	GOBP_PROTON_TRANSPORTING_TWO_SECTOR_ATPASE_COMPLEX_ASSEMBLY
GOBP_EXECUTION_PHASE_OF_APOPTOSIS	3.051	1.853		GOBP_REGULATION_OF_RESPONSE_TO_INTERFERON_GAMMA	2.571		2.433	GOBP_PHOSPHOLIPID_METABOLIC_PROCESS	1.951	GOBP_CHROMATIN_ORGANIZATION_INVOLVED_IN_REGULATION_OF_TRANSCRIPTION
GOBP_POSITIVE_REGULATION_OF_NEURON_DIFFERENTIATION	3.051			GOBP_CYCLIC_NUCLEOTIDE_MEDIATED_SIGNALING	2.571		2.433	GOBP_REGULATION_OF_CARBOHYDRATE_METABOLIC_PROCESS	1.951	GOBP_MEDIUM_CHAIN_FATTY_ACID_METABOLIC_PROCESS
GOBP_CELL_PROJECTION_ASSEMBLY	3.046	4.526		GOBP_REGULATION_OF_PROTEIN_EXPORT_FROM_NUCLEUS	2.571		2.43	GOBP_PROTEIN_PHOSPHOPANTETHEINYLATION	1.951	GOBP_PURINE_DEOXYRIBONUCLEOTIDE_METABOLIC_PROCESS
GOBP_MULTICELLULAR_ORGANISM_GROWTH	3.031			GOBP_HISTIDINE_CATABOLIC_PROCESS	2.571		2.411	GOBP_RIBONUCLEOSIDE_TRIPHOSPHATE_BIOSYNTHETIC_PROCESS	1.951	GOBP_NEGATIVE_REGULATION_OF_TOR_SIGNALING
GOBP_LEARNING	3.031			GOBP_REGULATION_OF_PROTEIN_COMPLEX_STABILITY	2.571		2.401	GOBP_POSITIVE_REGULATION_OF_TRANSFERASE_ACTIVITY	1.948	GOBP_GLYCOSYL_COMPOUND_CATABOLIC_PROCESS
GOBP_ESTABLISHMENT_OF_PROTEIN_LOCALIZATION_TO_VACUOLE	3.031			GOBP_CELLULAR_RESPONSE_TO_HYPEROXIA	2.571		2.401	GOBP_RESPONSE_TO_DIACYL_BACTERIAL_LIPOPEPTIDE	1.948	GOBP_TRANSITION_METAL_ION_HOMEOSTASIS
GOBP_NEUROPEPTIDE_SIGNALING_PATHWAY	3.031			GOBP_RESPONSE_TO_PURINE_CONTAINING_COMPOUND	2.561		2.401	GOBP_NEGATIVE_REGULATION_OF_DNA_BIOSYNTHETIC_PROCESS	1.948	GOBP_LONG_CHAIN_FATTY_ACID_BIOSYNTHETIC_PROCESS
GOBP_CELLULAR_RESPONSE_TO_TOPOLOGICALLY_INCORRECT_PROTEIN	3.026	1.694		GOBP_NUCLEOTIDE_TRANSMEMBRANE_TRANSPORT	2.559		2.393	GOBP_LATE_ENDOSOME_TO_VACUOLE_TRANSPORT	1.946	GOBP_PROTEIN_DEMETHYLATION
GOBP_SIGNAL_TRANSDUCTION_BY_P53_CLASS_MEDIATOR	3.025	12.482		GOBP_ZINC_ION_TRANSPORT	2.558		2.39	GOBP_CELL_DIVISION	1.946	GOBP_LIPID_OXIDATION
GOBP_SEGMENTATION	3.006			GOBP_RESPONSE_TO_TUMOR_NECROSIS_FACTOR	2.558		2.385	GOBP_POSITIVE_REGULATION_OF_COLD_INDUCED_THERMOGENESIS	1.946	GOBP_GLYCOLIPID_TRANSPORT
GOBP_NEURON_PROJECTION_GUIDANCE	3.004			GOBP_LATE_ENDOSOME_TO_VACUOLE_TRANSPORT	2.548		2.384	GOBP_REGULATION_OF_L_GLUTAMATE_IMPORT_ACROSS_PLASMA_MEMBRANE	1.946	GOBP_RIBONUCLEOSIDE_MONOPHOSPHATE_METABOLIC_PROCESS
GOBP_REGULATION_OF_MAP_KINASE_ACTIVITY	2.999			GOBP_RESPONSE_TO_CATECHOLAMINE	2.544		2.381	GOBP_NEGATIVE_REGULATION_OF_MONOCYTE_CHEMOTACTIC_PROTEIN_1_PRODUCTION	1.946	GOBP_MAINTENANCE_OF_PROTEIN_LOCATION_IN_EXTRACELLULAR_REGION
GOBP_NUCLEOSIDE_DIPHOSPHATE_METABOLIC_PROCESS	2.999	6.165		GOBP_REGULATION_OF_TRANSMISSION_OF_NERVE_IMPULSE	2.54		2.371	GOBP_REGULATION_OF_MITOCHONDRION_ORGANIZATION	1.946	GOBP_REGULATION_OF_ELECTRON_TRANSFER_ACTIVITY
GOBP_REGULATION_OF_LIPID_TRANSPORT	2.999			GOBP_PROTEIN_INSERTION_INTO_MEMBRANE	2.539		2.369	GOBP_MULTICELLULAR_ORGANISMAL_HOMEOSTASIS	1.946	GOBP_NEGATIVE_REGULATION_OF_CENTRIOLE_REPLICATION
GOBP_RESPONSE_TO_NICOTINE	2.999			GOBP_V_D_J_RECOMBINATION	2.534		2.369	GOBP_CYTOCHROME_COMPLEX_ASSEMBLY	1.946	GOBP_NEGATIVE_REGULATION_OF_CYCLIN_DEPENDENT_PROTEIN_KINASE_ACTIVITY
GOBP_SOMITE_DEVELOPMENT	2.996			GOBP_CYTOSOLIC_TRANSPORT	2.531		2.369	GOBP_REGULATION_OF_INTRACELLULAR_STEROID_HORMONE_RECEPTOR_SIGNALING_PATHWAY	1.943	GOBP_REGULATION_OF_CELLULAR_PROTEIN_CATABOLIC_PROCESS
GOBP_COTRANSLATIONAL_PROTEIN_TARGETING_TO_MEMBRANE	2.994			GOBP_CELL_CELL_ADHESION_INVOLVED_IN_GASTRULATION	2.526		2.369	GOBP_ACYLGLYCEROL_HOMEOSTASIS	1.942	GOBP_CELLULAR_COMPONENT_ASSEMBLY_INVOLVED_IN_MORPHOGENESIS
GOBP_MAINTENANCE_OF_LOCATION_IN_CELL	2.994			GOBP_PROTEIN_DEPHOSPHORYLATION	2.521		2.366	GOBP_APICAL_PROTEIN_LOCALIZATION	1.942	GOBP_POSITIVE_REGULATION_OF_ANTIGEN_RECEPTOR_MEDIATED_SIGNALING_PATHWAY
GOBP_NEGATIVE_REGULATION_OF_DEVELOPMENTAL_GROWTH	2.994			GOBP_CELLULAR_RESPONSE_TO_RETINOIC_ACID	2.507		2.348	GOBP_REGULATION_OF_MITOCHONDRIAL_MRNA_STABILITY	1.942	GOBP_DICARBOXYLIC_ACID_METABOLIC_PROCESS
GOBP_CIRCADIAN_SLEEP_WAKE_CYCLE	2.994			GOBP_MYELOID_DENDRITIC_CELL_ACTIVATION	2.506		2.336	GOBP_REGULATION_OF_PROTEIN_DEPHOSPHORYLATION	1.942	GOBP_PYRIMIDINE_DEOXYRIBONUCLEOTIDE_METABOLIC_PROCESS
GOBP_REGULATION_OF_SREBP_SIGNALING_PATHWAY	2.994			GOBP_REGULATION_OF_JUN_KINASE_ACTIVITY	2.506		2.329	GOBP_RESPONSE_TO_ALKALOID	1.942	GOBP_VACUOLAR_ACIDIFICATION
GOBP_CARTILAGE_DEVELOPMENT_INVOLVED_IN_ENDOCHONDRAL_BONE_MORPHOGENESIS	2.994			GOBP_ESTABLISHMENT_OF_PROTEIN_LOCALIZATION_TO_MEMBRANE	2.495		2.329	GOBP_POSITIVE_REGULATION_OF_PROTEOLYSIS_INVOLVED_IN_CELLULAR_PROTEIN_CATABOLIC_PROCESS	1.939	GOBP_REGULATION_OF_NON_CANONICAL_WNT_SIGNALING_PATHWAY
GOBP_CELLULAR_AMIDE_METABOLIC_PROCESS	2.986	15.976		GOBP_ENDOPLASMIC_RETICULUM_UNFOLDED_PROTEIN_RESPONSE	2.491		2.329	GOBP_POSITIVE_REGULATION_OF_RELEASE_OF_CYTOCHROME_C_FROM_MITOCHONDRIA	1.939	GOBP_RECOMBINATIONAL_REPAIR
GOBP_REGULATION_OF_LEUKOCYTE_DIFFERENTIATION	2.986			GOBP_MAINTENANCE_OF_SYNAPSE_STRUCTURE	2.491		2.32	GOBP_ESTABLISHMENT_OR_MAINTENANCE_OF_CELL_POLARITY	1.938	GOBP_ORGANIC_ACID_TRANSMEMBRANE_TRANSPORT
GOBP_DETECTION_OF_ABIOTIC_STIMULUS	2.98			GOBP_SECRETION	2.482		2.315	GOBP_NEGATIVE_REGULATION_OF_DNA_BINDING	1.934	GOBP_POSITIVE_REGULATION_OF_DNA_BINDING_TRANSCRIPTION_FACTOR_ACTIVITY
GOBP_POSITIVE_REGULATION_OF_CYTOKINE_PRODUCTION_INVOLVED_IN_IMMUNE_RESPONSE	2.972			GOBP_ERBB_SIGNALING_PATHWAY	2.477		2.315	GOBP_INTRACILIARY_TRANSPORT	1.932	GOBP_EXTRACELLULAR_MATRIX_ASSEMBLY
GOBP_PROTEIN_POLYMERIZATION	2.971	1.408		GOBP_REGULATION_OF_TAU_PROTEIN_KINASE_ACTIVITY	2.477		2.311	GOBP_SPLICEOSOMAL_SNRNP_ASSEMBLY	1.927	GOBP_TEMPERATURE_HOMEOSTASIS
GOBP_CELLULAR_RESPONSE_TO_STARVATION	2.971	1.525		GOBP_CIRCADIAN_RHYTHM	2.476		2.31	GOBP_NEGATIVE_REGULATION_OF_MOLECULAR_FUNCTION	1.916	GOBP_PROXIMAL_DISTAL_PATTERN_FORMATION
GOBP_PURINE_CONTAINING_COMPOUND_METABOLIC_PROCESS	2.965	8.031		GOBP_NEGATIVE_REGULATION_OF_WNT_SIGNALING_PATHWAY	2.476		2.29	GOBP_CELLULAR_OXIDANT_DETOXIFICATION	1.914	GOBP_CALCIUM_ION_TRANSPORT_INTO_CYTOSOL
GOBP_POSITIVE_REGULATION_OF_ENDOTHELIAL_CELL_PROLIFERATION	2.954			GOBP_REGULATION_OF_MUSCLE_ORGAN_DEVELOPMENT	2.474		2.287	GOBP_REGULATION_OF_SMALL_GTPASE_MEDIATED_SIGNAL_TRANSDUCTION	1.906	GOBP_RNA_CAPPING
GOBP_LIPID_STORAGE	2.953			GOBP_FORMATION_OF_EXTRACHROMOSOMAL_CIRCULAR_DNA	2.474		2.286	GOBP_STRESS_FIBER_ASSEMBLY	1.904	GOBP_AMINOGLYCAN_METABOLIC_PROCESS
GOBP_REGULATION_OF_PROTEIN_CONTAINING_COMPLEX_ASSEMBLY	2.939	2.87		GOBP_HYDROGEN_PEROXIDE_BIOSYNTHETIC_PROCESS	2.474		2.272	GOBP_CELLULAR_COMPONENT_MORPHOGENESIS	1.89	GOBP_CELLULAR_METABOLIC_COMPOUND_SALVAGE
GOBP_POSITIVE_REGULATION_OF_PROTEIN_CATABOLIC_PROCESS	2.932	1.588		GOBP_NEGATIVE_REGULATION_OF_GENE_EXPRESSION	2.463		2.272	GOBP_CELL_CYCLE_ARREST	1.887	GOBP_POSITIVE_REGULATION_OF_PROTEIN_LOCALIZATION_TO_MEMBRANE
GOBP_FIBROBLAST_MIGRATION	2.932			GOBP_GLYCOLIPID_TRANSPORT	2.463		2.271	GOBP_DNA_DEPENDENT_DNA_REPLICATION	1.881	GOBP_ENDOPLASMIC_RETICULUM_UNFOLDED_PROTEIN_RESPONSE
GOBP_REGULATION_OF_HEART_RATE	2.924			GOBP_CELLULAR_RESPONSE_TO_ORGANIC_CYCLIC_COMPOUND	2.462		2.271	GOBP_METENCEPHALON_DEVELOPMENT	1.881	GOBP_PROTEIN_LOCALIZATION_TO_CYTOSKELETON
GOBP_MICROTUBULE_BASED_MOVEMENT	2.921	5.814		GOBP_OLIGODENDROCYTE_DIFFERENTIATION	2.448		2.271	GOBP_APOPTOTIC_CELL_CLEARANCE	1.881	GOBP_TRANSITION_METAL_ION_TRANSPORT
GOBP_VENTRICULAR_SEPTUM_DEVELOPMENT	2.921			GOBP_CELL_SURFACE_RECEPTOR_SIGNALING_PATHWAY_INVOLVED_IN_CELL_CELL_SIGNALING	2.442		2.266	GOBP_MITOCHONDRIAL_TRANSCRIPTION	1.876	GOBP_NEGATIVE_REGULATION_OF_CELLULAR_CATABOLIC_PROCESS
GOBP_ESTABLISHMENT_OF_ORGANELLE_LOCALIZATION	2.915	12.29		GOBP_POSITIVE_REGULATION_OF_JUN_KINASE_ACTIVITY	2.435		2.266	GOBP_INTERFERON_BETA_PRODUCTION	1.872	GOBP_RESPONSE_TO_LIPID
GOBP_REGULATION_OF_CELLULAR_KETONE_METABOLIC_PROCESS	2.914	1.791		GOBP_POSITIVE_REGULATION_OF_ACUTE_INFLAMMATORY_RESPONSE	2.426		2.259	GOBP_GLYCEROLIPID_METABOLIC_PROCESS	1.869	GOBP_POSITIVE_REGULATION_OF_ATPASE_ACTIVITY
GOBP_REGULATION_OF_REPRODUCTIVE_PROCESS	2.907			GOBP_NEGATIVE_REGULATION_OF_SIGNAL_TRANSDUCTION_IN_ABSENCE_OF_LIGAND	2.426		2.246	GOBP_INTRACELLULAR_STEROL_TRANSPORT	1.869	GOBP_PH_REDUCTION
GOBP_LEUKOCYTE_DIFFERENTIATION	2.906			GOBP_REGULATION_OF_ALTERNATIVE_MRNA_SPLICING_VIA_SPLICEOSOME	2.421		2.234	GOBP_POSITIVE_REGULATION_OF_CELLULAR_COMPONENT_BIOGENESIS	1.869	GOBP_GLUCAN_BIOSYNTHETIC_PROCESS
GOBP_REGULATION_OF_BONE_MINERALIZATION	2.904			GOBP_POSITIVE_REGULATION_OF_NOTCH_SIGNALING_PATHWAY	2.421		2.225	GOBP_MACROMOLECULE_DEACYLATION	1.864	GOBP_REGULATION_OF_CARBOHYDRATE_METABOLIC_PROCESS
GOBP_POSITIVE_REGULATION_OF_ESTABLISHMENT_OF_PROTEIN_LOCALIZATION	2.888	2.837		GOBP_HISTONE_METHYLATION	2.42		2.225	GOBP_S_ADENOSYLMETHIONINE_METABOLIC_PROCESS	1.86	GOBP_NEGATIVE_REGULATION_OF_MULTICELLULAR_ORGANISMAL_PROCESS
GOBP_REGULATION_OF_ORGANELLE_ASSEMBLY	2.886	1.775		GOBP_GENERATION_OF_PRECURSOR_METABOLITES_AND_ENERGY	2.42		2.225	GOBP_RESPONSE_TO_DEXAMETHASONE	1.86	GOBP_INSULIN_RECEPTOR_SIGNALING_PATHWAY
GOBP_MORPHOGENESIS_OF_A_BRANCHING_STRUCTURE	2.886			GOBP_NUCLEAR_TRANSCRIBED_MRNA_CATABOLIC_PROCESS_EXONUCLEOLYTIC	2.42		2.225	GOBP_REGULATION_OF_DOUBLE_STRAND_BREAK_REPAIR_VIA_HOMOLOGOUS_RECOMBINATION	1.86	GOBP_PROTEIN_KINASE_B_SIGNALING
GOBP_REGULATION_OF_MICROTUBULE_BASED_PROCESS	2.882	2.221		GOBP_REGULATION_OF_VIRAL_TRANSCRIPTION	2.409		2.207	GOBP_MITOCHONDRIAL_TRNA_PROCESSING	1.86	GOBP_BASEMENT_MEMBRANE_ASSEMBLY
GOBP_REGULATION_OF_LEUKOCYTE_PROLIFERATION	2.881			GOBP_MEMBRANE_PROTEIN_ECTODOMAIN_PROTEOLYSIS	2.409		2.206	GOBP_POSITIVE_REGULATION_OF_INTRACELLULAR_PROTEIN_TRANSPORT	1.86	GOBP_PHOSPHATE_ION_TRANSMEMBRANE_TRANSPORT
GOBP_SYNAPSE_ASSEMBLY	2.879			GOBP_REGULATION_OF_LONG_TERM_SYNAPTIC_POTENTIATION	2.409		2.205	GOBP_PROTEIN_DEPHOSPHORYLATION	1.86	GOBP_ANTIGEN_PROCESSING_AND_PRESENTATION_OF_PEPTIDE_ANTIGEN_VIA_MHC_CLASS_I
GOBP_REGULATION_OF_GENERATION_OF_PRECURSOR_METABOLITES_AND_ENERGY	2.877	5.371		GOBP_REPRODUCTIVE_SYSTEM_DEVELOPMENT	2.404		2.205	GOBP_CYTOPLASMIC_SEQUESTERING_OF_NF_KAPPAB	1.85	GOBP_PEROXISOMAL_TRANSPORT
GOBP_ACTIVATION_OF_PROTEIN_KINASE_ACTIVITY	2.869	1.35		GOBP_RESPONSE_TO_TOXIC_SUBSTANCE	2.4		2.205	GOBP_NEGATIVE_REGULATION_OF_CATION_CHANNEL_ACTIVITY	1.834	GOBP_AMINOGLYCAN_BIOSYNTHETIC_PROCESS
GOBP_VESICLE_DOCKING	2.869			GOBP_SMOOTHENED_SIGNALING_PATHWAY	2.396		2.205	GOBP_PEPTIDYL_LYSINE_MONOMETHYLATION	1.834	GOBP_DNA_GEOMETRIC_CHANGE
GOBP_SOMITOGENESIS	2.869			GOBP_CARDIAC_MUSCLE_CELL_PROLIFERATION	2.382		2.205	GOBP_G2_DNA_DAMAGE_CHECKPOINT	1.83	GOBP_CHROMATIN_REMODELING
GOBP_REGULATION_OF_CARTILAGE_DEVELOPMENT	2.869			GOBP_ORGANIC_ACID_CATABOLIC_PROCESS	2.382		2.205	GOBP_NEGATIVE_REGULATION_OF_CARTILAGE_DEVELOPMENT	1.83	GOBP_RIBONUCLEOSIDE_METABOLIC_PROCESS
GOBP_REGULATION_OF_SYNAPSE_STRUCTURE_OR_ACTIVITY	2.867			GOBP_PROTEIN_O_LINKED_GLYCOSYLATION_VIA_SERINE	2.381		2.205	GOBP_AMINO_SUGAR_BIOSYNTHETIC_PROCESS	1.83	GOBP_REGULATION_OF_INTRINSIC_APOPTOTIC_SIGNALING_PATHWAY
GOBP_APICAL_JUNCTION_ASSEMBLY	2.867			GOBP_NUCLEOTIDE_BINDING_OLIGOMERIZATION_DOMAIN_CONTAINING_2_SIGNALING_PATHWAY	2.381		2.205	GOBP_SUPEROXIDE_ANION_GENERATION	1.826	GOBP_NEGATIVE_REGULATION_OF_PHOSPHORUS_METABOLIC_PROCESS
GOBP_REGULATION_OF_SODIUM_ION_TRANSPORT	2.867			GOBP_MEIOTIC_CELL_CYCLE_PROCESS	2.378		2.183	GOBP_POSITIVE_REGULATION_OF_ACTIVATION_OF_JANUS_KINASE_ACTIVITY	1.826	GOBP_REGULATION_OF_GENERATION_OF_PRECURSOR_METABOLITES_AND_ENERGY
GOBP_EMBRYONIC_CRANIAL_SKELETON_MORPHOGENESIS	2.867			GOBP_RIBOSOMAL_SMALL_SUBUNIT_ASSEMBLY	2.373		2.183	GOBP_NEGATIVE_REGULATION_OF_EXOCYTOSIS	1.826	GOBP_REGULATION_OF_PEPTIDASE_ACTIVITY
GOBP_ALPHA_LINOLENIC_ACID_METABOLIC_PROCESS	2.867			GOBP_REGULATION_OF_INFLAMMATORY_RESPONSE_TO_WOUNDING	2.369		2.178	GOBP_REGULATION_OF_CYTOSKELETON_ORGANIZATION	1.822	GOBP_NEGATIVE_REGULATION_OF_LIPID_METABOLIC_PROCESS
GOBP_AROMATIC_AMINO_ACID_TRANSPORT	2.867			GOBP_FC_RECEPTOR_MEDIATED_STIMULATORY_SIGNALING_PATHWAY	2.369		2.178	GOBP_POSITIVE_REGULATION_OF_CELLULAR_AMIDE_METABOLIC_PROCESS	1.822	GOBP_RESPONSE_TO_MECHANICAL_STIMULUS
GOBP_ACTIVIN_RECEPTOR_SIGNALING_PATHWAY	2.867			GOBP_REGULATION_OF_ISOMERASE_ACTIVITY	2.369		2.178	GOBP_REGULATION_OF_PEPTIDASE_ACTIVITY	1.821	GOBP_ENDOPLASMIC_RETICULUM_ORGANIZATION
GOBP_PROTEIN_ACYLATION	2.862	6.7		GOBP_NEGATIVE_REGULATION_OF_CARTILAGE_DEVELOPMENT	2.369		2.178	GOBP_REGULATION_OF_MACROAUTOPHAGY	1.821	GOBP_CELLULAR_CARBOHYDRATE_BIOSYNTHETIC_PROCESS
GOBP_RESPONSE_TO_TEMPERATURE_STIMULUS	2.862	6.012		GOBP_RIBOSOMAL_SMALL_SUBUNIT_EXPORT_FROM_NUCLEUS	2.369		2.178	GOBP_NEGATIVE_REGULATION_OF_TRANSPORTER_ACTIVITY	1.821	GOBP_MITOCHONDRION_LOCALIZATION
GOBP_DETECTION_OF_LIGHT_STIMULUS	2.861			GOBP_REGULATION_OF_MUSCLE_CELL_DIFFERENTIATION	2.369		2.171	GOBP_NUCLEOBASE_CONTAINING_SMALL_MOLECULE_INTERCONVERSION	1.821	GOBP_AEROBIC_RESPIRATION
GOBP_DENDRITE_EXTENSION	2.857			GOBP_NEGATIVE_REGULATION_OF_BIOMINERALIZATION	2.369		2.16	GOBP_REGULATION_OF_TOR_SIGNALING	1.818	GOBP_G0_TO_G1_TRANSITION
GOBP_CELLULAR_RESPONSE_TO_ABIOTIC_STIMULUS	2.855	4.876		GOBP_POSITIVE_REGULATION_OF_IMMUNE_EFFECTOR_PROCESS	2.356		2.157	GOBP_POSITIVE_REGULATION_OF_CELL_GROWTH	1.818	GOBP_CELLULAR_CARBOHYDRATE_CATABOLIC_PROCESS
GOBP_POSITIVE_REGULATION_OF_LEUKOCYTE_PROLIFERATION	2.855			GOBP_GLAND_DEVELOPMENT	2.345		2.134	GOBP_NON_RECOMBINATIONAL_REPAIR	1.818	GOBP_REGULATION_OF_DNA_TEMPLATED_TRANSCRIPTION_IN_RESPONSE_TO_STRESS
GOBP_POSTSYNAPSE_ORGANIZATION	2.854			GOBP_ORGANOPHOSPHATE_CATABOLIC_PROCESS	2.344		2.134	GOBP_MITOTIC_NUCLEAR_DIVISION	1.814	GOBP_CELL_CELL_JUNCTION_ORGANIZATION
GOBP_POSITIVE_REGULATION_OF_CELL_GROWTH	2.854			GOBP_MICROTUBULE_NUCLEATION_BY_MICROTUBULE_ORGANIZING_CENTER	2.313		2.128	GOBP_KERATAN_SULFATE_BIOSYNTHETIC_PROCESS	1.814	GOBP_PLASMA_MEMBRANE_ORGANIZATION
GOBP_REGULATION_OF_CYTOSOLIC_CALCIUM_ION_CONCENTRATION	2.854			GOBP_CELLULAR_AMINO_ACID_BIOSYNTHETIC_PROCESS	2.312		2.122	GOBP_PROTEIN_TRANSPORT_WITHIN_LIPID_BILAYER	1.814	GOBP_POSITIVE_REGULATION_OF_ERK1_AND_ERK2_CASCADE
GOBP_ODONTOGENESIS	2.853			GOBP_REGULATION_OF_ANION_TRANSPORT	2.307		2.106	GOBP_ORGANELLE_DISASSEMBLY	1.814	GOBP_POSITIVE_REGULATION_OF_AMYLOID_PRECURSOR_PROTEIN_CATABOLIC_PROCESS
GOBP_ORGANIC_HYDROXY_COMPOUND_TRANSPORT	2.852			GOBP_REGULATION_OF_PEPTIDYL_CYSTEINE_S_NITROSYLATION	2.307		2.106	GOBP_POSITIVE_REGULATION_OF_MITOCHONDRIAL_OUTER_MEMBRANE_PERMEABILIZATION_INVOLVED_IN_APOPTOTIC_SIGNALING_PATHWAY	1.811	GOBP_POSITIVE_REGULATION_OF_PROTEIN_KINASE_ACTIVITY
GOBP_POSITIVE_REGULATION_OF_PRODUCTION_OF_MOLECULAR_MEDIATOR_OF_IMMUNE_RESPONSE	2.852	2.734		GOBP_REGULATION_OF_STEROID_HORMONE_BIOSYNTHETIC_PROCESS	2.307		2.101	GOBP_SUPRAMOLECULAR_FIBER_ORGANIZATION	1.811	GOBP_NEGATIVE_REGULATION_OF_SUPRAMOLECULAR_FIBER_ORGANIZATION
GOBP_LYSOSOMAL_TRANSPORT	2.847	1.927		GOBP_REGULATION_OF_AMYLOID_PRECURSOR_PROTEIN_CATABOLIC_PROCESS	2.307		2.1	GOBP_REGULATION_OF_EXTRINSIC_APOPTOTIC_SIGNALING_PATHWAY_VIA_DEATH_DOMAIN_RECEPTORS	1.809	GOBP_PROTEIN_HOMOOLIGOMERIZATION
GOBP_NEGATIVE_REGULATION_OF_ORGANELLE_ORGANIZATION	2.835	5.438		GOBP_REGULATION_OF_CYTOPLASMIC_TRANSLATION	2.307		2.1	GOBP_DNA_STRAND_RENATURATION	1.809	GOBP_PYRIMIDINE_NUCLEOSIDE_TRIPHOSPHATE_METABOLIC_PROCESS
GOBP_CIRCADIAN_SLEEP_WAKE_CYCLE_SLEEP	2.835			GOBP_SEMAPHORIN_PLEXIN_SIGNALING_PATHWAY	2.307		2.089	GOBP_PROSTHETIC_GROUP_METABOLIC_PROCESS	1.809	GOBP_MULTI_ORGANISM_MEMBRANE_FUSION
GOBP_CEREBRAL_CORTEX_NEURON_DIFFERENTIATION	2.835			GOBP_LIPID_OXIDATION	2.297		2.089	GOBP_GLUTAMINE_FAMILY_AMINO_ACID_BIOSYNTHETIC_PROCESS	1.807	GOBP_PROTEIN_POLYMERIZATION
GOBP_NEGATIVE_REGULATION_OF_SIGNALING_RECEPTOR_ACTIVITY	2.824			GOBP_CALCIUM_IMPORT_INTO_THE_MITOCHONDRION	2.296		2.08	GOBP_RIBOSOMAL_LARGE_SUBUNIT_EXPORT_FROM_NUCLEUS	1.803	GOBP_POSITIVE_REGULATION_OF_CYTOKINE_PRODUCTION
GOBP_POSITIVE_REGULATION_OF_FAT_CELL_DIFFERENTIATION	2.824			GOBP_SUPRAMOLECULAR_FIBER_ORGANIZATION	2.293		2.069	GOBP_MEMBRANE_TO_MEMBRANE_DOCKING	1.803	GOBP_REGULATION_OF_CELL_CELL_ADHESION
GOBP_DEFENSE_RESPONSE	2.813	1.623		GOBP_CELLULAR_HOMEOSTASIS	2.287		2.063	GOBP_FIBROBLAST_GROWTH_FACTOR_RECEPTOR_SIGNALING_PATHWAY	1.803	GOBP_CELLULAR_RESPONSE_TO_CHEMICAL_STRESS
GOBP_MUSCLE_SYSTEM_PROCESS	2.813			GOBP_POSITIVE_REGULATION_OF_CARBOHYDRATE_METABOLIC_PROCESS	2.281		2.06	GOBP_DEOXYRIBONUCLEOSIDE_TRIPHOSPHATE_CATABOLIC_PROCESS	1.803	GOBP_METENCEPHALON_DEVELOPMENT
GOBP_PROTEIN_DEGLYCOSYLATION	2.813			GOBP_MYELOID_LEUKOCYTE_MEDIATED_IMMUNITY	2.272		2.06	GOBP_MITOCHONDRIAL_RESPIRATORY_CHAIN_COMPLEX_III_ASSEMBLY	1.803	GOBP_HEPARAN_SULFATE_PROTEOGLYCAN_BIOSYNTHETIC_PROCESS_POLYSACCHARIDE_CHAIN_BIOSYNTHETIC_PROCESS
GOBP_B_CELL_HOMEOSTASIS	2.813			GOBP_POSITIVE_REGULATION_OF_CHEMOKINE_PRODUCTION	2.269		2.06	GOBP_INTRA_GOLGI_VESICLE_MEDIATED_TRANSPORT	1.803	GOBP_REGULATION_OF_I_KAPPAB_PHOSPHORYLATION
GOBP_EMBRYONIC_APPENDAGE_MORPHOGENESIS	2.811			GOBP_NEGATIVE_REGULATION_OF_TRANSMEMBRANE_TRANSPORT	2.268		2.06	GOBP_GALACTOLIPID_METABOLIC_PROCESS	1.803	GOBP_RESPONSE_TO_CELL_CYCLE_CHECKPOINT_SIGNALING
GOBP_BONE_MINERALIZATION	2.811			GOBP_NEGATIVE_REGULATION_OF_INTRACELLULAR_SIGNAL_TRANSDUCTION	2.266		2.06	GOBP_UREA_CYCLE	1.803	GOBP_GALACTOSE_CATABOLIC_PROCESS
GOBP_NEGATIVE_REGULATION_OF_LEUKOCYTE_APOPTOTIC_PROCESS	2.811			GOBP_REGULATION_OF_BARBED_END_ACTIN_FILAMENT_CAPPING	2.249		2.036	GOBP_ANION_TRANSMEMBRANE_TRANSPORT	1.803	GOBP_PYRIMIDINE_NUCLEOSIDE_METABOLIC_PROCESS
GOBP_PHOTORECEPTOR_CELL_DEVELOPMENT	2.811			GOBP_RRNA_TRANSPORT	2.247		2.035	GOBP_SULFUR_COMPOUND_TRANSPORT	1.795	GOBP_SIGNAL_TRANSDUCTION_IN_RESPONSE_TO_DNA_DAMAGE
GOBP_NEUROTRANSMITTER_RECEPTOR_TRANSPORT	2.811			GOBP_NEGATIVE_REGULATION_OF_PROTEIN_KINASE_B_SIGNALING	2.231		2.034	GOBP_REGULATION_OF_DNA_BINDING	1.795	GOBP_REGULATION_OF_ACTIN_FILAMENT_BUNDLE_ASSEMBLY
GOBP_POSITIVE_REGULATION_OF_POTASSIUM_ION_TRANSPORT	2.811			GOBP_REGULATION_OF_HYDROLASE_ACTIVITY	2.223		2.031	GOBP_RESPONSE_TO_EXTRACELLULAR_STIMULUS	1.794	GOBP_POSITIVE_REGULATION_OF_INTRACELLULAR_PROTEIN_TRANSPORT
GOBP_REGULATION_OF_LIPID_STORAGE	2.805			GOBP_CARBOHYDRATE_PHOSPHORYLATION	2.223		2.009	GOBP_MAINTENANCE_OF_PROTEIN_LOCATION	1.78	GOBP_CERAMIDE_METABOLIC_PROCESS
GOBP_REGULATION_OF_RAS_PROTEIN_SIGNAL_TRANSDUCTION	2.786			GOBP_REGULATION_OF_GTP_BINDING	2.223		2.009	GOBP_BETA_CATENIN_DESTRUCTION_COMPLEX_DISASSEMBLY	1.78	GOBP_REGULATION_OF_CELL_JUNCTION_ASSEMBLY
GOBP_REGULATION_OF_CAMP_MEDIATED_SIGNALING	2.785			GOBP_NEGATIVE_REGULATION_OF_ENDOCYTOSIS	2.223		2.009	GOBP_RELEASE_OF_CYTOCHROME_C_FROM_MITOCHONDRIA	1.78	GOBP_PROTEIN_MATURATION_BY_IRON_SULFUR_CLUSTER_TRANSFER
GOBP_MRNA_METABOLIC_PROCESS	2.775	49.4		GOBP_COENZYME_A_METABOLIC_PROCESS	2.223		2.009	GOBP_AGGREPHAGY	1.78	GOBP_COPPER_ION_TRANSPORT
GOBP_CALCIUM_ION_TRANSPORT	2.773			GOBP_CAVEOLIN_MEDIATED_ENDOCYTOSIS	2.223		2.006	GOBP_REGULATION_OF_MULTICELLULAR_ORGANISMAL_DEVELOPMENT	1.78	GOBP_SPHINGOLIPID_MEDIATED_SIGNALING_PATHWAY
GOBP_ERAD_PATHWAY	2.773	1.7		GOBP_GLYCOSIDE_CATABOLIC_PROCESS	2.223		2.006	GOBP_REGULATION_OF_OXIDATIVE_STRESS_INDUCED_INTRINSIC_APOPTOTIC_SIGNALING_PATHWAY	1.78	GOBP_TRNA_5_END_PROCESSING
GOBP_CALCIUM_ION_TRANSMEMBRANE_TRANSPORT	2.768			GOBP_T_CELL_ANTIGEN_PROCESSING_AND_PRESENTATION	2.223		1.998	GOBP_CELL_MORPHOGENESIS_INVOLVED_IN_DIFFERENTIATION	1.78	GOBP_MULTI_ORGANISM_CELLULAR_PROCESS
GOBP_REGULATION_OF_MITOCHONDRION_ORGANIZATION	2.767	3.365		GOBP_REGULATION_OF_MICROTUBULE_BASED_PROCESS	2.221		1.998	GOBP_PYRIMIDINE_DEOXYRIBONUCLEOSIDE_MONOPHOSPHATE_METABOLIC_PROCESS	1.78	GOBP_LYSOSOME_LOCALIZATION
GOBP_PROTEIN_DESUMOYLATION	2.759			GOBP_CELLULAR_IRON_ION_HOMEOSTASIS	2.221		1.997	GOBP_POLYOL_METABOLIC_PROCESS	1.779	GOBP_CELL_FATE_SPECIFICATION
GOBP_RESPONSE_TO_TOPOLOGICALLY_INCORRECT_PROTEIN	2.752	2.208		GOBP_RESPONSE_TO_EXTRACELLULAR_STIMULUS	2.219		1.996	GOBP_POSITIVE_REGULATION_OF_PROTEIN_PHOSPHORYLATION	1.779	GOBP_POSITIVE_REGULATION_OF_DNA_REPAIR
GOBP_POSITIVE_REGULATION_OF_INTRACELLULAR_PROTEIN_TRANSPORT	2.749	4.198		GOBP_LONG_CHAIN_FATTY_ACYL_COA_BIOSYNTHETIC_PROCESS	2.219		1.994	GOBP_PEPTIDYL_LYSINE_TRIMETHYLATION	1.773	GOBP_INTRINSIC_APOPTOTIC_SIGNALING_PATHWAY_IN_RESPONSE_TO_ENDOPLASMIC_RETICULUM_STRESS
GOBP_CELL_COMMUNICATION_INVOLVED_IN_CARDIAC_CONDUCTION	2.749			GOBP_REGULATION_OF_PEPTIDYL_SERINE_PHOSPHORYLATION	2.219		1.981	GOBP_POSITIVE_REGULATION_OF_GROWTH	1.771	GOBP_ESTABLISHMENT_OR_MAINTENANCE_OF_CELL_POLARITY
GOBP_STRESS_ACTIVATED_PROTEIN_KINASE_SIGNALING_CASCADE	2.745	1.586		GOBP_MAMMARY_GLAND_DUCT_MORPHOGENESIS	2.219		1.973	GOBP_NUCLEAR_TRANSCRIBED_MRNA_CATABOLIC_PROCESS_DEADENYLATION_DEPENDENT_DECAY	1.771	GOBP_RESPONSE_TO_CADMIUM_ION
GOBP_CERAMIDE_BIOSYNTHETIC_PROCESS	2.728			GOBP_EPITHELIAL_CELL_CELL_ADHESION	2.219		1.961	GOBP_REGULATION_OF_HISTONE_METHYLATION	1.771	GOBP_POSITIVE_REGULATION_OF_ANION_TRANSMEMBRANE_TRANSPORT
GOBP_NEGATIVE_REGULATION_OF_GLYCOLYTIC_PROCESS	2.727			GOBP_POSITIVE_REGULATION_OF_INTRACELLULAR_SIGNAL_TRANSDUCTION	2.214		1.956	GOBP_TEMPERATURE_HOMEOSTASIS	1.771	GOBP_POSITIVE_REGULATION_OF_CELL_ACTIVATION
GOBP_ENTRY_INTO_HOST	2.708			GOBP_RESPONSE_TO_TOPOLOGICALLY_INCORRECT_PROTEIN	2.208		1.956	GOBP_REGULATION_OF_CELLULAR_RESPONSE_TO_HYPOXIA	1.765	GOBP_PROTEIN_COMPLEX_OLIGOMERIZATION
GOBP_MUCOPOLYSACCHARIDE_METABOLIC_PROCESS	2.708			GOBP_CELLULAR_RESPONSE_TO_OXYGEN_CONTAINING_COMPOUND	2.205		1.95	GOBP_CARBOHYDRATE_PHOSPHORYLATION	1.754	GOBP_NUCLEOTIDE_PHOSPHORYLATION
GOBP_NUCLEOBASE_CONTAINING_SMALL_MOLECULE_BIOSYNTHETIC_PROCESS	2.708	2.799		GOBP_HEAD_DEVELOPMENT	2.201		1.95	GOBP_CELLULAR_RESPONSE_TO_STEROL	1.754	GOBP_ANTIGEN_PROCESSING_AND_PRESENTATION_OF_ENDOGENOUS_ANTIGEN
GOBP_REGULATION_OF_STEROID_BIOSYNTHETIC_PROCESS	2.708			GOBP_POSITIVE_REGULATION_OF_CHROMATIN_ORGANIZATION	2.187		1.948	GOBP_CELL_PART_MORPHOGENESIS	1.754	GOBP_REGULATION_OF_CYSTEINE_TYPE_ENDOPEPTIDASE_ACTIVITY
GOBP_RESPONSE_TO_RETINOIC_ACID	2.702			GOBP_REGULATION_OF_CELL_PROJECTION_ASSEMBLY	2.186		1.938	GOBP_SURFACTANT_HOMEOSTASIS	1.754	GOBP_MITOCHONDRIAL_CALCIUM_ION_HOMEOSTASIS
GOBP_STRIATED_MUSCLE_CELL_DEVELOPMENT	2.702			GOBP_DENSE_CORE_GRANULE_EXOCYTOSIS	2.186		1.938	GOBP_CHOLESTEROL_STORAGE	1.75	GOBP_AMIDE_BIOSYNTHETIC_PROCESS
GOBP_PROTEIN_MATURATION	2.698	1.677		GOBP_PROTEIN_TRANSPORT_ALONG_MICROTUBULE	2.183		1.938	GOBP_RRNA_3_END_PROCESSING	1.75	GOBP_INTRINSIC_APOPTOTIC_SIGNALING_PATHWAY_BY_P53_CLASS_MEDIATOR
GOBP_REGULATION_OF_EPITHELIAL_CELL_MIGRATION	2.698			GOBP_MORPHOGENESIS_OF_AN_EPITHELIUM	2.179		1.938	GOBP_2FE_2S_CLUSTER_ASSEMBLY	1.749	GOBP_SULFUR_COMPOUND_TRANSPORT
GOBP_RNA_CATABOLIC_PROCESS	2.694	14.858		GOBP_RESPONSE_TO_METAL_ION	2.179		1.938	GOBP_POSITIVE_REGULATION_OF_KERATINOCYTE_PROLIFERATION	1.749	GOBP_CELLULAR_GLUCAN_METABOLIC_PROCESS
GOBP_REGULATION_OF_CHOLESTEROL_BIOSYNTHETIC_PROCESS	2.691			GOBP_CELLULAR_RESPONSE_TO_EXTERNAL_STIMULUS	2.17		1.938	GOBP_L_GLUTAMATE_TRANSMEMBRANE_TRANSPORT	1.744	GOBP_PROTEIN_LOCALIZATION_TO_ENDOPLASMIC_RETICULUM
GOBP_POSITIVE_REGULATION_OF_OSSIFICATION	2.691			GOBP_INSULIN_SECRETION	2.167		1.938	GOBP_PROTEIN_LOCALIZATION_TO_NON_MOTILE_CILIUM	1.743	GOBP_REGULATION_OF_MAPK_CASCADE
GOBP_REGULATION_OF_CHONDROCYTE_DIFFERENTIATION	2.691			GOBP_TRANSLATIONAL_INITIATION	2.163		1.938	GOBP_REGULATION_OF_CYTOPLASMIC_TRANSPORT	1.737	GOBP_REGULATION_OF_RESPONSE_TO_CYTOKINE_STIMULUS
GOBP_POSITIVE_REGULATION_OF_PATHWAY_RESTRICTED_SMAD_PROTEIN_PHOSPHORYLATION	2.691			GOBP_MITOCHONDRIAL_TRNA_PROCESSING	2.16		1.938	GOBP_N_TERMINAL_PROTEIN_LIPIDATION	1.737	GOBP_REGULATION_OF_DNA_RECOMBINATION
GOBP_REGULATION_OF_LEUKOCYTE_APOPTOTIC_PROCESS	2.69			GOBP_SULFUR_COMPOUND_METABOLIC_PROCESS	2.157		1.938	GOBP_NEGATIVE_REGULATION_OF_HISTONE_METHYLATION	1.737	GOBP_REGULATION_OF_CELLULAR_AMINO_ACID_METABOLIC_PROCESS
GOBP_REGULATION_OF_EPIDERMIS_DEVELOPMENT	2.684			GOBP_SURFACTANT_HOMEOSTASIS	2.144		1.931	GOBP_DNA_TOPOLOGICAL_CHANGE	1.737	GOBP_MECHANORECEPTOR_DIFFERENTIATION
GOBP_CARBOHYDRATE_TRANSMEMBRANE_TRANSPORT	2.673			GOBP_INTERLEUKIN_4_PRODUCTION	2.144		1.928	GOBP_FATTY_ACID_METABOLIC_PROCESS	1.731	GOBP_REGULATION_OF_MICROTUBULE_POLYMERIZATION
GOBP_MEMBRANE_DOCKING	2.671	2.653		GOBP_PROSTANOID_BIOSYNTHETIC_PROCESS	2.144		1.913	GOBP_REGULATION_OF_DNA_TEMPLATED_TRANSCRIPTION_IN_RESPONSE_TO_STRESS	1.728	GOBP_OLEFINIC_COMPOUND_METABOLIC_PROCESS
GOBP_NEGATIVE_REGULATION_OF_NEURON_DEATH	2.66			GOBP_POSITIVE_REGULATION_OF_MYELOID_LEUKOCYTE_MEDIATED_IMMUNITY	2.144		1.913	GOBP_STEROID_HORMONE_MEDIATED_SIGNALING_PATHWAY	1.723	GOBP_POSITIVE_REGULATION_OF_CELLULAR_PROTEIN_CATABOLIC_PROCESS
GOBP_FATTY_ACID_BIOSYNTHETIC_PROCESS	2.658			GOBP_INTRINSIC_APOPTOTIC_SIGNALING_PATHWAY_IN_RESPONSE_TO_DNA_DAMAGE	2.144		1.913	GOBP_CHOLESTEROL_EFFLUX	1.718	GOBP_DETECTION_OF_LIGHT_STIMULUS
GOBP_MUSCLE_CELL_DEVELOPMENT	2.658			GOBP_POSITIVE_REGULATION_OF_CELLULAR_AMINE_METABOLIC_PROCESS	2.144		1.913	GOBP_NEGATIVE_REGULATION_OF_INTRINSIC_APOPTOTIC_SIGNALING_PATHWAY_IN_RESPONSE_TO_DNA_DAMAGE	1.706	GOBP_LIPID_TRANSLOCATION
GOBP_NEGATIVE_REGULATION_OF_CELL_CYCLE	2.653	19.032		GOBP_REGULATION_OF_CELLULAR_RESPONSE_TO_MACROPHAGE_COLONY_STIMULATING_FACTOR_STIMULUS	2.144		1.905	GOBP_RETICULOPHAGY	1.706	GOBP_FATTY_ACID_TRANSMEMBRANE_TRANSPORT
GOBP_ENDOCYTOSIS	2.645			GOBP_TRNA_MODIFICATION	2.144		1.905	GOBP_POSITIVE_REGULATION_OF_SIGNALING_RECEPTOR_ACTIVITY	1.706	GOBP_CELLULAR_AMINO_ACID_CATABOLIC_PROCESS
GOBP_ORGANELLE_TRANSPORT_ALONG_MICROTUBULE	2.645			GOBP_NUCLEOSIDE_PHOSPHATE_CATABOLIC_PROCESS	2.135		1.905	GOBP_NEGATIVE_REGULATION_OF_UBIQUITIN_DEPENDENT_PROTEIN_CATABOLIC_PROCESS	1.705	GOBP_POSITIVE_REGULATION_OF_STRESS_FIBER_ASSEMBLY
GOBP_NEGATIVE_REGULATION_OF_PROTEIN_CONTAINING_COMPLEX_DISASSEMBLY	2.645			GOBP_RESPONSE_TO_INTERLEUKIN_3	2.135		1.897	GOBP_PHOSPHOLIPID_CATABOLIC_PROCESS	1.705	GOBP_MEIOTIC_CELL_CYCLE
GOBP_ARACHIDONIC_ACID_METABOLIC_PROCESS	2.645			GOBP_POSITIVE_REGULATION_OF_CELL_CYCLE_ARREST	2.135		1.896	GOBP_DNA_DEALKYLATION	1.704	GOBP_REGULATION_OF_DEFENSE_RESPONSE
GOBP_NEGATIVE_REGULATION_OF_LIPID_BIOSYNTHETIC_PROCESS	2.645			GOBP_MAINTENANCE_OF_PROTEIN_LOCATION	2.126		1.878	GOBP_POSITIVE_REGULATION_OF_SUBSTRATE_ADHESION_DEPENDENT_CELL_SPREADING	1.704	GOBP_CELLULAR_RESPONSE_TO_DRUG
GOBP_RESPONSE_TO_STARVATION	2.635	1.343		GOBP_GLIAL_CELL_DIFFERENTIATION	2.125		1.876	GOBP_REGULATION_OF_SECRETION	1.704	GOBP_HOMOPHILIC_CELL_ADHESION_VIA_PLASMA_MEMBRANE_ADHESION_MOLECULES
GOBP_DEVELOPMENTAL_MATURATION	2.631			GOBP_PEPTIDYL_LYSINE_METHYLATION	2.116		1.872	GOBP_PROSTANOID_BIOSYNTHETIC_PROCESS	1.704	GOBP_AMINO_ACID_BETAINE_METABOLIC_PROCESS
GOBP_POST_GOLGI_VESICLE_MEDIATED_TRANSPORT	2.63	1.629		GOBP_REACTIVE_OXYGEN_SPECIES_BIOSYNTHETIC_PROCESS	2.116		1.871	GOBP_CGMP_METABOLIC_PROCESS	1.704	GOBP_SENSORY_PERCEPTION_OF_MECHANICAL_STIMULUS
GOBP_RESPONSE_TO_CAMP	2.63			GOBP_REGULATION_OF_DNA_DEPENDENT_DNA_REPLICATION_INITIATION	2.116		1.871	GOBP_REGULATION_OF_TYPE_I_INTERFERON_MEDIATED_SIGNALING_PATHWAY	1.704	GOBP_POSITIVE_REGULATION_OF_HISTONE_DEACETYLATION
GOBP_MEMBRANE_DEPOLARIZATION_DURING_CARDIAC_MUSCLE_CELL_ACTION_POTENTIAL	2.63			GOBP_POSITIVE_REGULATION_OF_JNK_CASCADE	2.106		1.871	GOBP_REGULATION_OF_PHOSPHOLIPID_BIOSYNTHETIC_PROCESS	1.704	GOBP_PREASSEMBLY_OF_GPI_ANCHOR_IN_ER_MEMBRANE
GOBP_VITAMIN_METABOLIC_PROCESS	2.626			GOBP_ALDITOL_PHOSPHATE_METABOLIC_PROCESS	2.106		1.865	GOBP_REGULATION_OF_GENE_EXPRESSION_EPIGENETIC	1.7	GOBP_LIPID_DROPLET_ORGANIZATION
GOBP_INSULIN_RECEPTOR_SIGNALING_PATHWAY	2.621			GOBP_RESPONSE_TO_AMINO_ACID_STARVATION	2.106		1.865	GOBP_POSITIVE_REGULATION_OF_INTRACELLULAR_TRANSPORT	1.698	GOBP_REGULATION_OF_CELLULAR_AMINE_METABOLIC_PROCESS
GOBP_CELLULAR_KETONE_METABOLIC_PROCESS	2.598	1.833		GOBP_RRNA_3_END_PROCESSING	2.105		1.865	GOBP_CELL_REDOX_HOMEOSTASIS	1.696	GOBP_PROTEIN_ACETYLATION
GOBP_DENDRITIC_SPINE_MORPHOGENESIS	2.592			GOBP_2FE_2S_CLUSTER_ASSEMBLY	2.105		1.855	GOBP_REGULATION_OF_MRNA_SPLICING_VIA_SPLICEOSOME	1.695	GOBP_ENDOCYTOSIS
GOBP_PHENOL_CONTAINING_COMPOUND_METABOLIC_PROCESS	2.592			GOBP_POSITIVE_REGULATION_OF_CALCIUM_ION_TRANSMEMBRANE_TRANSPORT	2.105		1.844	GOBP_REGULATION_OF_PROTEIN_TARGETING_TO_MEMBRANE	1.691	GOBP_CELLULAR_AMINO_ACID_BIOSYNTHETIC_PROCESS
GOBP_REGULATION_OF_WOUND_HEALING	2.592			GOBP_POSITIVE_REGULATION_OF_KERATINOCYTE_PROLIFERATION	2.105		1.829	GOBP_POSITIVE_REGULATION_OF_CELL_CELL_ADHESION_MEDIATED_BY_CADHERIN	1.691	GOBP_SHORT_CHAIN_FATTY_ACID_CATABOLIC_PROCESS
GOBP_ESTABLISHMENT_OF_PROTEIN_LOCALIZATION_TO_POSTSYNAPTIC_MEMBRANE	2.592			GOBP_POSITIVE_REGULATION_OF_TRANSCRIPTION_INITIATION_FROM_RNA_POLYMERASE_II_PROMOTER	2.105		1.829	GOBP_POSITIVE_REGULATION_OF_INSULIN_SECRETION	1.689	GOBP_CELLULAR_RESPONSE_TO_EXTRACELLULAR_STIMULUS
GOBP_POSITIVE_REGULATION_OF_PROTEIN_EXIT_FROM_ENDOPLASMIC_RETICULUM	2.592			GOBP_ASPARTATE_FAMILY_AMINO_ACID_BIOSYNTHETIC_PROCESS	2.105		1.829	GOBP_DOUBLE_STRAND_BREAK_REPAIR_VIA_SINGLE_STRAND_ANNEALING	1.679	GOBP_PLASMA_MEMBRANE_RAFT_ORGANIZATION
GOBP_MORPHOGENESIS_OF_A_POLARIZED_EPITHELIUM	2.59	1.711		GOBP_AUTOPHAGOSOME_LYSOSOME_FUSION	2.098		1.829	GOBP_POSITIVE_REGULATION_OF_INTRINSIC_APOPTOTIC_SIGNALING_PATHWAY_BY_P53_CLASS_MEDIATOR	1.679	GOBP_DETECTION_OF_CELL_DENSITY
GOBP_STRIATED_MUSCLE_CELL_DIFFERENTIATION	2.59			GOBP_MYOTUBE_CELL_DEVELOPMENT	2.097		1.829	GOBP_POSITIVE_REGULATION_OF_RELEASE_OF_SEQUESTERED_CALCIUM_ION_INTO_CYTOSOL	1.679	GOBP_RESPONSE_TO_COBALT_ION
GOBP_PROTEIN_LOCALIZATION_TO_VACUOLE	2.589			GOBP_SYNAPTIC_VESICLE_EXOCYTOSIS	2.092		1.818	GOBP_ADENYLATE_CYCLASE_ACTIVATING_G_PROTEIN_COUPLED_RECEPTOR_SIGNALING_PATHWAY	1.671	GOBP_TRANSMEMBRANE_RECEPTOR_PROTEIN_SERINE_THREONINE_KINASE_SIGNALING_PATHWAY
GOBP_APOPTOTIC_SIGNALING_PATHWAY	2.588	7.62		GOBP_POSITIVE_REGULATION_OF_CALCIUM_ION_TRANSPORT	2.092		1.809	GOBP_NUCLEOSIDE_PHOSPHATE_CATABOLIC_PROCESS	1.671	GOBP_REGULATION_OF_CELLULAR_KETONE_METABOLIC_PROCESS
GOBP_PROTEIN_TARGETING_TO_VACUOLE	2.583			GOBP_CARBOHYDRATE_DERIVATIVE_BIOSYNTHETIC_PROCESS	2.091		1.809	GOBP_MICROTUBULE_CYTOSKELETON_ORGANIZATION_INVOLVED_IN_MITOSIS	1.671	GOBP_REGULATION_OF_CHROMATIN_ORGANIZATION
GOBP_NEGATIVE_REGULATION_OF_CELLULAR_CATABOLIC_PROCESS	2.579			GOBP_NEGATIVE_REGULATION_OF_BINDING	2.082		1.809	GOBP_CELLULAR_RESPONSE_TO_CALCIUM_ION	1.671	GOBP_POSITIVE_REGULATION_OF_BINDING
GOBP_RESPONSE_TO_ISCHEMIA	2.573			GOBP_REGULATION_OF_GLYCOGEN_STARCH_SYNTHASE_ACTIVITY	2.077		1.809	GOBP_MEIOTIC_CHROMOSOME_CONDENSATION	1.671	GOBP_NIK_NF_KAPPAB_SIGNALING
GOBP_NEGATIVE_REGULATION_OF_LYMPHOCYTE_APOPTOTIC_PROCESS	2.57			GOBP_NEGATIVE_REGULATION_OF_CD4_POSITIVE_ALPHA_BETA_T_CELL_PROLIFERATION	2.077		1.809	GOBP_MICROTUBULE_ANCHORING	1.671	GOBP_REGULATION_OF_TRANSCRIPTION_REGULATORY_REGION_DNA_BINDING
GOBP_POSITIVE_REGULATION_OF_VASOCONSTRICTION	2.57			GOBP_POSITIVE_REGULATION_OF_GLUCOSE_METABOLIC_PROCESS	2.076		1.809	GOBP_NEGATIVE_REGULATION_OF_GLYCOPROTEIN_METABOLIC_PROCESS	1.666	GOBP_REGULATION_OF_PROTEOLYSIS
GOBP_NEGATIVE_REGULATION_OF_CYTOSKELETON_ORGANIZATION	2.566			GOBP_THROMBIN_ACTIVATED_RECEPTOR_SIGNALING_PATHWAY	2.073		1.809	GOBP_MRNA_CIS_SPLICING_VIA_SPLICEOSOME	1.665	GOBP_REGULATION_OF_CELL_MORPHOGENESIS
GOBP_NUCLEOSIDE_PHOSPHATE_CATABOLIC_PROCESS	2.563	2.135		GOBP_NEUTRAL_LIPID_BIOSYNTHETIC_PROCESS	2.072		1.802	GOBP_SENSORY_ORGAN_MORPHOGENESIS	1.663	GOBP_REGULATION_OF_LIPID_BIOSYNTHETIC_PROCESS
GOBP_POSITIVE_REGULATION_OF_ENDOTHELIAL_CELL_MIGRATION	2.563			GOBP_PROTEIN_LOCALIZATION_TO_CILIUM	2.072		1.785	GOBP_ORGANIC_ACID_BIOSYNTHETIC_PROCESS	1.663	GOBP_STEROL_TRANSPORT
GOBP_FUCOSE_CATABOLIC_PROCESS	2.563			GOBP_REGULATION_OF_CELL_PROJECTION_ORGANIZATION	2.06		1.785	GOBP_CERAMIDE_METABOLIC_PROCESS	1.663	GOBP_PHOSPHATIDYLCHOLINE_BIOSYNTHETIC_PROCESS
GOBP_POSITIVE_REGULATION_OF_SYNAPTIC_PLASTICITY	2.563			GOBP_MITOCHONDRION_LOCALIZATION	2.054		1.781	GOBP_POSITIVE_REGULATION_OF_ANION_TRANSPORT	1.663	GOBP_NEGATIVE_REGULATION_OF_NOTCH_SIGNALING_PATHWAY
GOBP_POSITIVE_REGULATION_OF_HEPATOCYTE_PROLIFERATION	2.563			GOBP_PEPTIDYL_THREONINE_MODIFICATION	2.053		1.765	GOBP_POSITIVE_REGULATION_OF_HISTONE_METHYLATION	1.663	GOBP_POLYSACCHARIDE_BIOSYNTHETIC_PROCESS
GOBP_ANTIGEN_PROCESSING_AND_PRESENTATION_OF_EXOGENOUS_PEPTIDE_ANTIGEN_VIA_MHC_CLASS_I_TAP_INDEPENDENT	2.563			GOBP_TELOMERE_CAPPING	2.049		1.765	GOBP_PEPTIDYL_HISTIDINE_MODIFICATION	1.663	GOBP_POSITIVE_REGULATION_OF_CARBOHYDRATE_METABOLIC_PROCESS
GOBP_BRONCHUS_DEVELOPMENT	2.563			GOBP_CELLULAR_RESPONSE_TO_NITROGEN_STARVATION	2.049		1.765	GOBP_HISTONE_PHOSPHORYLATION	1.663	GOBP_EXOCYTIC_PROCESS
GOBP_AMINOPHOSPHOLIPID_TRANSPORT	2.563			GOBP_SPLICEOSOMAL_TRI_SNRNP_COMPLEX_ASSEMBLY	2.049		1.765	GOBP_ACTIVATION_OF_CYSTEINE_TYPE_ENDOPEPTIDASE_ACTIVITY	1.662	GOBP_ORGANELLE_DISASSEMBLY
GOBP_MALE_GAMETE_GENERATION	2.561	4.603		GOBP_NEUROFILAMENT_CYTOSKELETON_ORGANIZATION	2.049		1.76	GOBP_ESTABLISHMENT_OF_ORGANELLE_LOCALIZATION	1.656	GOBP_REGULATION_OF_ORGANELLE_ASSEMBLY
GOBP_POSITIVE_REGULATION_OF_TRANSMEMBRANE_RECEPTOR_PROTEIN_SERINE_THREONINE_KINASE_SIGNALING_PATHWAY	2.561			GOBP_REGULATION_OF_TRANSPORT	2.022		1.76	GOBP_REGULATION_OF_PROTEIN_POLYMERIZATION	1.651	GOBP_CELL_CYCLE_PHASE_TRANSITION
GOBP_ALPHA_BETA_T_CELL_DIFFERENTIATION	2.561			GOBP_IRES_DEPENDENT_VIRAL_TRANSLATIONAL_INITIATION	2.014		1.75	GOBP_RNA_5_END_PROCESSING	1.649	GOBP_REGULATION_OF_METAL_ION_TRANSPORT
GOBP_REGULATION_OF_BIOMINERALIZATION	2.556			GOBP_REGULATION_OF_CILIUM_ASSEMBLY	2.007		1.75	GOBP_ALDITOL_METABOLIC_PROCESS	1.643	GOBP_VESICLE_MEDIATED_TRANSPORT_TO_THE_PLASMA_MEMBRANE
GOBP_PROTEIN_K48_LINKED_UBIQUITINATION	2.548	1.71		GOBP_MITOCHONDRIAL_CYTOCHROME_C_OXIDASE_ASSEMBLY	2.007		1.75	GOBP_MAINTENANCE_OF_PROTEIN_LOCATION_IN_NUCLEUS	1.643	GOBP_DICARBOXYLIC_ACID_TRANSPORT
GOBP_PROTEIN_AUTOUBIQUITINATION	2.548	4.504		GOBP_POSITIVE_REGULATION_OF_PROTEIN_EXPORT_FROM_NUCLEUS	2.007		1.75	GOBP_CALCIUM_ION_TRANSMEMBRANE_TRANSPORT_VIA_HIGH_VOLTAGE_GATED_CALCIUM_CHANNEL	1.643	GOBP_REGULATION_OF_CELL_CYCLE_ARREST
GOBP_REGULATION_OF_HISTONE_METHYLATION	2.548	1.71		GOBP_EPITHELIUM_DEVELOPMENT	2.001		1.75	GOBP_PROTEIN_O_LINKED_MANNOSYLATION	1.643	GOBP_SCF_DEPENDENT_PROTEASOMAL_UBIQUITIN_DEPENDENT_PROTEIN_CATABOLIC_PROCESS
GOBP_INORGANIC_ANION_TRANSMEMBRANE_TRANSPORT	2.542			GOBP_PHENOL_CONTAINING_COMPOUND_BIOSYNTHETIC_PROCESS	2		1.75	GOBP_PROTEIN_TARGETING_TO_LYSOSOME	1.637	GOBP_TRANSCRIPTION_INITIATION_FROM_RNA_POLYMERASE_II_PROMOTER
GOBP_PROTEIN_MANNOSYLATION	2.536			GOBP_ACTIVATION_OF_CYSTEINE_TYPE_ENDOPEPTIDASE_ACTIVITY	2		1.75	GOBP_INFLAMMATORY_CELL_APOPTOTIC_PROCESS	1.637	GOBP_REGULATION_OF_SPHINGOLIPID_BIOSYNTHETIC_PROCESS
GOBP_NUCLEOTIDE_PHOSPHORYLATION	2.534	5.145		GOBP_POSITIVE_REGULATION_OF_MITOCHONDRIAL_TRANSLATION	2		1.75	GOBP_REGULATION_OF_TRANSLATION_IN_RESPONSE_TO_STRESS	1.635	GOBP_GOLGI_TO_VACUOLE_TRANSPORT
GOBP_REGULATION_OF_T_CELL_DIFFERENTIATION	2.534			GOBP_REGULATION_OF_PHOSPHOLIPID_METABOLIC_PROCESS	2		1.75	GOBP_POSITIVE_REGULATION_OF_CELL_CYCLE_PROCESS	1.634	GOBP_UBIQUITIN_DEPENDENT_ERAD_PATHWAY
GOBP_REGULATION_OF_CELL_SIZE	2.527			GOBP_EMBRYONIC_PROCESS_INVOLVED_IN_FEMALE_PREGNANCY	1.995		1.75	GOBP_REGULATION_OF_LIGASE_ACTIVITY	1.634	GOBP_PYRIMIDINE_RIBONUCLEOSIDE_TRIPHOSPHATE_METABOLIC_PROCESS

## Sheet: Reactome
Table S16. Reactome up and down-regulated pathways of CMX and cytosol. Color highlights show the same patwhays for cytosol and CMX of pp242 treated cells but different from untreated CMX of the HCT-15 cells
GeneSet	-log10(pValue) CMX_over_Cyt_Ribo_UNIQUE.UP_genes	-log10(pValue) CMX_over_Cyt_Ribo_UNIQUE.DOWN_genes		GeneSet	-log10(pValue) CMX_over_Cyt_Ribo_UNIQUE.DOWN_genes		-log10(pValue) Cyt_over_Cyt.inhib_Ribo_UNIQUE.UP_genes	GeneSet	-log10(pValue) CMX_over_CMX.inhib_Ribo_UNIQUE.UP_genes	GeneSet
REACTOME_POST_TRANSLATIONAL_PROTEIN_MODIFICATION	20.376	20.068		REACTOME_METABOLISM_OF_RNA	71.798		99.869	REACTOME_TRANSLATION	9.844	REACTOME_POST_TRANSLATIONAL_PROTEIN_MODIFICATION
REACTOME_METABOLISM_OF_LIPIDS	19.921	4.148		REACTOME_CELL_CYCLE	48.031		90.098	REACTOME_METABOLISM_OF_RNA	9.363	REACTOME_DEVELOPMENTAL_BIOLOGY
REACTOME_TRANSPORT_OF_SMALL_MOLECULES	16.906			REACTOME_CELL_CYCLE_MITOTIC	41.961		80.378	REACTOME_EUKARYOTIC_TRANSLATION_INITIATION	8.44	REACTOME_RESPIRATORY_ELECTRON_TRANSPORT_ATP_SYNTHESIS_BY_CHEMIOSMOTIC_COUPLING_AND_HEAT_PRODUCTION_BY_UNCOUPLING_PROTEINS
REACTOME_RNA_POLYMERASE_II_TRANSCRIPTION	11.689	31.987		REACTOME_CELL_CYCLE_CHECKPOINTS	33.821		71.99	REACTOME_RRNA_PROCESSING	8.252	REACTOME_TRANSPORT_OF_SMALL_MOLECULES
REACTOME_SLC_MEDIATED_TRANSMEMBRANE_TRANSPORT	9.799			REACTOME_RNA_POLYMERASE_II_TRANSCRIPTION	31.987		70.085	REACTOME_REGULATION_OF_EXPRESSION_OF_SLITS_AND_ROBOS	8.131	REACTOME_RNA_POLYMERASE_II_TRANSCRIPTION
REACTOME_ASPARAGINE_N_LINKED_GLYCOSYLATION	8.675	3.074		REACTOME_PROCESSING_OF_CAPPED_INTRON_CONTAINING_PRE_MRNA	30.574		67.135	REACTOME_EUKARYOTIC_TRANSLATION_ELONGATION	8.131	REACTOME_METABOLISM_OF_LIPIDS
REACTOME_MEMBRANE_TRAFFICKING	7.496	11.46		REACTOME_M_PHASE	24.907		65.56	REACTOME_RESPONSE_OF_EIF2AK4_GCN2_TO_AMINO_ACID_DEFICIENCY	7.453	REACTOME_THE_CITRIC_ACID_TCA_CYCLE_AND_RESPIRATORY_ELECTRON_TRANSPORT
REACTOME_SIGNALING_BY_RECEPTOR_TYROSINE_KINASES	7.257			REACTOME_MRNA_SPLICING	22.571		65.479	REACTOME_SIGNALING_BY_ROBO_RECEPTORS	7.383	REACTOME_MITOCHONDRIAL_TRANSLATION
REACTOME_PHOSPHOLIPID_METABOLISM	6.8	1.313		REACTOME_MITOTIC_METAPHASE_AND_ANAPHASE	22.358		64.005	REACTOME_INFLUENZA_INFECTION	6.219	REACTOME_RESPIRATORY_ELECTRON_TRANSPORT
REACTOME_VESICLE_MEDIATED_TRANSPORT	6.588	9.684		REACTOME_RRNA_PROCESSING	21.136		63.286	REACTOME_SRP_DEPENDENT_COTRANSLATIONAL_PROTEIN_TARGETING_TO_MEMBRANE	6.084	REACTOME_CELLULAR_RESPONSES_TO_EXTERNAL_STIMULI
REACTOME_MUSCLE_CONTRACTION	5.983			REACTOME_DNA_REPAIR	21.082		63.243	REACTOME_SELENOAMINO_ACID_METABOLISM	6.047	REACTOME_TRANSLATION
REACTOME_DISEASES_OF_METABOLISM	5.77			REACTOME_SEPARATION_OF_SISTER_CHROMATIDS	20.472		61.805	REACTOME_CELLULAR_RESPONSES_TO_EXTERNAL_STIMULI	5.868	REACTOME_METABOLISM_OF_RNA
REACTOME_ION_CHANNEL_TRANSPORT	5.471			REACTOME_POST_TRANSLATIONAL_PROTEIN_MODIFICATION	20.068		57.671	REACTOME_METABOLISM_OF_AMINO_ACIDS_AND_DERIVATIVES	5.844	REACTOME_PHOSPHOLIPID_METABOLISM
REACTOME_SIGNALING_BY_GPCR	5.392			REACTOME_MITOTIC_PROMETAPHASE	18.585		57.671	REACTOME_NONSENSE_MEDIATED_DECAY_NMD	5.814	REACTOME_CELL_CYCLE
REACTOME_CARDIAC_CONDUCTION	5.113			REACTOME_MITOTIC_SPINDLE_CHECKPOINT	18.213		31.587	REACTOME_ACTIVATION_OF_THE_MRNA_UPON_BINDING_OF_THE_CAP_BINDING_COMPLEX_AND_EIFS_AND_SUBSEQUENT_BINDING_TO_43S	5.334	REACTOME_DNA_REPAIR
REACTOME_GPCR_LIGAND_BINDING	5.08			REACTOME_S_PHASE	17.249		30.739	REACTOME_DEVELOPMENTAL_BIOLOGY	5.323	REACTOME_SIGNALING_BY_RHO_GTPASES
REACTOME_G_ALPHA_I_SIGNALLING_EVENTS	4.945			REACTOME_RESOLUTION_OF_SISTER_CHROMATID_COHESION	16.613		29.435	REACTOME_CELL_CYCLE	4.914	REACTOME_TELOMERE_MAINTENANCE
REACTOME_DISEASES_OF_SIGNAL_TRANSDUCTION_BY_GROWTH_FACTOR_RECEPTORS_AND_SECOND_MESSENGERS	4.74	2.502		REACTOME_G2_M_CHECKPOINTS	15.836		26.104	REACTOME_CELL_CYCLE_MITOTIC	4.717	REACTOME_PROTEIN_LOCALIZATION
REACTOME_DEVELOPMENTAL_BIOLOGY	4.672	1.928		REACTOME_DNA_REPLICATION	15.432		22.827	REACTOME_THE_CITRIC_ACID_TCA_CYCLE_AND_RESPIRATORY_ELECTRON_TRANSPORT	4.717	REACTOME_CHROMOSOME_MAINTENANCE
REACTOME_CLASS_I_MHC_MEDIATED_ANTIGEN_PROCESSING_PRESENTATION	4.672	12.065		REACTOME_TRANSCRIPTIONAL_REGULATION_BY_TP53	15.009		20.942	REACTOME_MITOCHONDRIAL_TRANSLATION	4.537	REACTOME_SIGNALING_BY_NOTCH
REACTOME_METABOLISM_OF_CARBOHYDRATES	4.672	4.516		REACTOME_RHO_GTPASES_ACTIVATE_FORMINS	13.434		19.717	REACTOME_G2_M_CHECKPOINTS	4.528	REACTOME_METABOLISM_OF_NUCLEOTIDES
REACTOME_TRANSPORT_OF_INORGANIC_CATIONS_ANIONS_AND_AMINO_ACIDS_OLIGOPEPTIDES	4.672			REACTOME_MITOTIC_G2_G2_M_PHASES	12.822		19.645	REACTOME_CELL_CYCLE_CHECKPOINTS	4.528	REACTOME_INHIBITION_OF_DNA_RECOMBINATION_AT_TELOMERE
REACTOME_CLASS_A_1_RHODOPSIN_LIKE_RECEPTORS	4.672			REACTOME_RHO_GTPASE_EFFECTORS	12.564		19.645	REACTOME_MITOTIC_G2_G2_M_PHASES	4.508	REACTOME_ACTIVATION_OF_ANTERIOR_HOX_GENES_IN_HINDBRAIN_DEVELOPMENT_DURING_EARLY_EMBRYOGENESIS
REACTOME_METABOLISM_OF_STEROIDS	4.561	1.419		REACTOME_RRNA_MODIFICATION_IN_THE_NUCLEUS_AND_CYTOSOL	12.335		18.969	REACTOME_DNA_REPLICATION	4.31	REACTOME_MRNA_SPLICING
REACTOME_REGULATION_OF_CHOLESTEROL_BIOSYNTHESIS_BY_SREBP_SREBF	4.335			REACTOME_TRNA_PROCESSING	12.137		18.541	REACTOME_M_PHASE	4.309	REACTOME_CELL_CYCLE_MITOTIC
REACTOME_INTRACELLULAR_SIGNALING_BY_SECOND_MESSENGERS	4.259	3.815		REACTOME_CLASS_I_MHC_MEDIATED_ANTIGEN_PROCESSING_PRESENTATION	12.065		18.301	REACTOME_RESPIRATORY_ELECTRON_TRANSPORT_ATP_SYNTHESIS_BY_CHEMIOSMOTIC_COUPLING_AND_HEAT_PRODUCTION_BY_UNCOUPLING_PROTEINS	4.24	REACTOME_HDACS_DEACETYLATE_HISTONES
REACTOME_CALNEXIN_CALRETICULIN_CYCLE	4.233			REACTOME_SNRNP_ASSEMBLY	12.046		18.034	REACTOME_DNA_REPLICATION_PRE_INITIATION	4.24	REACTOME_GLYCEROPHOSPHOLIPID_BIOSYNTHESIS
REACTOME_AMINO_ACID_TRANSPORT_ACROSS_THE_PLASMA_MEMBRANE	4.221			REACTOME_MEMBRANE_TRAFFICKING	11.46		18.033	REACTOME_DNA_REPAIR	4.069	REACTOME_ANTIGEN_PROCESSING_UBIQUITINATION_PROTEASOME_DEGRADATION
REACTOME_GLYCEROPHOSPHOLIPID_BIOSYNTHESIS	4.104			REACTOME_TRANSLATION	11.119		17.532	REACTOME_S_PHASE	4.041	REACTOME_CLASS_I_MHC_MEDIATED_ANTIGEN_PROCESSING_PRESENTATION
REACTOME_TRANSPORT_TO_THE_GOLGI_AND_SUBSEQUENT_MODIFICATION	4.103	2.801		REACTOME_MITOTIC_G1_PHASE_AND_G1_S_TRANSITION	11.119		16.63	REACTOME_REGULATION_OF_MRNA_STABILITY_BY_PROTEINS_THAT_BIND_AU_RICH_ELEMENTS	4.038	REACTOME_M_PHASE
REACTOME_ACTIVATION_OF_GENE_EXPRESSION_BY_SREBF_SREBP	4.083			REACTOME_ACTIVATION_OF_ATR_IN_RESPONSE_TO_REPLICATION_STRESS	11.119		16.288	REACTOME_POST_TRANSLATIONAL_PROTEIN_MODIFICATION	4.015	REACTOME_SIGNALING_BY_NUCLEAR_RECEPTORS
REACTOME_RHO_GTPASE_CYCLE	4.045			REACTOME_SWITCHING_OF_ORIGINS_TO_A_POST_REPLICATIVE_STATE	11.073		15.776	REACTOME_PROCESSING_OF_CAPPED_INTRON_CONTAINING_PRE_MRNA	3.988	REACTOME_RNA_POLYMERASE_I_TRANSCRIPTION
REACTOME_REGULATION_OF_LIPID_METABOLISM_BY_PPARALPHA	4.045	2.947		REACTOME_TRANSPORT_OF_MATURE_TRANSCRIPT_TO_CYTOPLASM	10.741		15.548	REACTOME_ORC1_REMOVAL_FROM_CHROMATIN	3.988	REACTOME_METABOLISM_OF_AMINO_ACIDS_AND_DERIVATIVES
REACTOME_N_GLYCAN_TRIMMING_IN_THE_ER_AND_CALNEXIN_CALRETICULIN_CYCLE	4.045			REACTOME_TRNA_PROCESSING_IN_THE_NUCLEUS	10.267		14.853	REACTOME_ASSEMBLY_OF_THE_PRE_REPLICATIVE_COMPLEX	3.777	REACTOME_TCF_DEPENDENT_SIGNALING_IN_RESPONSE_TO_WNT
REACTOME_ANTIGEN_PROCESSING_UBIQUITINATION_PROTEASOME_DEGRADATION	3.942	9.961		REACTOME_ANTIGEN_PROCESSING_UBIQUITINATION_PROTEASOME_DEGRADATION	9.961		14.636	REACTOME_DECTIN_1_MEDIATED_NONCANONICAL_NF_KB_SIGNALING	3.71	REACTOME_G2_M_CHECKPOINTS
REACTOME_SPHINGOLIPID_METABOLISM	3.942			REACTOME_VESICLE_MEDIATED_TRANSPORT	9.684		13.813	REACTOME_INTERLEUKIN_1_SIGNALING	3.694	REACTOME_RUNX1_REGULATES_TRANSCRIPTION_OF_GENES_INVOLVED_IN_DIFFERENTIATION_OF_HSCS
REACTOME_CA2_PATHWAY	3.881			REACTOME_DNA_REPLICATION_PRE_INITIATION	9.674		13.813	REACTOME_UCH_PROTEINASES	3.631	REACTOME_BASE_EXCISION_REPAIR_AP_SITE_FORMATION
REACTOME_GLYCOSAMINOGLYCAN_METABOLISM	3.858			REACTOME_SIGNALING_BY_RHO_GTPASES	9.577		13.8	REACTOME_RNA_POLYMERASE_II_TRANSCRIPTION	3.582	REACTOME_SIGNALING_BY_WNT
REACTOME_SPHINGOLIPID_DE_NOVO_BIOSYNTHESIS	3.858			REACTOME_ADAPTIVE_IMMUNE_SYSTEM	9.566		13.8	REACTOME_MRNA_SPLICING	3.57	REACTOME_AMYLOID_FIBER_FORMATION
REACTOME_ION_HOMEOSTASIS	3.832			REACTOME_DEADENYLATION_DEPENDENT_MRNA_DECAY	9.566		13.8	REACTOME_DEGRADATION_OF_GLI1_BY_THE_PROTEASOME	3.537	REACTOME_PROCESSING_OF_DNA_DOUBLE_STRAND_BREAK_ENDS
REACTOME_METABOLISM_OF_FAT_SOLUBLE_VITAMINS	3.596			REACTOME_NUCLEOTIDE_EXCISION_REPAIR	9.56		13.293	REACTOME_MITOTIC_G1_PHASE_AND_G1_S_TRANSITION	3.529	REACTOME_COMPLEX_I_BIOGENESIS
REACTOME_NEURONAL_SYSTEM	3.52			REACTOME_CELLULAR_RESPONSES_TO_EXTERNAL_STIMULI	9.39		13.025	REACTOME_SWITCHING_OF_ORIGINS_TO_A_POST_REPLICATIVE_STATE	3.441	REACTOME_CELL_CYCLE_CHECKPOINTS
REACTOME_COPII_MEDIATED_VESICLE_TRANSPORT	3.484	3.514		REACTOME_TRANSCRIPTION_COUPLED_NUCLEOTIDE_EXCISION_REPAIR_TC_NER	9.38		12.969	REACTOME_RESPIRATORY_ELECTRON_TRANSPORT	3.423	REACTOME_METABOLISM_OF_CARBOHYDRATES
REACTOME_NERVOUS_SYSTEM_DEVELOPMENT	3.432	2.206		REACTOME_ASSEMBLY_OF_THE_PRE_REPLICATIVE_COMPLEX	9.346		12.847	REACTOME_ORGANELLE_BIOGENESIS_AND_MAINTENANCE	3.423	REACTOME_HOMOLOGY_DIRECTED_REPAIR
REACTOME_CHROMATIN_MODIFYING_ENZYMES	3.432	5.968		REACTOME_ORC1_REMOVAL_FROM_CHROMATIN	9.051		12.664	REACTOME_REGULATION_OF_RAS_BY_GAPS	3.351	REACTOME_MAPK_FAMILY_SIGNALING_CASCADES
REACTOME_VISUAL_PHOTOTRANSDUCTION	3.432			REACTOME_NEDDYLATION	9.036		12.529	REACTOME_NEDDYLATION	3.291	REACTOME_FORMATION_OF_THE_BETA_CATENIN_TCF_TRANSACTIVATING_COMPLEX
REACTOME_O_LINKED_GLYCOSYLATION_OF_MUCINS	3.255			REACTOME_TRANSPORT_OF_MATURE_MRNAS_DERIVED_FROM_INTRONLESS_TRANSCRIPTS	9.018		12.424	REACTOME_MITOTIC_METAPHASE_AND_ANAPHASE	3.263	REACTOME_TRANSCRIPTIONAL_REGULATION_BY_TP53
REACTOME_SIGNALING_BY_NUCLEAR_RECEPTORS	3.199	2.126		REACTOME_SUMOYLATION_OF_DNA_REPLICATION_PROTEINS	8.624		12.382	REACTOME_THE_ROLE_OF_GTSE1_IN_G2_M_PROGRESSION_AFTER_G2_CHECKPOINT	3.209	REACTOME_RHO_GTPASES_ACTIVATE_PKNS
REACTOME_METABOLIC_DISORDERS_OF_BIOLOGICAL_OXIDATION_ENZYMES	3.199			REACTOME_DNA_DOUBLE_STRAND_BREAK_REPAIR	8.594		12.382	REACTOME_INTERLEUKIN_1_FAMILY_SIGNALING	3.209	REACTOME_POSITIVE_EPIGENETIC_REGULATION_OF_RRNA_EXPRESSION
REACTOME_ER_QUALITY_CONTROL_COMPARTMENT_ERQC	3.199			REACTOME_DEUBIQUITINATION	8.546		12.303	REACTOME_AUF1_HNRNP_D0_BINDS_AND_DESTABILIZES_MRNA	3.165	REACTOME_G2_M_DNA_DAMAGE_CHECKPOINT
REACTOME_DEUBIQUITINATION	3.184	8.546		REACTOME_SUMOYLATION_OF_DNA_DAMAGE_RESPONSE_AND_REPAIR_PROTEINS	8.546		12.303	REACTOME_DEGRADATION_OF_AXIN	3.16	REACTOME_EPH_EPHRIN_MEDIATED_REPULSION_OF_CELLS
REACTOME_TRANSCRIPTIONAL_REGULATION_OF_WHITE_ADIPOCYTE_DIFFERENTIATION	3.184	1.356		REACTOME_CHROMOSOME_MAINTENANCE	8.533		12.251	REACTOME_RUNX1_REGULATES_TRANSCRIPTION_OF_GENES_INVOLVED_IN_DIFFERENTIATION_OF_HSCS	3.102	REACTOME_EPIGENETIC_REGULATION_OF_GENE_EXPRESSION
REACTOME_INFECTIOUS_DISEASE	3.129	8.148		REACTOME_SUMOYLATION	8.374		12.206	REACTOME_PROGRAMMED_CELL_DEATH	3.102	REACTOME_SIGNALING_BY_ROBO_RECEPTORS
REACTOME_ER_TO_GOLGI_ANTEROGRADE_TRANSPORT	3.114	3.513		REACTOME_REGULATION_OF_TP53_ACTIVITY	8.232		12.16	REACTOME_ASYMMETRIC_LOCALIZATION_OF_PCP_PROTEINS	3.058	REACTOME_FATTY_ACID_METABOLISM
REACTOME_SIGNALING_BY_WNT	3.094	3.033		REACTOME_RNA_POLYMERASE_II_TRANSCRIBES_SNRNA_GENES	8.232		12.143	REACTOME_DEUBIQUITINATION	3.058	REACTOME_RUNX1_REGULATES_GENES_INVOLVED_IN_MEGAKARYOCYTE_DIFFERENTIATION_AND_PLATELET_FUNCTION
REACTOME_TRANSPORT_OF_BILE_SALTS_AND_ORGANIC_ACIDS_METAL_IONS_AND_AMINE_COMPOUNDS	3.094			REACTOME_THE_CITRIC_ACID_TCA_CYCLE_AND_RESPIRATORY_ELECTRON_TRANSPORT	8.188		12.041	REACTOME_DEGRADATION_OF_DVL	3.057	REACTOME_ORGANELLE_BIOGENESIS_AND_MAINTENANCE
REACTOME_OVARIAN_TUMOR_DOMAIN_PROTEASES	3.063	1.486		REACTOME_REGULATION_OF_HSF1_MEDIATED_HEAT_SHOCK_RESPONSE	8.163		12.041	REACTOME_STABILIZATION_OF_P53	3.057	REACTOME_GLUCONEOGENESIS
REACTOME_REGULATION_OF_TP53_ACTIVITY_THROUGH_ACETYLATION	3.052			REACTOME_EXPORT_OF_VIRAL_RIBONUCLEOPROTEINS_FROM_NUCLEUS	8.16		11.905	REACTOME_ABC_FAMILY_PROTEINS_MEDIATED_TRANSPORT	3.057	REACTOME_ESR_MEDIATED_SIGNALING
REACTOME_BETA_CATENIN_INDEPENDENT_WNT_SIGNALING	3.018	1.871		REACTOME_INFECTIOUS_DISEASE	8.148		11.873	REACTOME_CELLULAR_RESPONSE_TO_HYPOXIA	3.057	REACTOME_ESTROGEN_DEPENDENT_GENE_EXPRESSION
REACTOME_SRP_DEPENDENT_COTRANSLATIONAL_PROTEIN_TARGETING_TO_MEMBRANE	2.894			REACTOME_NUCLEAR_ENVELOPE_BREAKDOWN	7.875		11.669	REACTOME_G1_S_DNA_DAMAGE_CHECKPOINTS	3.039	REACTOME_PROTEIN_PROTEIN_INTERACTIONS_AT_SYNAPSES
REACTOME_SIGNALING_BY_TGFB_FAMILY_MEMBERS	2.874	2.898		REACTOME_RESPIRATORY_ELECTRON_TRANSPORT_ATP_SYNTHESIS_BY_CHEMIOSMOTIC_COUPLING_AND_HEAT_PRODUCTION_BY_UNCOUPLING_PROTEINS	7.848		11.633	REACTOME_SCF_SKP2_MEDIATED_DEGRADATION_OF_P27_P21	3.022	REACTOME_SYNTHESIS_OF_IP3_AND_IP4_IN_THE_CYTOSOL
REACTOME_DISORDERS_OF_TRANSMEMBRANE_TRANSPORTERS	2.858	5.04		REACTOME_VIRAL_MESSENGER_RNA_SYNTHESIS	7.83		11.5	REACTOME_DEFECTIVE_CFTR_CAUSES_CYSTIC_FIBROSIS	3.022	REACTOME_ASSEMBLY_AND_CELL_SURFACE_PRESENTATION_OF_NMDA_RECEPTORS
REACTOME_EXTRACELLULAR_MATRIX_ORGANIZATION	2.811			REACTOME_TRANSPORT_OF_THE_SLBP_DEPENDANT_MATURE_MRNA	7.744		11.367	REACTOME_NEGATIVE_REGULATION_OF_NOTCH4_SIGNALING	3.022	REACTOME_ERCC6_CSB_AND_EHMT2_G9A_POSITIVELY_REGULATE_RRNA_EXPRESSION
REACTOME_PHASE_I_FUNCTIONALIZATION_OF_COMPOUNDS	2.75			REACTOME_NUCLEAR_PORE_COMPLEX_NPC_DISASSEMBLY	7.744		11.367	REACTOME_SEPARATION_OF_SISTER_CHROMATIDS	2.998	REACTOME_TRANSCRIPTIONAL_REGULATION_BY_RUNX1
REACTOME_PI_METABOLISM	2.682	1.815		REACTOME_APC_C_MEDIATED_DEGRADATION_OF_CELL_CYCLE_PROTEINS	7.744		11.306	REACTOME_NUCLEOTIDE_EXCISION_REPAIR	2.993	REACTOME_RHO_GTPASE_CYCLE
REACTOME_STIMULI_SENSING_CHANNELS	2.682			REACTOME_UB_SPECIFIC_PROCESSING_PROTEASES	7.666		11.282	REACTOME_CLEC7A_DECTIN_1_SIGNALING	2.937	REACTOME_PROCESSING_OF_CAPPED_INTRON_CONTAINING_PRE_MRNA
REACTOME_MISCELLANEOUS_TRANSPORT_AND_BINDING_EVENTS	2.682			REACTOME_INTERACTIONS_OF_REV_WITH_HOST_CELLULAR_PROTEINS	7.624		11.241	REACTOME_REGULATION_OF_RUNX3_EXPRESSION_AND_ACTIVITY	2.937	REACTOME_CELLULAR_SENESCENCE
REACTOME_FGFR3B_LIGAND_BINDING_AND_ACTIVATION	2.682			REACTOME_INTERACTIONS_OF_VPR_WITH_HOST_CELLULAR_PROTEINS	7.624		11.241	REACTOME_DOWNSTREAM_SIGNALING_EVENTS_OF_B_CELL_RECEPTOR_BCR	2.937	REACTOME_RECOGNITION_AND_ASSOCIATION_OF_DNA_GLYCOSYLASE_WITH_SITE_CONTAINING_AN_AFFECTED_PURINE
REACTOME_NUCLEAR_RECEPTOR_TRANSCRIPTION_PATHWAY	2.663			REACTOME_GLUCOSE_METABOLISM	7.475		11.114	REACTOME_REGULATION_OF_RUNX2_EXPRESSION_AND_ACTIVITY	2.937	REACTOME_TRANSCRIPTIONAL_REGULATION_OF_GRANULOPOIESIS
REACTOME_SIGNALING_BY_NOTCH1	2.648			REACTOME_ANTIVIRAL_MECHANISM_BY_IFN_STIMULATED_GENES	7.308		11.11	REACTOME_ANTIGEN_PROCESSING_UBIQUITINATION_PROTEASOME_DEGRADATION	2.937	REACTOME_GLUTATHIONE_CONJUGATION
REACTOME_COLLAGEN_CHAIN_TRIMERIZATION	2.631			REACTOME_MITOCHONDRIAL_TRANSLATION	7.208		11.074	REACTOME_TCR_SIGNALING	2.931	REACTOME_ION_CHANNEL_TRANSPORT
REACTOME_RAB_REGULATION_OF_TRAFFICKING	2.577	1.498		REACTOME_GLOBAL_GENOME_NUCLEOTIDE_EXCISION_REPAIR_GG_NER	7.175		11.033	REACTOME_HEDGEHOG_LIGAND_BIOGENESIS	2.923	REACTOME_RNA_POLYMERASE_I_PROMOTER_ESCAPE
REACTOME_ALPHA_LINOLENIC_OMEGA3_AND_LINOLEIC_OMEGA6_ACID_METABOLISM	2.562			REACTOME_GLYCOLYSIS	7.175		11.029	REACTOME_MAPK6_MAPK4_SIGNALING	2.923	REACTOME_BASE_EXCISION_REPAIR
REACTOME_ION_TRANSPORT_BY_P_TYPE_ATPASES	2.555			REACTOME_PERK_REGULATES_GENE_EXPRESSION	7.173		10.863	REACTOME_DEGRADATION_OF_BETA_CATENIN_BY_THE_DESTRUCTION_COMPLEX	2.923	REACTOME_B_WICH_COMPLEX_POSITIVELY_REGULATES_RRNA_EXPRESSION
REACTOME_O_LINKED_GLYCOSYLATION	2.546			REACTOME_REGULATION_OF_GLUCOKINASE_BY_GLUCOKINASE_REGULATORY_PROTEIN	7.173		10.863	REACTOME_CROSS_PRESENTATION_OF_SOLUBLE_EXOGENOUS_ANTIGENS_ENDOSOMES	2.893	REACTOME_REGULATION_OF_EXPRESSION_OF_SLITS_AND_ROBOS
REACTOME_PLATELET_CALCIUM_HOMEOSTASIS	2.512			REACTOME_NS1_MEDIATED_EFFECTS_ON_HOST_PATHWAYS	7.146		10.863	REACTOME_CYCLIN_A_CDK2_ASSOCIATED_EVENTS_AT_S_PHASE_ENTRY	2.893	REACTOME_DISEASES_OF_METABOLISM
REACTOME_COLLAGEN_BIOSYNTHESIS_AND_MODIFYING_ENZYMES	2.472			REACTOME_ACTIVATION_OF_THE_PRE_REPLICATIVE_COMPLEX	7.038		10.771	REACTOME_PROTEIN_LOCALIZATION	2.893	REACTOME_PCP_CE_PATHWAY
REACTOME_RAB_GEFS_EXCHANGE_GTP_FOR_GDP_ON_RABS	2.442	2.158		REACTOME_REGULATION_OF_MRNA_STABILITY_BY_PROTEINS_THAT_BIND_AU_RICH_ELEMENTS	6.986		10.771	REACTOME_HEDGEHOG_ON_STATE	2.893	REACTOME_DNA_DAMAGE_TELOMERE_STRESS_INDUCED_SENESCENCE
REACTOME_NEDDYLATION	2.422	9.036		REACTOME_MITOTIC_PROPHASE	6.963		10.589	REACTOME_DNA_DOUBLE_STRAND_BREAK_REPAIR	2.893	REACTOME_RHO_GTPASE_EFFECTORS
REACTOME_FLT3_SIGNALING	2.416			REACTOME_RESPIRATORY_ELECTRON_TRANSPORT	6.941		10.589	REACTOME_REGULATION_OF_PTEN_STABILITY_AND_ACTIVITY	2.866	REACTOME_NONHOMOLOGOUS_END_JOINING_NHEJ
REACTOME_NOTCH1_INTRACELLULAR_DOMAIN_REGULATES_TRANSCRIPTION	2.388			REACTOME_CELLULAR_RESPONSE_TO_HEAT_STRESS	6.941		10.587	REACTOME_APC_C_MEDIATED_DEGRADATION_OF_CELL_CYCLE_PROTEINS	2.824	REACTOME_METABOLISM_OF_VITAMINS_AND_COFACTORS
REACTOME_CIRCADIAN_CLOCK	2.329			REACTOME_FORMATION_OF_TC_NER_PRE_INCISION_COMPLEX	6.941		10.539	REACTOME_CLASS_I_MHC_MEDIATED_ANTIGEN_PROCESSING_PRESENTATION	2.815	REACTOME_PRE_NOTCH_EXPRESSION_AND_PROCESSING
REACTOME_DISEASES_OF_GLYCOSYLATION	2.316			REACTOME_NUCLEAR_IMPORT_OF_REV_PROTEIN	6.929		10.528	REACTOME_UB_SPECIFIC_PROCESSING_PROTEASES	2.815	REACTOME_SIGNALING_BY_NOTCH4
REACTOME_HS_GAG_BIOSYNTHESIS	2.268			REACTOME_INTERLEUKIN_1_SIGNALING	6.888		10.347	REACTOME_TNFR2_NON_CANONICAL_NF_KB_PATHWAY	2.815	REACTOME_DISEASES_OF_SIGNAL_TRANSDUCTION_BY_GROWTH_FACTOR_RECEPTORS_AND_SECOND_MESSENGERS
REACTOME_INTERACTION_BETWEEN_L1_AND_ANKYRINS	2.268			REACTOME_SUMOYLATION_OF_SUMOYLATION_PROTEINS	6.803		10.252	REACTOME_TELOMERE_MAINTENANCE	2.776	REACTOME_SUMOYLATION_OF_CHROMATIN_ORGANIZATION_PROTEINS
REACTOME_INFECTIONS	2.227	1.496		REACTOME_POSTMITOTIC_NUCLEAR_PORE_COMPLEX_NPC_REFORMATION	6.755		10.233	REACTOME_PCP_CE_PATHWAY	2.68	REACTOME_DEPOSITION_OF_NEW_CENPA_CONTAINING_NUCLEOSOMES_AT_THE_CENTROMERE
REACTOME_ADAPTIVE_IMMUNE_SYSTEM	2.226	9.566		REACTOME_REGULATION_OF_TP53_ACTIVITY_THROUGH_PHOSPHORYLATION	6.691		10.233	REACTOME_SIGNALING_BY_NOTCH4	2.68	REACTOME_INSERTION_OF_TAIL_ANCHORED_PROTEINS_INTO_THE_ENDOPLASMIC_RETICULUM_MEMBRANE
REACTOME_REGULATION_OF_TP53_ACTIVITY	2.213	8.232		REACTOME_SUMOYLATION_OF_RNA_BINDING_PROTEINS	6.531		10.117	REACTOME_HOMOLOGY_DIRECTED_REPAIR	2.68	REACTOME_PRC2_METHYLATES_HISTONES_AND_DNA
REACTOME_SIGNALING_BY_TGF_BETA_RECEPTOR_COMPLEX	2.205	3.312		REACTOME_G2_M_DNA_DAMAGE_CHECKPOINT	6.512		10.073	REACTOME_APC_C_CDH1_MEDIATED_DEGRADATION_OF_CDC20_AND_OTHER_APC_C_CDH1_TARGETED_PROTEINS_IN_LATE_MITOSIS_EARLY_G1	2.649	REACTOME_NEUROTRANSMITTER_RELEASE_CYCLE
REACTOME_METABOLISM_OF_VITAMINS_AND_COFACTORS	2.174	1.929		REACTOME_HCMV_EARLY_EVENTS	6.512		10.048	REACTOME_GLOBAL_GENOME_NUCLEOTIDE_EXCISION_REPAIR_GG_NER	2.645	REACTOME_DNA_DOUBLE_STRAND_BREAK_REPAIR
REACTOME_ELEVATION_OF_CYTOSOLIC_CA2_LEVELS	2.174			REACTOME_INTERLEUKIN_1_FAMILY_SIGNALING	6.468		9.892	REACTOME_TRANSCRIPTIONAL_REGULATION_BY_RUNX3	2.641	REACTOME_CONDENSATION_OF_PROPHASE_CHROMOSOMES
REACTOME_FATTY_ACID_METABOLISM	2.126	1.409		REACTOME_SUMOYLATION_OF_UBIQUITINYLATION_PROTEINS	6.34		9.773	REACTOME_ABC_TRANSPORTER_DISORDERS	2.638	REACTOME_SENESCENCE_ASSOCIATED_SECRETORY_PHENOTYPE_SASP
REACTOME_REGULATION_OF_INSULIN_LIKE_GROWTH_FACTOR_IGF_TRANSPORT_AND_UPTAKE_BY_INSULIN_LIKE_GROWTH_FACTOR_BINDING_PROTEINS_IGFBPS	2.119			REACTOME_APC_C_CDH1_MEDIATED_DEGRADATION_OF_CDC20_AND_OTHER_APC_C_CDH1_TARGETED_PROTEINS_IN_LATE_MITOSIS_EARLY_G1	6.192		9.721	REACTOME_METABOLISM_OF_POLYAMINES	2.618	REACTOME_INTRACELLULAR_SIGNALING_BY_SECOND_MESSENGERS
REACTOME_SIGNALING_BY_RETINOIC_ACID	2.105			REACTOME_UCH_PROTEINASES	6.107		9.68	REACTOME_TRANSCRIPTION_COUPLED_NUCLEOTIDE_EXCISION_REPAIR_TC_NER	2.615	REACTOME_REGULATION_OF_MRNA_STABILITY_BY_PROTEINS_THAT_BIND_AU_RICH_ELEMENTS
REACTOME_PTEN_REGULATION	2.073	4.526		REACTOME_PROTEIN_LOCALIZATION	6.075		9.665	REACTOME_EXTENSION_OF_TELOMERES	2.562	REACTOME_ASYMMETRIC_LOCALIZATION_OF_PCP_PROTEINS
REACTOME_ANTIGEN_PRESENTATION_FOLDING_ASSEMBLY_AND_PEPTIDE_LOADING_OF_CLASS_I_MHC	2.073	2.883		REACTOME_DNA_STRAND_ELONGATION	6.075		9.423	REACTOME_HEDGEHOG_OFF_STATE	2.555	REACTOME_HATS_ACETYLATE_HISTONES
REACTOME_THE_PHOTOTRANSDUCTION_CASCADE	2.073			REACTOME_CHROMATIN_MODIFYING_ENZYMES	5.968		9.271	REACTOME_PTEN_REGULATION	2.524	REACTOME_MITOTIC_PROPHASE
REACTOME_NEGATIVE_REGULATION_OF_THE_PI3K_AKT_NETWORK	2.073			REACTOME_DUAL_INCISION_IN_TC_NER	5.968		9.256	REACTOME_TCF_DEPENDENT_SIGNALING_IN_RESPONSE_TO_WNT	2.521	REACTOME_DNA_METHYLATION
REACTOME_MAPK_FAMILY_SIGNALING_CASCADES	2.068			REACTOME_INTRA_GOLGI_AND_RETROGRADE_GOLGI_TO_ER_TRAFFIC	5.896		9.219	REACTOME_CHROMOSOME_MAINTENANCE	2.521	REACTOME_CILIUM_ASSEMBLY
REACTOME_TRANSPORT_OF_VITAMINS_NUCLEOSIDES_AND_RELATED_MOLECULES	2.068			REACTOME_ORGANELLE_BIOGENESIS_AND_MAINTENANCE	5.896		9.219	REACTOME_C_TYPE_LECTIN_RECEPTORS_CLRS	2.503	REACTOME_SPHINGOLIPID_METABOLISM
REACTOME_TRANSLATION_OF_STRUCTURAL_PROTEINS	2.068			REACTOME_TRANSCRIPTIONAL_REGULATION_BY_SMALL_RNAS	5.857		9.105	REACTOME_DNA_STRAND_ELONGATION	2.503	REACTOME_ABC_FAMILY_PROTEINS_MEDIATED_TRANSPORT
REACTOME_SYNTHESIS_OF_PI	2.061			REACTOME_COMPLEX_I_BIOGENESIS	5.842		8.937	REACTOME_TRANSCRIPTIONAL_REGULATION_BY_RUNX2	2.5	REACTOME_NEDDYLATION
REACTOME_SODIUM_COUPLED_PHOSPHATE_COTRANSPORTERS	2.061			REACTOME_HOMOLOGY_DIRECTED_REPAIR	5.836		8.786	REACTOME_ANTIGEN_PROCESSING_CROSS_PRESENTATION	2.496	REACTOME_SLC_MEDIATED_TRANSMEMBRANE_TRANSPORT
REACTOME_DOWNREGULATION_OF_TGF_BETA_RECEPTOR_SIGNALING	2.006			REACTOME_GENE_SILENCING_BY_RNA	5.836		8.713	REACTOME_METABOLISM_OF_CARBOHYDRATES	2.492	REACTOME_DNA_DOUBLE_STRAND_BREAK_RESPONSE
REACTOME_POTASSIUM_CHANNELS	2.003			REACTOME_PROGRAMMED_CELL_DEATH	5.791		8.702	REACTOME_MITOTIC_PROMETAPHASE	2.474	REACTOME_MEMBRANE_TRAFFICKING
REACTOME_PEPTIDE_LIGAND_BINDING_RECEPTORS	1.995			REACTOME_ATF4_ACTIVATES_GENES_IN_RESPONSE_TO_ENDOPLASMIC_RETICULUM_STRESS	5.607		8.661	REACTOME_DISORDERS_OF_TRANSMEMBRANE_TRANSPORTERS	2.47	REACTOME_TBC_RABGAPS
REACTOME_SIGNALING_BY_MET	1.995			REACTOME_METABOLISM_OF_NUCLEOTIDES	5.528		8.654	REACTOME_DISEASES_OF_SIGNAL_TRANSDUCTION_BY_GROWTH_FACTOR_RECEPTORS_AND_SECOND_MESSENGERS	2.463	REACTOME_BETA_CATENIN_INDEPENDENT_WNT_SIGNALING
REACTOME_PI_3K_CASCADE_FGFR3	1.995			REACTOME_HCMV_INFECTION	5.524		8.615	REACTOME_RRNA_MODIFICATION_IN_THE_NUCLEUS_AND_CYTOSOL	2.461	REACTOME_RMTS_METHYLATE_HISTONE_ARGININES
REACTOME_ENDOSOMAL_VACUOLAR_PATHWAY	1.99			REACTOME_DEGRADATION_OF_GLI1_BY_THE_PROTEASOME	5.467		8.568	REACTOME_TRANSCRIPTIONAL_REGULATION_BY_TP53	2.461	REACTOME_BIOLOGICAL_OXIDATIONS
REACTOME_CYP2E1_REACTIONS	1.99			REACTOME_TP53_REGULATES_TRANSCRIPTION_OF_CELL_CYCLE_GENES	5.411		8.095	REACTOME_MITOCHONDRIAL_PROTEIN_IMPORT	2.457	REACTOME_ACTIVATED_PKN1_STIMULATES_TRANSCRIPTION_OF_AR_ANDROGEN_RECEPTOR_REGULATED_GENES_KLK2_AND_KLK3
REACTOME_ACTIVATION_OF_THE_PHOTOTRANSDUCTION_CASCADE	1.99			REACTOME_TP53_REGULATES_TRANSCRIPTION_OF_DNA_REPAIR_GENES	5.325		8.064	REACTOME_CRISTAE_FORMATION	2.455	REACTOME_EPH_EPHRIN_SIGNALING
REACTOME_BETA_OXIDATION_OF_VERY_LONG_CHAIN_FATTY_ACIDS	1.99			REACTOME_EXTENSION_OF_TELOMERES	5.248		8.028	REACTOME_PROCESSING_OF_DNA_DOUBLE_STRAND_BREAK_ENDS	2.428	REACTOME_DEADENYLATION_DEPENDENT_MRNA_DECAY
REACTOME_UNFOLDED_PROTEIN_RESPONSE_UPR	1.976	5.145		REACTOME_CYTOKINE_SIGNALING_IN_IMMUNE_SYSTEM	5.152		7.899	REACTOME_SIGNALING_BY_HEDGEHOG	2.416	REACTOME_TRANSCRIPTIONAL_REGULATION_BY_RUNX2
REACTOME_HEMOSTASIS	1.954			REACTOME_UNFOLDED_PROTEIN_RESPONSE_UPR	5.145		7.793	REACTOME_TRANSCRIPTIONAL_REGULATION_BY_RUNX1	2.416	REACTOME_SIRT1_NEGATIVELY_REGULATES_RRNA_EXPRESSION
REACTOME_INNATE_IMMUNE_SYSTEM	1.941	4.355		REACTOME_MITOCHONDRIAL_PROTEIN_IMPORT	5.127		7.685	REACTOME_FOLDING_OF_ACTIN_BY_CCT_TRIC	2.395	REACTOME_TRANSCRIPTIONAL_REGULATION_BY_SMALL_RNAS
REACTOME_G_ALPHA_Q_SIGNALLING_EVENTS	1.935			REACTOME_PROTEIN_UBIQUITINATION	5.087		7.633	REACTOME_GLUCOSE_METABOLISM	2.35	REACTOME_RAB_REGULATION_OF_TRAFFICKING
REACTOME_SIGNALING_BY_NOTCH1_PEST_DOMAIN_MUTANTS_IN_CANCER	1.929			REACTOME_HOMOLOGOUS_DNA_PAIRING_AND_STRAND_EXCHANGE	5.066		7.598	REACTOME_TELOMERE_C_STRAND_LAGGING_STRAND_SYNTHESIS	2.325	REACTOME_NEGATIVE_EPIGENETIC_REGULATION_OF_RRNA_EXPRESSION
REACTOME_RUNX1_INTERACTS_WITH_CO_FACTORS_WHOSE_PRECISE_EFFECT_ON_RUNX1_TARGETS_IS_NOT_KNOWN	1.925			REACTOME_MRNA_DECAY_BY_5_TO_3_EXORIBONUCLEASE	5.056		7.494	REACTOME_SIGNALING_BY_NOTCH	2.321	REACTOME_METABOLISM_OF_WATER_SOLUBLE_VITAMINS_AND_COFACTORS
REACTOME_SIGNALING_BY_NOTCH	1.91	2.897		REACTOME_DISORDERS_OF_TRANSMEMBRANE_TRANSPORTERS	5.04		7.494	REACTOME_MITOCHONDRIAL_BIOGENESIS	2.316	REACTOME_FORMATION_OF_ATP_BY_CHEMIOSMOTIC_COUPLING
REACTOME_TRANSCRIPTIONAL_REGULATION_BY_RUNX2	1.908	3.454		REACTOME_E2F_ENABLED_INHIBITION_OF_PRE_REPLICATION_COMPLEX_FORMATION	5.04		7.478	REACTOME_GLYCOLYSIS	2.316	REACTOME_CROSSLINKING_OF_COLLAGEN_FIBRILS
REACTOME_INOSITOL_PHOSPHATE_METABOLISM	1.897			REACTOME_HDR_THROUGH_HOMOLOGOUS_RECOMBINATION_HRR	5.013		7.223	REACTOME_FCERI_MEDIATED_NF_KB_ACTIVATION	2.307	REACTOME_GENE_SILENCING_BY_RNA
REACTOME_NOTCH_HLH_TRANSCRIPTION_PATHWAY	1.897			REACTOME_MHC_CLASS_II_ANTIGEN_PRESENTATION	5.011		7.181	REACTOME_ACTIVATION_OF_ATR_IN_RESPONSE_TO_REPLICATION_STRESS	2.307	REACTOME_HCMV_EARLY_EVENTS
REACTOME_SIGNALING_BY_BMP	1.897			REACTOME_DOWNSTREAM_SIGNALING_EVENTS_OF_B_CELL_RECEPTOR_BCR	4.994		7.178	REACTOME_COMPLEX_I_BIOGENESIS	2.299	REACTOME_PKMTS_METHYLATE_HISTONE_LYSINES
REACTOME_L1CAM_INTERACTIONS	1.888			REACTOME_TELOMERE_MAINTENANCE	4.89		6.92	REACTOME_ASSOCIATION_OF_TRIC_CCT_WITH_TARGET_PROTEINS_DURING_BIOSYNTHESIS	2.281	REACTOME_PTEN_REGULATION
REACTOME_SIGNALING_BY_FGFR1_IN_DISEASE	1.879			REACTOME_HEDGEHOG_OFF_STATE	4.89		6.902	REACTOME_SIGNALING_BY_WNT	2.274	REACTOME_INOSITOL_PHOSPHATE_METABOLISM
REACTOME_TRANSCRIPTIONAL_REGULATION_BY_RUNX3	1.866	3.085		REACTOME_POLO_LIKE_KINASE_MEDIATED_EVENTS	4.89		6.822	REACTOME_SUMOYLATION	2.263	REACTOME_SIGNALING_BY_RECEPTOR_TYROSINE_KINASES
REACTOME_CHOLINE_CATABOLISM	1.866			REACTOME_TELOMERE_C_STRAND_LAGGING_STRAND_SYNTHESIS	4.845		6.77	REACTOME_RECRUITMENT_OF_MITOTIC_CENTROSOME_PROTEINS_AND_COMPLEXES	2.263	REACTOME_MITOTIC_G2_G2_M_PHASES
REACTOME_NOTCH4_INTRACELLULAR_DOMAIN_REGULATES_TRANSCRIPTION	1.852			REACTOME_SUMOYLATION_OF_CHROMATIN_ORGANIZATION_PROTEINS	4.785		6.764	REACTOME_FORMATION_OF_ATP_BY_CHEMIOSMOTIC_COUPLING	2.251	REACTOME_OXIDATIVE_STRESS_INDUCED_SENESCENCE
REACTOME_PI_3K_CASCADE_FGFR4	1.852			REACTOME_CLEC7A_DECTIN_1_SIGNALING	4.785		6.716	REACTOME_BETA_CATENIN_INDEPENDENT_WNT_SIGNALING	2.233	REACTOME_DEATH_RECEPTOR_SIGNALLING
REACTOME_FGFR2_LIGAND_BINDING_AND_ACTIVATION	1.852			REACTOME_CYCLIN_A_CDK2_ASSOCIATED_EVENTS_AT_S_PHASE_ENTRY	4.785		6.708	REACTOME_REGULATION_OF_HSF1_MEDIATED_HEAT_SHOCK_RESPONSE	2.23	REACTOME_SYNTHESIS_OF_PC
REACTOME_MATURATION_OF_PROTEIN	1.844			REACTOME_CYCLIN_A_B1_B2_ASSOCIATED_EVENTS_DURING_G2_M_TRANSITION	4.78		6.708	REACTOME_ANTIVIRAL_MECHANISM_BY_IFN_STIMULATED_GENES	2.211	REACTOME_SUMOYLATION
REACTOME_NGF_STIMULATED_TRANSCRIPTION	1.835			REACTOME_HCMV_LATE_EVENTS	4.775		6.69	REACTOME_GAP_FILLING_DNA_REPAIR_SYNTHESIS_AND_LIGATION_IN_GG_NER	2.186	REACTOME_TP53_REGULATES_METABOLIC_GENES
REACTOME_IRE1ALPHA_ACTIVATES_CHAPERONES	1.821			REACTOME_GOLGI_TO_ER_RETROGRADE_TRANSPORT	4.71		6.634	REACTOME_COOPERATION_OF_PREFOLDIN_AND_TRIC_CCT_IN_ACTIN_AND_TUBULIN_FOLDING	2.186	REACTOME_MEIOTIC_RECOMBINATION
REACTOME_CHONDROITIN_SULFATE_DERMATAN_SULFATE_METABOLISM	1.821			REACTOME_DNA_DAMAGE_BYPASS	4.612		6.521	REACTOME_MAPK_FAMILY_SIGNALING_CASCADES	2.182	REACTOME_HDMS_DEMETHYLATE_HISTONES
REACTOME_SIGNALING_BY_FGFR1	1.821			REACTOME_HDR_THROUGH_SINGLE_STRAND_ANNEALING_SSA	4.574		6.389	REACTOME_METABOLISM_OF_NUCLEOTIDES	2.179	REACTOME_SYNTHESIS_OF_PA
REACTOME_TRANSCRIPTIONAL_REGULATION_BY_TP53	1.809	15.009		REACTOME_PTEN_REGULATION	4.526		6.36	REACTOME_LAGGING_STRAND_SYNTHESIS	2.175	REACTOME_TNFR2_NON_CANONICAL_NF_KB_PATHWAY
REACTOME_CELLULAR_RESPONSES_TO_EXTERNAL_STIMULI	1.798	9.39		REACTOME_DECTIN_1_MEDIATED_NONCANONICAL_NF_KB_SIGNALING	4.526		6.342	REACTOME_SNRNP_ASSEMBLY	2.175	REACTOME_TRANSMISSION_ACROSS_CHEMICAL_SYNAPSES
REACTOME_PLATELET_HOMEOSTASIS	1.798			REACTOME_METABOLISM_OF_CARBOHYDRATES	4.516		6.303	REACTOME_DUAL_INCISION_IN_TC_NER	2.17	REACTOME_INTERCONVERSION_OF_NUCLEOTIDE_DI_AND_TRIPHOSPHATES
REACTOME_FGFR2C_LIGAND_BINDING_AND_ACTIVATION	1.798			REACTOME_INFLUENZA_INFECTION	4.516		6.263	REACTOME_FC_EPSILON_RECEPTOR_FCERI_SIGNALING	2.145	REACTOME_HCMV_LATE_EVENTS
REACTOME_SLC_TRANSPORTER_DISORDERS	1.798	2.992		REACTOME_NUCLEAR_ENVELOPE_NE_REASSEMBLY	4.516		6.247	REACTOME_CILIUM_ASSEMBLY	2.145	REACTOME_RESPONSE_OF_EIF2AK4_GCN2_TO_AMINO_ACID_DEFICIENCY
REACTOME_FGFR3_LIGAND_BINDING_AND_ACTIVATION	1.798			REACTOME_DNA_DAMAGE_RECOGNITION_IN_GG_NER	4.501		6.22	REACTOME_PROTEIN_FOLDING	2.122	REACTOME_CELL_DEATH_SIGNALLING_VIA_NRAGE_NRIF_AND_NADE
REACTOME_SYNTHESIS_OF_PE	1.798			REACTOME_RNA_POLYMERASE_III_TRANSCRIPTION_INITIATION_FROM_TYPE_3_PROMOTER	4.454		6.154	REACTOME_HDR_THROUGH_HOMOLOGOUS_RECOMBINATION_HRR	2.106	REACTOME_PHENYLALANINE_METABOLISM
REACTOME_TNFR1_INDUCED_NFKAPPAB_SIGNALING_PATHWAY	1.798			REACTOME_ASSEMBLY_OF_THE_ORC_COMPLEX_AT_THE_ORIGIN_OF_REPLICATION	4.454		6.117	REACTOME_PENTOSE_PHOSPHATE_PATHWAY	2.061	REACTOME_NEGATIVE_REGULATION_OF_NMDA_RECEPTOR_MEDIATED_NEURONAL_TRANSMISSION
REACTOME_BLOOD_GROUP_SYSTEMS_BIOSYNTHESIS	1.798			REACTOME_THE_ROLE_OF_GTSE1_IN_G2_M_PROGRESSION_AFTER_G2_CHECKPOINT	4.368		6.029	REACTOME_DNA_DAMAGE_RECOGNITION_IN_GG_NER	2.061	REACTOME_UNBLOCKING_OF_NMDA_RECEPTORS_GLUTAMATE_BINDING_AND_ACTIVATION
REACTOME_FGFRL1_MODULATION_OF_FGFR1_SIGNALING	1.798			REACTOME_INNATE_IMMUNE_SYSTEM	4.355		5.983	REACTOME_RNA_POLYMERASE_II_TRANSCRIBES_SNRNA_GENES	2.055	REACTOME_MITOCHONDRIAL_PROTEIN_IMPORT
REACTOME_MET_ACTIVATES_PTK2_SIGNALING	1.798			REACTOME_G1_S_SPECIFIC_TRANSCRIPTION	4.355		5.76	REACTOME_ANCHORING_OF_THE_BASAL_BODY_TO_THE_PLASMA_MEMBRANE	2.035	REACTOME_DOWNREGULATION_OF_ERBB2_ERBB3_SIGNALING
REACTOME_SIGNALING_BY_FGFR	1.787			REACTOME_RNA_POLYMERASE_II_TRANSCRIPTION_TERMINATION	4.306		5.691	REACTOME_TERMINATION_OF_TRANSLESION_DNA_SYNTHESIS	2.032	REACTOME_GLUCOSE_METABOLISM
REACTOME_SYNTHESIS_OF_SUBSTRATES_IN_N_GLYCAN_BIOSYTHESIS	1.775			REACTOME_CILIUM_ASSEMBLY	4.287		5.675	REACTOME_TRANSLESION_SYNTHESIS_BY_POLK	2.032	REACTOME_UNFOLDED_PROTEIN_RESPONSE_UPR
REACTOME_MET_PROMOTES_CELL_MOTILITY	1.758			REACTOME_INTERFERON_SIGNALING	4.265		5.597	REACTOME_REGULATION_OF_PLK1_ACTIVITY_AT_G2_M_TRANSITION	1.998	REACTOME_AUTOPHAGY
REACTOME_FGFR1_MUTANT_RECEPTOR_ACTIVATION	1.748			REACTOME_RNA_POLYMERASE_III_TRANSCRIPTION	4.265		5.573	REACTOME_ACTIVATION_OF_THE_PRE_REPLICATIVE_COMPLEX	1.971	REACTOME_DEUBIQUITINATION
REACTOME_COLLAGEN_DEGRADATION	1.736			REACTOME_RECOGNITION_OF_DNA_DAMAGE_BY_PCNA_CONTAINING_REPLICATION_COMPLEX	4.265		5.526	REACTOME_FORMATION_OF_TC_NER_PRE_INCISION_COMPLEX	1.968	REACTOME_POST_TRANSLATIONAL_MODIFICATION_SYNTHESIS_OF_GPI_ANCHORED_PROTEINS
REACTOME_RUNX1_REGULATES_TRANSCRIPTION_OF_GENES_INVOLVED_IN_DIFFERENTIATION_OF_MYELOID_CELLS	1.717			REACTOME_SIGNALING_BY_NOTCH4	4.233		5.524	REACTOME_CHROMATIN_MODIFYING_ENZYMES	1.964	REACTOME_AUF1_HNRNP_D0_BINDS_AND_DESTABILIZES_MRNA
REACTOME_SYNTHESIS_OF_PIPS_AT_THE_PLASMA_MEMBRANE	1.712			REACTOME_PROCESSING_OF_DNA_DOUBLE_STRAND_BREAK_ENDS	4.21		5.45	REACTOME_SUMOYLATION_OF_DNA_DAMAGE_RESPONSE_AND_REPAIR_PROTEINS	1.95	REACTOME_RECRUITMENT_OF_MITOTIC_CENTROSOME_PROTEINS_AND_COMPLEXES
REACTOME_AMINE_LIGAND_BINDING_RECEPTORS	1.711			REACTOME_G1_S_DNA_DAMAGE_CHECKPOINTS	4.208		5.446	REACTOME_SIGNALING_BY_RHO_GTPASES	1.918	REACTOME_NEUREXINS_AND_NEUROLIGINS
REACTOME_COLLAGEN_FORMATION	1.706			REACTOME_TP53_REGULATES_TRANSCRIPTION_OF_ADDITIONAL_CELL_CYCLE_GENES_WHOSE_EXACT_ROLE_IN_THE_P53_PATHWAY_REMAIN_UNCERTAIN	4.2		5.395	REACTOME_POLYMERASE_SWITCHING_ON_THE_C_STRAND_OF_THE_TELOMERE	1.915	REACTOME_SELECTIVE_AUTOPHAGY
REACTOME_CYTOCHROME_P450_ARRANGED_BY_SUBSTRATE_TYPE	1.706			REACTOME_TRNA_AMINOACYLATION	4.2		5.371	REACTOME_BASE_EXCISION_REPAIR	1.913	REACTOME_LONG_TERM_POTENTIATION
REACTOME_TGF_BETA_RECEPTOR_SIGNALING_ACTIVATES_SMADS	1.706			REACTOME_MITOTIC_TELOPHASE_CYTOKINESIS	4.187		5.371	REACTOME_PYRUVATE_METABOLISM_AND_CITRIC_ACID_TCA_CYCLE	1.913	REACTOME_REGULATION_OF_PTEN_STABILITY_AND_ACTIVITY
REACTOME_SMAD2_SMAD3_SMAD4_HETEROTRIMER_REGULATES_TRANSCRIPTION	1.706	1.706		REACTOME_SIGNALING_BY_HEDGEHOG	4.185		5.317	REACTOME_REGULATION_OF_TP53_ACTIVITY_THROUGH_PHOSPHORYLATION	1.913	REACTOME_TRANSCRIPTIONAL_REGULATION_BY_RUNX3
REACTOME_REGULATION_OF_MECP2_EXPRESSION_AND_ACTIVITY	1.706			REACTOME_AUF1_HNRNP_D0_BINDS_AND_DESTABILIZES_MRNA	4.18		5.151	REACTOME_G2_M_DNA_DAMAGE_CHECKPOINT	1.9	REACTOME_MITOTIC_PROMETAPHASE
REACTOME_NONSENSE_MEDIATED_DECAY_NMD	1.706			REACTOME_METABOLISM_OF_LIPIDS	4.148		5.151	REACTOME_RECRUITMENT_OF_NUMA_TO_MITOTIC_CENTROSOMES	1.9	REACTOME_VESICLE_MEDIATED_TRANSPORT
REACTOME_TRAF3_DEPENDENT_IRF_ACTIVATION_PATHWAY	1.706			REACTOME_FACTORS_INVOLVED_IN_MEGAKARYOCYTE_DEVELOPMENT_AND_PLATELET_PRODUCTION	4.141		5.151	REACTOME_RECYCLING_OF_EIF2_GDP	1.888	REACTOME_ANCHORING_OF_THE_BASAL_BODY_TO_THE_PLASMA_MEMBRANE
REACTOME_G_PROTEIN_MEDIATED_EVENTS	1.685			REACTOME_COPI_DEPENDENT_GOLGI_TO_ER_RETROGRADE_TRAFFIC	4.141		5.12	REACTOME_INTRACELLULAR_SIGNALING_BY_SECOND_MESSENGERS	1.888	REACTOME_GLYCOSPHINGOLIPID_METABOLISM
REACTOME_FOXO_MEDIATED_TRANSCRIPTION	1.678	1.762		REACTOME_DEGRADATION_OF_BETA_CATENIN_BY_THE_DESTRUCTION_COMPLEX	4.112		5.079	REACTOME_INTERFERON_SIGNALING	1.888	REACTOME_P75_NTR_RECEPTOR_MEDIATED_SIGNALLING
REACTOME_PI_3K_CASCADE_FGFR2	1.667			REACTOME_E2F_MEDIATED_REGULATION_OF_DNA_REPLICATION	4.093		5.045	REACTOME_RESOLUTION_OF_ABASIC_SITES_AP_SITES	1.871	REACTOME_UB_SPECIFIC_PROCESSING_PROTEASES
REACTOME_HEPARAN_SULFATE_HEPARIN_HS_GAG_METABOLISM	1.643			REACTOME_HEDGEHOG_ON_STATE	4.071		4.998	REACTOME_POLYMERASE_SWITCHING	1.865	REACTOME_PI_METABOLISM
REACTOME_INFECTION	1.641			REACTOME_DEGRADATION_OF_DVL	4.071		4.948	REACTOME_TRANSLESION_SYNTHESIS_BY_Y_FAMILY_DNA_POLYMERASES_BYPASSES_LESIONS_ON_DNA_TEMPLATE	1.865	REACTOME_PROGRAMMED_CELL_DEATH
REACTOME_ESR_MEDIATED_SIGNALING	1.634	2.556		REACTOME_STABILIZATION_OF_P53	4.071		4.875	REACTOME_REGULATION_OF_TP53_ACTIVITY	1.854	REACTOME_IRON_UPTAKE_AND_TRANSPORT
REACTOME_BIOLOGICAL_OXIDATIONS	1.634	1.499		REACTOME_ABC_FAMILY_PROTEINS_MEDIATED_TRANSPORT	4.031		4.843	REACTOME_CITRIC_ACID_CYCLE_TCA_CYCLE	1.853	REACTOME_N_GLYCAN_ANTENNAE_ELONGATION
REACTOME_TRANSCRIPTIONAL_ACTIVITY_OF_SMAD2_SMAD3_SMAD4_HETEROTRIMER	1.634	2.552		REACTOME_REGULATION_OF_PLK1_ACTIVITY_AT_G2_M_TRANSITION	4.031		4.761	REACTOME_DUAL_INCISION_IN_GG_NER	1.853	REACTOME_MRNA_DECAY_BY_5_TO_3_EXORIBONUCLEASE
REACTOME_PHOSPHOLIPASE_C_MEDIATED_CASCADE_FGFR4	1.621			REACTOME_FORMATION_OF_RNA_POL_II_ELONGATION_COMPLEX	4.016		4.703	REACTOME_METABOLISM_OF_LIPIDS	1.853	REACTOME_INTERFERON_ALPHA_BETA_SIGNALING
REACTOME_ESTROGEN_DEPENDENT_NUCLEAR_EVENTS_DOWNSTREAM_OF_ESR_MEMBRANE_SIGNALING	1.601			REACTOME_REGULATION_OF_RUNX2_EXPRESSION_AND_ACTIVITY	3.976		4.703	REACTOME_RHO_GTPASE_EFFECTORS	1.853	REACTOME_RESPONSE_OF_EIF2AK1_HRI_TO_HEME_DEFICIENCY
REACTOME_NEGATIVE_REGULATORS_OF_DDX58_IFIH1_SIGNALING	1.598			REACTOME_METABOLISM_OF_POLYAMINES	3.959		4.703	REACTOME_SIGNALING_BY_INTERLEUKINS	1.853	REACTOME_DISEASES_OF_GLYCOSYLATION
REACTOME_LINOLEIC_ACID_LA_METABOLISM	1.592			REACTOME_SIGNALING_BY_ROBO_RECEPTORS	3.908		4.684	REACTOME_TGF_BETA_RECEPTOR_SIGNALING_ACTIVATES_SMADS	1.837	REACTOME_CHROMATIN_MODIFYING_ENZYMES
REACTOME_ACTIVATION_OF_C3_AND_C5	1.592			REACTOME_TCR_SIGNALING	3.884		4.681	REACTOME_TRNA_AMINOACYLATION	1.824	REACTOME_TRANSLOCATION_OF_SLC2A4_GLUT4_TO_THE_PLASMA_MEMBRANE
REACTOME_LIGAND_RECEPTOR_INTERACTIONS	1.592			REACTOME_RNA_POLYMERASE_I_TRANSCRIPTION_INITIATION	3.879		4.667	REACTOME_ESTROGEN_DEPENDENT_GENE_EXPRESSION	1.809	REACTOME_REPRODUCTION
REACTOME_RUNX2_REGULATES_GENES_INVOLVED_IN_CELL_MIGRATION	1.592			REACTOME_KINESINS	3.85		4.622	REACTOME_GLYCOGEN_SYNTHESIS	1.809	REACTOME_RNA_POLYMERASE_I_TRANSCRIPTION_INITIATION
REACTOME_ESTROGEN_DEPENDENT_GENE_EXPRESSION	1.585	3.153		REACTOME_INTRACELLULAR_SIGNALING_BY_SECOND_MESSENGERS	3.815		4.598	REACTOME_TRANSPORT_OF_MATURE_MRNAS_DERIVED_FROM_INTRONLESS_TRANSCRIPTS	1.796	REACTOME_SIGNALING_BY_NTRK2_TRKB
REACTOME_SIGNALING_BY_HEDGEHOG	1.585	4.185		REACTOME_NUCLEOBASE_CATABOLISM	3.784		4.527	REACTOME_GENE_SILENCING_BY_RNA	1.793	REACTOME_REGULATION_OF_RUNX2_EXPRESSION_AND_ACTIVITY
REACTOME_SIGNALING_BY_NOTCH4	1.573	4.233		REACTOME_MAPK6_MAPK4_SIGNALING	3.782		4.385	REACTOME_TRNA_PROCESSING	1.79	REACTOME_NONCANONICAL_ACTIVATION_OF_NOTCH3
REACTOME_REGULATION_OF_TNFR1_SIGNALING	1.556			REACTOME_NRIF_SIGNALS_CELL_DEATH_FROM_THE_NUCLEUS	3.749		4.333	REACTOME_FORMATION_OF_TUBULIN_FOLDING_INTERMEDIATES_BY_CCT_TRIC	1.79	REACTOME_LINOLEIC_ACID_LA_METABOLISM
REACTOME_ONCOGENE_INDUCED_SENESCENCE	1.556			REACTOME_CYTOSOLIC_SENSORS_OF_PATHOGEN_ASSOCIATED_DNA	3.749		4.315	REACTOME_TRANSPORT_OF_MATURE_TRANSCRIPT_TO_CYTOPLASM	1.785	REACTOME_HCMV_INFECTION
REACTOME_CHOLESTEROL_BIOSYNTHESIS	1.551			REACTOME_MRNA_DECAY_BY_3_TO_5_EXORIBONUCLEASE	3.749		4.239	REACTOME_AURKA_ACTIVATION_BY_TPX2	1.785	REACTOME_NUCLEOBASE_CATABOLISM
REACTOME_DOWNSTREAM_SIGNALING_OF_ACTIVATED_FGFR3	1.551			REACTOME_EPIGENETIC_REGULATION_OF_GENE_EXPRESSION	3.702		4.221	REACTOME_TRANSPORT_OF_SMALL_MOLECULES	1.734	REACTOME_N_GLYCAN_ANTENNAE_ELONGATION_IN_THE_MEDIAL_TRANS_GOLGI
REACTOME_CYTOKINE_SIGNALING_IN_IMMUNE_SYSTEM	1.55	5.152		REACTOME_CROSS_PRESENTATION_OF_SOLUBLE_EXOGENOUS_ANTIGENS_ENDOSOMES	3.699		4.205	REACTOME_HDR_THROUGH_SINGLE_STRAND_ANNEALING_SSA	1.734	REACTOME_POLYMERASE_SWITCHING_ON_THE_C_STRAND_OF_THE_TELOMERE
REACTOME_TGF_BETA_RECEPTOR_SIGNALING_IN_EMT_EPITHELIAL_TO_MESENCHYMAL_TRANSITION	1.55			REACTOME_RUNX1_REGULATES_TRANSCRIPTION_OF_GENES_INVOLVED_IN_DIFFERENTIATION_OF_HSCS	3.697		4.204	REACTOME_DNA_DAMAGE_BYPASS	1.726	REACTOME_SIGNALING_BY_NOTCH3
REACTOME_CGMP_EFFECTS	1.55			REACTOME_POLYMERASE_SWITCHING_ON_THE_C_STRAND_OF_THE_TELOMERE	3.697		4.149	REACTOME_TRANSLESION_SYNTHESIS_BY_POLH	1.716	REACTOME_TP53_REGULATES_TRANSCRIPTION_OF_DNA_REPAIR_GENES
REACTOME_STRIATED_MUSCLE_CONTRACTION	1.511			REACTOME_RESOLUTION_OF_ABASIC_SITES_AP_SITES	3.647		4.051	REACTOME_MEMBRANE_TRAFFICKING	1.713	REACTOME_SIGNALING_BY_NTRKS
REACTOME_NON_INTEGRIN_MEMBRANE_ECM_INTERACTIONS	1.511			REACTOME_RECRUITMENT_OF_MITOTIC_CENTROSOME_PROTEINS_AND_COMPLEXES	3.625		4.036	REACTOME_FANCONI_ANEMIA_PATHWAY	1.682	REACTOME_PEROXISOMAL_PROTEIN_IMPORT
REACTOME_SYNTHESIS_OF_IP3_AND_IP4_IN_THE_CYTOSOL	1.489			REACTOME_BUTYRATE_RESPONSE_FACTOR_1_BRF1_BINDS_AND_DESTABILIZES_MRNA	3.625		3.922	REACTOME_TRANSCRIPTIONAL_REGULATION_BY_SMALL_RNAS	1.682	REACTOME_TNF_RECEPTOR_SUPERFAMILY_TNFSF_MEMBERS_MEDIATING_NON_CANONICAL_NF_KB_PATHWAY
REACTOME_METABOLISM_OF_NUCLEOTIDES	1.471	5.528		REACTOME_TRISTETRAPROLIN_TTP_ZFP36_BINDS_AND_DESTABILIZES_MRNA	3.625		3.922	REACTOME_MRNA_SPLICING_MINOR_PATHWAY	1.682	REACTOME_HSF1_DEPENDENT_TRANSACTIVATION
REACTOME_DEATH_RECEPTOR_SIGNALLING	1.471			REACTOME_REGULATION_OF_EXPRESSION_OF_SLITS_AND_ROBOS	3.573		3.916	REACTOME_RECOGNITION_OF_DNA_DAMAGE_BY_PCNA_CONTAINING_REPLICATION_COMPLEX	1.676	REACTOME_ACYL_CHAIN_REMODELLING_OF_PC
REACTOME_TNF_RECEPTOR_SUPERFAMILY_TNFSF_MEMBERS_MEDIATING_NON_CANONICAL_NF_KB_PATHWAY	1.471			REACTOME_ANTIGEN_PROCESSING_CROSS_PRESENTATION	3.561		3.84	REACTOME_TOLL_LIKE_RECEPTOR_9_TLR9_CASCADE	1.66	REACTOME_L1CAM_INTERACTIONS
REACTOME_CA2_ACTIVATED_K_CHANNELS	1.471			REACTOME_TCF_DEPENDENT_SIGNALING_IN_RESPONSE_TO_WNT	3.555		3.821	REACTOME_HSF1_ACTIVATION	1.656	REACTOME_MULTIFUNCTIONAL_ANION_EXCHANGERS
REACTOME_FORMATION_OF_SENESCENCE_ASSOCIATED_HETEROCHROMATIN_FOCI_SAHF	1.471			REACTOME_COPII_MEDIATED_VESICLE_TRANSPORT	3.514		3.804	REACTOME_HOMOLOGOUS_DNA_PAIRING_AND_STRAND_EXCHANGE	1.636	REACTOME_TRANSLESION_SYNTHESIS_BY_Y_FAMILY_DNA_POLYMERASES_BYPASSES_LESIONS_ON_DNA_TEMPLATE
REACTOME_TRANSPORT_OF_NUCLEOTIDE_SUGARS	1.471			REACTOME_REGULATION_OF_RAS_BY_GAPS	3.514		3.803	REACTOME_HATS_ACETYLATE_HISTONES	1.636	REACTOME_FANCONI_ANEMIA_PATHWAY
REACTOME_HEDGEHOG_ON_STATE	1.468	4.071		REACTOME_ER_TO_GOLGI_ANTEROGRADE_TRANSPORT	3.513		3.769	REACTOME_MITOTIC_PROPHASE	1.621	REACTOME_INTERFERON_SIGNALING
REACTOME_SIGNALING_BY_FGFR2	1.468			REACTOME_TP53_REGULATES_TRANSCRIPTION_OF_GENES_INVOLVED_IN_G2_CELL_CYCLE_ARREST	3.512		3.736	REACTOME_PERK_REGULATES_GENE_EXPRESSION	1.618	REACTOME_RAB_GERANYLGERANYLATION
REACTOME_NEUTROPHIL_DEGRANULATION	1.454	2.131		REACTOME_PURINE_CATABOLISM	3.512		3.736	REACTOME_TAK1_ACTIVATES_NFKB_BY_PHOSPHORYLATION_AND_ACTIVATION_OF_IKKS_COMPLEX	1.618	REACTOME_MAPK6_MAPK4_SIGNALING
REACTOME_INFLUENZA_INFECTION	1.454	4.516		REACTOME_NEGATIVE_REGULATION_OF_NOTCH4_SIGNALING	3.489		3.662	REACTOME_VIRAL_MESSENGER_RNA_SYNTHESIS	1.617	REACTOME_SYNTHESIS_OF_GLYCOSYLPHOSPHATIDYLINOSITOL_GPI
REACTOME_REGULATION_OF_PTEN_GENE_TRANSCRIPTION	1.453	1.905		REACTOME_ATF6_ATF6_ALPHA_ACTIVATES_CHAPERONE_GENES	3.489		3.657	REACTOME_BBSOME_MEDIATED_CARGO_TARGETING_TO_CILIUM	1.617	REACTOME_MRNA_SPLICING_MINOR_PATHWAY
REACTOME_NUCLEAR_EVENTS_KINASE_AND_TRANSCRIPTION_FACTOR_ACTIVATION	1.453			REACTOME_REGULATION_OF_PTEN_STABILITY_AND_ACTIVITY	3.477		3.607	REACTOME_EPIGENETIC_REGULATION_OF_GENE_EXPRESSION	1.617	REACTOME_ACYL_CHAIN_REMODELLING_OF_PG
REACTOME_TCF_DEPENDENT_SIGNALING_IN_RESPONSE_TO_WNT	1.45	3.555		REACTOME_DUAL_INCISION_IN_GG_NER	3.46		3.598	REACTOME_NUCLEOBASE_BIOSYNTHESIS	1.617	REACTOME_ABC_TRANSPORTERS_IN_LIPID_HOMEOSTASIS
REACTOME_DOWNSTREAM_SIGNALING_OF_ACTIVATED_FGFR4	1.45			REACTOME_TRANSCRIPTIONAL_REGULATION_BY_RUNX2	3.454		3.598	REACTOME_PROCESSIVE_SYNTHESIS_ON_THE_LAGGING_STRAND	1.617	REACTOME_THE_ROLE_OF_GTSE1_IN_G2_M_PROGRESSION_AFTER_G2_CHECKPOINT
REACTOME_INTRA_GOLGI_AND_RETROGRADE_GOLGI_TO_ER_TRAFFIC	1.45	5.896		REACTOME_DEGRADATION_OF_AXIN	3.439		3.57	REACTOME_GLUCONEOGENESIS	1.604	REACTOME_TCR_SIGNALING
REACTOME_SYNDECAN_INTERACTIONS	1.45			REACTOME_C_TYPE_LECTIN_RECEPTORS_CLRS	3.41		3.57	REACTOME_ESR_MEDIATED_SIGNALING	1.604	REACTOME_RET_SIGNALING
REACTOME_RETROGRADE_TRANSPORT_AT_THE_TRANS_GOLGI_NETWORK	1.45			REACTOME_SYNTHESIS_OF_ACTIVE_UBIQUITIN_ROLES_OF_E1_AND_E2_ENZYMES	3.373		3.57	REACTOME_IRON_UPTAKE_AND_TRANSPORT	1.6	REACTOME_PHASE_II_CONJUGATION_OF_COMPOUNDS
REACTOME_RESPONSE_OF_EIF2AK4_GCN2_TO_AMINO_ACID_DEFICIENCY	1.417			REACTOME_METABOLISM_OF_WATER_SOLUBLE_VITAMINS_AND_COFACTORS	3.362		3.57	REACTOME_FORMATION_OF_RNA_POL_II_ELONGATION_COMPLEX	1.596	REACTOME_RNA_POLYMERASE_II_TRANSCRIPTION_TERMINATION
REACTOME_ABC_TRANSPORTERS_IN_LIPID_HOMEOSTASIS	1.417			REACTOME_HATS_ACETYLATE_HISTONES	3.354		3.521	REACTOME_AUTOPHAGY	1.588	REACTOME_PEROXISOMAL_LIPID_METABOLISM
REACTOME_DISEASES_ASSOCIATED_WITH_GLYCOSYLATION_PRECURSOR_BIOSYNTHESIS	1.417			REACTOME_CDC6_ASSOCIATION_WITH_THE_ORC_ORIGIN_COMPLEX	3.327		3.459	REACTOME_MRNA_DECAY_BY_3_TO_5_EXORIBONUCLEASE	1.588	REACTOME_PIWI_INTERACTING_RNA_PIRNA_BIOGENESIS
REACTOME_RORA_ACTIVATES_GENE_EXPRESSION	1.417			REACTOME_CONDENSATION_OF_PROMETAPHASE_CHROMOSOMES	3.327		3.457	REACTOME_RESOLUTION_OF_AP_SITES_VIA_THE_MULTIPLE_NUCLEOTIDE_PATCH_REPLACEMENT_PATHWAY	1.588	REACTOME_SYNTHESIS_OF_PIPS_AT_THE_PLASMA_MEMBRANE
REACTOME_SHC_MEDIATED_CASCADE_FGFR3	1.417			REACTOME_SIGNALING_BY_TGF_BETA_RECEPTOR_COMPLEX	3.312		3.428	REACTOME_MYOCLONIC_EPILEPSY_OF_LAFORA	1.588	REACTOME_INTRINSIC_PATHWAY_FOR_APOPTOSIS
REACTOME_PHOSPHOLIPASE_C_MEDIATED_CASCADE_FGFR2	1.417			REACTOME_DEPOSITION_OF_NEW_CENPA_CONTAINING_NUCLEOSOMES_AT_THE_CENTROMERE	3.312		3.428	REACTOME_TRNA_MODIFICATION_IN_THE_MITOCHONDRION	1.588	REACTOME_DOWNREGULATION_OF_ERBB2_SIGNALING
REACTOME_ACTIVATION_OF_SMO	1.417			REACTOME_LAGGING_STRAND_SYNTHESIS	3.312		3.419	REACTOME_TRANSPORT_OF_THE_SLBP_DEPENDANT_MATURE_MRNA	1.588	REACTOME_RECRUITMENT_OF_NUMA_TO_MITOTIC_CENTROSOMES
REACTOME_SYNTHESIS_OF_PC	1.406			REACTOME_PHOSPHORYLATION_OF_THE_APC_C	3.312		3.375	REACTOME_RAB_REGULATION_OF_TRAFFICKING	1.588	REACTOME_MRNA_CAPPING
REACTOME_FLT3_SIGNALING_IN_DISEASE	1.406			REACTOME_BASE_EXCISION_REPAIR	3.254		3.364	REACTOME_DOWNREGULATION_OF_TGF_BETA_RECEPTOR_SIGNALING	1.562	REACTOME_AKT_PHOSPHORYLATES_TARGETS_IN_THE_NUCLEUS
REACTOME_SIGNALING_BY_FGFR_IN_DISEASE	1.403			REACTOME_E3_UBIQUITIN_LIGASES_UBIQUITINATE_TARGET_PROTEINS	3.249		3.348	REACTOME_INTERACTIONS_OF_REV_WITH_HOST_CELLULAR_PROTEINS	1.557	REACTOME_GABA_SYNTHESIS_RELEASE_REUPTAKE_AND_DEGRADATION
REACTOME_CELL_DEATH_SIGNALLING_VIA_NRAGE_NRIF_AND_NADE	1.4	1.519		REACTOME_CELLULAR_RESPONSE_TO_HYPOXIA	3.231		3.348	REACTOME_INTERACTIONS_OF_VPR_WITH_HOST_CELLULAR_PROTEINS	1.557	REACTOME_NEGATIVE_REGULATION_OF_NOTCH4_SIGNALING
REACTOME_EPH_EPHRIN_MEDIATED_REPULSION_OF_CELLS	1.391			REACTOME_SCF_SKP2_MEDIATED_DEGRADATION_OF_P27_P21	3.201		3.34	REACTOME_BUTYRATE_RESPONSE_FACTOR_1_BRF1_BINDS_AND_DESTABILIZES_MRNA	1.542	REACTOME_REGULATION_OF_RAS_BY_GAPS
REACTOME_NEF_MEDIATED_DOWNREGULATION_OF_MHC_CLASS_I_COMPLEX_CELL_SURFACE_EXPRESSION	1.389			REACTOME_ATF6_ATF6_ALPHA_ACTIVATES_CHAPERONES	3.182		3.34	REACTOME_TRISTETRAPROLIN_TTP_ZFP36_BINDS_AND_DESTABILIZES_MRNA	1.542	REACTOME_G1_S_DNA_DAMAGE_CHECKPOINTS
REACTOME_OPIOID_SIGNALLING	1.384			REACTOME_DISEASES_OF_DNA_REPAIR	3.182		3.34	REACTOME_KSRP_KHSRP_BINDS_AND_DESTABILIZES_MRNA	1.535	REACTOME_ACTIVATION_OF_BH3_ONLY_PROTEINS
REACTOME_ABC_TRANSPORTER_DISORDERS	1.372	2.552		REACTOME_UNWINDING_OF_DNA	3.182		3.311	REACTOME_PEROXISOMAL_PROTEIN_IMPORT	1.532	REACTOME_GAMMA_CARBOXYLATION_HYPUSINE_FORMATION_AND_ARYLSULFATASE_ACTIVATION
REACTOME_SIGNALING_BY_FGFR3	1.359			REACTOME_RNA_POLYMERASE_I_TRANSCRIPTION	3.18		3.282	REACTOME_GLYCOGEN_METABOLISM	1.532	REACTOME_NCAM1_INTERACTIONS
REACTOME_NEGATIVE_REGULATION_OF_FGFR3_SIGNALING	1.357			REACTOME_DEFECTIVE_CFTR_CAUSES_CYSTIC_FIBROSIS	3.16		3.282	REACTOME_FGFR2_ALTERNATIVE_SPLICING	1.527	REACTOME_ION_TRANSPORT_BY_P_TYPE_ATPASES
REACTOME_PI3K_AKT_SIGNALING_IN_CANCER	1.356			REACTOME_TOLL_LIKE_RECEPTOR_9_TLR9_CASCADE	3.155		3.278	REACTOME_DNA_DOUBLE_STRAND_BREAK_RESPONSE	1.497	REACTOME_RAS_ACTIVATION_UPON_CA2_INFLUX_THROUGH_NMDA_RECEPTOR
REACTOME_SIGNALING_BY_FLT3_FUSION_PROTEINS	1.356			REACTOME_ESTROGEN_DEPENDENT_GENE_EXPRESSION	3.153		3.242	REACTOME_HDR_THROUGH_MMEJ_ALT_NHEJ	1.497	REACTOME_RECEPTOR_TYPE_TYROSINE_PROTEIN_PHOSPHATASES
REACTOME_LEISHMANIA_INFECTION	1.353			REACTOME_METABOLISM_OF_AMINO_ACIDS_AND_DERIVATIVES	3.102		3.133	REACTOME_VESICLE_MEDIATED_TRANSPORT	1.497	REACTOME_SIGNALING_BY_RETINOIC_ACID
REACTOME_SIGNALING_BY_INSULIN_RECEPTOR	1.351			REACTOME_TRANSCRIPTIONAL_REGULATION_BY_RUNX3	3.085		3.127	REACTOME_TOLL_LIKE_RECEPTOR_TLR1_TLR2_CASCADE	1.497	REACTOME_CRISTAE_FORMATION
REACTOME_BIOSYNTHESIS_OF_THE_N_GLYCAN_PRECURSOR_DOLICHOL_LIPID_LINKED_OLIGOSACCHARIDE_LLO_AND_TRANSFER_TO_A_NASCENT_PROTEIN	1.351			REACTOME_ASPARAGINE_N_LINKED_GLYCOSYLATION	3.074		3.127	REACTOME_NUCLEAR_ENVELOPE_BREAKDOWN	1.497	REACTOME_TRAFFICKING_OF_AMPA_RECEPTORS
REACTOME_METABOLISM_OF_AMINO_ACIDS_AND_DERIVATIVES	1.337	3.102		REACTOME_ANCHORING_OF_THE_BASAL_BODY_TO_THE_PLASMA_MEMBRANE	3.052		3.109	REACTOME_PROCESSIVE_SYNTHESIS_ON_THE_C_STRAND_OF_THE_TELOMERE	1.497	REACTOME_ANTIGEN_PROCESSING_CROSS_PRESENTATION
REACTOME_DISEASES_ASSOCIATED_WITH_GLYCOSAMINOGLYCAN_METABOLISM	1.329			REACTOME_TRANSCRIPTIONAL_REGULATION_BY_RUNX1	3.039		3.109	REACTOME_METABOLISM_OF_COFACTORS	1.497	REACTOME_HSF1_ACTIVATION
REACTOME_SIGNALING_BY_FGFR4	1.329			REACTOME_SIGNALING_BY_WNT	3.033		3.084	REACTOME_NS1_MEDIATED_EFFECTS_ON_HOST_PATHWAYS	1.497	REACTOME_TRANSFERRIN_ENDOCYTOSIS_AND_RECYCLING
REACTOME_DAG_AND_IP3_SIGNALING	1.329			REACTOME_ASYMMETRIC_LOCALIZATION_OF_PCP_PROTEINS	3.031		3.022	REACTOME_AMINO_ACIDS_REGULATE_MTORC1	1.494	REACTOME_EXTRACELLULAR_MATRIX_ORGANIZATION
REACTOME_SURFACTANT_METABOLISM	1.319			REACTOME_FCERI_MEDIATED_NF_KB_ACTIVATION	3.006		3.02	REACTOME_COOPERATION_OF_PDCL_PHLP1_AND_TRIC_CCT_IN_G_PROTEIN_BETA_FOLDING	1.48	REACTOME_DEGRADATION_OF_BETA_CATENIN_BY_THE_DESTRUCTION_COMPLEX
REACTOME_DOWNSTREAM_SIGNALING_OF_ACTIVATED_FGFR2	1.319			REACTOME_SLC_TRANSPORTER_DISORDERS	2.992		2.972	REACTOME_DEADENYLATION_DEPENDENT_MRNA_DECAY	1.48	REACTOME_NOTCH4_ACTIVATION_AND_TRANSMISSION_OF_SIGNAL_TO_THE_NUCLEUS
REACTOME_TIGHT_JUNCTION_INTERACTIONS	1.319			REACTOME_CELLULAR_SENESCENCE	2.992		2.942	REACTOME_SUMOYLATION_OF_CHROMATIN_ORGANIZATION_PROTEINS	1.48	REACTOME_PHENYLALANINE_AND_TYROSINE_METABOLISM
REACTOME_SHC_MEDIATED_CASCADE_FGFR4	1.304			REACTOME_HEDGEHOG_LIGAND_BIOGENESIS	2.992		2.942	REACTOME_INTERFERON_ALPHA_BETA_SIGNALING	1.48	REACTOME_DNA_REPLICATION_PRE_INITIATION
REACTOME_FRS_MEDIATED_FGFR3_SIGNALING	1.304			REACTOME_GLUTATHIONE_CONJUGATION	2.979		2.919	REACTOME_PURINE_RIBONUCLEOSIDE_MONOPHOSPHATE_BIOSYNTHESIS	1.472	REACTOME_DEGRADATION_OF_DVL
REACTOME_CDC6_ASSOCIATION_WITH_THE_ORC_ORIGIN_COMPLEX	1.304	3.327		REACTOME_REGULATION_OF_LIPID_METABOLISM_BY_PPARALPHA	2.947		2.919	REACTOME_UNWINDING_OF_DNA	1.453	REACTOME_PERK_REGULATES_GENE_EXPRESSION
REACTOME_REGULATION_OF_GENE_EXPRESSION_BY_HYPOXIA_INDUCIBLE_FACTOR	1.304			REACTOME_TNFR2_NON_CANONICAL_NF_KB_PATHWAY	2.93		2.91	REACTOME_PCNA_DEPENDENT_LONG_PATCH_BASE_EXCISION_REPAIR	1.453	REACTOME_HEDGEHOG_ON_STATE
REACTOME_SIGNALING_BY_TYPE_1_INSULIN_LIKE_GROWTH_FACTOR_1_RECEPTOR_IGF1R	1.303			REACTOME_POLYMERASE_SWITCHING	2.93		2.91	REACTOME_MITOCHONDRIAL_TRNA_AMINOACYLATION	1.451	REACTOME_NEF_MEDIATES_DOWN_MODULATION_OF_CELL_SURFACE_RECEPTORS_BY_RECRUITING_THEM_TO_CLATHRIN_ADAPTERS
REACTOME_EUKARYOTIC_TRANSLATION_ELONGATION	1.301			REACTOME_SIGNALING_BY_TGFB_FAMILY_MEMBERS	2.898		2.898	REACTOME_HCMV_EARLY_EVENTS	1.451	REACTOME_RHO_GTPASES_ACTIVATE_PAKS
REACTOME_CLASS_B_2_SECRETIN_FAMILY_RECEPTORS	1.301			REACTOME_SIGNALING_BY_NOTCH	2.897		2.864	REACTOME_SIGNALING_BY_FGFR2	1.451	REACTOME_BRANCHED_CHAIN_AMINO_ACID_CATABOLISM
				REACTOME_ANTIGEN_PRESENTATION_FOLDING_ASSEMBLY_AND_PEPTIDE_LOADING_OF_CLASS_I_MHC	2.883		2.864	REACTOME_SIGNALING_BY_TGF_BETA_RECEPTOR_COMPLEX	1.451	REACTOME_MITOTIC_G1_PHASE_AND_G1_S_TRANSITION
				REACTOME_RESOLUTION_OF_AP_SITES_VIA_THE_MULTIPLE_NUCLEOTIDE_PATCH_REPLACEMENT_PATHWAY	2.883		2.843	REACTOME_RHO_GTPASES_ACTIVATE_FORMINS	1.451	REACTOME_CELLULAR_HEXOSE_TRANSPORT
				REACTOME_GAP_FILLING_DNA_REPAIR_SYNTHESIS_AND_LIGATION_IN_GG_NER	2.883		2.835	REACTOME_TRNA_PROCESSING_IN_THE_NUCLEUS	1.451	REACTOME_SYNAPTIC_ADHESION_LIKE_MOLECULES
				REACTOME_MISMATCH_REPAIR	2.815		2.833	REACTOME_SIGNALING_BY_NUCLEAR_RECEPTORS	1.449	REACTOME_AURKA_ACTIVATION_BY_TPX2
				REACTOME_RESOLUTION_OF_D_LOOP_STRUCTURES_THROUGH_SYNTHESIS_DEPENDENT_STRAND_ANNEALING_SDSA	2.804		2.826	REACTOME_CHAPERONE_MEDIATED_AUTOPHAGY	1.449	REACTOME_TRANS_GOLGI_NETWORK_VESICLE_BUDDING
				REACTOME_TRANSPORT_TO_THE_GOLGI_AND_SUBSEQUENT_MODIFICATION	2.801		2.826	REACTOME_EXPORT_OF_VIRAL_RIBONUCLEOPROTEINS_FROM_NUCLEUS	1.439	REACTOME_REGULATION_OF_PLK1_ACTIVITY_AT_G2_M_TRANSITION
				REACTOME_FC_EPSILON_RECEPTOR_FCERI_SIGNALING	2.801		2.826	REACTOME_JNK_C_JUN_KINASES_PHOSPHORYLATION_AND_ACTIVATION_MEDIATED_BY_ACTIVATED_HUMAN_TAK1	1.433	REACTOME_SELENOAMINO_ACID_METABOLISM
				REACTOME_PHOSPHATE_BOND_HYDROLYSIS_BY_NUDT_PROTEINS	2.778		2.826	REACTOME_PINK1_PRKN_MEDIATED_MITOPHAGY	1.418	REACTOME_METABOLISM_OF_POLYAMINES
				REACTOME_SIGNALING_BY_THE_B_CELL_RECEPTOR_BCR	2.776		2.819	REACTOME_RAB_GEFS_EXCHANGE_GTP_FOR_GDP_ON_RABS	1.418	REACTOME_FORMATION_OF_THE_EARLY_ELONGATION_COMPLEX
				REACTOME_REGULATION_OF_RUNX3_EXPRESSION_AND_ACTIVITY	2.745		2.796	REACTOME_TELOMERE_C_STRAND_SYNTHESIS_INITIATION	1.418	REACTOME_NRAGE_SIGNALS_DEATH_THROUGH_JNK
				REACTOME_G0_AND_EARLY_G1	2.735		2.796	REACTOME_APOPTOSIS_INDUCED_DNA_FRAGMENTATION	1.405	REACTOME_GLUTATHIONE_SYNTHESIS_AND_RECYCLING
				REACTOME_AURKA_ACTIVATION_BY_TPX2	2.722		2.777	REACTOME_UPTAKE_AND_FUNCTION_OF_DIPHTHERIA_TOXIN	1.405	REACTOME_PREGNENOLONE_BIOSYNTHESIS
				REACTOME_TRANS_GOLGI_NETWORK_VESICLE_BUDDING	2.722		2.753	REACTOME_SUMOYLATION_OF_RNA_BINDING_PROTEINS	1.405	REACTOME_BUTYROPHILIN_BTN_FAMILY_INTERACTIONS
				REACTOME_TRANSCRIPTION_OF_E2F_TARGETS_UNDER_NEGATIVE_CONTROL_BY_P107_RBL1_AND_P130_RBL2_IN_COMPLEX_WITH_HDAC1	2.717		2.752	REACTOME_UNFOLDED_PROTEIN_RESPONSE_UPR	1.405	REACTOME_ETHANOL_OXIDATION
				REACTOME_GOLGI_ASSOCIATED_VESICLE_BIOGENESIS	2.706		2.752	REACTOME_RESOLUTION_OF_SISTER_CHROMATID_COHESION	1.405	REACTOME_REGULATION_OF_LOCALIZATION_OF_FOXO_TRANSCRIPTION_FACTORS
				REACTOME_RNA_POLYMERASE_III_TRANSCRIPTION_INITIATION_FROM_TYPE_1_PROMOTER	2.667		2.747	REACTOME_NEGATIVE_EPIGENETIC_REGULATION_OF_RRNA_EXPRESSION	1.404	REACTOME_CHAPERONE_MEDIATED_AUTOPHAGY
				REACTOME_PCP_CE_PATHWAY	2.644		2.747	REACTOME_TELOMERE_EXTENSION_BY_TELOMERASE	1.404	REACTOME_RA_BIOSYNTHESIS_PATHWAY
				REACTOME_KSRP_KHSRP_BINDS_AND_DESTABILIZES_MRNA	2.616		2.747	REACTOME_ACTIVATED_TAK1_MEDIATES_P38_MAPK_ACTIVATION	1.404	REACTOME_SIGNALING_BY_NOTCH1
				REACTOME_SIGNALING_BY_INTERLEUKINS	2.605		2.727	REACTOME_REPRODUCTION	1.403	REACTOME_EUKARYOTIC_TRANSLATION_INITIATION
				REACTOME_MRNA_CAPPING	2.603		2.721	REACTOME_SIGNALING_BY_RECEPTOR_TYROSINE_KINASES	1.399	REACTOME_SCF_SKP2_MEDIATED_DEGRADATION_OF_P27_P21
				REACTOME_RECYCLING_OF_EIF2_GDP	2.603		2.71	REACTOME_SUMOYLATION_OF_SUMOYLATION_PROTEINS	1.399	REACTOME_DEGRADATION_OF_GLI1_BY_THE_PROTEASOME
				REACTOME_TOLL_LIKE_RECEPTOR_CASCADES	2.602		2.686	REACTOME_MITOTIC_SPINDLE_CHECKPOINT	1.387	REACTOME_TRANSCRIPTIONAL_REGULATION_BY_E2F6
				REACTOME_TRNA_MODIFICATION_IN_THE_NUCLEUS_AND_CYTOSOL	2.601		2.681	REACTOME_IRAK1_RECRUITS_IKK_COMPLEX	1.387	REACTOME_TELOMERE_C_STRAND_LAGGING_STRAND_SYNTHESIS
				REACTOME_ESR_MEDIATED_SIGNALING	2.556		2.676	REACTOME_CYTOSOLIC_SENSORS_OF_PATHOGEN_ASSOCIATED_DNA	1.384	REACTOME_SIGNALING_BY_INTERLEUKINS
				REACTOME_RECRUITMENT_OF_NUMA_TO_MITOTIC_CENTROSOMES	2.556		2.669	REACTOME_CYTOSOLIC_TRNA_AMINOACYLATION	1.383	REACTOME_RRNA_PROCESSING
				REACTOME_TRANSCRIPTIONAL_ACTIVITY_OF_SMAD2_SMAD3_SMAD4_HETEROTRIMER	2.552		2.591	REACTOME_MYD88_INDEPENDENT_TLR4_CASCADE	1.383	REACTOME_CELLULAR_RESPONSE_TO_HYPOXIA
				REACTOME_ABC_TRANSPORTER_DISORDERS	2.552		2.589	REACTOME_MICRORNA_MIRNA_BIOGENESIS	1.368	REACTOME_SIGNALING_BY_VEGF
				REACTOME_RNA_POLYMERASE_III_CHAIN_ELONGATION	2.533		2.589	REACTOME_REGULATION_OF_TP53_EXPRESSION_AND_DEGRADATION	1.355	REACTOME_POST_CHAPERONIN_TUBULIN_FOLDING_PATHWAY
				REACTOME_DISEASES_OF_SIGNAL_TRANSDUCTION_BY_GROWTH_FACTOR_RECEPTORS_AND_SECOND_MESSENGERS	2.502		2.587	REACTOME_METABOLISM_OF_VITAMINS_AND_COFACTORS	1.355	REACTOME_MITOCHONDRIAL_CALCIUM_ION_TRANSPORT
				REACTOME_MYD88_INDEPENDENT_TLR4_CASCADE	2.501		2.563	REACTOME_CARGO_TRAFFICKING_TO_THE_PERICILIARY_MEMBRANE	1.355	REACTOME_DOPAMINE_NEUROTRANSMITTER_RELEASE_CYCLE
				REACTOME_RMTS_METHYLATE_HISTONE_ARGININES	2.485		2.542	REACTOME_HCMV_LATE_EVENTS	1.349	REACTOME_LYSOSOME_VESICLE_BIOGENESIS
				REACTOME_RNA_POLYMERASE_I_TRANSCRIPTION_TERMINATION	2.485		2.532	REACTOME_HSF1_DEPENDENT_TRANSACTIVATION	1.349	REACTOME_STIMULI_SENSING_CHANNELS
				REACTOME_PROCESSING_OF_INTRONLESS_PRE_MRNAS	2.449		2.47	REACTOME_INHIBITION_OF_DNA_RECOMBINATION_AT_TELOMERE	1.349	REACTOME_DNA_DAMAGE_BYPASS
				REACTOME_AFLATOXIN_ACTIVATION_AND_DETOXIFICATION	2.449		2.463	REACTOME_GLYCOGEN_STORAGE_DISEASES	1.345	REACTOME_DECTIN_1_MEDIATED_NONCANONICAL_NF_KB_SIGNALING
				REACTOME_FORMATION_OF_THE_EARLY_ELONGATION_COMPLEX	2.365		2.444	REACTOME_POSTMITOTIC_NUCLEAR_PORE_COMPLEX_NPC_REFORMATION	1.341	REACTOME_POU5F1_OCT4_SOX2_NANOG_ACTIVATE_GENES_RELATED_TO_PROLIFERATION
				REACTOME_ACTIVATION_OF_ANTERIOR_HOX_GENES_IN_HINDBRAIN_DEVELOPMENT_DURING_EARLY_EMBRYOGENESIS	2.36		2.444	REACTOME_ATF4_ACTIVATES_GENES_IN_RESPONSE_TO_ENDOPLASMIC_RETICULUM_STRESS	1.341	REACTOME_MITOCHONDRIAL_IRON_SULFUR_CLUSTER_BIOGENESIS
				REACTOME_RESOLUTION_OF_D_LOOP_STRUCTURES	2.309		2.398	REACTOME_UBIQUINOL_BIOSYNTHESIS	1.341	REACTOME_ALPHA_LINOLENIC_OMEGA3_AND_LINOLEIC_OMEGA6_ACID_METABOLISM
				REACTOME_PCNA_DEPENDENT_LONG_PATCH_BASE_EXCISION_REPAIR	2.29		2.398	REACTOME_HUR_ELAVL1_BINDS_AND_STABILIZES_MRNA	1.341	REACTOME_TELOMERE_C_STRAND_SYNTHESIS_INITIATION
				REACTOME_MITOCHONDRIAL_TRNA_AMINOACYLATION	2.29		2.398	REACTOME_DNA_DAMAGE_REVERSAL	1.339	REACTOME_ABC_TRANSPORTER_DISORDERS
				REACTOME_INHIBITION_OF_THE_PROTEOLYTIC_ACTIVITY_OF_APC_C_REQUIRED_FOR_THE_ONSET_OF_ANAPHASE_BY_MITOTIC_SPINDLE_CHECKPOINT_COMPONENTS	2.29		2.385	REACTOME_ACTIVATION_OF_ANTERIOR_HOX_GENES_IN_HINDBRAIN_DEVELOPMENT_DURING_EARLY_EMBRYOGENESIS	1.338	REACTOME_GLYCOSAMINOGLYCAN_METABOLISM
				REACTOME_OXIDATIVE_STRESS_INDUCED_SENESCENCE	2.264		2.385	REACTOME_MEIOTIC_RECOMBINATION	1.338	REACTOME_REGULATION_OF_INSULIN_LIKE_GROWTH_FACTOR_IGF_TRANSPORT_AND_UPTAKE_BY_INSULIN_LIKE_GROWTH_FACTOR_BINDING_PROTEINS_IGFBPS
				REACTOME_POSITIVE_EPIGENETIC_REGULATION_OF_RRNA_EXPRESSION	2.254		2.385	REACTOME_SIGNALING_BY_FGFR	1.338	REACTOME_INTEGRATION_OF_ENERGY_METABOLISM
				REACTOME_TOLL_LIKE_RECEPTOR_4_TLR4_CASCADE	2.242		2.385	REACTOME_TRANSCRIPTIONAL_ACTIVATION_OF_MITOCHONDRIAL_BIOGENESIS	1.333	REACTOME_GALACTOSE_CATABOLISM
				REACTOME_CITRIC_ACID_CYCLE_TCA_CYCLE	2.218		2.385	REACTOME_SULFUR_AMINO_ACID_METABOLISM	1.333	REACTOME_TOXICITY_OF_BOTULINUM_TOXIN_TYPE_D_BOTD
				REACTOME_NOD1_2_SIGNALING_PATHWAY	2.208		2.379	REACTOME_RNA_POLYMERASE_III_TRANSCRIPTION	1.333	REACTOME_NGF_INDEPENDANT_TRKA_ACTIVATION
				REACTOME_NERVOUS_SYSTEM_DEVELOPMENT	2.206		2.379	REACTOME_PROTEIN_METHYLATION	1.333	REACTOME_GRB7_EVENTS_IN_ERBB2_SIGNALING
				REACTOME_MRNA_SPLICING_MINOR_PATHWAY	2.205		2.373	REACTOME_INTERLEUKIN_17_SIGNALING	1.333	REACTOME_TFAP2A_ACTS_AS_A_TRANSCRIPTIONAL_REPRESSOR_DURING_RETINOIC_ACID_INDUCED_CELL_DIFFERENTIATION
				REACTOME_ESTABLISHMENT_OF_SISTER_CHROMATID_COHESION	2.205		2.336	REACTOME_POSITIVE_EPIGENETIC_REGULATION_OF_RRNA_EXPRESSION	1.318	REACTOME_SYNTHESIS_OF_VERY_LONG_CHAIN_FATTY_ACYL_COAS
				REACTOME_PHASE_II_CONJUGATION_OF_COMPOUNDS	2.182		2.336	REACTOME_HCMV_INFECTION	1.318	REACTOME_GLUTAMATE_NEUROTRANSMITTER_RELEASE_CYCLE
				REACTOME_INTRINSIC_PATHWAY_FOR_APOPTOSIS	2.167		2.327	REACTOME_INTERCONVERSION_OF_NUCLEOTIDE_DI_AND_TRIPHOSPHATES	1.313	REACTOME_DISORDERS_OF_TRANSMEMBRANE_TRANSPORTERS
				REACTOME_MITOCHONDRIAL_FATTY_ACID_BETA_OXIDATION	2.164		2.327	REACTOME_MRNA_CAPPING	1.305	REACTOME_ACTIVATION_OF_NMDA_RECEPTORS_AND_POSTSYNAPTIC_EVENTS
				REACTOME_RAB_GEFS_EXCHANGE_GTP_FOR_GDP_ON_RABS	2.158		2.327	REACTOME_RIPK1_MEDIATED_REGULATED_NECROSIS	1.301	REACTOME_SIGNALING_BY_ERBB2
				REACTOME_RNA_POLYMERASE_III_TRANSCRIPTION_TERMINATION	2.157		2.327	REACTOME_MITOPHAGY	1.301	REACTOME_IRE1ALPHA_ACTIVATES_CHAPERONES
				REACTOME_NEUTROPHIL_DEGRANULATION	2.131		2.315	REACTOME_HSP90_CHAPERONE_CYCLE_FOR_STEROID_HORMONE_RECEPTORS_SHR	1.301	REACTOME_SEMAPHORIN_INTERACTIONS
				REACTOME_SIGNALING_BY_NUCLEAR_RECEPTORS	2.126		2.307	REACTOME_PRC2_METHYLATES_HISTONES_AND_DNA	1.301	REACTOME_CROSS_PRESENTATION_OF_SOLUBLE_EXOGENOUS_ANTIGENS_ENDOSOMES
				REACTOME_RRNA_PROCESSING_IN_THE_MITOCHONDRION	2.102		2.287	REACTOME_FORMATION_OF_INCISION_COMPLEX_IN_GG_NER	1.301	REACTOME_NETRIN_1_SIGNALING
				REACTOME_NF_KB_ACTIVATION_THROUGH_FADD_RIP_1_PATHWAY_MEDIATED_BY_CASPASE_8_AND_10	2.102		2.276	REACTOME_SIGNALING_BY_NOTCH1_PEST_DOMAIN_MUTANTS_IN_CANCER
				REACTOME_PRC2_METHYLATES_HISTONES_AND_DNA	2.1		2.271	REACTOME_B_WICH_COMPLEX_POSITIVELY_REGULATES_RRNA_EXPRESSION
				REACTOME_NUCLEOTIDE_BINDING_DOMAIN_LEUCINE_RICH_REPEAT_CONTAINING_RECEPTOR_NLR_SIGNALING_PATHWAYS	2.1		2.271	REACTOME_TOLL_LIKE_RECEPTOR_4_TLR4_CASCADE
				REACTOME_CYTOSOLIC_TRNA_AMINOACYLATION	2.1		2.237	REACTOME_E3_UBIQUITIN_LIGASES_UBIQUITINATE_TARGET_PROTEINS
				REACTOME_APC_C_CDC20_MEDIATED_DEGRADATION_OF_CYCLIN_B	2.1		2.213	REACTOME_CONSTITUTIVE_SIGNALING_BY_LIGAND_RESPONSIVE_EGFR_CANCER_VARIANTS
				REACTOME_TRAF6_MEDIATED_NF_KB_ACTIVATION	2.1		2.213	REACTOME_PROCESSING_OF_INTRONLESS_PRE_MRNAS
				REACTOME_TRANSLESION_SYNTHESIS_BY_Y_FAMILY_DNA_POLYMERASES_BYPASSES_LESIONS_ON_DNA_TEMPLATE	2.081		2.213	REACTOME_SIGNALING_BY_FGFR2_IIIA_TM
				REACTOME_ASSOCIATION_OF_TRIC_CCT_WITH_TARGET_PROTEINS_DURING_BIOSYNTHESIS	2.081		2.211	REACTOME_RNA_POLYMERASE_I_TRANSCRIPTION
				REACTOME_CONDENSATION_OF_PROPHASE_CHROMOSOMES	2.076		2.211	REACTOME_TRANSFERRIN_ENDOCYTOSIS_AND_RECYCLING
				REACTOME_MITOCHONDRIAL_BIOGENESIS	2.062		2.185	REACTOME_HDACS_DEACETYLATE_HISTONES
				REACTOME_DEADENYLATION_OF_MRNA	2.041		2.185	REACTOME_SENESCENCE_ASSOCIATED_SECRETORY_PHENOTYPE_SASP
				REACTOME_ERCC6_CSB_AND_EHMT2_G9A_POSITIVELY_REGULATE_RRNA_EXPRESSION	2.016		2.153	REACTOME_REGULATION_OF_GLUCOKINASE_BY_GLUCOKINASE_REGULATORY_PROTEIN
				REACTOME_CYTOSOLIC_IRON_SULFUR_CLUSTER_ASSEMBLY	2.015		2.152	REACTOME_SUMOYLATION_OF_DNA_REPLICATION_PROTEINS
				REACTOME_CHK1_CHK2_CDS1_MEDIATED_INACTIVATION_OF_CYCLIN_B_CDK1_COMPLEX	2.015		2.117	REACTOME_TOLL_LIKE_RECEPTOR_CASCADES
				REACTOME_TOLL_LIKE_RECEPTOR_TLR1_TLR2_CASCADE	1.986		2.112	REACTOME_PROTEIN_UBIQUITINATION
				REACTOME_APC_CDC20_MEDIATED_DEGRADATION_OF_NEK2A	1.985		2.099	REACTOME_P75_NTR_RECEPTOR_MEDIATED_SIGNALLING
				REACTOME_DNA_DOUBLE_STRAND_BREAK_RESPONSE	1.961		2.099	REACTOME_FORMATION_OF_THE_EARLY_ELONGATION_COMPLEX
				REACTOME_METABOLISM_OF_VITAMINS_AND_COFACTORS	1.929		2.092	REACTOME_BASE_EXCISION_REPAIR_AP_SITE_FORMATION
				REACTOME_IRAK1_RECRUITS_IKK_COMPLEX	1.929		2.083	REACTOME_DNA_DAMAGE_TELOMERE_STRESS_INDUCED_SENESCENCE
				REACTOME_GLYCOGEN_METABOLISM	1.929		2.067	REACTOME_NOTCH1_INTRACELLULAR_DOMAIN_REGULATES_TRANSCRIPTION
				REACTOME_TP53_REGULATES_TRANSCRIPTION_OF_SEVERAL_ADDITIONAL_CELL_DEATH_GENES_WHOSE_SPECIFIC_ROLES_IN_P53_DEPENDENT_APOPTOSIS_REMAIN_UNCERTAIN	1.929		2.049	REACTOME_TRANSCRIPTIONAL_REGULATION_BY_E2F6
				REACTOME_FGFR2_ALTERNATIVE_SPLICING	1.929		2.049	REACTOME_DISEASES_OF_CARBOHYDRATE_METABOLISM
				REACTOME_DEVELOPMENTAL_BIOLOGY	1.928		2.04	REACTOME_CELLULAR_SENESCENCE
				REACTOME_REGULATION_OF_PTEN_GENE_TRANSCRIPTION	1.905		2.029	REACTOME_DNA_METHYLATION
				REACTOME_CLATHRIN_MEDIATED_ENDOCYTOSIS	1.888		2.029	REACTOME_SELECTIVE_AUTOPHAGY
				REACTOME_PROCESSING_OF_CAPPED_INTRONLESS_PRE_MRNA	1.881		2.029	REACTOME_RAB_GERANYLGERANYLATION
				REACTOME_BETA_CATENIN_INDEPENDENT_WNT_SIGNALING	1.871		2.029	REACTOME_TP53_REGULATES_TRANSCRIPTION_OF_CELL_CYCLE_GENES
				REACTOME_TFAP2_AP_2_FAMILY_REGULATES_TRANSCRIPTION_OF_CELL_CYCLE_FACTORS	1.867		2.026	REACTOME_ALPHA_PROTEIN_KINASE_1_SIGNALING_PATHWAY
				REACTOME_G2_M_DNA_REPLICATION_CHECKPOINT	1.867		2.026	REACTOME_PEXOPHAGY
				REACTOME_SYNTHESIS_OF_GDP_MANNOSE	1.867		2.021	REACTOME_REGULATION_OF_LIPID_METABOLISM_BY_PPARALPHA
				REACTOME_DISEASES_OF_MISMATCH_REPAIR_MMR	1.867		2.002	REACTOME_E2F_MEDIATED_REGULATION_OF_DNA_REPLICATION
				REACTOME_BETA_OXIDATION_OF_BUTANOYL_COA_TO_ACETYL_COA	1.867		1.998	REACTOME_RNA_POLYMERASE_II_TRANSCRIPTION_TERMINATION
				REACTOME_DISEASES_OF_BASE_EXCISION_REPAIR	1.867		1.976	REACTOME_SIGNALING_BY_TGFB_FAMILY_MEMBERS
				REACTOME_GLYCOGEN_BREAKDOWN_GLYCOGENOLYSIS	1.861		1.965	REACTOME_DEATH_RECEPTOR_SIGNALLING
				REACTOME_NUCLEOBASE_BIOSYNTHESIS	1.861		1.958	REACTOME_NUCLEAR_PORE_COMPLEX_NPC_DISASSEMBLY
				REACTOME_PROCESSIVE_SYNTHESIS_ON_THE_LAGGING_STRAND	1.861		1.958	REACTOME_NOD1_2_SIGNALING_PATHWAY
				REACTOME_PI_METABOLISM	1.815		1.939	REACTOME_MITOCHONDRIAL_CALCIUM_ION_TRANSPORT
				REACTOME_ACTIVATION_OF_BH3_ONLY_PROTEINS	1.789		1.932	REACTOME_METABOLISM_OF_WATER_SOLUBLE_VITAMINS_AND_COFACTORS
				REACTOME_PROCESSING_OF_SMDT1	1.784		1.926	REACTOME_RRNA_PROCESSING_IN_THE_MITOCHONDRION
				REACTOME_FOXO_MEDIATED_TRANSCRIPTION	1.762		1.905	REACTOME_CARGO_RECOGNITION_FOR_CLATHRIN_MEDIATED_ENDOCYTOSIS
				REACTOME_CRISTAE_FORMATION	1.742		1.904	REACTOME_NONHOMOLOGOUS_END_JOINING_NHEJ
				REACTOME_NEGATIVE_EPIGENETIC_REGULATION_OF_RRNA_EXPRESSION	1.725		1.885	REACTOME_CLATHRIN_MEDIATED_ENDOCYTOSIS
				REACTOME_FOXO_MEDIATED_TRANSCRIPTION_OF_CELL_CYCLE_GENES	1.719		1.879	REACTOME_GLUTAMATE_NEUROTRANSMITTER_RELEASE_CYCLE
				REACTOME_PROTEIN_METHYLATION	1.719		1.879	REACTOME_RAS_PROCESSING
				REACTOME_METABOLISM_OF_FOLATE_AND_PTERINES	1.719		1.868	REACTOME_OVARIAN_TUMOR_DOMAIN_PROTEASES
				REACTOME_PHOSPHORYLATION_OF_EMI1	1.719		1.833	REACTOME_TRAF6_MEDIATED_IRF7_ACTIVATION_IN_TLR7_8_OR_9_SIGNALING
				REACTOME_TRANSLESION_SYNTHESIS_BY_POLK	1.719		1.833	REACTOME_INHIBITION_OF_REPLICATION_INITIATION_OF_DAMAGED_DNA_BY_RB1_E2F1
				REACTOME_MOLYBDENUM_COFACTOR_BIOSYNTHESIS	1.719		1.833	REACTOME_P75NTR_RECRUITS_SIGNALLING_COMPLEXES
				REACTOME_CLEC7A_INFLAMMASOME_PATHWAY	1.719		1.824	REACTOME_SUMOYLATION_OF_UBIQUITINYLATION_PROTEINS
				REACTOME_SMAD2_SMAD3_SMAD4_HETEROTRIMER_REGULATES_TRANSCRIPTION	1.706		1.823	REACTOME_SIGNALING_BY_EGFR_IN_CANCER
				REACTOME_TERMINATION_OF_TRANSLESION_DNA_SYNTHESIS	1.706		1.823	REACTOME_CYCLIN_A_B1_B2_ASSOCIATED_EVENTS_DURING_G2_M_TRANSITION
				REACTOME_CARGO_CONCENTRATION_IN_THE_ER	1.661		1.818	REACTOME_SPHINGOLIPID_METABOLISM
				REACTOME_FORMATION_OF_ATP_BY_CHEMIOSMOTIC_COUPLING	1.657		1.817	REACTOME_NUCLEOTIDE_BINDING_DOMAIN_LEUCINE_RICH_REPEAT_CONTAINING_RECEPTOR_NLR_SIGNALING_PATHWAYS
				REACTOME_SYNTHESIS_OF_PIPS_AT_THE_GOLGI_MEMBRANE	1.657		1.792	REACTOME_RNA_POLYMERASE_I_PROMOTER_ESCAPE
				REACTOME_RNA_POLYMERASE_I_PROMOTER_ESCAPE	1.656		1.768	REACTOME_FORMATION_OF_THE_BETA_CATENIN_TCF_TRANSACTIVATING_COMPLEX
				REACTOME_INTERLEUKIN_17_SIGNALING	1.635		1.768	REACTOME_SYNTHESIS_OF_IP3_AND_IP4_IN_THE_CYTOSOL
				REACTOME_TRANSCRIPTIONAL_REGULATION_BY_E2F6	1.622		1.768	REACTOME_INSULIN_RECEPTOR_RECYCLING
				REACTOME_SIGNALING_BY_FGFR2_IIIA_TM	1.601		1.76	REACTOME_SIGNALING_BY_NOTCH1
				REACTOME_TRANSLESION_SYNTHESIS_BY_POLH	1.601		1.752	REACTOME_DEGRADATION_OF_CYSTEINE_AND_HOMOCYSTEINE
				REACTOME_PROCESSIVE_SYNTHESIS_ON_THE_C_STRAND_OF_THE_TELOMERE	1.601		1.732	REACTOME_GALACTOSE_CATABOLISM
				REACTOME_REGULATION_OF_TP53_ACTIVITY_THROUGH_METHYLATION	1.601		1.732	REACTOME_TFAP2A_ACTS_AS_A_TRANSCRIPTIONAL_REPRESSOR_DURING_RETINOIC_ACID_INDUCED_CELL_DIFFERENTIATION
				REACTOME_TRANSCRIPTION_OF_E2F_TARGETS_UNDER_NEGATIVE_CONTROL_BY_DREAM_COMPLEX	1.601		1.732	REACTOME_BETA_OXIDATION_OF_OCTANOYL_COA_TO_HEXANOYL_COA
				REACTOME_APEX1_INDEPENDENT_RESOLUTION_OF_AP_SITES_VIA_THE_SINGLE_NUCLEOTIDE_REPLACEMENT_PATHWAY	1.6		1.732	REACTOME_BETA_OXIDATION_OF_HEXANOYL_COA_TO_BUTANOYL_COA
				REACTOME_ACTIVATION_OF_NIMA_KINASES_NEK9_NEK6_NEK7	1.6		1.732	REACTOME_VITAMIN_B1_THIAMIN_METABOLISM
				REACTOME_HDACS_DEACETYLATE_HISTONES	1.597		1.732	REACTOME_BETA_OXIDATION_OF_LAUROYL_COA_TO_DECANOYL_COA_COA
				REACTOME_RHO_GTPASES_ACTIVATE_PKNS	1.597		1.732	REACTOME_SIGNALING_BY_MEMBRANE_TETHERED_FUSIONS_OF_PDGFRA_OR_PDGFRB
				REACTOME_INTRAFLAGELLAR_TRANSPORT	1.563		1.732	REACTOME_RHOBTB2_GTPASE_CYCLE
				REACTOME_ABERRANT_REGULATION_OF_MITOTIC_EXIT_IN_CANCER_DUE_TO_RB1_DEFECTS	1.549		1.727	REACTOME_RHO_GTPASES_ACTIVATE_PKNS
				REACTOME_CONVERSION_FROM_APC_C_CDC20_TO_APC_C_CDH1_IN_LATE_ANAPHASE	1.549		1.725	REACTOME_METABOLISM_OF_PORPHYRINS
				REACTOME_CLASS_I_PEROXISOMAL_MEMBRANE_PROTEIN_IMPORT	1.549		1.725	REACTOME_VEGFR2_MEDIATED_VASCULAR_PERMEABILITY
				REACTOME_EUKARYOTIC_TRANSLATION_INITIATION	1.528		1.718	REACTOME_GAMMA_CARBOXYLATION_HYPUSINE_FORMATION_AND_ARYLSULFATASE_ACTIVATION
				REACTOME_CELL_DEATH_SIGNALLING_VIA_NRAGE_NRIF_AND_NADE	1.519		1.718	REACTOME_EPHB_MEDIATED_FORWARD_SIGNALING
				REACTOME_BIOLOGICAL_OXIDATIONS	1.499		1.718	REACTOME_GOLGI_TO_ER_RETROGRADE_TRANSPORT
				REACTOME_SYNTHESIS_OF_DIPHTHAMIDE_EEF2	1.499		1.718	REACTOME_NUCLEAR_ENVELOPE_NE_REASSEMBLY
				REACTOME_POLB_DEPENDENT_LONG_PATCH_BASE_EXCISION_REPAIR	1.499		1.718	REACTOME_DEACTIVATION_OF_THE_BETA_CATENIN_TRANSACTIVATING_COMPLEX
				REACTOME_RRNA_MODIFICATION_IN_THE_MITOCHONDRION	1.499		1.687	REACTOME_RESPONSE_OF_EIF2AK1_HRI_TO_HEME_DEFICIENCY
				REACTOME_ZBP1_DAI_MEDIATED_INDUCTION_OF_TYPE_I_IFNS	1.499		1.687	REACTOME_SIGNALING_BY_NOTCH1_HD_DOMAIN_MUTANTS_IN_CANCER
				REACTOME_DNA_DAMAGE_REVERSAL	1.499		1.687	REACTOME_MISMATCH_REPAIR
				REACTOME_RAB_REGULATION_OF_TRAFFICKING	1.498		1.681	REACTOME_PROCESSING_OF_CAPPED_INTRONLESS_PRE_MRNA
				REACTOME_OVARIAN_TUMOR_DOMAIN_PROTEASES	1.486		1.681	REACTOME_RNA_POLYMERASE_III_TRANSCRIPTION_INITIATION_FROM_TYPE_3_PROMOTER
				REACTOME_DISEASES_OF_MITOTIC_CELL_CYCLE	1.486		1.681	REACTOME_SIGNALING_BY_FGFR2_IN_DISEASE
				REACTOME_DDX58_IFIH1_MEDIATED_INDUCTION_OF_INTERFERON_ALPHA_BETA	1.481		1.681	REACTOME_FLT3_SIGNALING_IN_DISEASE
				REACTOME_FANCONI_ANEMIA_PATHWAY	1.45		1.668	REACTOME_DDX58_IFIH1_MEDIATED_INDUCTION_OF_INTERFERON_ALPHA_BETA
				REACTOME_PROTEIN_FOLDING	1.442		1.645	REACTOME_TBC_RABGAPS
				REACTOME_METABOLISM_OF_STEROIDS	1.419		1.633	REACTOME_PIWI_INTERACTING_RNA_PIRNA_BIOGENESIS
				REACTOME_ACTIVATION_OF_PUMA_AND_TRANSLOCATION_TO_MITOCHONDRIA	1.41		1.619	REACTOME_SUMOYLATION_OF_DNA_METHYLATION_PROTEINS
				REACTOME_INTEGRATION_OF_PROVIRUS	1.41		1.619	REACTOME_MAP3K8_TPL2_DEPENDENT_MAPK1_3_ACTIVATION
				REACTOME_OAS_ANTIVIRAL_RESPONSE	1.41		1.619	REACTOME_P75NTR_SIGNALS_VIA_NF_KB
				REACTOME_FATTY_ACID_METABOLISM	1.409		1.613	REACTOME_TP53_REGULATES_TRANSCRIPTION_OF_DNA_REPAIR_GENES
				REACTOME_MITOCHONDRIAL_CALCIUM_ION_TRANSPORT	1.409		1.612	REACTOME_GLYCOSPHINGOLIPID_METABOLISM
				REACTOME_BBSOME_MEDIATED_CARGO_TARGETING_TO_CILIUM	1.409		1.597	REACTOME_TNFR1_MEDIATED_CERAMIDE_PRODUCTION
				REACTOME_CARGO_RECOGNITION_FOR_CLATHRIN_MEDIATED_ENDOCYTOSIS	1.391		1.597	REACTOME_ACYL_CHAIN_REMODELING_OF_CL
				REACTOME_TRANSCRIPTIONAL_REGULATION_BY_VENTX	1.391		1.597	REACTOME_BETA_OXIDATION_OF_DECANOYL_COA_TO_OCTANOYL_COA_COA
				REACTOME_DARPP_32_EVENTS	1.363		1.597	REACTOME_SUMO_IS_PROTEOLYTICALLY_PROCESSED
				REACTOME_TRANSCRIPTIONAL_REGULATION_OF_WHITE_ADIPOCYTE_DIFFERENTIATION	1.356		1.593	REACTOME_SUMOYLATION_OF_INTRACELLULAR_RECEPTORS
				REACTOME_PEROXISOMAL_PROTEIN_IMPORT	1.337		1.589	REACTOME_SIGNALING_BY_FGFR_IN_DISEASE
				REACTOME_HDR_THROUGH_MMEJ_ALT_NHEJ	1.335		1.559	REACTOME_SEMAPHORIN_INTERACTIONS
				REACTOME_COHESIN_LOADING_ONTO_CHROMATIN	1.335		1.557	REACTOME_RIP_MEDIATED_NFKB_ACTIVATION_VIA_ZBP1
				REACTOME_MASTL_FACILITATES_MITOTIC_PROGRESSION	1.335		1.548	REACTOME_RNA_POLYMERASE_I_TRANSCRIPTION_INITIATION
				REACTOME_ACTIVATION_OF_THE_AP_1_FAMILY_OF_TRANSCRIPTION_FACTORS	1.335		1.548	REACTOME_CYCLIN_D_ASSOCIATED_EVENTS_IN_G1
				REACTOME_FORMATION_OF_INCISION_COMPLEX_IN_GG_NER	1.332		1.492	REACTOME_DISEASES_ASSOCIATED_WITH_GLYCOSYLATION_PRECURSOR_BIOSYNTHESIS
				REACTOME_MICRORNA_MIRNA_BIOGENESIS	1.325		1.492	REACTOME_APOPTOTIC_FACTOR_MEDIATED_RESPONSE
							1.479	REACTOME_ACTIVATED_PKN1_STIMULATES_TRANSCRIPTION_OF_AR_ANDROGEN_RECEPTOR_REGULATED_GENES_KLK2_AND_KLK3
							1.479	REACTOME_SIGNALING_BY_VEGF
							1.479	REACTOME_APEX1_INDEPENDENT_RESOLUTION_OF_AP_SITES_VIA_THE_SINGLE_NUCLEOTIDE_REPLACEMENT_PATHWAY
							1.479	REACTOME_FLT3_SIGNALING_BY_CBL_MUTANTS
							1.479	REACTOME_WAX_AND_PLASMALOGEN_BIOSYNTHESIS
							1.479	REACTOME_2_LTR_CIRCLE_FORMATION
							1.479	REACTOME_PHOSPHATE_BOND_HYDROLYSIS_BY_NUDT_PROTEINS
							1.479	REACTOME_MODULATION_BY_MTB_OF_HOST_IMMUNE_SYSTEM
							1.479	REACTOME_GLYCEROPHOSPHOLIPID_CATABOLISM
							1.479	REACTOME_ARYL_HYDROCARBON_RECEPTOR_SIGNALLING
							1.471	REACTOME_FGFR2_MUTANT_RECEPTOR_ACTIVATION
							1.456	REACTOME_SIGNALING_BY_ERBB2
							1.444	REACTOME_RHO_GTPASES_ACTIVATE_ROCKS
							1.444	REACTOME_REGULATION_OF_TP53_ACTIVITY_THROUGH_METHYLATION
							1.444	REACTOME_TICAM1_RIP1_MEDIATED_IKK_COMPLEX_RECRUITMENT
							1.433	REACTOME_NEGATIVE_REGULATORS_OF_DDX58_IFIH1_SIGNALING
							1.433	REACTOME_THE_PHOTOTRANSDUCTION_CASCADE
							1.397	REACTOME_TRANSCRIPTIONAL_REGULATION_OF_GRANULOPOIESIS
							1.396	REACTOME_APOPTOTIC_EXECUTION_PHASE
							1.39	REACTOME_SEMA4D_INDUCED_CELL_MIGRATION_AND_GROWTH_CONE_COLLAPSE
							1.39	REACTOME_CLASS_I_PEROXISOMAL_MEMBRANE_PROTEIN_IMPORT
							1.39	REACTOME_SUMOYLATION_OF_TRANSCRIPTION_FACTORS
							1.386	REACTOME_PKMTS_METHYLATE_HISTONE_LYSINES
							1.382	REACTOME_FATTY_ACID_METABOLISM
							1.382	REACTOME_COENZYME_A_BIOSYNTHESIS
							1.382	REACTOME_SYNTHESIS_OF_DIPHTHAMIDE_EEF2
							1.382	REACTOME_DNA_REPLICATION_INITIATION
							1.382	REACTOME_RRNA_MODIFICATION_IN_THE_MITOCHONDRION
							1.373	REACTOME_COPI_INDEPENDENT_GOLGI_TO_ER_RETROGRADE_TRAFFIC
							1.364	REACTOME_EPH_EPHRIN_SIGNALING
							1.364	REACTOME_ROS_AND_RNS_PRODUCTION_IN_PHAGOCYTES
							1.346	REACTOME_DEPOSITION_OF_NEW_CENPA_CONTAINING_NUCLEOSOMES_AT_THE_CENTROMERE
							1.346	REACTOME_RHO_GTPASES_ACTIVATE_PAKS
							1.346	REACTOME_BRANCHED_CHAIN_AMINO_ACID_CATABOLISM
							1.346	REACTOME_TP53_REGULATES_TRANSCRIPTION_OF_ADDITIONAL_CELL_CYCLE_GENES_WHOSE_EXACT_ROLE_IN_THE_P53_PATHWAY_REMAIN_UNCERTAIN
							1.346	REACTOME_ZBP1_DAI_MEDIATED_INDUCTION_OF_TYPE_I_IFNS
							1.33	REACTOME_MITOCHONDRIAL_FATTY_ACID_BETA_OXIDATION
							1.322	REACTOME_CONDENSATION_OF_PROPHASE_CHROMOSOMES

## Sheet: KEGG
Table S16. KEGG up and down-regulated pathways of CMX and cytosol. Color highlights show the same patwhays for cytosol and CMX of pp242 treated cells but different from untreated CMX of the HCT-15 cells
GeneSet	-log10(pValue) CMX_over_Cyt_Ribo_UNIQUE.UP_genes	-log10(pValue) CMX_over_Cyt_Ribo_UNIQUE.DOWN_genes		GeneSet	-log10(pValue) CMX_over_Cyt_Ribo_UNIQUE.DOWN_genes		-log10(pValue) Cyt_over_Cyt.inhib_Ribo_UNIQUE.UP_genes	GeneSet	-log10(pValue) CMX_over_CMX.inhib_Ribo_UNIQUE.UP_genes	GeneSet
KEGG_PATHWAYS_IN_CANCER	6.721			KEGG_SPLICEOSOME	13.314		64.48	KEGG_RIBOSOME	8.9	KEGG_OXIDATIVE_PHOSPHORYLATION
KEGG_TGF_BETA_SIGNALING_PATHWAY	5.177			KEGG_RNA_DEGRADATION	13.314		18.2	KEGG_OXIDATIVE_PHOSPHORYLATION	3.925	KEGG_PURINE_METABOLISM
KEGG_PHOSPHATIDYLINOSITOL_SIGNALING_SYSTEM	4.679			KEGG_CELL_CYCLE	12.687		11.19	KEGG_PROTEASOME	3.3	KEGG_GLYCEROPHOSPHOLIPID_METABOLISM
KEGG_INOSITOL_PHOSPHATE_METABOLISM	4.428			KEGG_PYRIMIDINE_METABOLISM	6.575		7.288	KEGG_SPLICEOSOME	2.415	KEGG_GLUTATHIONE_METABOLISM
KEGG_ENDOCYTOSIS	4.334			KEGG_PURINE_METABOLISM	6.481		7.157	KEGG_PENTOSE_PHOSPHATE_PATHWAY	2.255	KEGG_ETHER_LIPID_METABOLISM
KEGG_CALCIUM_SIGNALING_PATHWAY	4.022			KEGG_DNA_REPLICATION	5.144		6.965	KEGG_DNA_REPLICATION	2.252	KEGG_PEROXISOME
KEGG_GLYCOSAMINOGLYCAN_BIOSYNTHESIS_HEPARAN_SULFATE	3.425			KEGG_MISMATCH_REPAIR	4.538		6.481	KEGG_PURINE_METABOLISM	2.088	KEGG_NOTCH_SIGNALING_PATHWAY
KEGG_WNT_SIGNALING_PATHWAY	3.24			KEGG_PROTEASOME	3.466		6.481	KEGG_RNA_DEGRADATION	2.035	KEGG_PYRIMIDINE_METABOLISM
KEGG_HEDGEHOG_SIGNALING_PATHWAY	3.105			KEGG_BASE_EXCISION_REPAIR	3.419		6.273	KEGG_GLYCOLYSIS_GLUCONEOGENESIS	1.993	KEGG_ERBB_SIGNALING_PATHWAY
KEGG_SPHINGOLIPID_METABOLISM	3.052			KEGG_ONE_CARBON_POOL_BY_FOLATE	3.222		4.449	KEGG_CITRATE_CYCLE_TCA_CYCLE	1.957	KEGG_PHOSPHATIDYLINOSITOL_SIGNALING_SYSTEM
KEGG_N_GLYCAN_BIOSYNTHESIS	2.562			KEGG_CYTOSOLIC_DNA_SENSING_PATHWAY	3.095		4.155	KEGG_CYSTEINE_AND_METHIONINE_METABOLISM	1.844	KEGG_MAPK_SIGNALING_PATHWAY
KEGG_TIGHT_JUNCTION	2.323			KEGG_AMINOACYL_TRNA_BIOSYNTHESIS	3.095		4.03	KEGG_GALACTOSE_METABOLISM	1.844	KEGG_INSULIN_SIGNALING_PATHWAY
KEGG_REGULATION_OF_ACTIN_CYTOSKELETON	2.05			KEGG_RNA_POLYMERASE	3.095		3.597	KEGG_AMINOACYL_TRNA_BIOSYNTHESIS	1.844	KEGG_LYSOSOME
KEGG_FOCAL_ADHESION	2.05			KEGG_OXIDATIVE_PHOSPHORYLATION	2.758		3.434	KEGG_PYRIMIDINE_METABOLISM	1.844	KEGG_VALINE_LEUCINE_AND_ISOLEUCINE_DEGRADATION
KEGG_NOTCH_SIGNALING_PATHWAY	2.002			KEGG_FRUCTOSE_AND_MANNOSE_METABOLISM	2.758		3.434	KEGG_AMINO_SUGAR_AND_NUCLEOTIDE_SUGAR_METABOLISM	1.844	KEGG_PROPANOATE_METABOLISM
KEGG_SNARE_INTERACTIONS_IN_VESICULAR_TRANSPORT	1.953			KEGG_UBIQUITIN_MEDIATED_PROTEOLYSIS	2.705		3.434	KEGG_MISMATCH_REPAIR	1.844	KEGG_BETA_ALANINE_METABOLISM
KEGG_MAPK_SIGNALING_PATHWAY	1.93			KEGG_NUCLEOTIDE_EXCISION_REPAIR	2.184		2.531	KEGG_PROPANOATE_METABOLISM	1.844	KEGG_ABC_TRANSPORTERS
KEGG_BIOSYNTHESIS_OF_UNSATURATED_FATTY_ACIDS	1.795			KEGG_CITRATE_CYCLE_TCA_CYCLE	2.129		2.478	KEGG_FRUCTOSE_AND_MANNOSE_METABOLISM	1.785	KEGG_ARACHIDONIC_ACID_METABOLISM
KEGG_GLYCOSAMINOGLYCAN_BIOSYNTHESIS_CHONDROITIN_SULFATE	1.795			KEGG_GLUTATHIONE_METABOLISM	1.953		2.402	KEGG_PEROXISOME	1.785	KEGG_PROTEASOME
KEGG_GLYCEROPHOSPHOLIPID_METABOLISM	1.787			KEGG_P53_SIGNALING_PATHWAY	1.936		2.103	KEGG_PATHWAYS_IN_CANCER	1.761	KEGG_GLYCOSYLPHOSPHATIDYLINOSITOL_GPI_ANCHOR_BIOSYNTHESIS
KEGG_GAP_JUNCTION	1.786			KEGG_METABOLISM_OF_XENOBIOTICS_BY_CYTOCHROME_P450	1.887		2.098	KEGG_HOMOLOGOUS_RECOMBINATION	1.72	KEGG_ENDOCYTOSIS
KEGG_GLYCOSPHINGOLIPID_BIOSYNTHESIS_GANGLIO_SERIES	1.699			KEGG_RIG_I_LIKE_RECEPTOR_SIGNALING_PATHWAY	1.881		1.946	KEGG_NUCLEOTIDE_EXCISION_REPAIR	1.72	KEGG_CELL_ADHESION_MOLECULES_CAMS
KEGG_GLYCOSAMINOGLYCAN_BIOSYNTHESIS_KERATAN_SULFATE	1.699			KEGG_DRUG_METABOLISM_CYTOCHROME_P450	1.862		1.746	KEGG_BUTANOATE_METABOLISM	1.72	KEGG_GLYCOLYSIS_GLUCONEOGENESIS
KEGG_GLYCOSPHINGOLIPID_BIOSYNTHESIS_LACTO_AND_NEOLACTO_SERIES	1.559			KEGG_GALACTOSE_METABOLISM	1.71		1.706	KEGG_BASE_EXCISION_REPAIR	1.709	KEGG_VEGF_SIGNALING_PATHWAY
KEGG_ADHERENS_JUNCTION	1.544			KEGG_PENTOSE_PHOSPHATE_PATHWAY	1.664		1.589	KEGG_CELL_CYCLE	1.609	KEGG_FC_EPSILON_RI_SIGNALING_PATHWAY
KEGG_RIBOSOME	1.499			KEGG_ALANINE_ASPARTATE_AND_GLUTAMATE_METABOLISM	1.413		1.353	KEGG_VALINE_LEUCINE_AND_ISOLEUCINE_DEGRADATION	1.6	KEGG_PYRUVATE_METABOLISM
KEGG_CELL_ADHESION_MOLECULES_CAMS	1.435						1.353	KEGG_LYSINE_DEGRADATION	1.571	KEGG_INOSITOL_PHOSPHATE_METABOLISM
							1.335	KEGG_GLYOXYLATE_AND_DICARBOXYLATE_METABOLISM	1.571	KEGG_P53_SIGNALING_PATHWAY
									1.571	KEGG_SPLICEOSOME
									1.571	KEGG_ALPHA_LINOLENIC_ACID_METABOLISM
									1.413	KEGG_RNA_DEGRADATION
									1.41	KEGG_N_GLYCAN_BIOSYNTHESIS
									1.41	KEGG_BIOSYNTHESIS_OF_UNSATURATED_FATTY_ACIDS
									1.41	KEGG_GLYCOSAMINOGLYCAN_BIOSYNTHESIS_CHONDROITIN_SULFATE
									1.307	KEGG_GLYCEROLIPID_METABOLISM
									1.301	KEGG_NICOTINATE_AND_NICOTINAMIDE_METABOLISM

## Sheet: Hallmark
Table S16. Hallmark up and down-regulated pathways of CMX and cytosol. Color highlights show the same patwhays for cytosol and CMX of pp242 treated cells but different from untreated CMX of the HCT-15 cells
GeneSet	-log10(pValue) CMX_over_Cyt_Ribo_UNIQUE.UP_genes	-log10(pValue) CMX_over_Cyt_Ribo_UNIQUE.DOWN_genes		GeneSet	-log10(pValue) CMX_over_Cyt_Ribo_UNIQUE.DOWN_genes		-log10(pValue) Cyt_over_Cyt.inhib_Ribo_UNIQUE.UP_genes	GeneSet	-log10(pValue) CMX_over_CMX.inhib_Ribo_UNIQUE.UP_genes	GeneSet
HALLMARK_ESTROGEN_RESPONSE_EARLY	5.696	1.443		HALLMARK_E2F_TARGETS	21.733		38.068	HALLMARK_MYC_TARGETS_V1	14.869	HALLMARK_OXIDATIVE_PHOSPHORYLATION
HALLMARK_UV_RESPONSE_DN	5.696			HALLMARK_G2M_CHECKPOINT	15.487		32.83	HALLMARK_OXIDATIVE_PHOSPHORYLATION	10.026	HALLMARK_P53_PATHWAY
HALLMARK_HEME_METABOLISM	5.454			HALLMARK_OXIDATIVE_PHOSPHORYLATION	10.653		15.538	HALLMARK_MTORC1_SIGNALING	7.591	HALLMARK_ESTROGEN_RESPONSE_EARLY
HALLMARK_KRAS_SIGNALING_DN	5.454			HALLMARK_MYC_TARGETS_V2	10.603		11.7	HALLMARK_E2F_TARGETS	7.413	HALLMARK_INTERFERON_ALPHA_RESPONSE
HALLMARK_BILE_ACID_METABOLISM	4.914			HALLMARK_MYC_TARGETS_V1	9.343		8.891	HALLMARK_FATTY_ACID_METABOLISM	4.929	HALLMARK_INTERFERON_GAMMA_RESPONSE
HALLMARK_MTORC1_SIGNALING	4.234	8.752		HALLMARK_FATTY_ACID_METABOLISM	9.314		8.114	HALLMARK_INTERFERON_ALPHA_RESPONSE	4.595	HALLMARK_UV_RESPONSE_UP
HALLMARK_P53_PATHWAY	4.234	3.441		HALLMARK_MTORC1_SIGNALING	8.752		6.299	HALLMARK_UNFOLDED_PROTEIN_RESPONSE	3.426	HALLMARK_UNFOLDED_PROTEIN_RESPONSE
HALLMARK_ESTROGEN_RESPONSE_LATE	4.234	1.443		HALLMARK_DNA_REPAIR	7.521		5.884	HALLMARK_DNA_REPAIR	3.426	HALLMARK_BILE_ACID_METABOLISM
HALLMARK_MYOGENESIS	2.57	1.773		HALLMARK_MITOTIC_SPINDLE	7.487		5.814	HALLMARK_INTERFERON_GAMMA_RESPONSE	3.305	HALLMARK_APICAL_JUNCTION
HALLMARK_KRAS_SIGNALING_UP	2.57			HALLMARK_INTERFERON_ALPHA_RESPONSE	6.582		5.814	HALLMARK_GLYCOLYSIS	2.971	HALLMARK_GLYCOLYSIS
HALLMARK_WNT_BETA_CATENIN_SIGNALING	2.516			HALLMARK_INTERFERON_GAMMA_RESPONSE	6.238		5.02	HALLMARK_UV_RESPONSE_UP	2.971	HALLMARK_ESTROGEN_RESPONSE_LATE
HALLMARK_ANDROGEN_RESPONSE	2.473	2.472		HALLMARK_ADIPOGENESIS	6.238		3.65	HALLMARK_HYPOXIA	2.932	HALLMARK_FATTY_ACID_METABOLISM
HALLMARK_TGF_BETA_SIGNALING	2.473			HALLMARK_UNFOLDED_PROTEIN_RESPONSE	4.347		3.183	HALLMARK_P53_PATHWAY	2.865	HALLMARK_APOPTOSIS
HALLMARK_TNFA_SIGNALING_VIA_NFKB	2.386	1.773		HALLMARK_GLYCOLYSIS	3.947		2.883	HALLMARK_MYC_TARGETS_V2	2.664	HALLMARK_MTORC1_SIGNALING
HALLMARK_INFLAMMATORY_RESPONSE	2.386	1.443		HALLMARK_HYPOXIA	3.947		2.105	HALLMARK_BILE_ACID_METABOLISM	2.664	HALLMARK_XENOBIOTIC_METABOLISM
HALLMARK_IL2_STAT5_SIGNALING	2.386			HALLMARK_ESTROGEN_RESPONSE_LATE	3.441		1.863	HALLMARK_PEROXISOME	2.38	HALLMARK_DNA_REPAIR
HALLMARK_APOPTOSIS	2.319	2.472		HALLMARK_UV_RESPONSE_UP	2.966		1.859	HALLMARK_PI3K_AKT_MTOR_SIGNALING	2.348	HALLMARK_NOTCH_SIGNALING
HALLMARK_UNFOLDED_PROTEIN_RESPONSE	2.141	4.347		HALLMARK_CHOLESTEROL_HOMEOSTASIS	2.647		1.675	HALLMARK_ESTROGEN_RESPONSE_EARLY	2.033	HALLMARK_REACTIVE_OXYGEN_SPECIES_PATHWAY
HALLMARK_XENOBIOTIC_METABOLISM	2.116			HALLMARK_PROTEIN_SECRETION	2.555		1.675	HALLMARK_ESTROGEN_RESPONSE_LATE	2.01	HALLMARK_MITOTIC_SPINDLE
HALLMARK_COMPLEMENT	2.116			HALLMARK_ANDROGEN_RESPONSE	2.472		1.675	HALLMARK_MITOTIC_SPINDLE	2.007	HALLMARK_KRAS_SIGNALING_DN
HALLMARK_PI3K_AKT_MTOR_SIGNALING	2.029			HALLMARK_APOPTOSIS	2.472		1.355	HALLMARK_XENOBIOTIC_METABOLISM	1.722	HALLMARK_APICAL_SURFACE
HALLMARK_PEROXISOME	1.646			HALLMARK_KRAS_SIGNALING_UP	1.773		1.355	HALLMARK_G2M_CHECKPOINT	1.511	HALLMARK_HEDGEHOG_SIGNALING
HALLMARK_GLYCOLYSIS	1.567	7.487		HALLMARK_IL2_STAT5_SIGNALING	1.773		1.301	HALLMARK_CHOLESTEROL_HOMEOSTASIS	1.35	HALLMARK_ANDROGEN_RESPONSE
HALLMARK_HYPOXIA	1.567	3.947		HALLMARK_ESTROGEN_RESPONSE_EARLY	1.443
HALLMARK_MITOTIC_SPINDLE	1.567	3.947		HALLMARK_P53_PATHWAY	1.443
HALLMARK_ALLOGRAFT_REJECTION	1.567			HALLMARK_TNFA_SIGNALING_VIA_NFKB	1.443
HALLMARK_HEDGEHOG_SIGNALING	1.325
HALLMARK_INTERFERON_GAMMA_RESPONSE	1.319	6.238
HALLMARK_EPITHELIAL_MESENCHYMAL_TRANSITION	1.32

## Sheet: Enrichment Up
Table S16. Unique upregulated pathways of CMX
GeneSet		-log10(pValue) CMX_over_Cyt_Ribo_UNIQUE.UP_genes
Hallmark
HALLMARK_KRAS_SIGNALING_DN		5.454			Signaling
HALLMARK_KRAS_SIGNALING_UP		2.57			Transport
HALLMARK_WNT_BETA_CATENIN_SIGNALING		2.516			Metabolism
HALLMARK_TGF_BETA_SIGNALING		2.473			Biosynthesis
HALLMARK_IL2_STAT5_SIGNALING		2.386			Catabolism, degradation
HALLMARK_XENOBIOTIC_METABOLISM		2.116			PTM
HALLMARK_PI3K_AKT_MTOR_SIGNALING		2.029			Development morphogenesis
HALLMARK_PEROXISOME		1.646			Structure
HALLMARK_HEDGEHOG_SIGNALING		1.325			targeting localization
HALLMARK_EPITHELIAL_MESENCHYMAL_TRANSITION		1.32
KEGG
KEGG_PATHWAYS_IN_CANCER		6.721
KEGG_TGF_BETA_SIGNALING_PATHWAY		5.177
KEGG_PHOSPHATIDYLINOSITOL_SIGNALING_SYSTEM		4.679
KEGG_INOSITOL_PHOSPHATE_METABOLISM		4.428
KEGG_ENDOCYTOSIS		4.334
KEGG_CALCIUM_SIGNALING_PATHWAY		4.022
KEGG_GLYCOSAMINOGLYCAN_BIOSYNTHESIS_HEPARAN_SULFATE		3.425
KEGG_WNT_SIGNALING_PATHWAY		3.24
KEGG_HEDGEHOG_SIGNALING_PATHWAY		3.105
KEGG_SPHINGOLIPID_METABOLISM		3.052
KEGG_N_GLYCAN_BIOSYNTHESIS		2.562
KEGG_TIGHT_JUNCTION		2.323
KEGG_REGULATION_OF_ACTIN_CYTOSKELETON		2.05
KEGG_FOCAL_ADHESION		2.05
KEGG_NOTCH_SIGNALING_PATHWAY		2.002
KEGG_SNARE_INTERACTIONS_IN_VESICULAR_TRANSPORT		1.953
KEGG_MAPK_SIGNALING_PATHWAY		1.93
KEGG_BIOSYNTHESIS_OF_UNSATURATED_FATTY_ACIDS		1.795
KEGG_GLYCOSAMINOGLYCAN_BIOSYNTHESIS_CHONDROITIN_SULFATE		1.795
KEGG_GLYCEROPHOSPHOLIPID_METABOLISM		1.787
KEGG_GAP_JUNCTION		1.786
KEGG_GLYCOSPHINGOLIPID_BIOSYNTHESIS_GANGLIO_SERIES		1.699
KEGG_GLYCOSAMINOGLYCAN_BIOSYNTHESIS_KERATAN_SULFATE		1.699
KEGG_GLYCOSPHINGOLIPID_BIOSYNTHESIS_LACTO_AND_NEOLACTO_SERIES		1.559
KEGG_ADHERENS_JUNCTION		1.544
KEGG_RIBOSOME		1.499
KEGG_CELL_ADHESION_MOLECULES_CAMS		1.435
Reactome
REACTOME_TRANSPORT_OF_SMALL_MOLECULES		16.906
REACTOME_SLC_MEDIATED_TRANSMEMBRANE_TRANSPORT		9.799
REACTOME_SIGNALING_BY_RECEPTOR_TYROSINE_KINASES		7.257
REACTOME_DISEASES_OF_METABOLISM		5.77
REACTOME_ION_CHANNEL_TRANSPORT		5.471
REACTOME_SIGNALING_BY_GPCR		5.392
REACTOME_GPCR_LIGAND_BINDING		5.08
REACTOME_G_ALPHA_I_SIGNALLING_EVENTS		4.945
REACTOME_TRANSPORT_OF_INORGANIC_CATIONS_ANIONS_AND_AMINO_ACIDS_OLIGOPEPTIDES		4.672
REACTOME_REGULATION_OF_CHOLESTEROL_BIOSYNTHESIS_BY_SREBP_SREBF		4.335
REACTOME_CALNEXIN_CALRETICULIN_CYCLE		4.233
REACTOME_AMINO_ACID_TRANSPORT_ACROSS_THE_PLASMA_MEMBRANE		4.221
REACTOME_GLYCEROPHOSPHOLIPID_BIOSYNTHESIS		4.104
REACTOME_ACTIVATION_OF_GENE_EXPRESSION_BY_SREBF_SREBP		4.083
REACTOME_RHO_GTPASE_CYCLE		4.045
REACTOME_N_GLYCAN_TRIMMING_IN_THE_ER_AND_CALNEXIN_CALRETICULIN_CYCLE		4.045
REACTOME_SPHINGOLIPID_METABOLISM		3.942
REACTOME_Calcium_PATHWAY		3.881
REACTOME_GLYCOSAMINOGLYCAN_METABOLISM		3.858
REACTOME_SPHINGOLIPID_DE_NOVO_BIOSYNTHESIS		3.858
REACTOME_ION_HOMEOSTASIS		3.832
REACTOME_METABOLISM_OF_FAT_SOLUBLE_VITAMINS		3.596
REACTOME_O_LINKED_GLYCOSYLATION_OF_MUCINS		3.255
REACTOME_METABOLIC_DISORDERS_OF_BIOLOGICAL_OXIDATION_ENZYMES		3.199
REACTOME_ER_QUALITY_CONTROL_COMPARTMENT_ERQC		3.199
REACTOME_TRANSPORT_OF_BILE_SALTS_AND_ORGANIC_ACIDS_METAL_IONS_AND_AMINE_COMPOUNDS		3.094
REACTOME_REGULATION_OF_TP53_ACTIVITY_THROUGH_ACETYLATION		3.052
REACTOME_SRP_DEPENDENT_COTRANSLATIONAL_PROTEIN_TARGETING_TO_MEMBRANE		2.894
REACTOME_EXTRACELLULAR_MATRIX_ORGANIZATION		2.811
REACTOME_STIMULI_SENSING_CHANNELS		2.682
REACTOME_MISCELLANEOUS_TRANSPORT_AND_BINDING_EVENTS		2.682
REACTOME_FGFR3B_LIGAND_BINDING_AND_ACTIVATION		2.682
REACTOME_NUCLEAR_RECEPTOR_TRANSCRIPTION_PATHWAY		2.663
REACTOME_SIGNALING_BY_NOTCH1		2.648
REACTOME_COLLAGEN_CHAIN_TRIMERIZATION		2.631
REACTOME_ALPHA_LINOLENIC_OMEGA3_AND_LINOLEIC_OMEGA6_ACID_METABOLISM		2.562
REACTOME_ION_TRANSPORT_BY_P_TYPE_ATPASES		2.555
REACTOME_O_LINKED_GLYCOSYLATION		2.546
REACTOME_COLLAGEN_BIOSYNTHESIS_AND_MODIFYING_ENZYMES		2.472
REACTOME_FLT3_SIGNALING		2.416
REACTOME_NOTCH1_INTRACELLULAR_DOMAIN_REGULATES_TRANSCRIPTION		2.388
REACTOME_DISEASES_OF_GLYCOSYLATION		2.316
REACTOME_HS_GAG_BIOSYNTHESIS		2.268
REACTOME_INTERACTION_BETWEEN_L1_AND_ANKYRINS		2.268
REACTOME_ELEVATION_OF_CYTOSOLIC_CA2_LEVELS		2.174
REACTOME_REGULATION_OF_INSULIN_LIKE_GROWTH_FACTOR_IGF_TRANSPORT_AND_UPTAKE_BY_INSULIN_LIKE_GROWTH_FACTOR_BINDING_PROTEINS_IGFBPS		2.119
REACTOME_SIGNALING_BY_RETINOIC_ACID		2.105
REACTOME_NEGATIVE_REGULATION_OF_THE_PI3K_AKT_NETWORK		2.073
REACTOME_MAPK_FAMILY_SIGNALING_CASCADES		2.068
REACTOME_TRANSPORT_OF_VITAMINS_NUCLEOSIDES_AND_RELATED_MOLECULES		2.068
REACTOME_SYNTHESIS_OF_PI		2.061
REACTOME_SODIUM_COUPLED_PHOSPHATE_COTRANSPORTERS		2.061
REACTOME_DOWNREGULATION_OF_TGF_BETA_RECEPTOR_SIGNALING		2.006
REACTOME_POTASSIUM_CHANNELS		2.003
REACTOME_PEPTIDE_LIGAND_BINDING_RECEPTORS		1.995
REACTOME_SIGNALING_BY_MET		1.995
REACTOME_PI_3K_CASCADE_FGFR3		1.995
REACTOME_ENDOSOMAL_VACUOLAR_PATHWAY		1.99
REACTOME_CYP2E1_REACTIONS		1.99
REACTOME_BETA_OXIDATION_OF_VERY_LONG_CHAIN_FATTY_ACIDS		1.99
REACTOME_G_ALPHA_Q_SIGNALLING_EVENTS		1.935
REACTOME_SIGNALING_BY_NOTCH1_PEST_DOMAIN_MUTANTS_IN_CANCER		1.929
REACTOME_RUNX1_INTERACTS_WITH_CO_FACTORS_WHOSE_PRECISE_EFFECT_ON_RUNX1_TARGETS_IS_NOT_KNOWN		1.925
REACTOME_INOSITOL_PHOSPHATE_METABOLISM		1.897
REACTOME_NOTCH_HLH_TRANSCRIPTION_PATHWAY		1.897
REACTOME_L1CAM_INTERACTIONS		1.888
REACTOME_SIGNALING_BY_FGFR1_IN_DISEASE		1.879
REACTOME_CHOLINE_CATABOLISM		1.866
REACTOME_NOTCH4_INTRACELLULAR_DOMAIN_REGULATES_TRANSCRIPTION		1.852
REACTOME_PI_3K_CASCADE_FGFR4		1.852
REACTOME_FGFR2_LIGAND_BINDING_AND_ACTIVATION		1.852
REACTOME_NGF_STIMULATED_TRANSCRIPTION		1.835
REACTOME_IRE1ALPHA_ACTIVATES_CHAPERONES		1.821
REACTOME_CHONDROITIN_SULFATE_DERMATAN_SULFATE_METABOLISM		1.821
REACTOME_SIGNALING_BY_FGFR1		1.821
REACTOME_FGFR2C_LIGAND_BINDING_AND_ACTIVATION		1.798
REACTOME_FGFR3_LIGAND_BINDING_AND_ACTIVATION		1.798
REACTOME_SYNTHESIS_OF_PE		1.798
REACTOME_TNFR1_INDUCED_NFKAPPAB_SIGNALING_PATHWAY		1.798
REACTOME_FGFRL1_MODULATION_OF_FGFR1_SIGNALING		1.798
REACTOME_MET_ACTIVATES_PTK2_SIGNALING		1.798
REACTOME_SIGNALING_BY_FGFR		1.787
REACTOME_SYNTHESIS_OF_SUBSTRATES_IN_N_GLYCAN_BIOSYTHESIS		1.775
REACTOME_MET_PROMOTES_CELL_MOTILITY		1.758
REACTOME_FGFR1_MUTANT_RECEPTOR_ACTIVATION		1.748
REACTOME_COLLAGEN_DEGRADATION		1.736
REACTOME_SYNTHESIS_OF_PIPS_AT_THE_PLASMA_MEMBRANE		1.712
REACTOME_AMINE_LIGAND_BINDING_RECEPTORS		1.711
REACTOME_COLLAGEN_FORMATION		1.706
REACTOME_CYTOCHROME_P450_ARRANGED_BY_SUBSTRATE_TYPE		1.706
REACTOME_TGF_BETA_RECEPTOR_SIGNALING_ACTIVATES_SMADS		1.706
REACTOME_REGULATION_OF_MECP2_EXPRESSION_AND_ACTIVITY		1.706
REACTOME_NONSENSE_MEDIATED_DECAY_NMD		1.706
REACTOME_TRAF3_DEPENDENT_IRF_ACTIVATION_PATHWAY		1.706
REACTOME_G_PROTEIN_MEDIATED_EVENTS		1.685
REACTOME_PI_3K_CASCADE_FGFR2		1.667
REACTOME_HEPARAN_SULFATE_HEPARIN_HS_GAG_METABOLISM		1.643
REACTOME_PHOSPHOLIPASE_C_MEDIATED_CASCADE_FGFR4		1.621
REACTOME_ESTROGEN_DEPENDENT_NUCLEAR_EVENTS_DOWNSTREAM_OF_ESR_MEMBRANE_SIGNALING		1.601
REACTOME_NEGATIVE_REGULATORS_OF_DDX58_IFIH1_SIGNALING		1.598
REACTOME_LINOLEIC_ACID_LA_METABOLISM		1.592
REACTOME_LIGAND_RECEPTOR_INTERACTIONS		1.592
REACTOME_RUNX2_REGULATES_GENES_INVOLVED_IN_CELL_MIGRATION		1.592
REACTOME_REGULATION_OF_TNFR1_SIGNALING		1.556
REACTOME_ONCOGENE_INDUCED_SENESCENCE		1.556
REACTOME_CHOLESTEROL_BIOSYNTHESIS		1.551
REACTOME_DOWNSTREAM_SIGNALING_OF_ACTIVATED_FGFR3		1.551
REACTOME_TGF_BETA_RECEPTOR_SIGNALING_IN_EMT_EPITHELIAL_TO_MESENCHYMAL_TRANSITION		1.55
REACTOME_cGMP_EFFECTS		1.55
REACTOME_NON_INTEGRIN_MEMBRANE_ECM_INTERACTIONS		1.511
REACTOME_SYNTHESIS_OF_IP3_AND_IP4_IN_THE_CYTOSOL		1.489
REACTOME_DEATH_RECEPTOR_SIGNALLING		1.471
REACTOME_TNF_RECEPTOR_SUPERFAMILY_TNFSF_MEMBERS_MEDIATING_NON_CANONICAL_NF_KB_PATHWAY		1.471
REACTOME_CA2_ACTIVATED_K_CHANNELS		1.471
REACTOME_FORMATION_OF_SENESCENCE_ASSOCIATED_HETEROCHROMATIN_FOCI_SAHF		1.471
REACTOME_TRANSPORT_OF_NUCLEOTIDE_SUGARS		1.471
REACTOME_SIGNALING_BY_FGFR2		1.468
REACTOME_NUCLEAR_EVENTS_KINASE_AND_TRANSCRIPTION_FACTOR_ACTIVATION		1.453
REACTOME_DOWNSTREAM_SIGNALING_OF_ACTIVATED_FGFR4		1.45
REACTOME_SYNDECAN_INTERACTIONS		1.45
REACTOME_RETROGRADE_TRANSPORT_AT_THE_TRANS_GOLGI_NETWORK		1.45
REACTOME_RESPONSE_OF_EIF2AK4_GCN2_TO_AMINO_ACID_DEFICIENCY		1.417
REACTOME_ABC_TRANSPORTERS_IN_LIPID_HOMEOSTASIS		1.417
REACTOME_DISEASES_ASSOCIATED_WITH_GLYCOSYLATION_PRECURSOR_BIOSYNTHESIS		1.417
REACTOME_RORA_ACTIVATES_GENE_EXPRESSION		1.417
REACTOME_SHC_MEDIATED_CASCADE_FGFR3		1.417
REACTOME_PHOSPHOLIPASE_C_MEDIATED_CASCADE_FGFR2		1.417
REACTOME_ACTIVATION_OF_SMO		1.417
REACTOME_SYNTHESIS_OF_PC		1.406
REACTOME_FLT3_SIGNALING_IN_DISEASE		1.406
REACTOME_SIGNALING_BY_FGFR_IN_DISEASE		1.403
REACTOME_EPH_EPHRIN_MEDIATED_REPULSION_OF_CELLS		1.391
REACTOME_OPIOID_SIGNALLING		1.384
REACTOME_DISEASES_ASSOCIATED_WITH_GLYCOSAMINOGLYCAN_METABOLISM		1.329
REACTOME_SIGNALING_BY_FGFR4		1.329
REACTOME_DAG_AND_IP3_SIGNALING		1.329
REACTOME_SURFACTANT_METABOLISM		1.319
REACTOME_DOWNSTREAM_SIGNALING_OF_ACTIVATED_FGFR2		1.319
REACTOME_TIGHT_JUNCTION_INTERACTIONS		1.319
REACTOME_SHC_MEDIATED_CASCADE_FGFR4		1.304
REACTOME_FRS_MEDIATED_FGFR3_SIGNALING		1.304
REACTOME_REGULATION_OF_GENE_EXPRESSION_BY_HYPOXIA_INDUCIBLE_FACTOR		1.304
REACTOME_SIGNALING_BY_TYPE_1_INSULIN_LIKE_GROWTH_FACTOR_1_RECEPTOR_IGF1R		1.303
REACTOME_EUKARYOTIC_TRANSLATION_ELONGATION		1.301
REACTOME_CLASS_B_2_SECRETIN_FAMILY_RECEPTORS		1.301
GOBP
GOBP_TRANSMEMBRANE_TRANSPORT		30.579
GOBP_GLYCOPROTEIN_METABOLIC_PROCESS		20.428
GOBP_REGULATION_OF_MULTICELLULAR_ORGANISMAL_DEVELOPMENT		19.725
GOBP_CATION_TRANSPORT		17.654
GOBP_GLYCOPROTEIN_BIOSYNTHETIC_PROCESS		17.474
GOBP_CELL_MORPHOGENESIS		15.763
GOBP_ENZYME_LINKED_RECEPTOR_PROTEIN_SIGNALING_PATHWAY		15.741
GOBP_CHEMICAL_HOMEOSTASIS		15.573
GOBP_ACTIN_FILAMENT_BASED_PROCESS		15.547
GOBP_CATION_TRANSMEMBRANE_TRANSPORT		15.34
GOBP_CELL_MIGRATION		14.855
GOBP_GLYCOSYLATION		14.694
GOBP_GLYCEROLIPID_METABOLIC_PROCESS		14.478
GOBP_CELLULAR_COMPONENT_MORPHOGENESIS		14.178
GOBP_PHOSPHOLIPID_METABOLIC_PROCESS		13.522
GOBP_REGULATION_OF_CELLULAR_COMPONENT_MOVEMENT		13.407
GOBP_NEGATIVE_REGULATION_OF_DEVELOPMENTAL_PROCESS		13.216
GOBP_LIPID_LOCALIZATION		13.077
GOBP_CELL_PART_MORPHOGENESIS		12.75
GOBP_ANION_TRANSMEMBRANE_TRANSPORT		12.572
GOBP_CELL_JUNCTION_ORGANIZATION		12.095
GOBP_INORGANIC_ION_TRANSMEMBRANE_TRANSPORT		12.048
GOBP_RESPONSE_TO_GROWTH_FACTOR		11.512
GOBP_BIOLOGICAL_ADHESION		11.332
GOBP_CELL_MORPHOGENESIS_INVOLVED_IN_DIFFERENTIATION		10.933
GOBP_NEGATIVE_REGULATION_OF_MULTICELLULAR_ORGANISMAL_PROCESS		10.13
GOBP_MULTICELLULAR_ORGANISMAL_HOMEOSTASIS		10.045
GOBP_TRANSMEMBRANE_RECEPTOR_PROTEIN_SERINE_THREONINE_KINASE_SIGNALING_PATHWAY		10.045
GOBP_NEGATIVE_REGULATION_OF_CELL_DIFFERENTIATION		9.919
GOBP_ION_HOMEOSTASIS		9.875
GOBP_IMPORT_INTO_CELL		9.834			Signaling
GOBP_REGULATION_OF_LIPID_METABOLIC_PROCESS		9.269			Transport
GOBP_PROTEIN_LOCALIZATION_TO_PLASMA_MEMBRANE		9.168			Metabolism
GOBP_REGULATION_OF_SYSTEM_PROCESS		8.88			Biosynthesis
GOBP_CELLULAR_RESPONSE_TO_HORMONE_STIMULUS		8.847			Catabolism, degradation
GOBP_CELLULAR_RESPONSE_TO_NITROGEN_COMPOUND		8.548			PTM
GOBP_ALCOHOL_METABOLIC_PROCESS		8.468			Development morphogenesis differentiation homeostsis
GOBP_EPITHELIAL_CELL_DIFFERENTIATION		8.373			Structure
GOBP_POSITIVE_REGULATION_OF_TRANSPORT		8.214			targeting localization
GOBP_REGULATION_OF_TRANSMEMBRANE_RECEPTOR_PROTEIN_SERINE_THREONINE_KINASE_SIGNALING_PATHWAY		8.175
GOBP_REGULATION_OF_CELL_DEVELOPMENT		8.114
GOBP_POSITIVE_REGULATION_OF_ION_TRANSPORT		8.11
GOBP_ORGANIC_ACID_TRANSPORT		8.019
GOBP_GLYCEROLIPID_BIOSYNTHETIC_PROCESS		8.003
GOBP_REGULATION_OF_LIPID_BIOSYNTHETIC_PROCESS		7.892
GOBP_IMPORT_ACROSS_PLASMA_MEMBRANE		7.872
GOBP_PROTEIN_LOCALIZATION_TO_CELL_PERIPHERY		7.829
GOBP_AMINO_ACID_TRANSPORT		7.819
GOBP_MEMBRANE_LIPID_METABOLIC_PROCESS		7.785
GOBP_REGULATION_OF_DEVELOPMENTAL_GROWTH		7.753
GOBP_REGULATION_OF_CELL_ADHESION		7.69
GOBP_PHOSPHATIDYLINOSITOL_METABOLIC_PROCESS		7.578
GOBP_SENSORY_SYSTEM_DEVELOPMENT		7.266
GOBP_TRANSMEMBRANE_RECEPTOR_PROTEIN_TYROSINE_KINASE_SIGNALING_PATHWAY		7.236
GOBP_SMALL_GTPASE_MEDIATED_SIGNAL_TRANSDUCTION		7.211
GOBP_PROTEIN_O_LINKED_GLYCOSYLATION		7.211
GOBP_NEGATIVE_REGULATION_OF_TRANSMEMBRANE_RECEPTOR_PROTEIN_SERINE_THREONINE_KINASE_SIGNALING_PATHWAY		7.09
GOBP_ORGANIC_ACID_TRANSMEMBRANE_TRANSPORT		7.033
GOBP_MESENCHYMAL_CELL_DIFFERENTIATION		7.028
GOBP_MAPK_CASCADE		6.954
GOBP_FATTY_ACID_METABOLIC_PROCESS		6.921
GOBP_STEROID_METABOLIC_PROCESS		6.915
GOBP_REGULATION_OF_SMALL_GTPASE_MEDIATED_SIGNAL_TRANSDUCTION		6.828
GOBP_CELL_JUNCTION_ASSEMBLY		6.706
GOBP_PATTERN_SPECIFICATION_PROCESS		6.677
GOBP_MESENCHYME_DEVELOPMENT		6.656
GOBP_REGULATION_OF_TRANSMEMBRANE_TRANSPORT		6.592
GOBP_NEGATIVE_REGULATION_OF_TRANSFORMING_GROWTH_FACTOR_BETA_RECEPTOR_SIGNALING_PATHWAY		6.525
GOBP_CELLULAR_ION_HOMEOSTASIS		6.507
GOBP_RESPONSE_TO_TRANSFORMING_GROWTH_FACTOR_BETA		6.428
GOBP_MEMBRANE_LIPID_BIOSYNTHETIC_PROCESS		6.269
GOBP_NEGATIVE_REGULATION_OF_LOCOMOTION		6.168
GOBP_CELLULAR_CARBOHYDRATE_METABOLIC_PROCESS		6.167
GOBP_REGULATION_OF_EPITHELIAL_TO_MESENCHYMAL_TRANSITION		6.159
GOBP_GOLGI_ORGANIZATION		6.157
GOBP_INFLAMMATORY_RESPONSE		6.143
GOBP_MEMBRANE_FUSION		6.134
GOBP_RESPONSE_TO_INSULIN		6.089
GOBP_METAL_ION_HOMEOSTASIS		6.005
GOBP_EPITHELIAL_TO_MESENCHYMAL_TRANSITION		6.002
GOBP_NOTCH_SIGNALING_PATHWAY		5.998
GOBP_REGULATION_OF_MAPK_CASCADE		5.98
GOBP_ORGANOPHOSPHATE_ESTER_TRANSPORT		5.952
GOBP_TISSUE_HOMEOSTASIS		5.848
GOBP_HOMEOSTASIS_OF_NUMBER_OF_CELLS		5.802
GOBP_TRANSFORMING_GROWTH_FACTOR_BETA_RECEPTOR_SIGNALING_PATHWAY		5.788
GOBP_AMINO_ACID_TRANSMEMBRANE_TRANSPORT		5.788
GOBP_METAL_ION_TRANSPORT		5.771
GOBP_REGULATION_OF_MEMBRANE_POTENTIAL		5.771
GOBP_ORGANIC_HYDROXY_COMPOUND_BIOSYNTHETIC_PROCESS		5.727
GOBP_MULTI_MULTICELLULAR_ORGANISM_PROCESS		5.7
GOBP_G_PROTEIN_COUPLED_RECEPTOR_SIGNALING_PATHWAY		5.586
GOBP_AUTOPHAGOSOME_ORGANIZATION		5.58
GOBP_PROTEIN_TARGETING_TO_MEMBRANE		5.532
GOBP_REGULATION_OF_CELLULAR_RESPONSE_TO_TRANSFORMING_GROWTH_FACTOR_BETA_STIMULUS		5.532
GOBP_NEGATIVE_REGULATION_OF_EXECUTION_PHASE_OF_APOPTOSIS		5.521
GOBP_ORGANELLE_MEMBRANE_FUSION		5.513
GOBP_REGULATION_OF_CELLULAR_RESPONSE_TO_GROWTH_FACTOR_STIMULUS		5.466
GOBP_REGULATION_OF_VESICLE_MEDIATED_TRANSPORT		5.459
GOBP_NON_CANONICAL_WNT_SIGNALING_PATHWAY		5.459
GOBP_DIVALENT_INORGANIC_CATION_HOMEOSTASIS		5.456
GOBP_POSITIVE_REGULATION_OF_PROTEIN_KINASE_ACTIVITY		5.441
GOBP_ORGANIC_ANION_TRANSPORT		5.428
GOBP_STEROL_METABOLIC_PROCESS		5.416
GOBP_ACTIN_FILAMENT_ORGANIZATION		5.331
GOBP_SPHINGOLIPID_METABOLIC_PROCESS		5.323
GOBP_CELLULAR_RESPONSE_TO_INSULIN_STIMULUS		5.304
GOBP_SMAD_PROTEIN_SIGNAL_TRANSDUCTION		5.237
GOBP_POSITIVE_REGULATION_OF_CELL_ADHESION		5.207
GOBP_HORMONE_MEDIATED_SIGNALING_PATHWAY		5.196
GOBP_CELL_SUBSTRATE_ADHESION		5.155
GOBP_PEPTIDE_SECRETION		5.118
GOBP_EPITHELIAL_CELL_DEVELOPMENT		5.115
GOBP_CELLULAR_RESPONSE_TO_PEPTIDE		5.022
GOBP_FAT_SOLUBLE_VITAMIN_METABOLIC_PROCESS		4.992
GOBP_CELLULAR_RESPONSE_TO_PEPTIDE_HORMONE_STIMULUS		4.981
GOBP_PROTEOGLYCAN_BIOSYNTHETIC_PROCESS		4.947
GOBP_REGULATION_OF_AUTOPHAGY_OF_MITOCHONDRION		4.922			Signaling
GOBP_REGULATION_OF_G_PROTEIN_COUPLED_RECEPTOR_SIGNALING_PATHWAY		4.887			Transport
GOBP_POSITIVE_REGULATION_OF_MAPK_CASCADE		4.886			Metabolism
GOBP_CELL_GROWTH		4.803			Biosynthesis
GOBP_CERAMIDE_METABOLIC_PROCESS		4.803			Catabolism, degradation
GOBP_REGULATION_OF_CELL_MORPHOGENESIS		4.792			PTM
GOBP_REGULATION_OF_GTPASE_ACTIVITY		4.791			Development morphogenesis differentiation organization homeostsis
GOBP_CELL_CELL_ADHESION		4.771			Structure
GOBP_AMINO_ACID_IMPORT		4.701			targeting localization
GOBP_PHOSPHOLIPID_TRANSPORT		4.683
GOBP_INORGANIC_ANION_TRANSPORT		4.664
GOBP_TEMPERATURE_HOMEOSTASIS		4.664
GOBP_REGULATION_OF_MACROAUTOPHAGY		4.636
GOBP_PHOSPHATIDYLINOSITOL_BIOSYNTHETIC_PROCESS		4.612
GOBP_REGULATION_OF_INFLAMMATORY_RESPONSE		4.601
GOBP_REGULATION_OF_SECRETION		4.581
GOBP_POSITIVE_REGULATION_OF_GTPASE_ACTIVITY		4.573
GOBP_LIPID_HOMEOSTASIS		4.555
GOBP_EXTERNAL_ENCAPSULATING_STRUCTURE_ORGANIZATION		4.548
GOBP_PROTEOGLYCAN_METABOLIC_PROCESS		4.505
GOBP_REGULATION_OF_SIGNALING_RECEPTOR_ACTIVITY		4.462
GOBP_OLEFINIC_COMPOUND_METABOLIC_PROCESS		4.459
GOBP_STEROL_BIOSYNTHETIC_PROCESS		4.454
GOBP_NEGATIVE_REGULATION_OF_MACROAUTOPHAGY		4.443
GOBP_POSITIVE_REGULATION_OF_SODIUM_ION_TRANSPORT		4.443
GOBP_SODIUM_ION_TRANSPORT		4.427
GOBP_SPHINGOLIPID_BIOSYNTHETIC_PROCESS		4.427
GOBP_ISOPRENOID_METABOLIC_PROCESS		4.381
GOBP_REGULATION_OF_ACTIN_FILAMENT_BASED_PROCESS		4.376
GOBP_ANTERIOR_POSTERIOR_PATTERN_SPECIFICATION		4.368
GOBP_POSITIVE_REGULATION_OF_EPITHELIAL_CELL_PROLIFERATION		4.368
GOBP_CELLULAR_RESPONSE_TO_STEROL_DEPLETION		4.368
GOBP_NEGATIVE_REGULATION_OF_LIPID_METABOLIC_PROCESS		4.347
GOBP_ALCOHOL_BIOSYNTHETIC_PROCESS		4.323
GOBP_REGULATION_OF_EXECUTION_PHASE_OF_APOPTOSIS		4.299
GOBP_POSITIVE_REGULATION_OF_CYTOKINE_PRODUCTION		4.254
GOBP_CARBOXYLIC_ACID_TRANSPORT		4.249
GOBP_POTASSIUM_ION_TRANSPORT		4.237
GOBP_ACTIN_CYTOSKELETON_REORGANIZATION		4.18
GOBP_AMINOGLYCAN_BIOSYNTHETIC_PROCESS		4.171
GOBP_VESICLE_MEDIATED_TRANSPORT_TO_THE_PLASMA_MEMBRANE		4.155
GOBP_DICARBOXYLIC_ACID_TRANSPORT		4.155
GOBP_NEGATIVE_REGULATION_OF_AUTOPHAGY		4.143
GOBP_CARBOHYDRATE_TRANSPORT		4.127
GOBP_UNSATURATED_FATTY_ACID_METABOLIC_PROCESS		4.126
GOBP_MONOVALENT_INORGANIC_CATION_HOMEOSTASIS		4.122
GOBP_NEGATIVE_REGULATION_OF_CELL_DEVELOPMENT		4.122
GOBP_FATTY_ACID_TRANSPORT		4.087
GOBP_DEVELOPMENTAL_GROWTH_INVOLVED_IN_MORPHOGENESIS		4.051
GOBP_PATHWAY_RESTRICTED_SMAD_PROTEIN_PHOSPHORYLATION		4.05
GOBP_REGULATION_OF_MEMBRANE_LIPID_DISTRIBUTION		4.034
GOBP_AUTOPHAGY_OF_MITOCHONDRION		4.028
GOBP_PROTEIN_AUTOPHOSPHORYLATION		4.021
GOBP_RESPONSE_TO_STEROL_DEPLETION		4.003
GOBP_POSITIVE_REGULATION_OF_GROWTH		3.994
GOBP_REGULATION_OF_PEPTIDE_SECRETION		3.965
GOBP_CELLULAR_RESPONSE_TO_INORGANIC_SUBSTANCE		3.962
GOBP_PHOSPHATIDYLINOSITOL_PHOSPHORYLATION		3.961
GOBP_STEROID_BIOSYNTHETIC_PROCESS		3.954
GOBP_POLYOL_METABOLIC_PROCESS		3.954
GOBP_REGULATION_OF_NOTCH_SIGNALING_PATHWAY		3.937
GOBP_HEPARAN_SULFATE_PROTEOGLYCAN_BIOSYNTHETIC_PROCESS		3.928
GOBP_LONG_CHAIN_FATTY_ACID_METABOLIC_PROCESS		3.896
GOBP_REGULATION_OF_CATION_TRANSMEMBRANE_TRANSPORT		3.863
GOBP_LIPID_TRANSLOCATION		3.809
GOBP_POSITIVE_REGULATION_OF_DEVELOPMENTAL_GROWTH		3.781
GOBP_O_GLYCAN_PROCESSING		3.746
GOBP_DEVELOPMENTAL_CELL_GROWTH		3.743
GOBP_CELL_CELL_JUNCTION_ORGANIZATION		3.743
GOBP_LIPOSACCHARIDE_METABOLIC_PROCESS		3.743
GOBP_LIPID_IMPORT_INTO_CELL		3.741
GOBP_POSITIVE_REGULATION_OF_CELL_CELL_ADHESION		3.726
GOBP_CARBOHYDRATE_DERIVATIVE_CATABOLIC_PROCESS		3.716
GOBP_AMINOGLYCAN_METABOLIC_PROCESS		3.71
GOBP_REGULATION_OF_FAT_CELL_DIFFERENTIATION		3.699
GOBP_PROTEIN_DEMANNOSYLATION		3.692
GOBP_REGULATION_OF_AUTOPHAGOSOME_MATURATION		3.685
GOBP_REGULATION_OF_PROTEIN_EXIT_FROM_ENDOPLASMIC_RETICULUM		3.68
GOBP_REGULATION_OF_HORMONE_LEVELS		3.674
GOBP_PROTEIN_LOCALIZATION_TO_ENDOPLASMIC_RETICULUM		3.659
GOBP_REGULATION_OF_CELL_CELL_ADHESION		3.633
GOBP_CARBOHYDRATE_DERIVATIVE_TRANSPORT		3.62
GOBP_NEGATIVE_REGULATION_OF_RESPONSE_TO_EXTERNAL_STIMULUS		3.611
GOBP_PLASMA_MEMBRANE_ORGANIZATION		3.61
GOBP_LIPID_PHOSPHORYLATION		3.608
GOBP_VACUOLE_ORGANIZATION		3.573
GOBP_NEGATIVE_REGULATION_OF_TRANSFERASE_ACTIVITY		3.567
GOBP_REGULATION_OF_LIPID_LOCALIZATION		3.564
GOBP_L_ALPHA_AMINO_ACID_TRANSMEMBRANE_TRANSPORT		3.551
GOBP_REGULATION_OF_TRANSPORTER_ACTIVITY		3.546
GOBP_POSITIVE_REGULATION_OF_PROTEIN_SERINE_THREONINE_KINASE_ACTIVITY		3.545
GOBP_RESPONSE_TO_NUTRIENT		3.525
GOBP_MONOCARBOXYLIC_ACID_TRANSPORT		3.509
GOBP_REGULATION_OF_SUPRAMOLECULAR_FIBER_ORGANIZATION		3.504
GOBP_CYTOKINE_PRODUCTION		3.467
GOBP_TRIGLYCERIDE_METABOLIC_PROCESS		3.42
GOBP_REGULATION_OF_EPITHELIAL_CELL_DIFFERENTIATION		3.405
GOBP_NUCLEAR_TRANSCRIBED_MRNA_CATABOLIC_PROCESS_NONSENSE_MEDIATED_DECAY		3.401
GOBP_ACTIN_MEDIATED_CELL_CONTRACTION		3.401
GOBP_REGULATION_OF_CELL_JUNCTION_ASSEMBLY		3.378
GOBP_WNT_SIGNALING_PATHWAY_CALCIUM_MODULATING_PATHWAY		3.377
GOBP_L_AMINO_ACID_TRANSPORT		3.373
GOBP_REGULATION_OF_FATTY_ACID_METABOLIC_PROCESS		3.367
GOBP_PROTEIN_EXIT_FROM_ENDOPLASMIC_RETICULUM		3.365
GOBP_CARBOHYDRATE_BIOSYNTHETIC_PROCESS		3.357
GOBP_INOSITOL_LIPID_MEDIATED_SIGNALING		3.354
GOBP_ENDOPLASMIC_RETICULUM_MANNOSE_TRIMMING		3.351
GOBP_SECOND_MESSENGER_MEDIATED_SIGNALING		3.336
GOBP_NEGATIVE_REGULATION_OF_TRANSPORT		3.332
GOBP_SODIUM_ION_TRANSMEMBRANE_TRANSPORT		3.331
GOBP_REGULATION_OF_STEROID_METABOLIC_PROCESS		3.328
GOBP_GLYCOLIPID_BIOSYNTHETIC_PROCESS		3.322
GOBP_ACIDIC_AMINO_ACID_TRANSPORT		3.322
GOBP_HEPARAN_SULFATE_PROTEOGLYCAN_METABOLIC_PROCESS		3.277
GOBP_NEGATIVE_REGULATION_OF_CELL_ADHESION		3.269
GOBP_NEGATIVE_REGULATION_OF_KINASE_ACTIVITY		3.268
GOBP_NEUTRAL_LIPID_METABOLIC_PROCESS		3.257
GOBP_TERPENOID_METABOLIC_PROCESS		3.256
GOBP_RIBONUCLEOTIDE_CATABOLIC_PROCESS		3.227
GOBP_NEGATIVE_REGULATION_OF_EPITHELIAL_TO_MESENCHYMAL_TRANSITION		3.227
GOBP_POLYSACCHARIDE_METABOLIC_PROCESS		3.225
GOBP_INOSITOL_METABOLIC_PROCESS		3.219
GOBP_FUCOSYLATION		3.211
GOBP_ACTIN_FILAMENT_BASED_MOVEMENT		3.2
GOBP_FATTY_ACID_TRANSMEMBRANE_TRANSPORT		3.162
GOBP_ADENYLATE_CYCLASE_MODULATING_G_PROTEIN_COUPLED_RECEPTOR_SIGNALING_PATHWAY		3.156
GOBP_ACTOMYOSIN_STRUCTURE_ORGANIZATION		3.15
GOBP_REGULATION_OF_CATION_CHANNEL_ACTIVITY		3.15
GOBP_NEGATIVE_REGULATION_OF_GROWTH		3.125
GOBP_REGULATION_OF_CELL_SUBSTRATE_ADHESION		3.115
GOBP_POSITIVE_REGULATION_OF_SMALL_MOLECULE_METABOLIC_PROCESS		3.115
GOBP_POSITIVE_REGULATION_OF_EPITHELIAL_TO_MESENCHYMAL_TRANSITION		3.096
GOBP_REGULATION_OF_CHOLESTEROL_METABOLIC_PROCESS		3.087
GOBP_SULFUR_COMPOUND_BIOSYNTHETIC_PROCESS		3.061
GOBP_POSITIVE_REGULATION_OF_CELL_DEVELOPMENT		3.055
GOBP_ESTABLISHMENT_OF_PROTEIN_LOCALIZATION_TO_VACUOLE		3.031
GOBP_REGULATION_OF_MAP_KINASE_ACTIVITY		2.999
GOBP_REGULATION_OF_LIPID_TRANSPORT		2.999
GOBP_COTRANSLATIONAL_PROTEIN_TARGETING_TO_MEMBRANE		2.994
GOBP_MAINTENANCE_OF_LOCATION_IN_CELL		2.994
GOBP_NEGATIVE_REGULATION_OF_DEVELOPMENTAL_GROWTH		2.994
GOBP_REGULATION_OF_SREBP_SIGNALING_PATHWAY		2.994
GOBP_POSITIVE_REGULATION_OF_CYTOKINE_PRODUCTION_INVOLVED_IN_IMMUNE_RESPONSE		2.972
GOBP_LIPID_STORAGE		2.953
GOBP_MORPHOGENESIS_OF_A_BRANCHING_STRUCTURE		2.886
GOBP_APICAL_JUNCTION_ASSEMBLY		2.867
GOBP_REGULATION_OF_SODIUM_ION_TRANSPORT		2.867
GOBP_ALPHA_LINOLENIC_ACID_METABOLIC_PROCESS		2.867
GOBP_AROMATIC_AMINO_ACID_TRANSPORT		2.867
GOBP_ACTIVIN_RECEPTOR_SIGNALING_PATHWAY		2.867
GOBP_POSITIVE_REGULATION_OF_CELL_GROWTH		2.854
GOBP_REGULATION_OF_CYTOSOLIC_CALCIUM_ION_CONCENTRATION		2.854
GOBP_ORGANIC_HYDROXY_COMPOUND_TRANSPORT		2.852
GOBP_NEGATIVE_REGULATION_OF_SIGNALING_RECEPTOR_ACTIVITY		2.824
GOBP_POSITIVE_REGULATION_OF_FAT_CELL_DIFFERENTIATION		2.824
GOBP_PROTEIN_DEGLYCOSYLATION		2.813
GOBP_POSITIVE_REGULATION_OF_POTASSIUM_ION_TRANSPORT		2.811
GOBP_REGULATION_OF_LIPID_STORAGE		2.805
GOBP_REGULATION_OF_RAS_PROTEIN_SIGNAL_TRANSDUCTION		2.786
GOBP_REGULATION_OF_cAMP_MEDIATED_SIGNALING		2.785
GOBP_CALCIUM_ION_TRANSPORT		2.773
GOBP_CALCIUM_ION_TRANSMEMBRANE_TRANSPORT		2.768
GOBP_PROTEIN_DESUMOYLATION		2.759
GOBP_CERAMIDE_BIOSYNTHETIC_PROCESS		2.728
GOBP_NEGATIVE_REGULATION_OF_GLYCOLYTIC_PROCESS		2.727
GOBP_MUCOPOLYSACCHARIDE_METABOLIC_PROCESS		2.708
GOBP_REGULATION_OF_STEROID_BIOSYNTHETIC_PROCESS		2.708
GOBP_RESPONSE_TO_RETINOIC_ACID		2.702
GOBP_REGULATION_OF_EPITHELIAL_CELL_MIGRATION		2.698
GOBP_REGULATION_OF_CHOLESTEROL_BIOSYNTHETIC_PROCESS		2.691
GOBP_POSITIVE_REGULATION_OF_PATHWAY_RESTRICTED_SMAD_PROTEIN_PHOSPHORYLATION		2.691
GOBP_CARBOHYDRATE_TRANSMEMBRANE_TRANSPORT		2.673
GOBP_FATTY_ACID_BIOSYNTHETIC_PROCESS		2.658
GOBP_ENDOCYTOSIS		2.645
GOBP_ORGANELLE_TRANSPORT_ALONG_MICROTUBULE		2.645
GOBP_NEGATIVE_REGULATION_OF_PROTEIN_CONTAINING_COMPLEX_DISASSEMBLY		2.645
GOBP_ARACHIDONIC_ACID_METABOLIC_PROCESS		2.645
GOBP_NEGATIVE_REGULATION_OF_LIPID_BIOSYNTHETIC_PROCESS		2.645				Signaling
GOBP_RESPONSE_TO_cAMP		2.63				Transport
GOBP_VITAMIN_METABOLIC_PROCESS		2.626				Metabolism
GOBP_INSULIN_RECEPTOR_SIGNALING_PATHWAY		2.621				Biosynthesis
GOBP_PHENOL_CONTAINING_COMPOUND_METABOLIC_PROCESS		2.592				Catabolism, degradation
GOBP_POSITIVE_REGULATION_OF_PROTEIN_EXIT_FROM_ENDOPLASMIC_RETICULUM		2.592				PTM
GOBP_PROTEIN_LOCALIZATION_TO_VACUOLE		2.589				Development morphogenesis differentiation organization homeostsis
GOBP_PROTEIN_TARGETING_TO_VACUOLE		2.583				Structure
GOBP_NEGATIVE_REGULATION_OF_CELLULAR_CATABOLIC_PROCESS		2.579				targeting localization
GOBP_NEGATIVE_REGULATION_OF_CYTOSKELETON_ORGANIZATION		2.566
GOBP_FUCOSE_CATABOLIC_PROCESS		2.563
GOBP_AMINOPHOSPHOLIPID_TRANSPORT		2.563
GOBP_POSITIVE_REGULATION_OF_TRANSMEMBRANE_RECEPTOR_PROTEIN_SER_THR_KINASE_SIGNALING_PATHWAY		2.561
GOBP_INORGANIC_ANION_TRANSMEMBRANE_TRANSPORT		2.542
GOBP_PROTEIN_MANNOSYLATION		2.536
GOBP_REGULATION_OF_CELL_SIZE		2.527
